# Supplementary material for: Mass spectrometry of the white adipose metabolome in a hibernating mammal reveals seasonal changes in alternate fuels and carnitine derivatives
Source: Front Physiol. 2023 Jun 28;14:1214087. doi: 10.3389/fphys.2023.1214087 (PMC10337995; doi:10.3389/fphys.2023.1214087)
Supplement: Supplementary file 1 [file Table2.XLSX]

## Sheet: POS
													Normalized Abundance (by the sum and QC batch normalization)
Name	Formula	Molecular Weight	RT [min]	MS2	mzCloud Best Match	mzVault Local DB	mzVault MoNA DB	Confidence level	KEGG Pathways	Metabolika Pathways	# Usable QC	RSD Corr. QC Areas [%]	1	2	3	4	5	6	7	8	9	10	11	12	13	14	15	16	17	18	19	20	22	23	24	25	26	27	28	29	30	31	32	33	34	35	36	37	38
(15-Carboxypentadecanoyl)carnitine	C23 H43 N O6	429.309	5.202	YES				3			6	18	119595	157090	86814.9	139590	118160	151128	183172	191329	107465	576717	197241	247822	751597	303579	206508	315842	98245.2	1.36356e+06	4.32429e+06	1.69907e+06	3.48927e+06	78804.9	809598	6.24313e+06	292606	772983	1.41063e+06	1.97455e+06	3.07311e+06	65859.8	88173.3	2.8044e+06	136870	118146	421734	198112	199677
12-Aminododecanoic acid	C12 H25 N O2	215.189	1.051	YES	66.9			2			6	10	1.7295e+07	3.41919e+06	2.78255e+06	5.43519e+06	1.92791e+06	3.49823e+06	3.53318e+06	3.69867e+06	1.94126e+06	5.79404e+06	3.46249e+06	4.12197e+06	6.26676e+06	9.25358e+06	6.77071e+06	5.3763e+06	5.72491e+06	7.54231e+06	1.25701e+07	1.21005e+07	6.03902e+06	6.67351e+06	6.65225e+06	3.36867e+06	7.42951e+06	3.24751e+06	2.57679e+06	2.11844e+07	6.98702e+06	5.58061e+06	7.93667e+06	6.05567e+06	4.70253e+06	3.74206e+06	6.09336e+06	2.24229e+06	3.42062e+06
1-Aminocyclopropanecarboxylate	C4 H7 N O2	101.048	8.032	YES		75		1	Metabolic pathways;Biosynthesis of secondary metabolites;Biosynthesis of plant secondary metabolites;Cysteine and methionine metabolism;Other	Superpathway of jasmonoyl-amino acid conjugates biosynthesis;L-methionine salvage cycle II (plants);Superpathway of branched chain amino acid biosynthesis;Superpathway of L-methionine salvage and degradation;Superpathway of L-threonine metabolism;Other	6	13	8.96135e+06	1.12867e+07	1.35384e+07	8.88885e+06	1.14059e+07	7.73235e+06	1.62761e+07	1.21303e+07	1.23656e+07	1.08673e+07	6.6794e+06	7.08235e+06	4.03723e+06	1.01784e+07	4.24011e+06	3.53621e+06	4.1496e+06	3.6552e+06	6.83163e+06	9.40092e+06	8.36497e+06	6.52742e+06	1.42446e+07	1.1459e+07	6.78232e+06	8.4736e+06	1.01814e+07	7.67813e+06	8.16034e+06	1.37342e+07	7.89308e+06	6.4428e+06	5.92014e+06	8.59717e+06	7.97589e+06	8.12814e+06	6.18745e+06
1-Methyl-1,3-dihydro-2H-benzimidazole-2-thione	C8 H8 N2 S	164.041	1.186	YES	89.4			2			6	16	5.14395e+07	1.80519e+07	3.19718e+07	3.67002e+07	3.08216e+07	2.62938e+07	3.3887e+07	4.28163e+07	3.07434e+07	3.53167e+07	3.46651e+07	4.00648e+07	2.83243e+07	3.30338e+07	3.68021e+07	2.9559e+07	2.93053e+07	3.40474e+07	2.92096e+07	3.98328e+07	9.49628e+07	2.25162e+07	5.07294e+07	4.16268e+07	2.8977e+07	3.87238e+07	3.86841e+07	4.71079e+07	3.46032e+07	1.0133e+07	3.8096e+07	2.27435e+07	3.98766e+07	3.00942e+07	3.6031e+07	1.66344e+07	3.52504e+07
1-Methylhistidine	C7 H11 N3 O2	169.085	8.806	YES	94.4		91.1	2	Metabolic pathways;Histidine metabolism		6	17	2.49839e+07	5.98523e+07	1.12814e+07	4.20735e+07	1.66164e+07	2.58537e+07	1.63074e+07	3.34137e+07	1.20278e+07	4.98643e+07	4.39948e+07	5.91942e+07	1.51097e+08	1.44932e+08	6.94025e+07	4.71557e+07	8.16867e+07	6.19788e+07	1.01703e+08	1.77916e+08	2.52739e+08	1.70479e+08	1.34993e+08	2.37419e+08	9.54208e+07	1.53411e+08	1.56741e+08	1.12072e+08	4.28849e+07	2.79493e+08	1.58849e+08	3.6796e+08	1.26691e+08	2.17589e+08	1.14295e+08	1.07015e+08	6.24353e+07
1-Methylimidazoleacetic acid	C6 H8 N2 O2	140.059	7.401	YES				3	Metabolic pathways;Histidine metabolism		6	9	969618	4.68097e+06	908385	770780	1.7102e+06	424964	848465	2.84564e+06	2.41026e+06	520628	832171	356622	7.70569e+06	999553	1.97805e+06	613361	450129	330829	783182	912977	2.31917e+07	1.23157e+06	3.12414e+06	745814	1.97031e+06	3.29347e+06	1.85505e+06	2.81313e+06	5.85744e+06	5.0826e+06	2.08695e+06	3.28314e+06	1.73203e+06	1.31845e+06	3.81981e+06	5.44229e+06	4.87034e+06
1-Palmitoyl-2-hydroxy-sn-glycero-3-PE	C21 H44 N O7 P	453.286	5.588	YES				3			6	20	3.02334e+06	253299	1.90105e+06	2.03185e+06	3.14162e+06	1.15054e+06	2.84999e+06	1.82426e+06	503736	2.17982e+06	1.42447e+06	808545	364074	1.51292e+06	423870	2.20994e+06	1.56172e+06	866725	3.27804e+06	2.44114e+06	1.7685e+06	1.00412e+06	2.11597e+06	2.60317e+06	1.20082e+06	1.9047e+06	2.26219e+06	2.62987e+06	1.72323e+06	2.86959e+06	3.81702e+06	1.38282e+06	1.89972e+06	8.13149e+06	2.04501e+06	2.3769e+06	1.3589e+06
1-Piperideine	C5 H9 N	83.0735	9.378	YES				3	Metabolic pathways;Biosynthesis of secondary metabolites;Biosynthesis of plant secondary metabolites;Other	Superpathway of linamarin and lotaustralin biosynthesis	6	20	7.72166e+06	7.01103e+06	6.79516e+06	7.73573e+06	8.429e+06	1.30014e+07	9.32181e+06	4.98844e+06	5.93629e+06	1.87102e+07	1.38626e+07	2.42396e+07	2.33604e+07	2.07157e+07	1.63685e+07	1.51598e+07	1.7411e+07	1.27123e+07	1.67686e+07	4.15244e+07	2.11879e+07	1.16259e+07	3.82866e+07	2.49195e+07	3.2253e+07	3.81947e+07	3.16313e+07	2.86397e+07	1.70476e+07	3.7009e+07	2.15626e+07	2.51271e+07	2.947e+07	1.2374e+07	4.50854e+07	2.13484e+07	1.68113e+07
1-Vinylimidazole	C5 H6 N2	94.053	8.143	YES	93.7			2			6	12	1.10933e+08	2.0695e+08	1.73223e+08	2.4008e+08	4.11491e+08	4.06167e+08	2.59494e+08	1.12382e+08	6.86536e+07	4.12154e+08	1.4083e+08	8.94668e+07	1.39557e+08	3.42472e+08	2.72282e+07	2.74449e+08	5.61824e+08	1.94871e+08	4.40171e+07	1.52281e+08	5.19942e+07	6.27851e+06	9.38181e+07	8.43004e+08	1.94025e+08	3.19726e+07	8.00161e+08	8.38549e+07	7.85942e+08	1.80588e+08	2.50154e+08	3.18842e+08	1.11008e+08	3.40918e+08	9.70902e+07	2.73883e+08	4.07861e+08
2,2,6,6-Tetramethyl-1-piperidinol (TEMPO)	C9 H19 N O	157.147	0.903	YES	92.9			2			6	16	3.7912e+07	1.98541e+07	1.6924e+07	3.89391e+07	2.7494e+07	2.76886e+07	2.59826e+07	3.76393e+07	2.47146e+07	2.59536e+07	7.38798e+07	3.44342e+07	2.63695e+07	2.36298e+07	3.43309e+07	2.82166e+07	2.85917e+07	3.00131e+07	3.19399e+07	1.91779e+07	2.15497e+07	2.28713e+07	1.91165e+07	1.61714e+07	1.8876e+07	2.09619e+07	1.05505e+07	2.13219e+07	1.59907e+07	9.80728e+06	1.68714e+07	1.2869e+07	1.52712e+07	8.77618e+06	1.08777e+07	9.0579e+06	2.22219e+07
2,6-Dimethylpyrazine	C6 H8 N2	108.069	7.172	YES	94.8			2			6	10	2.86298e+07	3.09255e+07	2.16969e+07	1.99211e+07	3.13338e+07	1.80833e+07	1.99909e+07	1.47017e+07	1.83592e+07	5.03163e+07	1.67795e+07	7.96023e+07	3.78384e+07	1.43336e+08	1.10896e+07	7.21508e+07	4.22083e+07	3.56725e+07	3.23033e+07	1.13352e+08	3.26833e+07	2.76741e+06	2.29762e+07	7.88513e+07	2.58782e+07	1.51792e+07	1.62744e+07	4.9352e+07	5.65036e+07	4.13166e+07	6.84924e+07	5.58731e+07	2.65564e+07	2.89025e+07	7.52038e+07	4.07813e+07	6.51337e+07
2-Aminoadipic acid	C6 H11 N O4	161.069	8.203	YES	80.1		82.7	2	Metabolic pathways;Biosynthesis of secondary metabolites;Microbial metabolism in diverse environments;Biosynthesis of amino acids;Cysteine and methionine metabolism;2-Oxocarboxylic acid metabolism;Other	Superpathway of L-lysine degradation;Superpathway of butirocin biosynthesis;Other	6	21	1.0499e+07	6.223e+06	1.25056e+07	1.5839e+07	3.89631e+07	1.11232e+07	1.03483e+07	1.42635e+07	7.28492e+06	6.45634e+06	4.13298e+06	4.2131e+06	1.19648e+07	7.17825e+06	3.34711e+06	5.40959e+06	9.71179e+06	4.58011e+06	5.12945e+06	6.70928e+06	6.99635e+06	8.02402e+06	5.5006e+06	1.86225e+07	5.09945e+06	4.12547e+06	8.0782e+06	8.30613e+06	1.1621e+07	9.40815e+07	2.09961e+07	9.27452e+06	8.20823e+06	5.03998e+07	7.79124e+06	1.71496e+07	4.51583e+06
2-Aminonicotinic acid	C6 H6 N2 O2	138.043	1.862	YES				3	Metabolic pathways;Histidine metabolism		6	8	824920	3.18542e+07	421827	1.14668e+06	948689	3.26419e+06	1.44094e+06	1.51663e+06	972050	1.75745e+07	2.94064e+06	1.05797e+07	6.32425e+06	5.1205e+07	2.32087e+07	7.12035e+06	3.49731e+06	1.03539e+07	1.0694e+07	1.67421e+07	1.69935e+07	1.15328e+06	4.77484e+07	2.44834e+07	1.87896e+07	2.17201e+07	9.17852e+06	1.28582e+07	1.56753e+07	6.71968e+06	463073	2.30103e+07	3.61813e+06	1.42353e+07	2.64874e+07	3.04677e+06	1.15274e+07
2-Methylbutyrylcarnitine	C12 H23 N O4	245.163	5.151	YES				3			6	5	4.60727e+07	7.62921e+07	5.05766e+07	1.40572e+08	7.95403e+07	6.58121e+07	1.64294e+08	9.90305e+07	1.40941e+08	2.73518e+06	1.93835e+06	2.11765e+06	1.61044e+06	8.12941e+06	1.13118e+06	2.49571e+06	4.67672e+06	761722	1.96575e+06	2.14833e+06	2.68807e+06	1.08304e+07	2.68516e+06	2.10296e+06	1.38159e+06	2.25753e+06	4.52591e+06	2.21936e+06	1.35449e+07	1.65014e+06	9.37577e+07	2.2327e+06	2.00306e+06	4.33531e+07	5.3607e+06	8.29878e+06	1.91575e+06
2-Oxindole	C8 H7 N O	133.053	1.204	YES	93.6			2	Metabolic pathways;Biosynthesis of secondary metabolites;Cyanoamino acid metabolism;Other	Other	6	11	1.01122e+07	8.12152e+07	2.21698e+07	2.34914e+07	6.49115e+06	9.36821e+06	1.09807e+07	9.64228e+07	1.61209e+07	1.34805e+07	9.90557e+06	3.00498e+07	4.14994e+07	3.35708e+07	1.76259e+07	1.56286e+07	6.42945e+06	1.20546e+07	2.29241e+07	5.51385e+07	7.86282e+07	2.72282e+06	3.46558e+07	2.14735e+07	2.27724e+07	3.83082e+07	1.27874e+07	2.1453e+07	1.01023e+07	1.25175e+07	1.3893e+07	2.54272e+07	2.56438e+07	1.28883e+07	4.16452e+07	1.14819e+07	1.77414e+07
2-palmitoyl-sn-glycero-3-phosphocholine	C24 H50 N O7 P	495.332	5.343	YES			85	2			6	11	1.63764e+08	1.81148e+07	9.52634e+07	1.56536e+08	1.55031e+08	6.81697e+07	1.44829e+08	8.9429e+07	2.04213e+07	2.24767e+08	9.57014e+07	8.38851e+07	9.63655e+07	1.72811e+08	8.23961e+07	2.0327e+08	1.06694e+08	1.24872e+08	2.17708e+08	2.70849e+08	2.28858e+08	1.04434e+08	2.37247e+08	3.39541e+08	1.85749e+08	2.39878e+08	1.44075e+08	3.78049e+08	3.05793e+08	2.48547e+08	3.78618e+08	1.76071e+08	3.60083e+08	6.18888e+08	2.67469e+08	2.82649e+08	1.44501e+08
3,4-Methylenesebacic acid	C12 H18 O4	226.121	1.295	YES				3			6	11	1.13305e+06	1.48925e+06	618624	1.81698e+06	571037	1.05138e+06	3.02001e+06	2.40354e+06	752557	1.86825e+06	763310	549322	1.41409e+06	1.97166e+06	747276	784498	345930	825192	1.61265e+06	794167	1.34256e+06	814973	741575	895463	651655	645870	931174	923939	241026	1.06529e+06	672952	849638	739975	748234	621883	3.04474e+06	1.48361e+06
3'-CMP	C9 H14 N3 O8 P	323.052	9.326	YES	99.9		88.1	2	Metabolic pathways;Other	Other	6	22	1.66051e+07	1.54385e+07	1.99093e+07	2.44429e+07	1.83777e+07	1.97881e+07	2.27716e+07	2.54886e+07	1.65713e+07	1.88624e+07	1.25306e+07	2.24111e+07	1.78212e+07	2.2145e+07	2.66789e+07	1.23218e+07	2.1402e+07	2.02042e+07	2.32512e+07	2.99696e+07	2.06359e+07	2.4599e+07	3.15401e+07	1.64121e+07	3.04986e+07	3.31909e+07	1.87124e+07	2.41203e+07	1.99381e+07	1.78913e+07	7.56369e+06	1.49753e+07	1.71782e+07	2.07991e+07	4.23645e+07	2.17233e+07	2.28644e+07
3-hydroxybutyrylcarnitine	C11 H21 N O5	247.142	7.358	YES				3			6	8	2.06293e+07	1.74781e+07	1.70599e+07	2.51922e+07	1.30683e+07	3.97996e+07	2.33736e+07	1.27077e+07	2.19433e+07	2.37325e+08	8.03559e+07	1.27208e+08	1.77825e+08	1.58001e+08	1.76072e+08	1.14246e+08	6.9372e+07	3.82774e+08	6.11737e+08	4.48581e+08	3.60653e+08	1.70072e+08	5.14972e+08	5.44353e+08	4.70557e+08	4.74902e+08	7.51696e+08	7.16514e+08	4.30139e+08	1.94874e+08	2.50887e+08	4.24095e+08	1.98098e+08	1.8325e+08	2.8042e+08	1.66006e+08	2.91572e+08
3-Hydroxy-cis-5-tetradecenoylcarnitine	C21 H39 N O5	385.283	4.652	YES				3			6	16	722406	790504	819169	2.86159e+06	1.31394e+06	901742	1.25791e+06	1.04446e+06	406899	1.57575e+07	6.81142e+06	8.32483e+06	1.47323e+07	9.74205e+06	7.93129e+06	1.20463e+07	7.56734e+06	2.31967e+07	6.15262e+07	4.10742e+07	4.75018e+07	4.74178e+06	2.21074e+07	8.27226e+07	1.38518e+07	2.19102e+07	2.15331e+07	3.42212e+07	5.01248e+07	2.20149e+06	4.97478e+06	3.1655e+07	1.81451e+07	1.05113e+07	1.53675e+07	1.09646e+07	1.70407e+07
3-Hydroxydecanoylcarnitine (MSF 5.16; Sirius score 94.7; CSI:FingerIS 96.8%)	C17 H33 N O5	331.236	5.154	YES				4			6	10	903933	561630	743038	1.05645e+06	465426	284941	874498	1.03582e+06	450494	6.15961e+06	3.55222e+06	2.78651e+06	6.03582e+06	2.46307e+06	4.40184e+06	4.57259e+06	3.53974e+06	7.69014e+06	1.37255e+07	1.23258e+07	1.58799e+07	3.50628e+06	8.98264e+06	1.83354e+07	5.17315e+06	7.83852e+06	1.28103e+07	9.24151e+06	1.25074e+07	2.05416e+06	3.17611e+06	1.06628e+07	3.97195e+06	7.64462e+06	6.54201e+06	7.31566e+06	6.31153e+06
3-Hydroxydodecanoylcarnitine	C19 H37 N O5	359.267	5.029	YES				3			5	17	884417	702688	843504	881684	838365	1.43696e+06	911389	544048	808270	1.27243e+06	649229	1.37465e+06	1.16659e+06	533675	1.3922e+06	1.17105e+06	1.81255e+06	1.60572e+06	5.27683e+06	4.11667e+06	4.17325e+06	1.13772e+06	1.43661e+06	1.1448e+07	773556	2.70849e+06	1.84548e+06	3.06684e+06	5.53049e+06	485800	1.57734e+06	2.09874e+06	1.23914e+06	1.46543e+06	1.77498e+06	1.11623e+06	697790
3-Hydroxyoctanoylcarnitine	C15 H29 N O5	303.205	5.601	YES				3			6	7	897579	609506	879662	2.33737e+06	812906	855300	1.58794e+06	1.10644e+06	897534	6.27836e+06	4.36021e+06	3.83389e+06	6.02153e+06	3.10306e+06	4.84497e+06	6.76367e+06	4.30966e+06	7.8531e+06	1.63512e+07	1.3814e+07	1.85225e+07	4.98626e+06	1.11914e+07	1.86722e+07	7.61597e+06	8.98366e+06	1.19495e+07	1.20576e+07	1.10514e+07	3.61289e+06	5.53561e+06	1.15649e+07	5.06542e+06	8.3186e+06	1.37249e+07	8.00838e+06	8.95066e+06
3-Hydroxyoctenoylcarnitine (MSF 5.93; Sirius score 91.4%; CSI:FingerIS 77.7%)	C15 H27 N O5	301.189	5.41	YES				4			6	5	1.69721e+06	387149	1.2869e+06	1.51253e+06	1.37351e+06	1.00783e+06	1.57582e+06	1.20451e+06	1.18181e+06	8.43989e+06	3.19813e+06	1.34297e+07	8.66313e+06	9.82584e+06	1.14817e+07	4.61866e+06	2.02313e+06	4.38833e+07	5.08477e+07	3.52454e+07	2.04875e+07	7.45126e+06	7.22443e+07	3.12101e+07	2.85669e+07	3.45709e+07	3.94931e+07	6.48051e+07	1.43755e+07	5.85903e+06	9.11036e+06	3.01013e+07	1.73511e+07	1.36712e+07	1.06479e+07	6.48489e+06	2.10594e+07
3-Methylenenorleucine	C7 H13 N O2	143.095	6.859	YES	96			2	ABC transporters		6	5	4.98599e+07	1.44447e+07	5.12715e+06	1.40533e+08	3.47049e+08	8.72549e+07	2.31709e+07	4.17274e+07	9.77326e+07	3.47072e+07	8.47004e+07	1.94649e+06	3.61584e+06	5.27225e+07	9.88566e+07	2.2493e+07	1.74805e+07	2.12338e+07	2.51457e+07	8.92431e+06	1.91204e+08	1.0207e+08	2.00008e+06	846232	3.39993e+07	3.20693e+08	2.43382e+08	2.61455e+06	1.09209e+06	670414	1.88298e+07	1.47278e+08	7.33784e+06	1.89089e+08	2.22647e+06	1.61378e+06	4.35249e+06
3-Methylguanine	C6 H7 N5 O	165.065	4.553	YES				3			6	12	1.68016e+06	1.21186e+07	1.07417e+06	1.35198e+06	1.74365e+06	943627	2.79602e+06	6.31051e+06	549316	1.27273e+06	2.94528e+06	280499	4.63984e+06	698346	363549	257403	785208	823876	871271	311081	2.16565e+07	1.71504e+06	2.3516e+06	999300	295434	2.72611e+06	1.07692e+06	329014	631839	802215	3.89888e+06	9.29974e+06	519855	4.6722e+06	3.50433e+06	3.44007e+06	2.10443e+06
3-Ureidopropionic acid	C4 H8 N2 O3	132.053	5.253	YES	71.8		80.6	2	Metabolic pathways;Biosynthesis of secondary metabolites;Biosynthesis of amino acids;Biosynthesis of plant secondary metabolites;Protein digestion and absorption;Arginine and proline metabolism;Aminoacyl-tRNA biosynthesis;Central carbon metabolism in cancer;Cyanoamino acid metabolism;Mineral absorption;Other	Other	6	7	4.45125e+07	2.66553e+07	1.66339e+07	3.06684e+07	1.77063e+07	5.62432e+07	6.10671e+07	9.73855e+06	1.25497e+07	9.59083e+06	1.16152e+07	3.75326e+06	1.26667e+07	6.7723e+06	7.80844e+06	1.89718e+07	1.68912e+07	4.17732e+06	6.08412e+06	1.03672e+07	8.41509e+06	6.74322e+07	1.35336e+07	5.12159e+06	6.55371e+06	9.91153e+06	5.16526e+06	7.50061e+06	9.41184e+06	6.34961e+06	8.23462e+07	9.60954e+06	8.88978e+06	1.35383e+08	1.5565e+07	3.7579e+07	7.81258e+06
4-Acetamidobutanoic acid	C6 H11 N O3	145.074	2.038	YES	99.3			2	Metabolic pathways;Biosynthesis of secondary metabolites;Biosynthesis of amino acids;Biosynthesis of plant secondary metabolites;Arginine and proline metabolism;D-Amino acid metabolism;Other	Superpathway of L-lysine degradation;Other	6	4	1.57565e+06	1.31482e+07	1.32942e+06	1.20975e+06	3.81067e+06	741323	6.27976e+06	1.23314e+07	1.32297e+06	2.23501e+06	6.27706e+06	2.44007e+06	2.33825e+07	1.15485e+07	6.86796e+06	4.61855e+06	1.1811e+06	6.09851e+06	2.44236e+07	1.98152e+07	8.47752e+07	2.32578e+06	3.17734e+07	6.29621e+06	1.84707e+07	2.66285e+07	1.45917e+07	2.1221e+07	2.47403e+07	2.66701e+07	5.72447e+06	6.77151e+07	8.69172e+06	1.9595e+07	9.14644e+07	5.29943e+06	1.89693e+07
4-Amino-4-deoxypentopyranose	C5 H11 N O4	149.069	8.489	YES				3	Metabolic pathways;Biosynthesis of secondary metabolites;Cyanoamino acid metabolism;Other	Superpathway of linamarin and lotaustralin biosynthesis	6	18	1.18445e+06	1.50391e+06	1.01311e+06	1.31512e+06	1.59201e+06	825241	999631	1.78744e+06	943682	1.07288e+06	1.35324e+06	2.50748e+06	1.3893e+06	5.08145e+06	1.54837e+06	586611	1.67595e+06	2.1059e+06	1.86022e+06	2.76084e+06	2.9228e+06	2.43975e+06	5.06475e+06	5.07249e+06	2.27392e+06	5.81983e+06	8.64226e+06	2.64458e+06	4.39837e+06	5.7245e+06	2.94901e+06	2.79498e+06	3.78945e+06	2.83491e+06	2.61303e+06	1.56434e+06	1.16243e+06
4-Guanidinobutyric acid	C5 H11 N3 O2	145.085	7.374	YES	86.6		78.4	2	Metabolic pathways;Arginine and proline metabolism		6	7	3.51183e+06	6.98793e+06	684007	4.61642e+06	5.06365e+06	955400	2.06515e+06	3.98543e+06	2.07966e+06	2.50036e+06	1.33165e+07	783073	3.97474e+06	2.32856e+06	1.74739e+06	3.10327e+06	1.40818e+06	1.90788e+06	1.45594e+06	2.83862e+06	1.46385e+07	1.36904e+06	3.34851e+06	3.1046e+06	879848	1.05036e+07	8.57383e+06	2.22546e+06	1.09505e+06	4.01362e+06	1.96823e+06	4.04756e+06	6.12033e+06	2.87565e+06	3.96555e+06	3.01784e+06	7.33763e+06
4'-Phosphopantetheine	C11 H23 N2 O7 P S	358.096	7.377	YES				3	Metabolic pathways;Biosynthesis of secondary metabolites;Biosynthesis of cofactors;Other	Other	6	13	4.79668e+06	4.22636e+06	4.27374e+06	3.99174e+06	7.34009e+06	2.97132e+06	2.29061e+06	2.89628e+06	3.98082e+06	4.85897e+06	832368	5.17345e+06	3.92544e+06	4.27641e+06	7.37999e+06	4.02989e+06	3.65574e+06	5.23524e+06	5.13247e+06	3.15445e+06	2.35279e+06	2.85504e+06	4.10533e+06	4.02797e+06	2.66896e+06	1.75069e+06	3.16094e+06	3.04563e+06	1.94807e+06	3.93374e+06	2.75597e+06	3.63801e+06	1.53743e+06	1.33022e+06	4.50819e+06	4.00876e+06	3.0105e+06
5-methylthioribose	C6 H12 O4 S	180.046	4.652	YES				3	Metabolic pathways;Biosynthesis of plant secondary metabolites;Cysteine and methionine metabolism	L-methionine salvage cycle II (plants);L-methionine salvage cycle I (bacteria and plants)	6	6	1.49124e+06	1.46834e+07	1.78369e+06	1.19054e+06	3.1939e+06	367240	2.26566e+06	6.61352e+06	918363	1.65019e+06	2.45123e+06	1.63602e+06	6.14393e+06	1.73041e+06	2.70575e+06	1.10652e+06	1.79939e+06	2.10998e+06	3.0885e+06	6.12027e+06	3.06292e+07	4.04574e+06	1.18243e+07	5.0296e+06	4.04611e+06	7.54048e+06	5.31528e+06	9.14352e+06	7.87549e+06	3.7414e+06	6.73329e+06	1.64763e+07	6.51371e+06	8.80428e+06	1.2549e+07	5.29811e+06	5.66645e+06
5-Nitro-o-toluidine	C7 H8 N2 O2	152.059	1.895	YES	77.7			2	Metabolic pathways;Microbial metabolism in diverse environments;Other		6	4	7.87925e+07	2.14025e+07	1.57744e+07	1.41525e+07	2.63375e+07	2.97744e+06	1.19414e+07	3.06861e+07	8.28296e+06	2.79978e+07	1.78614e+07	2.41917e+07	5.56601e+07	6.50621e+07	4.31931e+07	2.1026e+07	1.42826e+07	3.42272e+07	2.96555e+07	3.49366e+07	1.06663e+08	1.39664e+07	4.7281e+07	3.77057e+07	3.88956e+07	6.78142e+07	5.12435e+07	4.29886e+07	2.64809e+07	2.85303e+07	1.90079e+07	9.92081e+07	1.72111e+07	4.14316e+07	1.12693e+08	1.08373e+07	5.14723e+07
5'-S-Methyl-5'-thioadenosine	C11 H15 N5 O3 S	297.09	2.144	YES	99.7			2	Metabolic pathways;Biosynthesis of plant secondary metabolites;Cysteine and methionine metabolism;Other	Superpathway of arginine and polyamine biosynthesis;L-methionine salvage cycle II (plants);L-methionine salvage cycle I (bacteria and plants);L-methionine salvage cycle III;Other	6	4	6.02426e+07	4.53925e+07	3.95973e+07	3.7438e+07	4.06934e+07	3.24766e+07	4.57468e+07	5.66782e+07	2.64891e+07	5.11217e+07	5.00699e+07	4.7789e+07	5.43196e+07	2.38224e+08	4.99612e+07	3.00306e+07	3.86235e+07	5.92992e+07	7.32188e+07	6.96593e+07	9.24908e+07	5.62701e+07	1.46478e+08	1.13277e+08	8.35323e+07	9.02142e+07	9.58221e+07	7.98414e+07	1.63731e+08	2.03894e+08	9.57986e+07	6.91263e+07	6.34595e+07	1.40574e+08	1.03447e+08	9.42067e+07	6.07737e+07
6-Aminocaproic acid	C6 H13 N O2	131.095	5.048	YES	92.9		57.5	2	Metabolic pathways;Biosynthesis of secondary metabolites;Microbial metabolism in diverse environments;Biosynthesis of amino acids;Biosynthesis of plant secondary metabolites;ABC transporters;Protein digestion and absorption;Caprolactam degradation;Aminoacyl-tRNA biosynthesis;Central carbon metabolism in cancer;Cyanoamino acid metabolism;2-Oxocarboxylic acid metabolism;Mineral absorption;Other	Superpathway of linamarin and lotaustralin biosynthesis;Superpathway of indole-3-acetate conjugate biosynthesis;Superpathway of jasmonoyl-amino acid conjugates biosynthesis;Superpathway of branched chain amino acid biosynthesis;Superpathway of L-threonine metabolism;Other	6	5	1.06108e+07	5.09468e+06	1.30522e+06	8.49078e+06	1.87563e+06	5.41004e+06	6.7944e+06	4.19387e+06	2.66392e+06	1.0077e+07	2.29913e+06	6.34403e+06	2.70751e+06	5.73107e+06	2.64015e+06	2.56504e+06	1.96536e+06	5.01317e+06	2.52123e+06	4.00082e+06	2.02587e+06	8.1384e+06	2.86846e+06	5.34066e+06	2.10269e+07	4.47317e+06	526454	1.17098e+07	6.36569e+06	900648	5.77823e+06	3.10585e+06	3.7627e+06	2.10899e+06	3.83674e+06	1.26462e+06	2.19723e+06
6-Hydroxycaproic acid	C6 H12 O3	132.079	1.361	YES				3	Microbial metabolism in diverse environments;Degradation of aromatic compounds;Caprolactam degradation		6	16	9.53197e+06	9.65405e+06	8.3848e+06	1.4015e+07	9.46404e+06	8.02374e+06	8.49048e+06	1.4571e+07	7.94985e+06	1.20984e+07	1.10598e+07	9.47239e+06	1.17289e+07	8.45354e+06	1.4229e+07	9.31992e+06	6.47722e+06	1.82708e+07	8.69186e+06	6.88905e+06	6.63573e+06	9.12549e+06	1.10371e+07	7.65109e+06	1.14185e+07	1.84443e+07	7.38351e+06	1.05137e+07	7.77534e+06	3.76556e+06	5.13736e+06	1.14561e+07	6.51712e+06	8.3234e+06	8.99319e+06	6.78698e+06	6.5604e+06
6-Ketoprostaglandin F1a	C20 H34 O6	352.224	1.292	YES			93.9	2	Metabolic pathways;Biosynthesis of secondary metabolites;Other		6	14	3.71226e+06	884780	1.28395e+06	2.154e+06	1.06286e+06	1.3445e+06	3.15798e+06	3.00215e+06	4.45196e+06	1.10283e+06	2.09321e+06	899277	816605	575783	2.15854e+06	583173	510282	833097	1.32129e+06	707788	729861	3.20337e+06	749586	1.47057e+06	972336	964052	394964	854700	700443	428332	1.79566e+06	683136	814590	2.9955e+06	1.27002e+06	2.29027e+06	1.10215e+06
6-Methylnicotinamide	C7 H8 N2 O	136.064	6.034	YES	81.1		67.3	2			6	10	9.18343e+07	3.17842e+08	5.66503e+07	3.04561e+07	5.93777e+07	2.54481e+07	6.61357e+07	1.19717e+08	8.27939e+07	6.03715e+06	1.60462e+07	1.51731e+07	1.37019e+08	1.08106e+07	2.23828e+07	6.83332e+06	4.62207e+06	1.02223e+07	1.63335e+07	5.79686e+06	3.42716e+08	7.53616e+07	1.39924e+07	1.12296e+07	1.42753e+07	2.18314e+07	8.47372e+06	1.10868e+07	4.58306e+06	1.9683e+07	3.59047e+06	1.1478e+08	3.15659e+06	1.72288e+07	4.07457e+07	1.62758e+07	2.20413e+07
7-Methylguanine	C6 H7 N5 O	165.065	5.225	YES	92.5			2			6	7	4.31153e+06	4.24453e+07	2.74774e+06	4.16557e+06	4.34672e+06	2.40777e+06	7.12597e+06	2.46675e+07	2.36787e+06	5.50026e+06	1.28392e+07	6.0003e+06	6.07841e+07	8.06911e+06	9.4558e+06	5.04501e+06	4.15071e+06	8.99871e+06	9.3719e+06	7.58566e+06	1.97187e+08	5.7885e+06	1.90964e+07	8.6471e+06	1.00926e+07	2.23398e+07	1.19291e+07	8.35015e+06	1.06483e+07	1.13765e+07	1.0968e+07	1.12304e+08	6.85329e+06	1.46175e+07	2.31318e+07	9.35627e+06	1.20311e+07
Acetohydroxamic acid	C2 H5 N O2	75.032	8.157	YES	98.1			2	Metabolic pathways;Biosynthesis of secondary metabolites;Microbial metabolism in diverse environments;Biosynthesis of amino acids;Biosynthesis of plant secondary metabolites;ABC transporters;Biosynthesis of cofactors;Protein digestion and absorption;Aminoacyl-tRNA biosynthesis;Central carbon metabolism in cancer;D-Amino acid metabolism;Cyanoamino acid metabolism;Mineral absorption;Other	Superpathway of histidine, purine, and pyrimidine biosynthesis;Superpathway of L-threonine metabolism;Other	6	19	2.35737e+07	2.03667e+07	2.55965e+07	3.72475e+07	3.68274e+07	3.39509e+07	3.23495e+07	2.0662e+07	1.48455e+07	1.3238e+07	1.23507e+07	1.38427e+07	1.9859e+07	5.75637e+07	1.1982e+07	1.22436e+07	1.98061e+07	1.48456e+07	1.3175e+07	1.91747e+07	2.32014e+07	2.20052e+07	2.38471e+07	3.06153e+07	2.6184e+07	2.00552e+07	4.79819e+07	1.49958e+07	3.01163e+07	1.18115e+08	4.41431e+07	1.56385e+07	2.06664e+07	7.51292e+07	2.06867e+07	2.89344e+07	1.55186e+07
Acetylarginine	C8 H16 N4 O3	216.122	7.876	YES	98.1			2			6	12	1.01398e+06	2.31767e+07	1.85754e+06	1.77538e+06	2.25472e+06	1.91335e+06	4.90025e+06	1.64827e+07	2.63744e+06	3.67188e+06	3.73304e+06	3.7714e+06	1.14037e+07	8.80691e+06	1.28593e+07	2.68539e+06	1.07233e+06	6.14499e+06	1.03561e+07	6.16024e+06	5.13006e+07	3.29632e+06	1.46172e+07	5.0577e+06	1.64424e+07	2.20485e+07	7.4426e+06	9.9666e+06	5.73494e+06	7.41231e+06	4.70498e+06	1.70923e+07	4.86993e+06	8.64692e+06	3.35439e+07	5.30363e+06	1.94574e+07
Acetylcarnitine	C9 H17 N O4	203.115	6.946	YES	99.8	89.7	73.7	1			6	6	1.12881e+09	1.23422e+09	1.36048e+09	1.99014e+09	1.32762e+09	1.30172e+09	2.46095e+09	1.1939e+09	1.09352e+09	7.33761e+09	4.80026e+09	3.50396e+09	7.32669e+09	6.48365e+09	7.04526e+09	5.99597e+09	5.52608e+09	8.63174e+09	1.07523e+10	7.22943e+09	8.18557e+09	6.39231e+09	1.03864e+10	9.30655e+09	7.88602e+09	7.55744e+09	1.17812e+10	9.28612e+09	9.05386e+09	7.95815e+09	6.72086e+09	9.98277e+09	5.00806e+09	9.74968e+09	8.39907e+09	7.37638e+09	6.48884e+09
Acetylcholine	C7 H15 N O2	145.11	6.269	YES	67.1			2			6	13	1.10092e+06	473283	657886	6.93096e+06	1.07119e+06	2.40998e+06	1.35419e+06	2.23877e+06	1.47724e+06	4.10193e+06	4.01574e+06	3.60987e+06	1.92748e+06	1.15741e+07	4.58575e+06	7.30569e+06	2.09786e+06	9.89373e+06	3.31785e+07	1.47097e+07	1.13982e+07	1.00455e+07	2.46649e+06	2.71836e+06	1.44556e+07	5.85922e+06	1.74982e+07	2.19304e+06	1.89601e+06	2.13518e+06	3.35113e+06	7.96024e+06	690931	9.80755e+06	1.74527e+06	5.74207e+06	3.51738e+06
Acetylproline	C7 H11 N O3	157.074	3.709	YES				3			6	6	2.26432e+06	1.13658e+07	1.94656e+06	1.7005e+06	2.8399e+06	1.54686e+06	2.80413e+06	4.58957e+06	2.20366e+06	2.94567e+06	3.02286e+06	3.31562e+06	9.6771e+06	1.16901e+07	5.31574e+06	2.67546e+06	1.61828e+06	4.20341e+06	6.79885e+06	6.69954e+06	2.8238e+07	3.18765e+06	1.91573e+07	5.25672e+06	6.28127e+06	1.70017e+07	8.02371e+06	6.2475e+06	7.37341e+06	1.28754e+07	4.46653e+06	2.06597e+07	5.59668e+06	7.82398e+06	1.2911e+07	2.99761e+06	4.84521e+06
Adenine	C5 H5 N5	135.055	4.468	YES	94		79.6	2	Metabolic pathways;Biosynthesis of secondary metabolites;Other	Superpathway of purine nucleotide salvage;L-methionine salvage cycle II (plants);L-methionine salvage cycle I (bacteria and plants);L-methionine salvage cycle III;Other	6	14	2.19948e+07	1.81943e+07	2.35628e+07	2.66219e+07	1.98495e+07	5.90435e+07	2.38221e+07	1.46781e+07	1.98371e+07	4.21121e+07	3.21436e+07	8.13581e+07	6.52339e+07	7.96935e+07	6.21059e+07	5.76567e+07	4.15663e+07	2.97036e+07	8.94176e+07	3.56848e+07	2.213e+07	5.688e+07	5.64663e+07	3.09747e+07	6.76767e+07	2.9985e+07	2.98251e+07	5.41539e+07	6.46102e+07	6.53325e+07	5.05827e+07	4.29318e+07	8.45625e+07	1.10181e+07	2.59592e+07	9.28774e+07	5.15607e+07
Adenosine	C10 H13 N5 O4	267.097	4.764	YES	99.9		98	2	Metabolic pathways;ABC transporters;Other	Superpathway of purine nucleotide salvage;Superpathway of L-methionine salvage and degradation;Other	6	13	1.8194e+08	2.7796e+08	4.29216e+08	9.12552e+08	4.41221e+08	7.95614e+08	7.91125e+08	1.94926e+08	3.69307e+08	1.68604e+09	2.67752e+09	9.56549e+08	2.31995e+09	1.55927e+09	3.07256e+09	4.34592e+09	1.30989e+09	4.77241e+08	3.07696e+09	3.98794e+09	1.85141e+08	2.80777e+09	2.19475e+09	7.33921e+08	3.30379e+09	1.00788e+09	3.93423e+08	8.82396e+08	9.61864e+08	2.2077e+09	1.10565e+09	1.42638e+09	3.18302e+09	1.15524e+09	2.31472e+08	4.23156e+09	9.54752e+08
Adenosine 5'-monophosphate	C10 H14 N5 O7 P	347.063	8.737	YES	99.9		97.7	2	Metabolic pathways;Biosynthesis of secondary metabolites;Biosynthesis of plant secondary metabolites;Biosynthesis of cofactors;Other	Superpathway of purine nucleotide salvage;Superpathway of L-citrulline metabolism;Superpathway of arginine and polyamine biosynthesis;Superpathway of indole-3-acetate conjugate biosynthesis;Superpathway of jasmonoyl-amino acid conjugates biosynthesis;Superpathway of histidine, purine, and pyrimidine biosynthesis;Aspartate superpathway;L-arginine biosynthesis I (via L-ornithine);Other	6	20	4.04514e+08	3.7875e+08	4.25929e+08	4.76938e+08	4.62849e+08	4.08823e+08	3.98171e+08	4.65722e+08	4.76441e+08	5.12171e+08	3.39763e+08	5.61971e+08	4.37527e+08	4.81685e+08	4.88446e+08	3.13815e+08	3.4402e+08	5.16384e+08	3.4956e+08	3.8423e+08	3.82287e+08	3.8009e+08	4.82514e+08	4.62279e+08	5.16333e+08	4.33531e+08	5.00988e+08	4.74659e+08	3.30557e+08	5.09362e+08	3.06388e+08	4.33469e+08	4.29477e+08	4.33923e+08	5.14567e+08	2.87636e+08	4.22068e+08
alpha-Glycerylphosphorylcholine	C8 H20 N O6 P	257.103	8.408	YES			91.9	2			6	15	5.04856e+09	4.15989e+09	3.39526e+09	3.55341e+09	4.8621e+09	6.3807e+09	5.50822e+09	2.79852e+09	2.04953e+09	2.0951e+09	4.24043e+09	4.96303e+09	3.96674e+09	4.59338e+09	7.07824e+09	4.46925e+09	6.70139e+09	4.26534e+09	4.18029e+09	4.80421e+09	6.08698e+09	5.8697e+09	5.08047e+09	3.9031e+09	5.51673e+09	7.33804e+09	8.10047e+09	4.24638e+09	4.27537e+09	3.8569e+09	2.57414e+09	6.9409e+09	4.61324e+09	3.93651e+09	7.0701e+09	3.81052e+09	3.92026e+09
Anthranilic acid	C7 H7 N O2	137.048	7.22	YES	94.2		86.9	2	Metabolic pathways;Biosynthesis of secondary metabolites;Microbial metabolism in diverse environments;Biosynthesis of amino acids;Biosynthesis of plant secondary metabolites;Biosynthesis of cofactors;Degradation of aromatic compounds;Other	Other	6	10	8.04621e+08	1.18007e+09	7.15002e+08	6.6326e+08	1.70559e+08	2.75945e+08	5.28199e+08	1.18378e+09	4.30158e+08	1.6814e+09	7.39137e+08	5.4573e+08	1.54104e+09	4.40816e+08	2.06277e+09	4.48427e+08	7.44439e+08	8.81873e+08	2.26819e+08	4.94414e+07	2.8099e+08	9.24976e+08	2.05152e+07	7.75229e+07	2.31253e+08	2.00397e+08	4.22491e+07	3.16013e+08	1.10526e+09	1.7217e+08	4.36912e+06	7.13036e+07	7.24946e+07	1.42958e+09	1.0256e+08	7.49982e+07	1.00306e+08
Argininosuccinic acid	C10 H18 N4 O6	290.123	9.055	YES				3	Metabolic pathways;Biosynthesis of secondary metabolites;Biosynthesis of amino acids;Other	Superpathway of L-citrulline metabolism;Superpathway of arginine and polyamine biosynthesis;L-arginine biosynthesis I (via L-ornithine)	6	20	6.51564e+06	7.64767e+06	7.63662e+06	1.00706e+07	7.50145e+06	1.00557e+07	7.41503e+06	6.24957e+06	8.47368e+06	7.78563e+06	5.41731e+06	1.07224e+07	1.04471e+07	5.56326e+06	6.55886e+06	6.38775e+06	6.34824e+06	6.73912e+06	7.08711e+06	8.06764e+06	4.54195e+06	7.17426e+06	6.7056e+06	5.77422e+06	1.30904e+07	6.64828e+06	7.90288e+06	8.42132e+06	4.86952e+06	5.7326e+06	5.60159e+06	6.08891e+06	1.07527e+07	5.4356e+06	8.76556e+06	1.00265e+07	6.64799e+06
Ascorbate	C6 H8 O6	176.032	1.162	YES			89.7	2	Metabolic pathways;Biosynthesis of secondary metabolites;Microbial metabolism in diverse environments;Biosynthesis of cofactors;Other	Other	6	8	1.14728e+06	8.12424e+06	853366	2.59091e+06	1.53659e+06	735804	738498	4.50174e+06	1.34657e+06	439513	323273	375210	6.82437e+06	970424	1.44538e+06	338271	956698	264187	1.66783e+06	1.38999e+06	1.02171e+07	770283	6.78056e+06	708112	863327	4.00098e+06	1.49742e+06	2.2629e+06	4.06298e+06	760210	2.89657e+06	1.17447e+07	868703	1.36042e+06	3.63358e+06	2.60703e+06	1.70953e+06
Asparagine	C4 H8 N2 O3	132.053	8.493	YES	96.3	71	90.3	1	Metabolic pathways;Biosynthesis of secondary metabolites;Biosynthesis of amino acids;Biosynthesis of plant secondary metabolites;Protein digestion and absorption;Arginine and proline metabolism;Aminoacyl-tRNA biosynthesis;Central carbon metabolism in cancer;Cyanoamino acid metabolism;Mineral absorption;Other	Other	6	17	9.79299e+07	1.09153e+08	1.30434e+08	7.29681e+07	1.03133e+08	9.54586e+07	1.1146e+08	8.66802e+07	7.6754e+07	2.88442e+07	3.04964e+07	2.2014e+07	2.1455e+07	2.40467e+07	1.1674e+07	1.14602e+07	3.30215e+07	1.28496e+07	1.08078e+07	1.33107e+07	1.44029e+07	6.76892e+07	1.98215e+07	3.39794e+07	2.69086e+07	1.04625e+07	2.36834e+07	1.23535e+07	1.32948e+07	5.24407e+07	9.81903e+07	1.72889e+07	1.93612e+07	7.12778e+07	9.47019e+06	9.94995e+07	1.10658e+07
Aspartic acid	C4 H7 N O4	133.037	8.967	YES	99.1	80.2	89.8	1	Metabolic pathways;Biosynthesis of secondary metabolites;Microbial metabolism in diverse environments;Biosynthesis of amino acids;Biosynthesis of plant secondary metabolites;ABC transporters;Biosynthesis of cofactors;Protein digestion and absorption;Aminoacyl-tRNA biosynthesis;Central carbon metabolism in cancer;D-Amino acid metabolism;Cysteine and methionine metabolism;Cyanoamino acid metabolism…	Superpathway of purine nucleotide salvage;Superpathway of L-citrulline metabolism;Superpathway of arginine and polyamine biosynthesis;Superpathway of indole-3-acetate conjugate biosynthesis;Superpathway of histidine, purine, and pyrimidine biosynthesis;Aspartate superpathway;L-arginine biosynthesis I (via L-ornithine);Other	6	15	3.45885e+07	4.72154e+07	4.3295e+07	4.83179e+07	5.35274e+07	4.31798e+07	5.56503e+07	4.35309e+07	3.84239e+07	2.98266e+07	4.04311e+07	3.86917e+07	2.27201e+07	2.71653e+07	3.36817e+07	1.92736e+07	5.78925e+07	1.94626e+07	2.92097e+07	2.23415e+07	1.75372e+07	5.85961e+07	3.40784e+07	4.29474e+07	6.09097e+07	3.18642e+07	4.93572e+07	4.01512e+07	4.2102e+07	7.97155e+07	6.09911e+07	2.65228e+07	3.66642e+07	7.73584e+07	2.58753e+07	1.13935e+08	1.62331e+07
Asp-lys	C10 H19 N3 O5	261.133	8.798	YES				3			6	15	7.39391e+06	6.1174e+06	7.29169e+06	9.25222e+06	7.63042e+06	1.36958e+07	8.47953e+06	8.81617e+06	7.84159e+06	1.05471e+07	9.49569e+06	1.22377e+07	1.05785e+07	4.30866e+06	7.61933e+06	6.00974e+06	6.47766e+06	1.03815e+07	9.31328e+06	7.22388e+06	5.95768e+06	6.47623e+06	5.75141e+06	6.46037e+06	9.55214e+06	9.92806e+06	4.00292e+06	5.91505e+06	2.68665e+06	2.18152e+06	5.3392e+06	5.32165e+06	8.1338e+06	3.56734e+06	7.33224e+06	5.68667e+06	7.31695e+06
Australine	C8 H15 N O4	189.1	1.146	YES				3			5	17	574022	316385	238138	690921	169042	287467	2.37847e+06	1.1576e+06	198150	4.58523e+06	432088	181550	2.7402e+06	1.46052e+06	600752	1.33444e+06	265595	597253	5.06069e+06	424126	698622	267063	420444	784029	484538	610523	398991	375119	207608	397636	193174	214779	166141	251185	573289	480260	372357
Betaine	C5 H11 N O2	117.079	6.981	YES	89.3		84.6	2	Metabolic pathways;Biosynthesis of secondary metabolites;Microbial metabolism in diverse environments;Biosynthesis of amino acids;Biosynthesis of plant secondary metabolites;ABC transporters;Biosynthesis of cofactors;Protein digestion and absorption;Arginine and proline metabolism;Aminoacyl-tRNA biosynthesis;Central carbon metabolism in cancer;D-Amino acid metabolism;Cyanoamino acid metabolism;2-…	Superpathway of linamarin and lotaustralin biosynthesis;Superpathway of L-lysine degradation;Superpathway of indole-3-acetate conjugate biosynthesis;Arginine, ornithine and proline interconversion;Superpathway of jasmonoyl-amino acid conjugates biosynthesis;Superpathway of branched chain amino acid biosynthesis;Other	6	7	4.13916e+09	3.64056e+09	2.93791e+09	3.04506e+09	5.76768e+09	2.22287e+09	4.80246e+09	3.06306e+09	2.15164e+09	3.51836e+09	2.28135e+09	2.71001e+09	3.5064e+09	6.17506e+09	1.77518e+09	1.33463e+09	2.36343e+09	2.91218e+09	4.29332e+09	5.34074e+09	1.87425e+09	2.60634e+09	3.73278e+09	4.53329e+09	3.38976e+09	2.36161e+09	1.17429e+10	2.71547e+09	1.78614e+09	4.0771e+09	3.93265e+09	2.13372e+09	1.73875e+09	2.72952e+09	2.10918e+09	3.34914e+09	5.37438e+09
Biotin amide	C10 H17 N3 O2 S	243.104	7.246	YES				3			6	8	6.6217e+06	5.24933e+06	6.58005e+06	5.6426e+06	4.53919e+06	3.90461e+06	4.52955e+06	5.91978e+06	2.67124e+06	1.7224e+06	8.05904e+06	8.23874e+06	7.64546e+06	6.55245e+06	5.87917e+06	6.03964e+06	3.73476e+06	1.25339e+07	3.43132e+07	3.27412e+07	1.92039e+07	4.99993e+06	5.02418e+06	2.5123e+07	1.73204e+07	3.11632e+07	1.42829e+07	2.28103e+07	4.53301e+06	8.52348e+06	1.31815e+07	1.11669e+07	4.98596e+06	8.77673e+06	1.52937e+07	5.24221e+06	1.91148e+07
But-2-enoic acid	C4 H6 O2	86.0368	0.893	YES	96.8			2	Biosynthesis of secondary metabolites;Microbial metabolism in diverse environments;Other	Other	6	15	4.89571e+06	3.51036e+06	1.9859e+06	5.11102e+06	3.60696e+06	5.43833e+06	4.44169e+06	3.38487e+06	3.28729e+06	3.8467e+06	2.83637e+06	4.87459e+06	3.93974e+06	3.36434e+06	3.90979e+06	4.06859e+06	3.6674e+06	2.87327e+06	4.40641e+06	3.57651e+06	2.3093e+06	1.065e+06	1.32613e+06	1.30583e+06	1.33986e+06	1.32421e+06	1.63716e+06	1.35599e+06	827172	728329	1.0265e+06	1.18994e+06	1.15804e+06	692154	809183	486846	1.6302e+06
Butyric acid	C4 H8 O2	88.0524	1.359	YES				3	Metabolic pathways;Biosynthesis of secondary metabolites;Microbial metabolism in diverse environments;Protein digestion and absorption;Degradation of aromatic compounds;Other	Superpathway of L-lysine degradation;Other	6	9	1.26978e+07	9.90444e+06	1.13781e+07	1.64101e+07	1.2931e+07	1.00326e+07	1.30177e+07	2.00581e+07	1.02576e+07	1.45627e+07	1.34371e+07	1.06402e+07	1.63878e+07	1.20715e+07	2.03826e+07	1.14454e+07	8.08004e+06	2.12398e+07	1.18114e+07	9.59607e+06	1.30377e+07	1.54477e+07	1.41629e+07	1.0732e+07	1.49587e+07	2.48909e+07	8.30274e+06	1.46237e+07	1.09707e+07	5.51969e+06	7.29904e+06	1.47086e+07	8.01166e+06	1.22628e+07	1.19661e+07	8.52532e+06	9.31913e+06
Butyryl-homoserine lactone	C8 H13 N O3	171.09	6.906	YES				3	Other		6	6	172828	580313	103905	268212	111402	101044	138020	132001	207321	336583	252426	234286	1.43023e+06	1.95664e+06	678217	277260	185247	227127	789056	598694	1.99748e+06	926842	1.71872e+06	434324	311409	2.79928e+06	602251	918789	630344	1.32011e+06	711371	1.84009e+06	553585	931424	883031	682421	792395
Caprolactam	C6 H11 N O	113.084	1.246	YES	99.8			2	Metabolic pathways;Microbial metabolism in diverse environments;Caprolactam degradation		6	6	4.12414e+07	3.32991e+07	1.96049e+07	2.16354e+08	1.08806e+08	3.07015e+08	3.27124e+08	8.14032e+08	3.86929e+08	5.17716e+08	1.0172e+09	1.25544e+08	7.43581e+07	3.17998e+08	1.2511e+08	4.41844e+08	1.71954e+08	5.30649e+08	3.27141e+08	8.7756e+07	3.71085e+07	2.41618e+07	1.92256e+07	1.15614e+08	6.28111e+07	3.82092e+07	8.02862e+07	1.10124e+08	2.89698e+07	1.05883e+08	1.48786e+07	1.4272e+07	3.195e+07	1.15607e+07	2.54679e+07	4.23307e+07	4.49875e+07
Carnitine	C7 H15 N O3	161.105	7.524	YES	99.8	74	90.1	1	Other		6	7	4.21013e+09	4.36012e+09	2.14301e+09	5.67862e+09	4.89576e+09	2.92168e+09	3.09658e+09	4.39346e+09	3.77903e+09	2.75456e+09	2.55537e+09	2.05614e+09	2.24431e+09	5.12381e+09	3.2417e+09	3.17976e+09	2.50614e+09	2.5821e+09	3.44412e+09	4.21837e+09	1.61577e+09	4.92189e+09	3.01348e+09	2.58365e+09	3.26829e+09	1.56406e+09	6.72371e+09	2.40235e+09	3.6787e+09	4.5409e+09	7.27127e+09	2.48011e+09	2.86579e+09	4.82776e+09	3.28256e+09	4.62616e+09	3.34852e+09
Carnosine	C9 H14 N4 O3	226.107	9.394	YES	99.2		90.5	2	Metabolic pathways;Histidine metabolism;Other		6	22	3.37571e+06	1.32049e+07	2.98754e+07	7.19315e+06	3.21647e+07	2.80035e+07	7.21023e+07	1.04845e+07	2.77805e+06	5.5045e+07	1.56826e+07	2.7414e+07	6.5514e+07	7.81507e+07	1.21173e+07	1.01861e+07	8.18394e+07	1.61103e+07	1.12751e+07	5.79862e+07	1.45463e+07	1.2142e+07	4.11952e+07	1.09312e+08	5.54988e+07	2.92831e+07	2.83939e+07	5.00748e+07	4.75991e+07	8.59631e+08	6.42063e+07	3.06676e+07	5.45212e+07	2.38645e+08	5.12855e+07	8.6139e+07	1.80199e+07
CDP-ethanolamine	C11 H20 N4 O11 P2	446.061	9.738	YES				3	Metabolic pathways;Other	Other	6	20	6.22097e+06	4.02346e+06	5.27041e+06	4.37217e+06	4.45102e+06	6.7707e+06	3.75666e+06	3.28926e+06	3.94178e+06	7.94098e+06	5.94175e+06	1.7325e+07	1.14023e+07	1.65161e+07	1.60783e+07	1.01597e+07	3.87808e+06	1.51034e+07	1.45088e+07	3.18291e+07	1.5655e+07	4.44105e+06	1.93106e+07	1.22401e+07	2.76361e+07	2.03933e+07	2.59764e+07	1.81271e+07	1.32822e+07	1.95564e+07	3.37676e+06	1.39771e+07	1.83285e+07	5.22688e+06	2.58104e+07	4.83132e+06	2.54176e+07
Choline	C5 H13 N O	103.1	5.021	YES	92.3		79.5	2			6	5	1.26741e+10	1.70524e+10	1.18573e+10	1.24492e+10	1.32593e+10	2.13871e+10	1.6437e+10	7.9873e+09	9.48103e+09	9.20858e+09	1.1231e+10	9.31536e+09	1.01948e+10	9.13368e+09	9.0452e+09	1.63758e+10	1.04406e+10	8.21519e+09	8.80475e+09	1.21629e+10	9.20834e+09	1.34191e+10	1.36693e+10	6.39084e+09	1.17175e+10	8.96303e+09	6.44165e+09	1.22474e+10	1.10617e+10	8.08185e+09	2.17651e+10	1.04641e+10	1.15565e+10	1.87296e+10	1.19313e+10	1.28331e+10	1.03207e+10
Choline O-Sulfate	C5 H13 N O4 S	183.057	4.225	YES				3	ABC transporters		6	8	6.43039e+06	2.85382e+06	1.39455e+06	7.1355e+06	8.64552e+06	4.07542e+06	4.33433e+06	4.22112e+06	6.22619e+06	2.62921e+06	1.82893e+06	1.99789e+06	4.56e+06	5.02656e+06	2.03082e+07	3.29472e+06	3.16528e+06	3.15062e+06	3.2024e+06	1.19962e+06	5.1797e+06	8.63982e+06	3.24242e+06	2.56983e+06	969262	6.2469e+06	9.57282e+06	2.78951e+06	2.84178e+06	3.50555e+06	4.20464e+06	9.9221e+06	1.1513e+06	5.47144e+06	2.38717e+06	3.75269e+06	2.66892e+06
Citrulline	C6 H13 N3 O3	175.096	8.598	YES	99.7		95.6	2	Metabolic pathways;Biosynthesis of secondary metabolites;Biosynthesis of amino acids;Other	Superpathway of L-citrulline metabolism;Superpathway of arginine and polyamine biosynthesis;Arginine, ornithine and proline interconversion;L-arginine biosynthesis I (via L-ornithine);Other	6	21	7.31227e+08	5.18632e+08	4.88812e+08	3.75476e+08	8.05714e+08	4.81263e+08	4.43314e+08	4.40621e+08	4.93104e+08	4.34057e+08	4.66447e+08	3.49643e+08	6.38868e+08	4.86051e+08	4.46468e+08	2.96119e+08	3.56747e+08	6.39208e+08	4.51596e+08	4.73846e+08	4.0624e+08	5.43388e+08	4.99926e+08	7.03641e+08	6.053e+08	5.53145e+08	5.32402e+08	3.07644e+08	3.45013e+08	7.30043e+08	6.41079e+08	3.01329e+08	6.6704e+08	7.27067e+08	3.68183e+08	1.02185e+09	4.00316e+08
Creatine	C4 H9 N3 O2	131.069	7.855	YES	99.8	71	70.6	1	Metabolic pathways;Arginine and proline metabolism;Other		6	13	2.93404e+09	1.81188e+09	1.86557e+09	3.10867e+09	2.58865e+09	2.35991e+09	2.67785e+09	1.80503e+09	1.12137e+09	2.4555e+09	1.6701e+09	1.82586e+09	2.71086e+09	3.86937e+09	2.05053e+09	1.48006e+09	2.85319e+09	2.02938e+09	1.7068e+09	1.92112e+09	2.35789e+09	2.53687e+09	3.33679e+09	3.21107e+09	2.10425e+09	2.07975e+09	2.75225e+09	2.51767e+09	2.80994e+09	6.04004e+09	2.92318e+09	3.11125e+09	2.06964e+09	4.58057e+09	2.3965e+09	3.68847e+09	1.85207e+09
Creatinine	C4 H7 N3 O	113.059	4.726	YES	99.5			2	Metabolic pathways;Arginine and proline metabolism		6	5	8.61064e+08	4.69452e+09	4.5633e+08	8.33501e+08	7.67537e+08	5.00656e+08	8.49901e+08	2.8952e+09	3.97739e+08	1.43734e+09	1.52751e+09	1.16256e+09	5.0623e+09	2.49039e+09	2.63313e+09	1.15547e+09	1.25784e+09	1.83058e+09	1.94439e+09	2.38768e+09	9.40964e+09	1.09862e+09	3.55648e+09	2.08604e+09	1.91835e+09	3.79381e+09	2.58153e+09	2.84869e+09	2.73528e+09	2.36091e+09	1.87417e+09	7.54029e+09	1.9589e+09	2.27449e+09	4.12701e+09	1.6708e+09	3.05033e+09
Cystathionine	C7 H14 N2 O4 S	222.067	9.69	YES	99.3		94.2	2	Metabolic pathways;Biosynthesis of secondary metabolites;Biosynthesis of amino acids;Biosynthesis of cofactors;Cysteine and methionine metabolism;Other	Aspartate superpathway;Superpathway of L-methionine salvage and degradation;Other	6	19	943571	1.5889e+06	1.62654e+06	613659	2.03048e+06	908816	981971	882342	723646	621510	753479	2.0137e+06	2.3135e+06	3.78208e+07	1.85981e+06	713650	1.01505e+06	2.02926e+06	5.44717e+06	8.42963e+06	5.12208e+06	1.05861e+06	1.03266e+07	4.47455e+06	8.45227e+06	3.89025e+07	4.99845e+07	9.32889e+06	1.64549e+07	1.97164e+07	3.97598e+06	6.53574e+06	6.58069e+06	3.82376e+06	1.45381e+07	1.18785e+06	9.41418e+06
Cysteinylglycine	C5 H10 N2 O3 S	178.041	8.811	YES	96		71.4	2	Metabolic pathways;Other	Other	6	18	3.30139e+06	3.45021e+06	3.77304e+06	3.39413e+06	3.95556e+06	5.24793e+06	3.56828e+06	2.90216e+06	2.96671e+06	4.50504e+06	2.73227e+06	4.40318e+06	4.97236e+06	4.59575e+06	3.94689e+06	2.92856e+06	3.81333e+06	4.9454e+06	4.13194e+06	3.4385e+06	3.81281e+06	3.98936e+06	5.16728e+06	3.97011e+06	5.12691e+06	3.36707e+06	3.56344e+06	4.51049e+06	2.67932e+06	5.23133e+06	3.60268e+06	4.23201e+06	3.47698e+06	4.21909e+06	3.56594e+06	4.41618e+06	3.44116e+06
Cytidine 5'-monophosphate (hydrate)	C9 H14 N3 O8 P	323.052	9.739	YES	99.9		90.1	2	Metabolic pathways;Other	Other	6	21	3.55741e+06	3.02448e+06	3.73193e+06	3.31337e+06	3.06621e+06	4.39818e+06	2.72491e+06	2.53526e+06	2.95631e+06	5.42333e+06	4.13905e+06	1.12079e+07	7.23952e+06	1.15773e+07	1.02926e+07	7.01435e+06	2.56755e+06	8.41264e+06	9.66934e+06	1.96377e+07	9.53159e+06	3.60652e+06	1.19145e+07	7.95395e+06	1.78768e+07	1.31917e+07	1.54638e+07	1.23265e+07	8.23038e+06	1.20374e+07	2.38775e+06	9.15622e+06	1.15602e+07	3.86586e+06	1.71813e+07	3.02669e+06	1.49566e+07
Cytosine	C4 H5 N3 O	111.043	5.644	YES	98.5	82		1	Metabolic pathways;Other	Other	6	9	6.93492e+06	1.67555e+08	1.29679e+07	1.34324e+06	2.11435e+06	1.55455e+06	5.82069e+07	7.08544e+07	1.52975e+07	3.05807e+06	3.49936e+06	1.07453e+06	4.16215e+06	2.61794e+06	2.58306e+06	899886	780430	660082	1.16407e+06	879623	3.44783e+06	967034	1.6821e+06	1.28193e+06	1.21459e+06	5.38917e+06	1.64404e+06	1.6093e+06	1.74504e+06	1.01846e+06	1.32449e+06	3.31529e+06	1.11681e+06	1.50208e+06	1.68884e+06	772745	989873
delta-Guanidinovaleric acid	C6 H13 N3 O2	159.101	7.053	YES				3			6	12	431789	177527	136755	322388	378465	171513	260075	125020	205852	978204	687358	1.16082e+06	1.9737e+06	2.98205e+06	1.36702e+06	306525	884140	973603	1.06249e+06	466840	7.18525e+06	2.15761e+06	2.25801e+06	1.75807e+06	1.59618e+06	2.26933e+06	2.61343e+06	1.3616e+06	1.68415e+06	1.71203e+06	1.62506e+06	6.16006e+06	1.25491e+06	5.20384e+06	2.29174e+06	1.35731e+06	947568
Dihydrothymine	C5 H8 N2 O2	128.059	8.014	YES				3	Metabolic pathways;Cyanoamino acid metabolism;Other		6	19	6.70046e+06	1.29424e+07	1.04473e+07	1.11095e+07	1.3109e+07	6.72097e+06	1.04392e+07	1.39342e+07	7.63213e+06	1.10739e+08	1.57007e+07	1.96033e+07	8.02147e+07	6.29296e+07	2.74233e+07	1.29339e+07	1.04132e+08	4.04508e+07	2.68927e+07	2.66318e+07	5.92517e+07	4.07634e+07	1.08364e+08	5.36792e+07	3.94789e+07	5.33958e+07	4.91756e+07	1.01811e+08	1.59927e+08	2.30395e+08	7.79595e+07	7.30268e+07	7.61532e+07	2.39896e+08	4.8177e+07	1.46502e+08	4.38115e+07
Dimethylethanolamine	C4 H11 N O	89.084	5.497	YES				3		Other	6	8	3.15367e+07	2.50493e+07	1.37305e+07	2.98698e+07	5.36075e+07	3.47464e+07	1.41521e+07	4.02542e+07	9.60664e+06	4.86539e+06	9.34863e+06	1.09863e+07	1.16454e+07	1.06236e+07	1.02658e+07	1.24599e+07	6.94495e+06	1.4595e+07	7.37583e+06	5.17128e+06	1.38651e+07	1.02998e+07	9.8286e+06	5.81293e+06	1.22511e+07	4.75861e+06	1.02888e+07	7.24979e+06	1.15073e+07	4.64807e+06	1.78915e+07	8.45211e+06	4.42589e+06	1.62538e+07	8.8065e+06	8.18292e+06	5.16365e+06
Epsilon-(gamma-Glutamyl)-lysine	C11 H21 N3 O5	275.148	9.66	YES				3	Metabolic pathways;Other		6	18	410983	437401	423735	426786	179439	630248	713823	274729	432142	862720	347358	753871	718081	912879	1.16773e+06	407888	894049	663137	1.44348e+06	1.29109e+06	716191	2.42877e+06	2.55262e+06	1.45141e+06	1.11205e+06	1.09522e+06	1.02268e+06	956195	771751	3.2811e+06	4.15627e+06	1.59366e+06	989894	1.20261e+06	1.66787e+06	3.60365e+06	721548
Ergothioneine	C9 H15 N3 O2 S	229.089	7.62	YES	98.3			2			6	14	6.30353e+08	4.9497e+08	8.34346e+08	4.92226e+08	4.24018e+08	2.14571e+08	1.90296e+08	4.55157e+08	2.84865e+08	6.55408e+07	2.07229e+08	2.57699e+08	7.07515e+07	2.05902e+08	2.16769e+08	2.52543e+08	2.32088e+08	2.37666e+08	5.35753e+08	5.89354e+08	2.73555e+08	1.17021e+08	1.91884e+08	5.4784e+08	3.37111e+08	2.38648e+08	3.04814e+08	3.6396e+08	1.60218e+08	2.8036e+08	1.62854e+08	2.57714e+08	2.25931e+08	1.53106e+08	3.78476e+08	1.76998e+08	4.64884e+08
Ethanolamine	C2 H7 N O	61.0527	7.049	YES				3	Metabolic pathways;Other	Other	6	11	1.47048e+07	2.04813e+07	1.7353e+07	1.6421e+07	1.47269e+07	2.17938e+07	3.0197e+07	1.18803e+07	1.22174e+07	1.18229e+07	1.19166e+07	9.50188e+06	1.47568e+07	1.58153e+07	9.90289e+06	1.17342e+07	1.45084e+07	7.44701e+06	8.58981e+06	9.23842e+06	1.06457e+07	3.48242e+07	1.15813e+07	7.30495e+06	9.54931e+06	6.65099e+06	8.45385e+06	8.01572e+06	1.67473e+07	1.59036e+07	5.113e+07	1.70481e+07	1.04598e+07	4.13049e+07	1.05938e+07	2.1269e+07	1.04971e+07
Ethyl acetate	C4 H8 O2	88.0524	1.429	YES				3	Metabolic pathways;Biosynthesis of secondary metabolites;Microbial metabolism in diverse environments;Protein digestion and absorption;Degradation of aromatic compounds;Other	Superpathway of L-lysine degradation;Other	6	9	1.26584e+07	1.22766e+07	1.36166e+07	1.87268e+07	9.32938e+06	9.57382e+06	9.85638e+06	1.52095e+07	1.19196e+07	1.14505e+07	1.46368e+07	7.68485e+06	1.82888e+07	6.95003e+06	1.77784e+07	1.53758e+07	7.16884e+06	2.14153e+07	1.26648e+07	9.14556e+06	1.24734e+07	1.42859e+07	1.63748e+07	1.03985e+07	1.36129e+07	2.30588e+07	8.81882e+06	1.119e+07	9.77172e+06	5.10618e+06	7.68566e+06	1.21972e+07	9.14159e+06	7.59051e+06	1.23757e+07	8.7206e+06	8.48456e+06
Formiminoglutamic Acid	C6 H10 N2 O4	174.064	8.233	YES				3	Metabolic pathways;Histidine metabolism		6	21	321943	2.81168e+06	355570	411509	549635	183574	251652	1.69898e+06	653469	1.55614e+06	371743	1.10984e+06	1.80139e+06	2.2141e+06	1.94868e+06	1.14882e+06	473015	594557	3.97421e+06	2.61309e+06	2.10332e+07	1.72102e+06	1.87192e+07	466384	2.58885e+06	1.88156e+07	4.90887e+06	3.68526e+06	788305	7.26761e+06	1.66604e+06	3.25042e+06	2.32639e+06	5.73738e+06	7.61647e+06	7.95954e+06	3.32762e+07
gamma-Glutamylleucine	C11 H20 N2 O5	260.137	7.771	YES				3			6	16	1.21871e+06	912765	1.38514e+06	1.58638e+06	2.08277e+06	836154	2.17903e+06	1.34693e+06	846010	1.41796e+06	670294	430571	467824	1.54832e+06	1.26917e+06	1.02483e+06	238191	1.77224e+06	491791	1.12883e+06	595665	808601	1.08519e+06	684780	1.04081e+06	692690	7.08613e+06	612228	669194	1.30689e+06	649484	914713	448186	4.24081e+06	784943	1.26835e+06	672066
Glutamic acid	C5 H9 N O4	147.053	8.516	YES	99.2	91.2	97.1	1	Metabolic pathways;Biosynthesis of secondary metabolites;Microbial metabolism in diverse environments;Biosynthesis of amino acids;Biosynthesis of plant secondary metabolites;ABC transporters;Biosynthesis of cofactors;Protein digestion and absorption;Arginine and proline metabolism;Aminoacyl-tRNA biosynthesis;Central carbon metabolism in cancer;D-Amino acid metabolism;Cysteine and methionine metab…	Superpathway of purine nucleotide salvage;Superpathway of L-citrulline metabolism;Superpathway of arginine and polyamine biosynthesis;Superpathway of L-lysine degradation;Superpathway of indole-3-acetate conjugate biosynthesis;Arginine, ornithine and proline interconversion;Superpathway of histidine, purine, and pyrimidine biosynthesis;Aspartate superpathway;Superpathway of branched chain amino a…	6	18	5.75254e+08	5.34924e+08	6.59085e+08	5.99516e+08	7.7842e+08	3.36686e+08	7.18619e+08	5.02693e+08	4.01367e+08	7.89621e+08	6.25609e+08	5.03709e+08	4.91144e+08	5.83966e+08	3.81878e+08	3.63836e+08	6.20347e+08	4.51336e+08	3.01074e+08	3.76648e+08	2.13067e+08	8.91225e+08	3.48158e+08	5.99729e+08	5.70064e+08	2.99741e+08	4.49391e+08	4.8484e+08	4.08787e+08	1.0125e+09	9.35686e+08	3.86576e+08	4.39647e+08	1.28494e+09	3.75722e+08	1.01244e+09	2.44081e+08
Glutamine	C5 H10 N2 O3	146.069	8.36	YES	99.8	90.8	91.4	1	Metabolic pathways;Microbial metabolism in diverse environments;Biosynthesis of amino acids;Biosynthesis of plant secondary metabolites;ABC transporters;Biosynthesis of cofactors;Protein digestion and absorption;Aminoacyl-tRNA biosynthesis;Central carbon metabolism in cancer;D-Amino acid metabolism;Histidine metabolism;Mineral absorption;Other	Superpathway of purine nucleotide salvage;Superpathway of L-citrulline metabolism;Superpathway of arginine and polyamine biosynthesis;Superpathway of indole-3-acetate conjugate biosynthesis;Superpathway of jasmonoyl-amino acid conjugates biosynthesis;Superpathway of histidine, purine, and pyrimidine biosynthesis;Aspartate superpathway;L-methionine salvage cycle II (plants);L-methionine salvage cy…	6	12	1.21427e+09	1.00791e+09	1.31816e+09	1.43272e+09	1.58262e+09	1.08789e+09	1.09939e+09	1.3529e+09	9.89935e+08	1.74847e+09	1.34726e+09	1.98672e+09	1.76883e+09	2.51836e+09	1.66092e+09	1.057e+09	1.14666e+09	1.93393e+09	1.74637e+09	1.9606e+09	1.6286e+09	1.46977e+09	1.93653e+09	2.44206e+09	2.40719e+09	1.75262e+09	1.71795e+09	2.26734e+09	1.27055e+09	2.0149e+09	1.59818e+09	1.80942e+09	1.83051e+09	1.68488e+09	1.47878e+09	2.06753e+09	1.81259e+09
Glutathione	C10 H17 N3 O6 S	307.084	8.811	YES	99.3		92.4	2	Metabolic pathways;ABC transporters;Biosynthesis of cofactors;Cysteine and methionine metabolism;Other	Other	6	12	6.1135e+08	6.47051e+08	7.72835e+08	6.68012e+08	6.98063e+08	8.83139e+08	6.56298e+08	5.59288e+08	6.89933e+08	7.92292e+08	4.92317e+08	8.981e+08	8.88073e+08	7.39083e+08	6.82201e+08	5.66622e+08	7.08711e+08	8.05096e+08	7.27582e+08	5.79227e+08	6.5099e+08	7.16732e+08	9.3176e+08	7.28467e+08	9.33169e+08	5.90496e+08	6.58592e+08	8.0576e+08	4.95101e+08	7.90965e+08	5.80423e+08	7.77624e+08	6.03348e+08	7.6066e+08	6.35854e+08	7.67189e+08	5.76887e+08
Glycerol 3-phosphate	C3 H9 O6 P	172.014	8.672	YES		87.4		1	Metabolic pathways;Biosynthesis of secondary metabolites;ABC transporters;Other	Other	6	19	3.25657e+07	4.05423e+07	5.31483e+07	2.54781e+07	3.2637e+07	6.82582e+07	2.6148e+07	2.5535e+07	3.87426e+07	2.58523e+07	4.32694e+07	2.87172e+07	3.68331e+07	2.09355e+07	3.28018e+07	7.94484e+07	2.83631e+07	2.27876e+07	2.84436e+07	7.21529e+07	2.81904e+07	3.6033e+07	3.61986e+07	1.56807e+07	4.0154e+07	4.45403e+07	1.66511e+07	2.73123e+07	2.00966e+07	2.62464e+07	9.10183e+07	3.59292e+07	3.59423e+07	3.76471e+07	5.87024e+07	5.4063e+07	2.18586e+07
Glycerophosphoinositol	C9 H19 O11 P	334.067	9.67	YES				3			6	21	2.90229e+06	4.51515e+06	4.39941e+06	6.63754e+06	1.02616e+07	8.58074e+06	3.98484e+06	1.84335e+06	2.93437e+06	3.50737e+06	3.51001e+06	4.33681e+06	8.82204e+06	9.9614e+06	1.76265e+06	9.39383e+06	3.88895e+06	1.73996e+07	8.73437e+06	1.30088e+07	3.22488e+06	4.00918e+06	5.11617e+06	1.57109e+07	8.36511e+06	9.23521e+06	5.46438e+06	1.73247e+07	7.17109e+06	7.74118e+06	9.51193e+06	7.18157e+06	9.07867e+06	7.02697e+06	7.34286e+06	6.50007e+06	2.79874e+06
Glycerylphosphorylethanolamine	C5 H14 N O6 P	215.056	8.632	YES				3	Metabolic pathways;Other		6	21	1.88719e+08	2.18951e+08	1.78477e+08	2.5309e+08	2.5774e+08	3.1112e+08	2.38455e+08	1.42324e+08	1.27309e+08	1.12472e+08	1.66707e+08	1.97368e+08	1.98333e+08	2.95144e+08	2.18953e+08	2.3007e+08	2.18519e+08	2.21003e+08	2.21511e+08	2.55765e+08	2.04715e+08	2.45211e+08	2.62832e+08	2.00859e+08	2.49488e+08	2.79247e+08	3.02069e+08	1.96807e+08	1.76954e+08	2.01567e+08	1.67245e+08	2.81159e+08	1.47989e+08	1.89361e+08	2.64109e+08	1.69867e+08	1.37474e+08
Guanidineacetic acid	C3 H7 N3 O2	117.054	8.031	YES	83.4		87.5	2	Metabolic pathways;Arginine and proline metabolism;Other		6	18	6.12599e+07	1.09872e+08	9.60895e+07	6.51578e+07	8.31423e+07	5.55885e+07	1.19241e+08	8.74761e+07	8.93017e+07	6.75059e+07	4.91296e+07	5.05063e+07	2.91743e+07	6.98632e+07	3.03481e+07	2.75817e+07	3.32454e+07	2.67862e+07	4.93053e+07	7.38002e+07	5.56304e+07	4.69769e+07	1.02241e+08	7.52628e+07	5.44158e+07	6.1189e+07	8.14754e+07	5.33564e+07	6.50637e+07	1.03935e+08	5.61669e+07	4.54644e+07	4.06425e+07	5.90414e+07	5.89641e+07	5.38576e+07	3.86532e+07
Guanine	C5 H5 N5 O	151.049	6.254	YES	96.6			2	Metabolic pathways;Other	Superpathway of purine nucleotide salvage;Other	6	7	1.01152e+08	6.82097e+07	5.78452e+07	7.16208e+07	4.23927e+07	2.26357e+08	1.43714e+08	6.14867e+07	1.04466e+08	1.07327e+08	2.25695e+08	1.93554e+08	1.86287e+08	1.04909e+08	1.75655e+08	2.05444e+08	1.12053e+08	8.07345e+07	1.39605e+08	1.93853e+08	6.26382e+07	1.44915e+08	1.31844e+08	4.97884e+07	1.78198e+08	1.30401e+08	6.101e+07	1.04165e+08	8.08289e+07	1.12969e+08	1.68764e+08	1.54498e+08	1.82666e+08	7.99384e+07	5.54632e+07	2.61344e+08	1.05552e+08
Histamine	C5 H9 N3	111.08	8.144	YES	99.1		89.7	2	Metabolic pathways;Biosynthesis of secondary metabolites;Protein digestion and absorption;Histidine metabolism;Other		6	12	9.94569e+07	1.83301e+08	1.54868e+08	2.14549e+08	3.69347e+08	3.60299e+08	2.31063e+08	9.90639e+07	6.09361e+07	3.67101e+08	1.24322e+08	7.95106e+07	1.23157e+08	3.05389e+08	2.4341e+07	2.44472e+08	5.01097e+08	1.72839e+08	3.90204e+07	1.35225e+08	4.50589e+07	5.61248e+06	8.23333e+07	7.55729e+08	1.72142e+08	2.78948e+07	7.11553e+08	7.39398e+07	6.99285e+08	1.60748e+08	2.22727e+08	2.83721e+08	9.81216e+07	3.05806e+08	8.59603e+07	2.43445e+08	3.65402e+08
Hydroxyhexanoycarnitine	C13 H25 N O5	275.173	6.305	YES				3			6	8	1.00062e+06	1.05274e+06	639992	1.83272e+06	877688	1.41237e+06	1.60249e+06	864595	800791	6.54433e+06	4.15272e+06	4.20695e+06	5.70973e+06	3.57935e+06	6.55219e+06	6.52779e+06	4.15644e+06	7.6911e+06	1.54431e+07	1.14486e+07	1.47101e+07	5.95185e+06	1.22056e+07	1.61268e+07	1.01216e+07	8.49051e+06	1.46057e+07	9.5492e+06	9.3159e+06	5.75363e+06	9.09584e+06	1.61108e+07	5.99363e+06	7.45292e+06	1.5848e+07	9.46284e+06	1.12338e+07
Hypaphorine	C14 H18 N2 O2	246.137	5.416	YES			66.7	2			6	7	2.4405e+06	2.99334e+06	4.57201e+06	4.6938e+06	1.30026e+06	144685	300943	1.57774e+07	5.62142e+06	388157	152627	228730	2.1034e+07	479973	597109	1.06282e+06	2.47337e+06	812334	1.49694e+07	4.15784e+06	1.43093e+06	96862.1	332660	1.17709e+06	683522	206986	105234	2.3168e+06	91615.2	3.77477e+06	5.40288e+06	129546	156459	868715	3.84601e+06	1.26569e+06	129042
Hypotaurine	C2 H7 N O2 S	109.02	7.849	YES	92.7		82.8	2	Metabolic pathways;Other		6	15	1.85677e+06	2.96269e+06	3.06569e+06	4.23086e+06	1.98956e+07	2.67045e+06	1.12154e+07	1.67872e+06	1.96326e+06	382904	454890	773185	568312	6.05759e+07	253566	560491	671430	260025	292291	292420	273358	447895	400217	539073	282544	289284	589040	322820	472697	9.41621e+06	727763	351793	271763	667544	366082	670684	280764
Hypoxanthine	C5 H4 N4 O	136.038	6.063	YES	98.6		86.5	2	Metabolic pathways;Other	Superpathway of purine nucleotide salvage;Other	6	8	2.15259e+08	1.67387e+08	2.69518e+08	2.7631e+08	2.59363e+08	5.30135e+08	3.44365e+08	2.1491e+08	3.99749e+08	5.28517e+08	4.85259e+08	4.77092e+08	8.83075e+08	3.22661e+08	4.94511e+08	4.41015e+08	5.51682e+08	4.44953e+08	5.25362e+08	4.91836e+08	3.10401e+08	5.18882e+08	5.56674e+08	3.85323e+08	4.62841e+08	3.5072e+08	1.64316e+08	5.33132e+08	4.06762e+08	4.02098e+08	5.65185e+08	5.44587e+08	3.44912e+08	4.35074e+08	2.91263e+08	5.59474e+08	4.86177e+08
Imidazoleacetic acid	C5 H6 N2 O2	126.043	7.693	YES	90.8			2	Metabolic pathways;Histidine metabolism;Other	Other	6	16	1.45222e+06	2.20588e+06	2.28678e+06	1.0493e+06	1.54485e+06	449470	1.11051e+06	1.27365e+06	1.66085e+06	3.29363e+06	1.5777e+06	471115	962695	459756	732636	2.90624e+06	3.17901e+06	1.29767e+06	1.14275e+06	3.27787e+06	1.43238e+06	410819	762486	2.35353e+06	422776	1.58305e+06	897539	452401	4.17712e+06	1.10933e+06	1.11644e+06	1.07128e+06	1.2087e+06	1.86178e+06	4.3683e+06	7.47097e+06	2.52801e+06
Inosine	C10 H12 N4 O5	268.081	6.063	YES	100		86.3	2	Metabolic pathways;ABC transporters;Other	Superpathway of purine nucleotide salvage;Other	6	14	2.45728e+08	2.29816e+08	3.16296e+08	3.30337e+08	2.97244e+08	5.57168e+08	4.00648e+08	2.88268e+08	4.58621e+08	5.34805e+08	5.08947e+08	5.3105e+08	8.69703e+08	3.40103e+08	4.54252e+08	4.55926e+08	5.43394e+08	4.35747e+08	5.66106e+08	5.27867e+08	3.78819e+08	5.23135e+08	4.95576e+08	4.24737e+08	4.84045e+08	3.7216e+08	1.96937e+08	5.55547e+08	4.1474e+08	3.65177e+08	5.3707e+08	5.73387e+08	3.62496e+08	4.26394e+08	3.38462e+08	5.22197e+08	4.61575e+08
Inosine-5'-monophosphate (IMP)	C10 H13 N4 O8 P	348.047	9.015	YES	99.9		85.5	2	Metabolic pathways;Biosynthesis of secondary metabolites;Biosynthesis of plant secondary metabolites;Biosynthesis of cofactors;Other	Superpathway of purine nucleotide salvage;Superpathway of histidine, purine, and pyrimidine biosynthesis;Other	6	18	9.41737e+06	2.09584e+07	2.79338e+07	7.54351e+06	1.87569e+07	1.8355e+07	1.06088e+07	1.21348e+07	1.87756e+07	9.8118e+06	2.58002e+06	6.24197e+06	1.68899e+07	1.90547e+07	5.58746e+06	9.59849e+06	4.30503e+06	7.41715e+06	4.11021e+06	1.05826e+07	6.40289e+06	8.85798e+06	1.13108e+07	3.33203e+06	9.64699e+06	4.39453e+06	7.04025e+06	6.19976e+06	1.7738e+07	1.54824e+07	1.79741e+07	8.23747e+06	8.6504e+06	1.2228e+07	1.51541e+07	7.90438e+06	6.56381e+06
Inositol cyclic phosphate	C6 H11 O8 P	242.019	9.611	YES				3	Metabolic pathways;Biosynthesis of secondary metabolites;Other	Other	6	17	354320	976409	1.07827e+06	1.47851e+06	1.61703e+06	1.49773e+06	1.76617e+06	1.25236e+06	1.41493e+06	2.71944e+06	2.11779e+06	5.94008e+06	4.01691e+06	4.42514e+06	3.13163e+06	2.03916e+06	2.4199e+06	4.13735e+06	3.42038e+06	625403	1.69333e+06	1.35552e+06	2.34637e+06	2.30664e+06	2.86062e+06	1.73957e+06	1.24376e+06	2.44523e+06	2.21523e+06	5.37283e+06	348115	1.39783e+06	1.76122e+06	1.80465e+06	3.68273e+06	1.99207e+06	2.71344e+06
Isoleucine	C6 H13 N O2	131.095	6.981	YES	99.9	72.5	93.8	1	Metabolic pathways;Biosynthesis of secondary metabolites;Microbial metabolism in diverse environments;Biosynthesis of amino acids;Biosynthesis of plant secondary metabolites;ABC transporters;Protein digestion and absorption;Caprolactam degradation;Aminoacyl-tRNA biosynthesis;Central carbon metabolism in cancer;Cyanoamino acid metabolism;2-Oxocarboxylic acid metabolism;Mineral absorption;Other	Superpathway of linamarin and lotaustralin biosynthesis;Superpathway of indole-3-acetate conjugate biosynthesis;Superpathway of jasmonoyl-amino acid conjugates biosynthesis;Superpathway of branched chain amino acid biosynthesis;Superpathway of L-threonine metabolism;Other	6	10	2.32465e+07	1.24451e+07	9.95998e+06	1.20926e+07	1.16614e+07	1.01421e+07	2.54159e+07	8.18944e+06	7.37816e+06	5.53598e+07	3.31827e+07	3.92898e+07	2.81579e+07	7.1471e+07	2.88317e+07	4.0171e+07	2.42943e+07	2.89408e+07	4.16804e+07	5.79426e+07	4.78972e+07	2.3864e+07	5.8577e+07	4.80756e+07	4.71846e+07	5.16341e+07	3.97691e+07	4.87572e+07	4.82706e+07	1.05447e+08	5.21492e+07	4.43606e+07	3.82502e+07	4.1959e+07	6.75407e+07	4.97257e+07	3.43319e+07
Kynurenine	C10 H12 N2 O3	208.085	6.689	YES	86		74.2	2	Metabolic pathways;Biosynthesis of cofactors;Other	Other	6	5	301535	322235	123036	221746	342218	170910	430188	282260	180911	520666	351114	625356	802650	2.06785e+06	358464	736909	389890	1.47583e+06	897927	518971	2.25116e+06	80270.4	2.63544e+06	788806	758383	1.14084e+06	1.33448e+06	1.70909e+06	630795	5.89729e+06	458090	1.11647e+06	517015	618021	2.14907e+06	425369	1.88063e+06
Lactose	C12 H22 O11	359.143	8.509	YES			89.9	2			6	8	1.46755e+06	529900	234923	699263	236927	769327	580401	227316	1.36976e+06	854337	880217	1.01446e+07	5.9346e+06	1.07295e+06	829928	7.38264e+06	1.23499e+06	978869	8.44682e+06	3.3665e+06	3.29444e+06	707772	1.70998e+06	2.76685e+06	2.16056e+06	8.87333e+06	5.11233e+06	1.04576e+06	928022	2.17177e+06	360582	1.83131e+06	970357	382425	9.07495e+06	4.56734e+06	1.0991e+06
Leucine	C6 H13 N O2	131.095	6.798	YES	99.9	75.8	92.2	1	Metabolic pathways;Biosynthesis of secondary metabolites;Microbial metabolism in diverse environments;Biosynthesis of amino acids;Biosynthesis of plant secondary metabolites;ABC transporters;Protein digestion and absorption;Caprolactam degradation;Aminoacyl-tRNA biosynthesis;Central carbon metabolism in cancer;Cyanoamino acid metabolism;2-Oxocarboxylic acid metabolism;Mineral absorption;Other	Superpathway of linamarin and lotaustralin biosynthesis;Superpathway of indole-3-acetate conjugate biosynthesis;Superpathway of jasmonoyl-amino acid conjugates biosynthesis;Superpathway of branched chain amino acid biosynthesis;Superpathway of L-threonine metabolism;Other	6	10	5.03976e+07	2.03694e+07	1.96624e+07	2.87426e+07	3.24978e+07	2.63138e+07	4.22227e+07	1.48634e+07	1.77594e+07	9.32866e+07	5.49819e+07	7.41416e+07	6.54567e+07	1.28159e+08	6.47086e+07	8.3473e+07	3.67295e+07	5.73248e+07	7.41872e+07	1.12171e+08	1.02493e+08	3.69679e+07	1.21785e+08	8.16631e+07	8.48236e+07	8.89186e+07	7.72531e+07	1.06679e+08	9.67698e+07	1.90295e+08	1.11029e+08	6.81274e+07	8.35533e+07	7.50007e+07	1.40696e+08	1.06555e+08	8.55128e+07
Linoleyl carnitine	C25 H45 N O4	423.335	3.264	YES				3			5	12	923888	195699	484619	2.21038e+06	767193	185690	1.14559e+06	896714	290190	1.98835e+06	252202	194149	2.10456e+06	210850	417515	938481	1.22592e+06	441008	3.71658e+06	4.65045e+06	3.152e+06	4.4109e+06	2.04931e+06	5.02194e+06	924175	1.79864e+06	236515	5.5223e+06	5.47649e+06	516114	9.99703e+06	1.61502e+06	2.39632e+06	3.01226e+07	991771	2.47774e+06	1.04145e+06
Lysine	C6 H14 N2 O2	146.105	9.378	YES	94.3	89.5	94.2	1	Metabolic pathways;Biosynthesis of secondary metabolites;Microbial metabolism in diverse environments;Biosynthesis of amino acids;Biosynthesis of plant secondary metabolites;ABC transporters;Protein digestion and absorption;Aminoacyl-tRNA biosynthesis;D-Amino acid metabolism;2-Oxocarboxylic acid metabolism;Other	Superpathway of arginine and polyamine biosynthesis;Superpathway of L-lysine degradation;Aspartate superpathway;Other	6	21	1.40802e+08	1.14685e+08	1.09984e+08	1.37694e+08	1.37725e+08	2.00117e+08	1.6914e+08	8.38029e+07	9.67689e+07	3.09225e+08	2.20836e+08	3.63592e+08	3.39815e+08	3.37153e+08	2.65113e+08	2.48011e+08	2.73359e+08	1.96992e+08	2.7053e+08	6.27235e+08	3.58115e+08	1.7745e+08	6.64206e+08	3.73216e+08	5.13911e+08	5.79145e+08	5.08855e+08	4.50322e+08	2.65541e+08	5.70872e+08	3.58999e+08	4.1301e+08	4.81714e+08	1.99277e+08	6.75512e+08	3.2283e+08	2.66828e+08
Lys-leu	C12 H25 N3 O3	259.19	8.856	YES				3			6	15	1.71458e+06	1.65576e+06	3.15262e+06	1.99729e+06	2.01459e+06	3.02995e+06	3.0991e+06	2.35029e+06	1.65231e+06	6.27793e+06	2.2856e+06	2.75009e+06	5.1041e+06	4.5947e+06	3.95433e+06	3.21533e+06	3.5985e+06	4.16408e+06	3.68125e+06	4.54875e+06	2.745e+06	3.29475e+06	1.08504e+07	5.67291e+06	7.80137e+06	3.60208e+06	4.97731e+06	5.19686e+06	7.15989e+06	1.00382e+07	4.86182e+06	6.37558e+06	4.29652e+06	1.18731e+07	3.33928e+06	6.4915e+06	2.53465e+06
Maltose	C12 H22 O11	364.098	8.629	YES			83.2	2			6	21	1.02985e+07	4.92227e+06	1.81574e+06	1.21621e+07	3.25261e+06	4.03973e+06	4.70137e+06	3.92472e+06	1.42179e+07	1.07023e+07	1.10277e+07	5.95873e+07	5.05707e+07	6.16106e+06	6.54581e+06	1.99724e+07	8.47123e+06	1.38863e+07	3.55698e+07	2.40887e+07	1.56247e+07	8.87281e+06	1.51914e+07	2.08273e+07	1.69564e+07	2.52852e+07	2.27453e+07	1.29859e+07	2.55304e+06	6.48293e+06	5.32476e+06	1.07624e+07	1.20151e+07	2.04794e+06	3.92836e+07	3.0517e+07	8.83722e+06
Methionine	C5 H11 N O2 S	149.051	7.2	YES	99.4		97.2	2	Metabolic pathways;Biosynthesis of secondary metabolites;Biosynthesis of amino acids;Biosynthesis of plant secondary metabolites;ABC transporters;Biosynthesis of cofactors;Protein digestion and absorption;Aminoacyl-tRNA biosynthesis;Central carbon metabolism in cancer;D-Amino acid metabolism;Cysteine and methionine metabolism;2-Oxocarboxylic acid metabolism;Mineral absorption;Other	Aspartate superpathway;L-methionine salvage cycle II (plants);Superpathway of L-methionine salvage and degradation;L-methionine salvage cycle I (bacteria and plants);Superpathway of butirocin biosynthesis;L-methionine salvage cycle III;Other	6	14	2.03337e+07	2.03711e+07	1.80804e+07	1.70232e+07	3.89386e+07	1.79727e+07	3.07922e+07	1.71633e+07	1.48042e+07	1.22595e+07	7.68376e+06	5.75438e+06	4.30568e+06	4.12391e+06	3.84441e+06	3.85161e+06	9.75069e+06	5.36345e+06	2.96735e+06	5.10886e+06	3.00239e+06	1.06771e+07	4.39055e+06	1.07251e+07	3.45056e+06	1.94967e+06	3.00849e+06	2.76705e+06	3.46416e+06	1.25716e+07	2.75431e+07	2.14168e+06	5.72693e+06	1.86853e+07	3.88847e+06	1.83244e+07	2.5467e+06
Methionine sulfoxide	C5 H11 N O3 S	165.046	8.327	YES	95.7			2	Metabolic pathways;Cysteine and methionine metabolism	Other	6	19	4.85654e+06	3.32921e+06	6.1859e+06	3.40539e+06	1.11731e+07	5.01902e+06	8.38333e+06	7.267e+06	5.42932e+06	1.11718e+06	5.09096e+06	706788	728589	487647	1.10822e+06	938651	1.33354e+06	759501	596476	1.32392e+06	956134	3.05778e+06	1.07246e+06	1.73981e+06	436489	945950	866542	756799	389100	1.7262e+06	5.16261e+06	576381	1.95396e+06	4.27151e+06	794827	4.87478e+06	709522
Methylenediurea	C3 H8 N4 O2	132.065	5.357	YES				3			6	7	1.27653e+06	1.37736e+06	5.01869e+06	1.81676e+06	836784	1.40935e+06	898337	941718	2.42714e+07	1.59397e+06	2.53607e+06	1.60939e+06	1.91107e+06	1.13777e+06	2.18709e+06	1.22274e+06	543804	1.50836e+06	629494	520104	1.18476e+06	1.57738e+06	1.50727e+06	1.81861e+06	2.27986e+06	4.85128e+06	2.57536e+06	1.63964e+06	838737	501896	474078	2.80915e+06	1.85541e+06	584731	1.02261e+06	432602	3.19029e+06
Methylguanidine	C2 H7 N3	73.064	5.508	YES			65.1	2			6	6	1.96868e+06	5.50811e+06	820748	1.33606e+06	712504	1.08463e+06	1.60919e+06	3.71957e+06	862877	1.80723e+06	3.77659e+06	1.58726e+06	8.25832e+06	4.07465e+06	5.35853e+06	1.76295e+06	1.73197e+06	2.33096e+06	3.81724e+06	4.08721e+06	3.35505e+07	2.05269e+06	8.86615e+06	4.91242e+06	2.77106e+06	9.07422e+06	6.04248e+06	7.57203e+06	7.79348e+06	4.42032e+06	3.23151e+06	1.15334e+07	6.28157e+06	2.44466e+06	3.77809e+06	2.35396e+06	5.50576e+06
Methylimidazoleacetic acid	C6 H8 N2 O2	140.059	7.659	YES	91.2			2	Metabolic pathways;Histidine metabolism		6	17	232915	5.28956e+06	470592	341248	314921	193295	239141	1.15288e+06	383023	142506	656279	192194	2.55464e+06	287576	506804	282170	439275	263333	217618	575995	2.12713e+07	248739	1.98994e+06	983971	330302	3.90063e+06	272617	475202	388025	216279	240661	1.24707e+07	404597	417068	2.05756e+06	377202	279801
mw = 100.0332; rt = 2.651		100.033	2.651	YES				5			6	11	8.67988e+07	2.87339e+07	5.68256e+07	8.45428e+07	3.37603e+07	1.19721e+08	4.98526e+07	4.60434e+07	8.10199e+07	1.64986e+07	8.45844e+06	1.93347e+07	7.19491e+06	2.59199e+06	2.01127e+07	8.08234e+06	3.4105e+07	1.25741e+07	5.33463e+06	4.35016e+06	3.6418e+07	4.75947e+07	8.83356e+06	2.5379e+07	4.75185e+06	2.03539e+06	3.26082e+06	2.65615e+06	4.78275e+06	1.4548e+06	7.41596e+07	4.60429e+07	2.03939e+07	5.61013e+07	3.58708e+06	4.41271e+07	3.32798e+07
mw = 103.0633; rt = 1.738		103.063	1.738	YES				5			6	7	1.51727e+06	3.39323e+06	553852	1.46112e+06	1.38588e+06	1.49909e+06	1.07526e+06	2.08214e+06	1.19004e+06	2.42063e+06	1.39761e+06	3.47396e+06	6.70061e+06	3.06774e+06	4.38176e+06	2.18254e+06	2.07691e+06	3.60887e+06	2.81546e+06	4.49419e+06	1.14733e+07	6.01048e+06	4.26821e+06	3.06613e+06	3.32795e+06	5.81177e+06	1.00449e+07	6.52365e+06	4.12988e+06	4.9585e+06	7.72876e+06	1.0242e+07	3.07127e+06	5.08675e+06	1.52063e+07	1.67098e+06	5.42468e+06
mw = 103.06331; rt = 1.63		103.063	1.63	YES				5			6	8	4.21855e+06	9.74103e+06	1.11778e+06	3.12657e+06	2.26297e+06	1.53392e+06	1.71262e+06	3.89416e+06	1.28998e+06	4.31687e+06	4.47404e+06	4.96825e+06	1.41057e+07	6.06784e+06	8.05111e+06	5.25108e+06	4.58974e+06	8.66633e+06	6.75072e+06	1.02725e+07	2.37268e+07	1.10122e+07	1.0075e+07	5.03447e+06	7.77125e+06	1.20038e+07	1.23435e+07	1.34185e+07	7.34809e+06	8.28126e+06	1.55117e+07	2.3143e+07	6.22655e+06	1.04305e+07	2.52026e+07	3.96467e+06	1.55837e+07
mw = 103.09968; rt = 8.408		103.1	8.408	YES				5			6	17	2.49263e+07	2.1972e+07	1.77149e+07	1.75912e+07	2.30098e+07	3.26679e+07	2.59167e+07	1.44862e+07	9.63895e+06	9.82344e+06	2.06953e+07	2.43878e+07	1.90978e+07	2.01406e+07	3.74075e+07	2.29027e+07	3.14754e+07	2.16881e+07	2.16922e+07	2.39571e+07	3.00445e+07	2.95881e+07	2.72765e+07	1.97025e+07	2.8102e+07	3.96381e+07	4.20755e+07	2.24397e+07	1.9842e+07	2.14631e+07	1.24433e+07	3.66164e+07	2.32264e+07	1.87008e+07	3.3079e+07	2.06806e+07	1.97019e+07
mw = 1072.37524; rt = 8.401		1072.38	8.401	NO				5			6	18	6.42966e+07	6.13104e+07	4.63617e+07	5.28333e+07	6.46341e+07	6.34192e+07	5.97939e+07	3.31128e+07	3.3455e+07	3.4122e+07	5.02543e+07	6.64402e+07	5.34097e+07	3.47816e+07	6.19038e+07	5.54331e+07	6.27907e+07	5.73845e+07	4.71548e+07	5.7856e+07	4.4642e+07	6.59295e+07	5.36905e+07	4.87048e+07	5.92904e+07	5.24888e+07	4.92807e+07	4.70946e+07	2.96901e+07	1.6889e+07	2.59982e+07	4.73114e+07	5.20386e+07	3.49675e+07	6.38413e+07	2.99971e+07	4.5319e+07
mw = 109.00142; rt = 9.808	C H3 N O5	109.001	9.808	YES				4			6	11	2.24015e+08	1.95626e+08	1.97646e+08	1.95515e+08	1.92468e+08	2.64785e+08	2.06571e+08	1.4688e+08	2.39519e+08	2.79178e+08	1.58796e+08	2.95862e+08	2.79225e+08	2.75838e+08	2.47066e+08	2.07371e+08	2.10737e+08	2.41929e+08	2.06555e+08	2.83156e+08	2.02049e+08	2.15187e+08	3.12334e+08	2.22487e+08	3.43584e+08	2.28862e+08	2.45138e+08	2.9159e+08	2.0793e+08	2.2395e+08	2.34111e+08	2.65826e+08	2.11478e+08	2.4933e+08	3.46769e+08	2.85033e+08	1.77177e+08
mw = 112.06366; rt = 8.6	C5 H8 N2 O	112.064	8.6	YES				4			6	22	6.58158e+06	5.22941e+06	4.7878e+06	3.60392e+06	7.85637e+06	4.61426e+06	4.34962e+06	4.09294e+06	3.97866e+06	4.62817e+06	4.11022e+06	3.0367e+06	6.09313e+06	5.41606e+06	4.68725e+06	2.8833e+06	2.91336e+06	7.10948e+06	4.36949e+06	3.97145e+06	3.76157e+06	4.64718e+06	4.76623e+06	7.10465e+06	5.1259e+06	5.0392e+06	5.46629e+06	3.30017e+06	3.33797e+06	7.71345e+06	5.87319e+06	2.81995e+06	6.09868e+06	7.13712e+06	3.63546e+06	1.03285e+07	3.88142e+06
mw = 117.05383; rt = 7.978		117.054	7.978	YES				5			6	15	4.23805e+06	3.25793e+07	2.50859e+06	2.77999e+06	4.50792e+06	3.38559e+06	5.2905e+06	1.37348e+07	1.87186e+06	2.49725e+06	2.39187e+06	1.3074e+06	6.93215e+06	665749	580198	513454	1.35941e+06	319520	1.69166e+06	814477	7.5446e+06	1.18535e+06	971641	1.69426e+06	1.41361e+06	2.96023e+06	6.55825e+07	385788	714838	2.93499e+06	3.2307e+06	340400	884414	1.06972e+06	4.52371e+06	9.09451e+06	649517
mw = 118.99595; rt = 8.155	C3 H6 N P S	118.996	8.155	YES				4			6	19	2.6572e+07	1.97907e+07	2.7804e+07	3.59378e+07	2.40885e+07	2.63231e+07	1.77725e+07	2.36863e+07	2.38426e+07	1.71413e+07	1.69231e+07	2.48708e+07	2.72619e+07	1.74994e+07	1.74937e+07	1.93419e+07	1.88781e+07	2.01223e+07	1.65525e+07	2.25239e+07	1.65158e+07	2.08017e+07	2.19123e+07	2.48595e+07	2.39513e+07	1.83316e+07	2.01942e+07	1.49718e+07	1.39612e+07	1.13248e+07	1.45919e+07	1.54916e+07	1.93415e+07	1.38436e+07	2.00442e+07	1.49042e+07	1.56391e+07
mw = 119.05828; rt = 2.832		119.058	2.832	YES				5			6	5	6.59716e+06	1.65384e+07	3.42361e+06	2.15081e+06	4.68754e+06	1.07248e+06	3.06032e+06	5.3272e+06	1.85888e+06	3.97786e+07	1.16232e+07	3.75511e+07	5.63215e+07	4.94201e+07	9.81513e+07	1.47673e+07	6.80676e+06	5.79698e+07	3.96196e+07	5.64845e+07	8.31469e+07	1.13019e+07	1.75036e+08	8.93588e+07	3.76002e+07	7.7514e+07	5.33668e+07	1.83697e+08	5.27418e+07	5.62483e+07	3.84839e+07	1.19453e+08	2.62188e+07	1.60599e+07	1.23222e+08	2.57728e+07	2.41225e+08
mw = 119.07353; rt = 6.663	C8 H9 N	119.074	6.663	YES				4			6	4	3.19539e+06	2.05696e+06	2.1989e+06	3.39967e+06	4.14268e+06	2.57861e+06	4.00374e+06	2.55489e+06	2.27817e+06	3.29131e+06	2.58893e+06	3.2063e+06	2.33207e+06	3.48054e+06	1.74007e+06	2.33606e+06	1.87012e+06	1.93911e+06	2.44349e+06	3.20974e+06	3.33295e+06	2.65209e+06	2.68097e+06	3.49176e+06	3.02022e+06	2.7475e+06	2.31869e+06	1.77246e+06	2.26182e+06	4.58127e+06	4.72224e+06	2.67179e+06	2.43787e+06	3.32861e+06	3.37657e+06	3.58561e+06	2.0609e+06
mw = 121.9172; rt = 6.688		121.917	6.688	YES				5			6	8	2.75961e+08	2.69037e+08	2.33675e+08	3.04246e+08	3.10501e+08	2.67383e+08	3.06984e+08	2.96322e+08	2.25493e+08	3.50216e+08	2.80653e+08	2.50501e+08	2.60692e+08	4.61446e+08	3.34536e+08	2.37394e+08	2.44995e+08	3.43543e+08	2.69411e+08	2.89293e+08	2.62961e+08	2.37684e+08	4.02655e+08	3.45165e+08	3.26506e+08	2.26819e+08	4.22447e+08	3.27424e+08	3.30081e+08	4.64728e+08	3.32744e+08	3.22642e+08	2.54314e+08	4.54189e+08	3.11746e+08	3.0677e+08	2.9103e+08
mw = 122.03301; rt = 9.807	C2 H6 N2 O4	122.033	9.807	YES				4			6	9	1.70268e+07	1.24832e+07	7.87851e+06	1.40819e+07	1.3837e+07	9.77093e+06	1.31133e+07	1.08517e+07	9.82424e+06	1.68989e+07	1.13913e+07	1.14458e+07	1.25261e+07	1.73548e+07	1.66157e+07	1.21881e+07	7.44217e+06	1.41348e+07	1.5093e+07	1.26241e+07	1.34694e+07	9.29215e+06	2.1176e+07	1.65371e+07	1.34091e+07	1.04323e+07	1.78674e+07	1.73235e+07	1.56545e+07	1.13013e+07	1.55579e+07	1.82743e+07	8.70126e+06	1.77813e+07	1.35775e+07	1.13887e+07	1.15057e+07
mw = 123.03543; rt = 1.216	C3 H9 N O2 S	123.035	1.216	YES				4			6	3	3.191e+06	8.50003e+06	926878	2.0315e+06	457154	1.13439e+06	1.55505e+06	4.8511e+06	861443	582155	2.9885e+06	2.08002e+06	6.45509e+06	4.05885e+06	3.65879e+06	1.43379e+06	1.86087e+06	2.82977e+06	2.81242e+06	2.95982e+06	2.42173e+07	6.20893e+06	9.34286e+06	5.92037e+06	3.6398e+06	6.14942e+06	6.12053e+06	6.19924e+06	6.354e+06	4.14095e+06	7.75358e+06	1.52297e+07	5.98425e+06	5.05313e+06	4.78408e+06	5.76558e+06	3.95136e+06
mw = 123.04501; rt = 1.482	C3 H10 N O2 P	123.045	1.482	YES				4			6	6	6.94156e+06	2.44642e+07	6.67077e+06	1.54205e+07	2.18953e+07	2.01084e+07	2.02947e+07	2.50748e+07	2.30615e+07	1.43733e+07	1.83334e+07	2.27508e+07	1.76172e+07	1.67757e+07	2.74573e+07	2.23971e+07	1.33455e+07	3.61702e+07	2.27916e+07	9.75332e+06	1.83105e+07	9.70088e+06	1.93204e+07	1.28988e+07	1.78914e+07	9.99858e+06	1.5836e+07	1.37643e+07	1.4792e+07	2.36063e+07	1.17677e+07	1.21183e+07	1.04501e+07	1.27851e+07	1.90487e+07	2.89439e+07	2.20095e+07
mw = 123.05124; rt = 1.481		123.051	1.481	YES				5			6	5	6.90667e+07	2.38828e+08	6.22273e+07	1.37771e+08	2.17131e+08	1.82188e+08	1.77169e+08	2.17941e+08	2.1183e+08	1.24722e+08	1.62327e+08	2.17207e+08	1.56373e+08	1.4961e+08	2.32737e+08	2.18218e+08	1.32427e+08	3.21158e+08	2.03537e+08	9.16017e+07	1.65815e+08	9.54728e+07	1.72271e+08	1.17855e+08	1.48712e+08	9.60744e+07	1.39419e+08	1.21665e+08	1.30036e+08	2.0435e+08	1.07156e+08	1.05065e+08	1.02125e+08	1.1245e+08	1.70812e+08	2.55939e+08	2.00775e+08
mw = 126.1157; rt = 5.598	C7 H14 N2	126.116	5.598	YES				4			6	7	6.71372e+06	1.41425e+07	1.11739e+07	2.14898e+07	9.62569e+06	7.3116e+06	1.21797e+07	9.93899e+06	6.18661e+06	1.54143e+07	7.15112e+06	2.83026e+06	1.17392e+07	2.43691e+06	1.55282e+07	2.80823e+07	7.37828e+06	5.63969e+06	1.10744e+07	9.95782e+06	4.36205e+06	8.05264e+06	6.59651e+06	2.35259e+06	1.05432e+07	1.05579e+07	4.55514e+06	1.39297e+07	5.09889e+06	4.65101e+06	8.819e+06	7.77253e+06	1.09489e+07	1.87966e+07	1.18097e+07	2.20478e+07	1.34814e+07
mw = 127.01197; rt = 9.808		127.012	9.808	YES				5			6	15	6.29369e+07	5.48891e+07	6.11309e+07	5.84151e+07	5.16117e+07	6.09305e+07	4.92715e+07	4.15169e+07	6.79161e+07	6.51799e+07	4.11976e+07	8.13371e+07	7.70952e+07	6.7168e+07	6.74207e+07	4.65482e+07	5.78411e+07	6.05968e+07	6.28435e+07	8.99139e+07	5.45767e+07	6.58209e+07	7.93784e+07	5.83262e+07	8.52946e+07	7.48337e+07	6.42338e+07	6.98603e+07	5.87605e+07	6.61448e+07	5.73967e+07	7.10842e+07	5.37322e+07	6.87499e+07	9.07684e+07	7.65617e+07	4.9221e+07
mw = 129.00955; rt = 9.806	C3 H4 N3 O P	129.01	9.806	YES				4			6	13	7.97182e+06	6.49991e+06	6.71355e+06	6.93463e+06	6.797e+06	8.736e+06	6.44434e+06	5.53847e+06	7.22656e+06	8.70533e+06	5.51798e+06	9.45945e+06	1.07347e+07	8.00109e+06	7.84812e+06	6.27543e+06	7.26417e+06	7.07853e+06	8.22877e+06	1.14836e+07	6.57591e+06	7.95969e+06	9.52973e+06	7.59032e+06	1.01554e+07	8.25385e+06	8.12249e+06	8.71308e+06	6.59283e+06	7.90046e+06	6.23612e+06	8.08843e+06	6.4279e+06	8.62169e+06	1.02513e+07	8.39379e+06	5.3057e+06
mw = 129.05382; rt = 5.7	C4 H7 N3 O2	129.054	5.7	YES				4			6	11	1.4198e+06	1.40018e+06	1.10571e+06	497309	1.09157e+06	1.20206e+06	248343	1.18175e+06	231507	480021	776708	522232	2.65567e+06	658211	688062	1.02607e+06	841053	640924	736716	750076	8.16819e+06	608913	2.85114e+06	2.55194e+06	337002	1.21181e+06	1.16252e+06	1.49832e+06	2.03119e+06	1.17634e+06	1.54995e+06	3.50365e+06	1.42593e+06	1.22572e+06	876830	936246	619683
mw = 132.02453; rt = 7.199	C5 H8 O2 S	132.025	7.199	YES				4			6	14	2.21462e+07	2.24169e+07	1.94162e+07	1.85183e+07	4.23432e+07	1.94802e+07	3.3425e+07	1.86386e+07	1.57922e+07	1.3276e+07	8.32125e+06	6.16292e+06	4.55537e+06	4.40437e+06	4.15678e+06	4.05116e+06	1.04146e+07	5.83403e+06	3.25652e+06	5.64288e+06	3.24599e+06	1.14105e+07	4.79518e+06	1.16236e+07	3.6312e+06	2.09929e+06	3.26223e+06	2.95195e+06	3.64835e+06	1.35219e+07	2.98886e+07	2.34551e+06	6.2513e+06	2.04379e+07	4.25762e+06	2.00611e+07	2.73332e+06
mw = 1329.47812; rt = 8.4		1329.48	8.4	NO				5			6	19	5.18261e+06	4.02871e+06	2.07708e+06	1.91783e+06	4.14529e+06	4.76836e+06	4.71283e+06	1.65892e+06	756074	983618	3.58362e+06	4.39227e+06	2.85664e+06	2.12121e+06	4.46141e+06	4.48475e+06	7.18202e+06	4.13082e+06	3.43251e+06	5.02888e+06	4.19156e+06	7.78395e+06	5.27849e+06	2.02629e+06	3.76283e+06	4.30923e+06	2.00893e+06	3.33244e+06	2.15334e+06	1.25816e+06	2.04191e+06	4.69243e+06	4.15698e+06	3.66437e+06	4.18655e+06	2.50118e+06	4.4769e+06
mw = 133.01155; rt = 7.885	C4 H8 N P S	133.012	7.885	YES				4			6	18	2.24551e+07	1.71483e+07	2.14954e+07	2.43926e+07	1.77514e+07	1.99677e+07	1.45027e+07	2.43778e+07	3.67088e+07	1.0201e+07	9.93554e+06	1.16904e+07	7.53416e+06	5.68688e+06	7.00486e+06	1.00842e+07	7.12239e+06	6.6739e+06	1.12552e+07	1.35788e+07	9.42652e+06	1.22309e+07	1.04734e+07	1.39215e+07	1.45167e+07	1.06252e+07	7.42532e+06	1.14628e+07	9.49173e+06	2.2876e+06	6.86427e+06	9.22359e+06	1.01427e+07	7.43096e+06	1.25258e+07	9.28193e+06	1.1651e+07
mw = 135.04086; rt = 7.855		135.041	7.855	YES				5			6	14	2.85106e+07	1.82096e+07	1.75876e+07	3.12327e+07	1.99858e+07	2.23016e+07	1.79271e+07	1.7664e+07	1.38067e+07	2.80207e+07	2.03614e+07	2.44178e+07	2.64107e+07	1.43583e+07	2.25917e+07	1.95708e+07	2.42179e+07	2.60076e+07	1.99261e+07	2.27887e+07	2.11063e+07	2.18611e+07	2.28995e+07	2.69394e+07	2.17885e+07	1.97835e+07	2.4038e+07	2.50489e+07	1.68413e+07	1.28376e+07	1.77223e+07	2.16077e+07	2.18264e+07	1.91957e+07	2.80605e+07	1.97843e+07	1.85881e+07
mw = 136.0385; rt = 4.708		136.038	4.708	YES				5			6	11	8.34115e+08	2.88743e+08	7.08597e+08	9.22044e+08	7.26629e+08	2.04022e+09	1.95445e+09	5.82576e+08	1.98712e+09	1.092e+09	1.0841e+09	1.1682e+09	1.11056e+09	8.0906e+08	9.53633e+08	5.90248e+08	1.1938e+09	1.35086e+09	1.1206e+09	6.26042e+08	3.24823e+08	1.08852e+09	6.74966e+08	7.59228e+08	5.31161e+08	6.539e+08	5.54954e+08	1.14343e+09	1.09408e+09	7.95095e+08	1.34448e+09	3.48158e+08	4.66568e+08	1.84677e+09	1.28939e+09	5.21455e+08	9.80027e+08
mw = 136.03853; rt = 9.012		136.039	9.012	YES				5			6	22	1.03818e+06	2.32268e+06	5.69373e+06	963415	2.42059e+06	1.91116e+06	1.45748e+06	1.77221e+06	2.2472e+06	1.26169e+06	238606	698458	2.17378e+06	3.03039e+06	613792	1.11924e+06	636974	868989	500578	1.62752e+06	700035	1.44872e+06	1.3123e+06	498169	1.17793e+06	607988	916148	806196	3.47689e+06	2.65594e+06	3.29147e+06	1.00075e+06	1.14219e+06	2.16945e+06	2.2813e+06	1.10794e+06	698780
mw = 137.96623; rt = 6.392		137.966	6.392	YES				5			6	5	1.3119e+07	1.549e+07	8.19299e+06	9.42728e+06	1.4761e+07	9.51796e+06	1.98404e+07	1.3861e+07	1.05666e+07	5.37676e+06	2.02587e+07	1.03558e+07	3.44771e+06	5.49683e+06	3.45115e+07	1.37704e+07	2.66752e+07	3.0694e+07	1.04928e+07	2.06591e+07	2.29229e+07	2.45109e+06	2.75214e+07	3.40879e+06	3.79739e+07	1.32244e+07	6.25556e+06	6.34514e+07	1.09933e+07	1.30655e+07	1.5665e+07	8.54779e+06	1.77672e+07	2.19783e+07	1.09307e+08	1.95271e+07	2.12304e+07
mw = 138.04296; rt = 1.623		138.043	1.623	YES				5			6	4	7.11347e+07	1.1899e+08	2.39379e+07	6.17401e+07	1.18634e+07	3.07994e+07	5.36362e+07	4.29571e+07	3.04694e+07	1.00943e+08	7.88502e+07	3.46327e+07	6.28087e+07	3.69863e+07	5.30243e+07	5.77032e+07	1.76912e+07	2.12818e+07	2.31256e+08	5.87507e+07	9.83012e+07	7.01279e+06	4.44977e+07	2.75271e+08	3.3443e+07	7.13561e+07	1.88137e+07	4.78726e+07	8.26295e+06	2.53518e+07	1.25179e+07	4.63184e+07	1.82798e+07	1.53674e+07	2.85593e+07	2.43535e+07	4.0343e+07
mw = 141.04023; rt = 8.031		141.04	8.031	YES				5			6	19	5.95768e+07	5.34056e+07	7.69457e+07	6.02478e+07	6.01769e+07	4.20637e+07	6.6472e+07	7.56354e+07	7.38612e+07	4.25867e+07	3.33135e+07	5.35131e+07	3.13255e+07	3.17875e+07	2.3288e+07	2.72974e+07	2.69177e+07	2.22008e+07	3.84879e+07	6.09613e+07	3.9368e+07	4.29519e+07	5.05177e+07	5.71919e+07	3.9356e+07	4.33575e+07	3.90377e+07	2.96182e+07	3.10792e+07	3.14807e+07	3.50516e+07	3.00592e+07	3.24281e+07	2.64885e+07	3.77221e+07	3.57831e+07	2.74244e+07
mw = 141.86263; rt = 6.516		141.863	6.516	YES				5			6	10	4.64413e+06	3.16154e+06	5.88236e+06	4.52927e+06	4.31028e+06	4.05864e+06	4.45575e+06	5.62441e+06	4.82486e+06	6.41212e+06	4.64831e+06	5.02074e+06	4.5331e+06	7.86883e+06	5.41361e+06	4.87261e+06	4.21646e+06	5.24291e+06	4.34477e+06	4.43672e+06	2.98708e+06	4.60008e+06	4.26182e+06	5.2567e+06	5.53187e+06	2.49255e+06	3.87051e+06	5.12208e+06	5.75195e+06	5.11709e+06	3.75609e+06	4.71571e+06	4.12953e+06	5.36237e+06	5.14596e+06	4.49108e+06	4.85008e+06
mw = 146.99666; rt = 7.535		146.997	7.535	YES				5			6	20	7.31747e+07	5.39239e+07	5.87772e+07	4.74318e+07	5.54707e+07	4.87004e+07	8.44516e+07	3.35932e+07	4.10793e+07	8.6103e+07	4.0986e+07	6.0555e+07	4.58668e+07	1.04585e+08	8.38124e+07	3.98133e+07	4.88389e+07	4.99989e+07	7.07614e+07	4.90126e+07	5.89555e+07	5.72994e+07	1.28124e+08	1.20531e+08	7.30705e+07	5.05687e+07	7.42913e+07	6.10756e+07	7.19189e+07	2.32929e+08	8.66822e+07	1.33247e+08	6.3053e+07	1.59626e+08	5.26704e+07	1.29814e+08	6.9246e+07
mw = 150.02796; rt = 9.809	C3 H6 N2 O5	150.028	9.809	YES				4			6	11	1.98152e+08	1.781e+08	1.75619e+08	3.82711e+07	1.70217e+08	2.41918e+08	1.87493e+08	1.31169e+08	2.18542e+08	2.5292e+08	1.41149e+08	2.65699e+08	2.46302e+08	2.50032e+08	2.21322e+08	1.88591e+08	1.87809e+08	2.17846e+08	1.83208e+08	2.49711e+08	1.80587e+08	1.92777e+08	2.82951e+08	1.99892e+08	3.13594e+08	2.02146e+08	2.19998e+08	2.65605e+08	1.8675e+08	1.9845e+08	2.12776e+08	2.39422e+08	1.92128e+08	2.22737e+08	3.11288e+08	2.54898e+08	1.57144e+08
mw = 150.04056; rt = 8.356	C3 H2 N8	150.041	8.356	YES				4			6	13	1.26629e+07	1.04119e+07	1.07129e+07	1.58028e+07	1.18683e+07	1.1292e+07	8.83676e+06	1.36571e+07	1.1649e+07	1.35302e+07	1.15453e+07	1.79452e+07	1.57446e+07	7.44941e+06	1.03393e+07	1.0178e+07	9.5739e+06	1.31085e+07	1.10973e+07	1.2273e+07	8.28815e+06	1.01247e+07	1.0409e+07	1.33082e+07	1.32961e+07	9.94145e+06	7.99166e+06	9.99821e+06	6.09491e+06	5.03814e+06	8.25303e+06	8.81456e+06	1.19202e+07	6.63199e+06	9.48606e+06	7.19217e+06	1.06182e+07
mw = 150.0542; rt = 2.324		150.054	2.324	YES				5			6	4	8.72242e+06	7.61636e+07	4.17338e+06	7.92627e+06	7.70112e+06	3.90561e+06	8.16472e+06	3.28604e+07	4.01829e+06	4.95172e+06	1.00289e+07	2.41591e+06	3.14811e+07	2.90198e+06	3.12967e+06	2.99867e+06	5.32405e+06	3.64712e+06	1.91288e+06	2.42337e+06	1.09564e+08	1.5262e+07	4.58465e+06	5.38504e+06	2.18084e+06	1.12865e+07	1.95997e+06	1.00947e+06	1.2781e+06	4.06155e+06	1.7458e+07	8.50641e+07	2.62112e+06	2.84855e+07	1.43842e+07	1.71609e+07	5.14795e+06
mw = 150.08922; rt = 1.609	C6 H14 O4	150.089	1.609	YES				4			6	19	3.07471e+07	2.68986e+07	3.25816e+07	6.86504e+07	4.68178e+07	2.4825e+07	4.72292e+07	4.38342e+07	3.87978e+07	2.77901e+07	3.88624e+07	2.59325e+07	3.92567e+07	2.80418e+07	6.77806e+07	3.25327e+07	2.77597e+07	5.7356e+07	3.32776e+07	2.47751e+07	5.81728e+07	3.38102e+07	3.92576e+07	2.86881e+07	3.73487e+07	5.38086e+07	2.46805e+07	7.2726e+07	2.53806e+07	1.51457e+07	1.56385e+07	3.52438e+07	3.9791e+07	3.69302e+07	3.01093e+07	3.00303e+07	3.61364e+07
mw = 150.08923; rt = 1.43	C6 H14 O4	150.089	1.43	YES				4			6	6	1.79371e+08	2.10875e+08	1.95025e+08	3.05655e+08	2.36973e+08	1.78065e+08	2.28463e+08	2.81239e+08	2.29101e+08	2.36422e+08	2.87259e+08	1.64593e+08	2.55524e+08	2.03932e+08	3.29919e+08	2.49231e+08	1.7602e+08	4.76399e+08	2.72103e+08	1.5618e+08	2.98759e+08	2.17081e+08	3.09059e+08	1.86438e+08	2.2377e+08	3.87224e+08	1.70776e+08	2.14363e+08	1.41474e+08	1.01357e+08	1.11739e+08	2.83287e+08	1.53439e+08	1.50219e+08	1.76423e+08	1.82261e+08	2.09853e+08
mw = 151.02458; rt = 8.355	C3 H N7 O	151.025	8.355	YES				4			6	12	1.0489e+07	9.12279e+06	9.43062e+06	1.41635e+07	1.05688e+07	1.09353e+07	7.65299e+06	1.18023e+07	9.76064e+06	1.24046e+07	9.78895e+06	1.51014e+07	1.3626e+07	6.34877e+06	1.028e+07	9.23374e+06	8.15254e+06	1.18366e+07	1.0408e+07	1.04549e+07	7.78109e+06	8.04795e+06	9.77414e+06	1.22844e+07	1.29481e+07	8.33784e+06	6.697e+06	1.07265e+07	4.47502e+06	3.87637e+06	6.33472e+06	8.08888e+06	9.62165e+06	5.484e+06	8.2458e+06	7.33951e+06	8.47329e+06
mw = 151.04948; rt = 6.971		151.049	6.971	YES				5			6	7	1.41899e+06	1.49526e+06	2.1939e+06	2.84729e+06	833264	8.932e+06	2.88628e+06	1.64895e+06	3.6272e+06	4.64191e+06	1.22629e+07	1.04383e+07	1.33242e+07	2.7033e+06	8.37745e+06	1.34345e+07	8.68434e+06	4.54195e+06	9.27823e+06	1.06042e+07	1.67448e+06	6.97489e+06	4.71778e+06	2.13004e+06	7.79252e+06	5.47776e+06	1.21375e+06	4.58245e+06	3.32094e+06	4.26041e+06	1.01077e+07	6.07639e+06	7.62484e+06	2.37415e+06	2.10662e+06	1.77338e+07	4.49112e+06
mw = 154.02292; rt = 9.808	C2 H6 N2 O6	154.023	9.808	YES				4			6	20	5.95748e+06	4.61422e+06	3.95759e+06	5.05471e+06	5.7331e+06	5.40668e+06	4.4693e+06	3.33203e+06	3.76972e+06	6.9255e+06	3.78873e+06	6.36032e+06	6.40966e+06	5.76192e+06	5.56057e+06	5.31373e+06	3.85556e+06	6.16837e+06	5.00516e+06	6.04083e+06	5.96951e+06	4.52347e+06	6.44055e+06	6.77834e+06	6.46425e+06	4.40245e+06	6.02814e+06	7.80531e+06	5.85413e+06	4.70675e+06	5.78907e+06	6.0893e+06	4.44134e+06	4.96791e+06	8.34881e+06	6.4142e+06	5.15871e+06
mw = 154.03544; rt = 5.241	C2 H2 N8 O	154.035	5.241	YES				4			6	8	1.09681e+07	7.1943e+06	4.19141e+06	8.17577e+06	5.01573e+06	1.59359e+07	1.53815e+07	2.20969e+06	3.88828e+06	2.47838e+06	3.30122e+06	875893	3.71305e+06	1.5787e+06	2.33454e+06	5.45892e+06	4.57113e+06	671557	1.339e+06	2.8174e+06	1.92191e+06	2.11407e+07	3.73638e+06	1.02213e+06	1.78818e+06	2.44223e+06	1.41043e+06	1.53934e+06	2.13355e+06	1.33453e+06	1.60139e+07	2.07148e+06	2.18961e+06	2.4687e+07	5.00787e+06	8.15392e+06	1.85983e+06
mw = 155.06265; rt = 2.654		155.063	2.654	YES				5			6	10	1.59881e+07	5.4097e+06	1.32206e+07	2.21101e+07	9.21923e+06	2.13884e+07	1.6489e+07	8.03185e+06	2.28407e+07	3.36107e+06	1.44499e+06	4.92459e+06	1.11561e+06	734239	4.34731e+06	1.93484e+06	8.54297e+06	2.23407e+06	1.18553e+06	694340	8.84005e+06	1.78241e+07	1.43547e+06	5.86619e+06	1.23336e+06	573369	550885	651739	949757	361909	1.5452e+07	1.12276e+07	5.60667e+06	1.84875e+07	719489	1.20398e+07	9.00784e+06
mw = 156.16265; rt = 8.191	C9 H20 N2	156.163	8.191	YES				4			6	11	6.39231e+06	3.5577e+06	4.46182e+06	4.3458e+06	3.85315e+06	4.02242e+06	5.78036e+06	3.61975e+06	3.25358e+06	3.85081e+06	2.73218e+06	4.54077e+06	8.64277e+06	3.06914e+06	2.31497e+06	3.00894e+06	2.2146e+06	2.83459e+06	2.80788e+06	3.11301e+06	2.0254e+06	4.188e+06	4.12645e+06	3.36623e+06	4.72978e+06	3.87079e+06	1.60569e+06	3.95888e+06	2.6393e+06	1.5293e+06	2.76811e+06	3.84529e+06	2.76559e+06	2.31982e+06	8.21021e+06	2.11036e+06	2.92058e+06
mw = 157.11027; rt = 6.632	C8 H15 N O2	157.11	6.632	YES				4			6	6	9.82122e+06	8.01136e+06	646297	2.48681e+07	3.33317e+07	7.4997e+06	6.38744e+06	4.33796e+06	1.15115e+07	1.99497e+06	6.31167e+06	495743	555783	5.79594e+06	4.79011e+06	4.14004e+06	1.57672e+06	1.26723e+06	2.76333e+06	2.36567e+06	1.31344e+07	6.9495e+06	137208	346985	2.49416e+06	1.7993e+07	2.56848e+07	135749	207810	162110	1.614e+06	3.78674e+06	1.06965e+06	8.2585e+06	940681	226976	488173
mw = 158.14191; rt = 8.57		158.142	8.57	YES				5			6	21	763102	960809	171559	788427	336909	582847	508085	268865	410228	563622	674897	6.5659e+06	2.1355e+06	1.98091e+06	269830	696410	478959	336547	1.89387e+06	1.00786e+06	1.73414e+06	1.13732e+06	589980	3.34244e+06	957062	3.37731e+06	2.04994e+06	8.60846e+06	576262	3.52745e+06	1.39797e+06	1.14992e+07	359322	478567	1.41122e+06	1.63167e+06	530627
mw = 159.02732; rt = 7.524	C6 H10 N P S	159.027	7.524	YES				4			6	20	3.73002e+06	3.51002e+06	5.94552e+06	3.7784e+06	1.06628e+07	5.48197e+06	5.7193e+06	4.96855e+06	4.91067e+06	4.04725e+06	3.21699e+06	4.26966e+06	4.39276e+06	6.2272e+07	5.02053e+06	1.58821e+06	1.60954e+06	4.52051e+06	6.73573e+06	6.92421e+06	8.16258e+06	2.76275e+06	2.15221e+07	1.01694e+07	6.2306e+06	9.20345e+06	1.15346e+07	1.41495e+07	2.14429e+07	5.44484e+07	4.92372e+06	1.43404e+07	7.62646e+06	6.15542e+06	7.04876e+06	4.86276e+06	1.00768e+07
mw = 159.1259; rt = 6.403	C8 H17 N O2	159.126	6.403	YES				4			6	6	6.71834e+07	6.19607e+07	6.15253e+07	4.2613e+07	1.89159e+07	1.64967e+07	6.39024e+07	3.61613e+07	3.89257e+07	3.97755e+07	3.5901e+07	9.626e+07	1.17816e+08	2.37604e+08	2.27587e+08	2.16152e+08	3.43229e+07	9.14807e+07	8.69449e+07	9.25254e+07	1.73052e+08	1.29615e+08	6.95969e+07	1.55378e+07	8.32768e+07	9.03547e+07	3.18872e+07	4.1015e+07	3.14122e+07	7.23537e+07	3.05999e+07	1.23766e+08	8.78792e+07	5.50651e+07	1.95983e+08	1.67845e+08	8.26907e+07
mw = 159.12593; rt = 5.849	C8 H17 N O2	159.126	5.849	YES				4			6	18	3.05117e+06	493907	389363	1.75998e+06	1.68635e+07	1.59995e+06	680596	724582	916593	533043	814935	170031	289914	872882	1.02489e+06	220954	313261	1.22356e+06	1.1519e+06	160615	234777	134767	413784	245693	273118	793120	113942	431425	123395	77642.1	135084	230212	131316	169596	166211	103154	160064
mw = 161.01772; rt = 7.981	C4 H8 N3 P S	161.018	7.981	YES				4			6	18	1.00011e+06	3.92928e+06	451408	475385	827029	511843	677738	2.43476e+06	314025	297124	288042	362873	1.16423e+06	109073	104438	87252	174357	90195.5	252741	164908	939503	249075	104501	287931	248335	542451	6.67954e+06	117734	127509	267233	377290	60512.5	83834.7	163889	614156	1.06682e+06	106193
mw = 163.02212; rt = 8.032	C5 H10 N O P S	163.022	8.032	YES				4			6	18	4.17073e+07	3.83424e+07	4.74229e+07	4.58249e+07	3.62247e+07	3.28009e+07	3.75472e+07	4.49996e+07	4.92636e+07	3.05328e+07	2.50269e+07	3.98005e+07	2.53525e+07	2.27462e+07	1.90511e+07	2.21457e+07	2.06579e+07	1.82647e+07	2.69855e+07	4.22433e+07	2.70378e+07	3.02513e+07	3.42756e+07	3.89903e+07	3.02943e+07	3.21728e+07	2.80675e+07	2.10977e+07	2.02697e+07	2.05597e+07	2.08559e+07	2.26621e+07	2.48598e+07	1.87378e+07	2.70281e+07	2.45913e+07	2.18152e+07
mw = 163.0667; rt = 7.137	C6 H13 N O2 S	163.067	7.137	YES				4			6	12	714210	1.11049e+06	357603	249467	220850	166855	448386	1.01675e+06	423821	1.17136e+06	1.04143e+06	1.40629e+06	3.1404e+06	1.19487e+06	1.696e+06	386980	644192	2.61996e+06	2.92385e+06	2.86876e+06	9.0689e+06	1.71097e+06	5.79454e+06	3.53281e+06	2.2326e+06	2.20429e+06	1.34476e+06	1.91446e+06	1.54315e+06	2.16714e+06	1.94036e+06	6.48424e+06	2.18113e+06	3.89636e+06	3.19088e+06	1.41163e+06	2.35339e+06
mw = 163.12085; rt = 6.302	C7 H17 N O3	163.121	6.302	YES				4			6	9	2.57736e+06	1.54043e+07	4.6147e+06	4.19197e+06	1.05549e+06	6.95003e+06	2.49912e+06	1.81971e+06	2.60224e+06	8.54691e+06	1.0285e+06	762237	2.61768e+06	4.3871e+06	2.52981e+06	8.60597e+06	601498	1.90847e+06	7.00771e+06	1.7488e+06	4.6572e+06	1.1358e+06	1.41758e+06	2.38087e+07	4.84045e+06	1.93976e+07	4.55246e+06	2.54785e+07	1.39166e+06	3.86792e+06	797046	1.14892e+07	1.81124e+06	7.84273e+06	2.20348e+06	4.20665e+06	1.21844e+06
mw = 165.04595; rt = 1.215		165.046	1.215	YES				5			6	13	8.74923e+06	2.33938e+07	2.21842e+06	5.13631e+06	1.05722e+06	2.59254e+06	3.78558e+06	1.33237e+07	1.67924e+06	1.40068e+06	7.93177e+06	4.17039e+06	1.73104e+07	1.05968e+07	9.1249e+06	3.19327e+06	5.24316e+06	7.60091e+06	6.59063e+06	7.83867e+06	6.38923e+07	1.70519e+07	2.40691e+07	1.59357e+07	9.0985e+06	1.54198e+07	1.42538e+07	1.63471e+07	1.71698e+07	1.13144e+07	2.08249e+07	3.93875e+07	1.56874e+07	1.40897e+07	1.24114e+07	1.53923e+07	9.48209e+06
mw = 165.07898; rt = 5.92		165.079	5.92	YES				5			6	7	529310	1.10188e+06	3.50894e+06	956326	3.40339e+06	1.71208e+06	3.12977e+06	2.30607e+06	1.01681e+06	538402	453620	398066	359866	186163	477980	396461	480253	422089	389944	491359	517016	242667	311698	122239	429261	368455	314180	508353	213918	822124	442446	418180	288710	6.94247e+06	362974	453243	418433
mw = 165.10013; rt = 6.418	C6 H15 N O4	165.1	6.418	YES				4			6	7	692956	547765	238965	315169	1.05594e+06	1.2811e+06	1.02596e+06	800703	1.08546e+06	1.04445e+06	392340	1.34073e+06	1.10708e+06	651120	898205	895762	658457	235905	543686	472576	1.56544e+06	699189	927724	505190	980523	674261	1.11739e+06	1.56342e+06	185306	498564	164754	1.03243e+06	647194	475577	241385	543059	556791
mw = 168.05107; rt = 8.349		168.051	8.349	YES				5			6	14	3.49346e+08	2.93999e+08	3.03354e+08	4.46849e+08	3.24888e+08	3.13762e+08	2.52667e+08	3.74234e+08	3.42197e+08	4.0686e+08	3.07661e+08	4.72993e+08	4.32484e+08	1.96656e+08	3.40542e+08	2.95368e+08	2.5399e+08	3.72748e+08	3.19815e+08	3.29718e+08	2.46771e+08	2.51093e+08	2.92857e+08	3.50467e+08	3.84459e+08	2.52532e+08	2.16441e+08	2.8588e+08	1.58426e+08	1.159e+08	2.18005e+08	2.57466e+08	3.18735e+08	1.80234e+08	2.58801e+08	2.05828e+08	2.83567e+08
mw = 168.9786; rt = 7.535	C3 H8 N O P S2	168.979	7.535	YES				4			6	18	5.50062e+07	2.38541e+07	3.29445e+07	2.53997e+07	2.90542e+07	2.52584e+07	4.44559e+07	1.69688e+07	2.57313e+07	4.60806e+07	2.07676e+07	3.23829e+07	2.37279e+07	5.83591e+07	5.05713e+07	2.01093e+07	2.75694e+07	2.25543e+07	3.87937e+07	2.49629e+07	3.11306e+07	2.1824e+07	7.17353e+07	5.19042e+07	2.92377e+07	2.19316e+07	3.91418e+07	3.18603e+07	4.2448e+07	1.19997e+08	3.64717e+07	7.3641e+07	3.24815e+07	7.722e+07	2.81731e+07	7.27551e+07	3.62672e+07
mw = 169.02538; rt = 7.873	C2 H8 N3 O4 P	169.025	7.873	YES				4			6	19	3.17259e+07	1.79671e+07	2.19601e+07	3.3729e+07	1.85746e+07	2.3719e+07	1.98336e+07	2.06762e+07	2.18149e+07	2.0558e+07	1.75161e+07	2.70532e+07	2.45565e+07	9.04032e+06	1.53774e+07	2.1239e+07	1.73898e+07	2.05328e+07	2.02066e+07	2.50268e+07	1.40155e+07	2.05353e+07	1.26091e+07	1.91851e+07	2.06741e+07	1.55381e+07	1.85329e+07	1.85558e+07	1.11303e+07	9.33639e+06	1.25927e+07	1.52536e+07	1.93697e+07	1.24628e+07	2.59735e+07	1.36534e+07	2.18174e+07
mw = 169.03512; rt = 8.519	C3 H3 N7 O2	169.035	8.519	YES				4			6	10	8.76543e+07	7.75808e+07	9.38646e+07	8.73064e+07	9.69828e+07	7.22766e+07	7.30073e+07	8.13562e+07	7.19585e+07	1.22039e+08	9.27127e+07	9.69681e+07	8.55526e+07	7.43921e+07	9.27841e+07	6.29756e+07	8.79372e+07	9.80153e+07	4.8955e+07	6.64954e+07	4.38754e+07	8.2663e+07	6.18702e+07	7.72496e+07	9.97736e+07	4.39165e+07	5.61611e+07	7.41683e+07	4.35519e+07	4.18396e+07	5.94038e+07	6.36062e+07	8.48277e+07	5.84517e+07	3.99338e+07	5.18875e+07	5.41657e+07
mw = 172.02253; rt = 8.005	C6 H9 N2 P S	172.023	8.005	YES				4			6	19	793898	889864	867223	1.24023e+06	922170	721169	317001	1.12955e+06	857647	7.80578e+06	1.66182e+06	2.77546e+06	9.1502e+06	3.95483e+06	3.39017e+06	1.67442e+06	9.83356e+06	5.22604e+06	2.60071e+06	2.39266e+06	3.93786e+06	3.91936e+06	5.33011e+06	4.36174e+06	3.94017e+06	4.29543e+06	2.71945e+06	7.12297e+06	7.42923e+06	5.40777e+06	4.05853e+06	5.81825e+06	6.8658e+06	8.48562e+06	3.83758e+06	7.53562e+06	4.38733e+06
mw = 173.11644; rt = 5.972	C7 H15 N3 O2	173.116	5.972	YES				4			6	6	844264	2.83812e+06	246577	643716	170863	273681	1.87906e+06	2.54428e+06	268674	751740	4.82078e+06	273314	9.74255e+06	399747	498263	499931	409438	262874	571355	257389	7.45478e+07	194190	2.82948e+06	323660	321129	9.10525e+06	592504	176966	151396	631575	731530	3.29561e+07	524153	184533	5.86812e+06	465544	1.87675e+06
mw = 173.11645; rt = 6.117		173.116	6.117	YES				5			6	8	1.54527e+06	1.98846e+07	347762	963267	751765	3.31388e+06	1.15258e+07	1.29995e+07	1.6034e+06	355783	2.43455e+07	258723	2.42301e+07	609697	1.89968e+06	1.13631e+06	316380	601089	2.30848e+06	776723	3.80682e+08	552495	1.20623e+07	785453	1.10376e+06	2.74442e+07	3.87026e+06	529685	609270	1.96573e+06	4.43712e+06	1.15126e+08	2.25329e+06	1.18946e+06	2.43531e+07	2.17778e+06	8.34695e+06
mw = 173.99444; rt = 4.712	C3 H3 N4 O3 P	173.994	4.712	YES				4			6	15	3.35466e+07	1.40161e+07	3.08262e+07	2.83845e+07	3.24867e+07	6.79264e+07	6.53484e+07	1.90428e+07	6.84798e+07	3.82881e+07	3.83844e+07	5.28613e+07	3.08273e+07	3.05164e+07	3.08417e+07	3.63679e+07	3.77683e+07	3.16657e+07	3.95243e+07	3.56385e+07	1.17294e+07	4.31919e+07	2.74184e+07	3.25544e+07	2.91887e+07	1.61166e+07	1.30403e+07	3.24697e+07	4.81035e+07	1.94632e+07	4.15583e+07	1.82972e+07	1.91588e+07	3.68599e+07	3.08578e+07	2.65274e+07	3.10702e+07
mw = 175.03345; rt = 7.85	C5 H10 N3 P S	175.033	7.85	YES				4			6	8	1.58086e+07	1.14568e+07	1.24685e+07	1.98836e+07	9.94196e+06	1.41517e+07	9.26616e+06	1.27401e+07	1.05271e+07	1.60494e+07	1.29436e+07	1.99459e+07	1.73327e+07	5.9367e+06	1.24363e+07	1.45459e+07	1.19598e+07	1.59115e+07	1.22952e+07	1.71606e+07	1.15972e+07	1.12705e+07	8.40784e+06	1.46333e+07	1.5386e+07	1.20968e+07	1.18224e+07	1.10152e+07	7.34803e+06	4.07503e+06	6.92367e+06	9.96442e+06	1.07973e+07	2.39536e+06	1.33518e+07	6.63417e+06	1.18418e+07
mw = 175.09571; rt = 8.631		175.096	8.631	NO				5			6	21	1.19966e+08	1.45726e+08	1.12141e+08	1.39741e+08	1.55633e+08	2.05137e+08	1.62204e+08	8.79224e+07	6.85106e+07	7.03097e+07	9.72968e+07	1.12339e+08	1.30462e+08	2.10348e+08	1.52688e+08	1.57583e+08	1.34397e+08	1.47457e+08	1.41124e+08	1.48962e+08	1.38674e+08	1.39264e+08	1.85195e+08	1.28281e+08	1.62906e+08	1.90031e+08	2.30097e+08	1.36939e+08	1.11622e+08	1.75397e+08	1.10076e+08	2.00071e+08	1.02219e+08	1.36892e+08	1.75587e+08	1.38404e+08	8.64474e+07
mw = 176.01743; rt = 8.485		176.017	8.485	YES				5			6	19	1.39156e+07	1.32225e+07	1.66321e+07	1.50855e+07	1.2031e+07	1.44568e+07	1.04793e+07	1.38297e+07	1.36788e+07	4.36943e+06	5.03497e+06	3.8645e+06	4.11262e+06	2.65637e+06	2.07605e+06	2.3891e+06	5.28343e+06	2.04741e+06	2.11864e+06	2.46204e+06	2.53242e+06	9.64839e+06	3.55681e+06	5.49361e+06	5.09485e+06	1.87157e+06	3.53844e+06	2.0179e+06	1.68399e+06	3.76346e+06	8.73259e+06	2.95212e+06	3.25215e+06	5.68868e+06	1.58235e+06	7.8251e+06	2.01357e+06
mw = 177.12665; rt = 3.094	C10 H15 N3	177.127	3.094	YES				4			6	6	1.36363e+06	1.1485e+06	812893	2.10373e+06	9.93785e+06	7.77356e+06	1.28939e+06	2.35819e+07	2.76765e+06	1.04382e+07	3.49462e+07	6.27726e+06	2.93092e+06	8.11742e+06	3.01014e+07	4.63846e+06	7.6336e+06	1.03776e+07	8.77189e+06	9.08628e+06	5.50268e+06	1.24438e+07	1.51778e+07	1.84714e+07	1.12725e+07	3.4981e+06	1.55592e+07	2.25578e+07	4.85422e+06	6.44822e+06	2.13172e+06	9.78793e+06	8.23274e+06	2.57468e+06	1.10502e+07	5.01326e+06	9.30256e+06
mw = 178.12122; rt = 8.979		178.121	8.979	YES				5			6	17	1.42132e+07	2.15464e+07	1.36464e+07	2.13773e+07	1.76581e+07	1.77046e+07	1.66505e+07	2.03464e+07	1.49489e+07	2.55608e+07	2.33768e+07	4.39556e+07	2.43381e+07	1.67267e+07	4.09421e+07	1.70971e+07	1.87138e+07	2.06375e+07	2.28411e+07	2.96056e+07	4.38513e+07	2.91682e+07	4.74336e+07	2.88064e+07	3.82202e+07	3.12254e+07	2.8905e+07	3.87434e+07	1.57386e+07	3.51811e+07	3.59481e+07	3.19189e+07	6.31798e+07	2.56087e+07	3.29362e+07	5.05391e+07	3.32495e+07
mw = 180.02598; rt = 5.426	C9 H10 P2	180.026	5.426	YES				4			6	6	3.11809e+07	6.432e+07	1.40868e+07	2.85605e+07	2.63435e+07	1.62938e+07	1.61402e+07	3.04766e+07	1.65991e+07	1.89793e+07	2.198e+07	2.18015e+07	5.48953e+07	2.76865e+07	3.29815e+07	1.87232e+07	1.67987e+07	2.37404e+07	2.95273e+07	3.04503e+07	6.58544e+07	2.16379e+07	4.21357e+07	2.15182e+07	2.77036e+07	4.03229e+07	3.72309e+07	3.82699e+07	2.21061e+07	2.38002e+07	1.93173e+07	3.95496e+07	2.26845e+07	1.91752e+07	3.70975e+07	1.7905e+07	3.47061e+07
mw = 182.10559; rt = 2.191	C9 H14 N2 O2	182.106	2.191	YES				4			6	14	1.63212e+06	1.05496e+06	187313	2.00714e+06	275839	272323	330254	5.47715e+06	971183	396892	509274	461781	5.21482e+06	224900	1.37704e+06	206595	201348	736331	448412	330804	2.67233e+07	2.20723e+06	746713	344218	558960	557594	186601	271210	189465	945887	1.11487e+06	2.55021e+06	152270	1.03338e+06	767401	1.8223e+06	509987
mw = 183.08308; rt = 6.415	C8 H13 N3 S	183.083	6.415	YES				4			6	11	7.86875e+06	7.9603e+06	9.98987e+06	7.1245e+06	5.62556e+06	2.17906e+06	2.43614e+06	6.26449e+06	7.08916e+06	909874	4.34972e+06	4.92019e+06	1.07433e+06	980230	3.38986e+06	4.20372e+06	4.01624e+06	3.89248e+06	6.70427e+06	8.50554e+06	3.48461e+06	1.46367e+06	2.66849e+06	7.73658e+06	6.87886e+06	3.44698e+06	3.05038e+06	6.64718e+06	2.01135e+06	1.54754e+06	1.70901e+06	1.60374e+06	3.18573e+06	1.34143e+06	8.17415e+06	843623	6.934e+06
mw = 183.08721; rt = 7.52	C5 H9 N7 O	183.087	7.52	YES				4			6	9	1.26699e+08	1.16293e+08	6.49999e+07	1.74802e+08	1.45577e+08	8.61675e+07	1.0169e+08	1.03117e+08	7.93984e+07	1.02446e+08	8.27161e+07	7.47015e+07	7.98131e+07	2.01463e+08	1.15169e+08	9.1298e+07	8.59339e+07	8.25879e+07	1.42863e+08	1.55788e+08	6.65401e+07	1.89376e+08	1.17958e+08	1.12855e+08	1.14628e+08	7.74855e+07	2.13061e+08	9.53016e+07	1.60088e+08	1.5697e+08	2.87123e+08	1.0123e+08	1.01648e+08	1.79157e+08	1.25128e+08	1.99604e+08	1.18266e+08
mw = 184.02506; rt = 8.346	C3 H9 N2 O5 P	184.025	8.346	YES				4			6	11	3.95302e+07	3.80853e+07	4.56491e+07	5.21441e+07	4.05718e+07	3.63506e+07	3.29393e+07	4.27375e+07	4.38647e+07	4.59392e+07	3.62145e+07	5.0608e+07	4.76417e+07	1.66357e+07	3.08538e+07	3.14064e+07	2.68556e+07	3.90715e+07	3.15706e+07	3.5683e+07	2.25426e+07	2.84115e+07	2.78227e+07	3.55581e+07	3.45437e+07	2.61756e+07	1.83174e+07	2.36347e+07	1.49527e+07	1.21942e+07	2.4222e+07	2.26158e+07	3.07279e+07	1.94519e+07	2.91349e+07	2.04286e+07	2.58537e+07
mw = 184.12119; rt = 8.992	C9 H16 N2 O2	184.121	8.992	YES				4			6	15	1.81881e+07	1.86078e+07	1.91731e+07	1.87758e+07	2.41433e+07	2.91547e+07	2.02136e+07	1.92148e+07	1.39756e+07	2.32966e+07	1.79799e+07	2.12266e+07	1.73962e+07	2.57379e+07	3.56987e+07	1.18363e+07	1.98727e+07	1.99408e+07	1.8264e+07	2.23984e+07	2.05122e+07	2.99713e+07	4.07463e+07	2.69471e+07	3.08246e+07	2.4575e+07	2.62161e+07	2.59245e+07	2.15128e+07	5.54195e+07	3.34305e+07	2.49676e+07	2.75199e+07	3.04643e+07	2.17531e+07	3.77544e+07	2.33798e+07
mw = 184.1576; rt = 5.593	C10 H20 N2 O	184.158	5.593	YES				4			6	17	1.25694e+07	5.393e+06	4.33053e+06	5.7291e+06	5.07424e+06	6.31158e+06	9.74993e+06	5.01767e+06	2.39818e+06	5.78829e+06	3.34299e+06	4.92662e+06	1.26224e+07	5.53744e+06	2.47051e+06	3.67284e+06	1.65132e+06	4.48621e+06	1.47825e+06	3.5923e+06	2.82511e+06	8.09643e+06	1.7104e+07	3.93423e+06	9.84945e+06	8.75382e+06	1.88091e+06	1.05598e+07	4.2052e+06	1.33814e+06	4.51612e+06	1.06082e+07	3.82759e+06	4.48341e+06	8.7936e+06	1.93869e+06	3.25226e+06
mw = 184.1576; rt = 7.78	C10 H20 N2 O	184.158	7.78	YES				4			6	13	190949	122397	251734	181065	153336	159025	211559	114749	140078	5.77966e+06	1.34804e+06	675062	3.05939e+06	368032	3.54423e+06	5.97902e+06	2.38048e+06	1.19013e+06	3.37321e+06	2.81837e+06	1.77351e+06	4.96903e+06	7.26323e+06	1.32601e+06	3.40276e+06	3.23159e+06	1.03978e+06	3.02263e+06	1.82348e+06	974278	3.87515e+06	1.36152e+06	1.64021e+06	7.34417e+06	6.07426e+06	1.48135e+07	1.82822e+06
mw = 185.09872; rt = 7.62	C8 H15 N3 S	185.099	7.62	YES				4			6	13	1.46716e+07	1.13925e+07	1.77676e+07	1.0337e+07	9.27624e+06	5.10239e+06	4.45667e+06	1.01556e+07	6.01403e+06	1.49517e+06	4.58228e+06	5.32373e+06	1.34473e+06	4.72015e+06	5.1111e+06	6.16508e+06	4.83574e+06	5.29092e+06	1.16243e+07	1.32734e+07	6.11915e+06	2.4581e+06	3.96511e+06	1.22292e+07	7.31518e+06	5.17684e+06	6.57915e+06	8.13158e+06	3.35598e+06	6.26269e+06	3.71458e+06	5.28055e+06	4.93553e+06	3.23069e+06	8.26269e+06	3.94415e+06	9.97075e+06
mw = 185.10523; rt = 6.886		185.105	6.886	YES				5			6	11	290979	251867	237707	187576	143474	208489	188677	141770	432016	841618	532213	426506	1.35772e+06	915846	1.39196e+06	1.0536e+06	456488	529654	3.25894e+06	3.28846e+06	4.28909e+06	344551	5.24896e+06	1.45556e+06	1.14472e+06	1.13257e+07	5.56028e+06	2.37379e+06	2.33435e+06	1.56589e+06	1.06172e+06	1.33688e+06	985689	1.02832e+06	7.85794e+06	559714	3.80556e+06
mw = 186.08925; rt = 1.179		186.089	1.179	YES				5			6	15	321147	150785	432751	159131	138467	326906	1.39554e+06	244679	135079	3.50277e+06	190580	150188	875938	1.18912e+06	280235	1.0689e+06	191253	288449	2.03928e+06	509038	101807	209175	357749	486115	157593	334264	325485	350415	140980	338553	210447	269391	486507	109108	280763	1.40057e+06	372098
mw = 186.11877; rt = 8.922	C9 H18 N2 S	186.119	8.922	YES				4			6	20	2.17553e+06	1.32925e+06	402670	554181	1.29088e+06	896213	733050	1.55993e+06	1.12659e+06	3.89751e+06	533307	5.22785e+06	2.03693e+06	1.96327e+06	1.28717e+06	1.33806e+06	1.34277e+06	1.37847e+06	1.41619e+06	2.1426e+06	6.51755e+06	2.34215e+06	3.97619e+06	4.90681e+06	2.18635e+06	2.8975e+06	2.92392e+06	2.17915e+06	1.6671e+06	5.20149e+06	4.26001e+06	3.45889e+06	1.34383e+07	3.34528e+06	1.8124e+06	1.24257e+07	3.344e+06
mw = 186.11908; rt = 0.893	C9 H18 N2 S	186.119	0.893	YES				4			6	17	1.03514e+07	2.39435e+06	6.07201e+06	8.14562e+06	9.93038e+06	7.41438e+06	1.04372e+07	7.26338e+06	8.15386e+06	5.31726e+06	6.6304e+06	1.10475e+07	4.38526e+06	8.19396e+06	5.66575e+06	9.78887e+06	8.18583e+06	1.31777e+07	8.85321e+06	3.80817e+06	4.38955e+06	5.95734e+06	7.94696e+06	9.63933e+06	1.1053e+07	2.95607e+06	4.33215e+06	1.2465e+07	6.46419e+06	3.82487e+06	2.76248e+06	2.16718e+06	5.63079e+06	7.41041e+06	7.43654e+06	8.17058e+06	9.38008e+06
mw = 190.03306; rt = 8.345	C6 H11 N2 O P S	190.033	8.345	YES				4			6	11	3.03829e+07	2.78778e+07	2.63189e+07	4.08316e+07	2.3913e+07	3.07538e+07	1.8692e+07	3.20215e+07	3.80498e+07	2.97822e+07	2.27994e+07	3.81483e+07	3.6997e+07	9.62729e+06	2.29886e+07	2.61877e+07	2.01665e+07	2.87816e+07	2.0841e+07	2.21867e+07	1.71064e+07	1.95372e+07	1.88778e+07	2.52491e+07	2.96111e+07	1.63505e+07	1.32758e+07	1.93367e+07	9.55956e+06	5.06087e+06	1.37189e+07	1.53875e+07	2.19545e+07	9.67897e+06	1.76152e+07	8.79471e+06	2.06319e+07
mw = 190.06941; rt = 9.384	C7 H15 N2 P S	190.069	9.384	YES				4			6	20	3.86914e+06	2.86534e+06	4.05891e+06	4.4329e+06	3.62628e+06	6.47145e+06	2.72974e+06	2.57611e+06	6.00855e+06	5.00218e+06	5.26162e+06	7.58239e+06	6.78356e+06	1.78284e+06	3.983e+06	4.47602e+06	5.3448e+06	3.73182e+06	4.55816e+06	7.61852e+06	3.79575e+06	4.7209e+06	4.10868e+06	3.45244e+06	7.3004e+06	6.26967e+06	2.55813e+06	3.85425e+06	2.15235e+06	356961	2.35993e+06	3.18665e+06	6.13196e+06	930023	6.41076e+06	2.18382e+06	3.54636e+06
mw = 191.01707; rt = 8.525		191.017	8.525	YES				5			6	14	3.70189e+07	2.47557e+07	3.5285e+07	4.146e+07	2.98402e+07	2.90397e+07	2.35801e+07	2.55518e+07	3.29249e+07	3.39116e+07	2.99172e+07	4.33e+07	3.83784e+07	2.00772e+07	3.02957e+07	2.67469e+07	2.98099e+07	2.94094e+07	1.94152e+07	2.95944e+07	1.77952e+07	3.21145e+07	2.48004e+07	3.0905e+07	3.60248e+07	2.0547e+07	1.85335e+07	2.36225e+07	1.62175e+07	1.01506e+07	1.80873e+07	2.18291e+07	2.6986e+07	1.34634e+07	1.99998e+07	1.44478e+07	2.14365e+07
mw = 191.03243; rt = 6.808	C2 H6 N7 O2 P	191.032	6.808	YES				4			6	9	1.9887e+06	769782	1.02699e+06	1.09326e+06	879370	1.27504e+06	1.99764e+06	700693	608215	4.18193e+06	2.29648e+06	3.16417e+06	2.8672e+06	5.20015e+06	3.09815e+06	2.84081e+06	1.6494e+06	2.30095e+06	2.94509e+06	4.26293e+06	3.00388e+06	1.7801e+06	3.59931e+06	3.11287e+06	3.92189e+06	4.04143e+06	2.68151e+06	3.56306e+06	4.11803e+06	3.42946e+06	3.88234e+06	2.63472e+06	3.86519e+06	2.96345e+06	4.47625e+06	4.10372e+06	3.57696e+06
mw = 191.08421; rt = 2.651		191.084	2.651	YES				5			6	14	2.29759e+08	7.04578e+07	1.60522e+08	2.40086e+08	7.30358e+07	2.98558e+08	1.31042e+08	8.42243e+07	2.01148e+08	4.45234e+07	2.25847e+07	4.97128e+07	1.81743e+07	7.74456e+06	5.82377e+07	2.19458e+07	6.90919e+07	3.27918e+07	1.65117e+07	1.31152e+07	7.32395e+07	1.37879e+08	2.45298e+07	6.23075e+07	1.34175e+07	4.75802e+06	9.47415e+06	6.53995e+06	1.30452e+07	4.04389e+06	1.47323e+08	1.05169e+08	5.53716e+07	1.66049e+08	1.01737e+07	1.8225e+08	8.44655e+07
mw = 192.08053; rt = 2.651		192.081	2.651	YES				5			6	17	1.02385e+09	2.58589e+08	7.03868e+08	1.02972e+09	3.14101e+08	1.24114e+09	5.25519e+08	3.69221e+08	6.78279e+08	1.23058e+08	6.83142e+07	1.85707e+08	7.37483e+07	3.04669e+07	2.24648e+08	9.47679e+07	3.17984e+08	1.31027e+08	4.52861e+07	5.41959e+07	3.94854e+08	6.11504e+08	9.08754e+07	2.76995e+08	5.54318e+07	1.96205e+07	3.39218e+07	2.53763e+07	5.79957e+07	1.47594e+07	7.9692e+08	3.97586e+08	2.4212e+08	7.40886e+08	5.42049e+07	9.05621e+08	3.40644e+08
mw = 192.12428; rt = 8.885	C5 H17 N6 P	192.124	8.885	YES				4			6	16	1.80903e+06	735093	1.5867e+06	490914	847567	1.85713e+06	1.58855e+06	2.17502e+06	1.10995e+06	5.09734e+06	4.78942e+06	5.65018e+06	9.79378e+06	2.72687e+06	2.31832e+07	1.03754e+06	5.85991e+06	4.70798e+06	3.91898e+06	2.71297e+06	4.58282e+06	6.06807e+06	2.52089e+07	1.75724e+07	6.01439e+06	4.23765e+06	2.94761e+06	1.08461e+07	5.64793e+06	1.00888e+07	1.84298e+07	1.04492e+07	1.34547e+07	4.04588e+06	3.89089e+06	2.68737e+07	8.95781e+06
mw = 193.01495; rt = 7.2	C6 H12 N P S2	193.015	7.2	YES				4			6	18	6.16146e+06	7.47093e+06	6.78105e+06	6.33431e+06	1.31969e+07	6.22826e+06	9.0699e+06	4.99131e+06	5.5593e+06	4.70911e+06	2.78501e+06	2.2243e+06	1.63046e+06	1.38408e+06	1.06782e+06	1.3817e+06	3.74845e+06	1.85701e+06	1.09244e+06	1.99736e+06	978517	3.39822e+06	1.45038e+06	4.23255e+06	1.13149e+06	680742	1.08401e+06	920171	1.16081e+06	3.77203e+06	8.84431e+06	724840	2.24456e+06	6.09615e+06	1.43474e+06	5.77684e+06	834402
mw = 193.12152; rt = 5.546	C10 H15 N3 O	193.122	5.546	YES				4			6	8	2.06887e+06	815943	448531	1.22669e+06	3.10739e+06	3.29764e+06	603696	7.33206e+06	694082	1.65707e+06	1.07505e+07	2.22695e+06	1.45482e+06	2.94089e+06	5.94111e+06	3.98125e+06	2.00485e+06	1.99624e+06	1.69405e+06	1.61291e+06	735518	2.66145e+06	2.91363e+06	3.60215e+06	2.27086e+06	1.17432e+06	2.26208e+06	2.61614e+06	391602	1.58219e+06	1.82714e+06	1.742e+06	1.49372e+06	775871	2.69961e+06	2.80992e+06	8.86404e+06
mw = 194.11537; rt = 1.356		194.115	1.356	YES				5			6	18	6.05489e+08	2.94302e+08	5.59502e+08	8.74873e+08	6.49269e+08	4.44948e+08	6.20186e+08	9.28818e+08	5.97175e+08	5.89169e+08	7.28608e+08	5.47435e+08	6.88823e+08	5.7567e+08	8.95579e+08	6.21765e+08	4.74474e+08	1.19317e+09	5.32368e+08	4.92761e+08	5.66751e+08	6.4294e+08	6.66601e+08	5.60575e+08	6.97992e+08	1.12369e+09	4.53135e+08	6.7452e+08	5.39292e+08	2.82778e+08	3.42361e+08	6.66153e+08	3.91454e+08	4.95159e+08	5.75031e+08	4.2575e+08	4.927e+08
mw = 195.08686; rt = 6.254	C6 H9 N7 O	195.087	6.254	YES				4			6	11	1.31523e+07	8.01885e+06	6.78533e+06	8.59276e+06	5.27628e+06	2.60266e+07	1.92182e+07	7.8787e+06	1.23071e+07	1.22014e+07	2.63743e+07	2.57348e+07	2.18902e+07	1.17519e+07	2.10489e+07	2.23801e+07	1.31561e+07	1.02537e+07	1.81668e+07	2.15266e+07	8.33787e+06	1.71805e+07	1.68926e+07	5.95276e+06	1.92728e+07	1.51853e+07	7.48285e+06	1.24809e+07	9.70957e+06	1.32558e+07	1.79275e+07	2.01697e+07	2.01061e+07	9.28166e+06	7.06696e+06	2.60131e+07	1.30948e+07
mw = 195.11882; rt = 1.359		195.119	1.359	YES				5			6	1	4.05698e+07	3.702e+07	3.68496e+07	6.24778e+07	4.22254e+07	3.69304e+07	4.84118e+07	6.96532e+07	4.0172e+07	4.7823e+07	5.74768e+07	3.91382e+07	5.24057e+07	4.16716e+07	6.80628e+07	4.32868e+07	3.21265e+07	9.58106e+07	4.19893e+07	3.28346e+07	4.37574e+07	4.65296e+07	4.944e+07	3.84991e+07	6.01647e+07	7.99423e+07	3.69802e+07	5.11467e+07	3.39012e+07	2.03371e+07	2.26432e+07	4.99296e+07	2.86606e+07	3.7714e+07	4.39958e+07	3.07132e+07	3.67016e+07
mw = 196.10725; rt = 6.254	C7 H12 N6 O	196.107	6.254	YES				4			6	8	4.72955e+06	2.54639e+06	2.58894e+06	2.86532e+06	1.69695e+06	1.06983e+07	6.79147e+06	2.83495e+06	4.59649e+06	4.86163e+06	1.08141e+07	9.2191e+06	8.78103e+06	4.89995e+06	7.82506e+06	9.44948e+06	5.03883e+06	3.90389e+06	6.51086e+06	8.74722e+06	3.0463e+06	6.04312e+06	5.97092e+06	2.45428e+06	8.57538e+06	5.36158e+06	2.48248e+06	4.68347e+06	3.59944e+06	5.68233e+06	7.49799e+06	7.58839e+06	8.34367e+06	3.77807e+06	2.42619e+06	1.15645e+07	4.71688e+06
mw = 197.04532; rt = 8.631		197.045	8.631	YES				5			6	20	7.8084e+06	8.91074e+06	6.49075e+06	8.98291e+06	1.00722e+07	1.38586e+07	1.11638e+07	5.11653e+06	4.72734e+06	4.39884e+06	6.39868e+06	7.19755e+06	8.15521e+06	1.46089e+07	9.52016e+06	9.61424e+06	8.94697e+06	9.12892e+06	9.09379e+06	9.79915e+06	9.13202e+06	9.62066e+06	1.18639e+07	7.8535e+06	1.05733e+07	1.3059e+07	1.43197e+07	8.97692e+06	7.82814e+06	1.10897e+07	7.51095e+06	1.26731e+07	6.18914e+06	8.305e+06	1.0731e+07	7.89306e+06	5.43132e+06
mw = 197.07758; rt = 8.587		197.078	8.587	YES				5			6	17	1.8128e+08	1.1029e+08	9.48047e+07	8.38276e+07	1.68677e+08	9.98022e+07	7.69096e+07	9.65211e+07	1.47767e+08	9.54346e+07	1.25906e+08	1.04192e+08	1.57125e+08	6.64624e+07	9.56147e+07	6.40076e+07	1.05995e+08	1.32874e+08	1.19884e+08	1.0002e+08	1.22495e+08	1.46297e+08	9.21734e+07	1.52905e+08	1.45504e+08	1.45582e+08	9.05906e+07	6.50344e+07	5.44607e+07	6.27233e+07	1.22234e+08	7.25338e+07	1.74154e+08	8.14204e+07	7.76417e+07	1.74294e+08	8.95526e+07
mw = 198.09392; rt = 6.435		198.094	6.435	YES				5			6	8	9.29474e+06	1.07763e+07	1.02184e+07	8.03047e+06	6.4175e+06	4.18113e+06	5.59237e+06	9.69217e+06	4.41269e+06	2.4577e+06	6.23123e+06	4.08757e+06	1.61199e+06	2.66502e+06	1.08748e+07	6.06817e+06	4.70767e+06	7.87503e+06	1.4376e+07	1.25687e+07	1.08399e+07	1.35802e+06	1.03743e+07	1.15801e+07	1.19707e+07	6.61377e+06	7.20371e+06	1.39287e+07	3.28992e+06	5.86513e+06	4.56731e+06	7.05827e+06	4.501e+06	3.23203e+06	6.55549e+06	2.66075e+06	1.56359e+07
mw = 198.10047; rt = 1.206	C9 H14 N2 O3	198.1	1.206	YES				4			6	11	5.14063e+06	1.23893e+06	411518	6.05624e+06	995410	273875	201849	7.29057e+06	1.64473e+06	1.01408e+06	962519	3.13487e+06	8.68369e+06	1.09745e+06	4.34329e+06	315124	605350	4.76754e+06	925784	784995	2.55227e+07	3.43334e+06	1.24158e+06	852280	1.09673e+06	2.0737e+06	1.66308e+06	738271	400237	3.82115e+06	1.15741e+06	3.31052e+06	871062	2.70835e+06	1.64369e+06	4.63828e+06	1.07306e+06
mw = 201.07898; rt = 1.214	C12 H11 N O2	201.079	1.214	NO				4			6	12	734649	150940	141731	134940	83131.3	73586.4	74809.8	185807	107694	835427	117222	546416	478310	301366	130522	195157	324530	1.63184e+06	1.93325e+07	1.23735e+07	2.29901e+06	48816.5	7.2352e+06	3.70675e+06	1.92803e+06	1.05101e+07	3.76721e+06	2.26387e+06	664662	831251	572632	87150	1.01842e+06	404219	1.30946e+06	501264	84788.7
mw = 201.11127; rt = 6.883		201.111	6.883	YES				5			6	10	244898	3.06662e+07	242343	670749	692164	326220	904838	1.45096e+07	366162	170051	3.6027e+06	357563	1.98487e+07	366055	511712	652257	351536	538780	1.1712e+06	1.42252e+06	5.17852e+07	1.36823e+06	2.90525e+06	1.17104e+06	779048	5.53722e+06	6.76204e+06	956111	1.14399e+06	1.67036e+06	1.73618e+06	3.29127e+07	1.88367e+06	975224	4.74095e+06	3.4546e+06	3.3796e+06
mw = 201.1113; rt = 6.984		201.111	6.984	YES				5			6	9	1.47068e+06	1.51498e+08	1.97802e+06	4.05889e+06	3.66646e+06	1.34456e+06	4.85469e+06	6.07478e+07	1.85975e+06	1.30988e+06	1.44998e+07	2.38602e+06	3.75567e+07	1.76683e+06	3.01417e+06	2.73072e+06	2.35297e+06	1.48842e+06	4.24273e+06	3.72504e+06	2.16218e+08	5.92585e+06	1.11552e+07	4.74075e+06	3.4272e+06	1.29194e+07	4.42904e+07	2.87079e+06	5.21854e+06	3.0274e+06	6.92557e+06	1.0194e+08	6.42007e+06	8.76423e+06	1.93941e+07	1.82256e+07	9.5455e+06
mw = 202.00787; rt = 5.437	C2 H6 N2 O9	202.008	5.437	YES				4			6	4	7.72456e+06	8.84721e+06	3.56018e+06	6.7225e+06	6.3982e+06	4.95464e+06	4.65226e+06	6.1542e+06	3.89164e+06	5.61887e+06	7.05291e+06	6.05958e+06	1.21737e+07	7.69724e+06	8.87982e+06	4.88633e+06	4.48793e+06	7.49398e+06	7.74281e+06	7.5219e+06	5.06006e+06	5.65304e+06	1.03966e+07	5.21093e+06	7.78319e+06	7.80098e+06	6.93827e+06	7.99215e+06	5.24032e+06	4.06056e+06	5.02718e+06	6.87246e+06	5.76551e+06	4.21895e+06	7.73615e+06	3.72894e+06	8.03376e+06
mw = 202.04529; rt = 8.612	C4 H6 N6 O4	202.045	8.612	YES				4			6	15	1.11295e+08	1.15599e+08	1.29546e+08	2.14582e+08	1.03436e+08	1.54817e+08	1.21786e+08	1.1832e+08	1.06828e+08	1.58399e+08	1.31774e+08	1.89147e+08	1.49664e+08	8.15072e+07	1.50691e+08	1.1912e+08	8.10804e+07	1.19286e+08	1.23665e+08	9.62657e+07	8.53269e+07	5.60799e+07	9.11498e+07	8.32989e+07	1.04737e+08	6.37912e+07	9.19136e+07	9.89265e+07	4.81601e+07	3.24902e+07	5.51425e+07	1.04534e+08	5.46016e+07	5.5324e+07	8.47615e+07	3.60412e+07	9.67836e+07
mw = 202.13176; rt = 7.511		202.132	7.511	YES				5			6	17	1.31448e+07	3.54392e+07	2.30613e+07	1.23295e+07	3.1653e+07	2.5084e+07	2.94987e+07	1.92772e+07	1.37208e+07	5.27869e+07	2.13608e+07	1.37282e+07	2.28248e+07	1.36204e+07	4.71089e+07	2.472e+07	2.66434e+07	1.59656e+07	2.58491e+07	4.45186e+07	2.65806e+07	2.7121e+07	4.86947e+07	2.92761e+07	3.9576e+07	2.42945e+07	5.33784e+07	1.49217e+07	2.54759e+07	1.07367e+07	1.12877e+07	4.65294e+07	1.20824e+07	3.24805e+07	4.21492e+07	1.13308e+07	1.84174e+07
mw = 205.03273; rt = 8.201	C7 H12 N O2 P S	205.033	8.201	YES				4			6	20	2.36417e+06	1.60904e+06	3.45592e+06	4.07669e+06	8.63007e+06	2.46995e+06	1.8274e+06	3.46086e+06	2.11555e+06	1.33575e+06	926971	1.77494e+06	2.66129e+06	1.29485e+06	958044	1.45727e+06	2.33851e+06	1.28358e+06	852836	1.65733e+06	1.11548e+06	2.21282e+06	1.57427e+06	5.38094e+06	1.68988e+06	937568	1.80787e+06	1.47888e+06	2.36864e+06	9.54046e+06	3.96396e+06	1.42102e+06	1.98497e+06	7.09103e+06	1.71032e+06	2.78929e+06	1.2127e+06
mw = 205.048; rt = 8.895	C9 H7 N3 O3	205.048	8.895	YES				4			6	20	4.83323e+07	3.09855e+07	4.75547e+07	5.17879e+07	3.34793e+07	2.61651e+07	2.33548e+07	2.90029e+07	3.52953e+07	1.77133e+07	1.23252e+07	2.35966e+07	3.33396e+07	2.37699e+07	2.1431e+07	2.49447e+07	1.64261e+07	1.80423e+07	1.81334e+07	2.73569e+07	1.55827e+07	2.05449e+07	2.53513e+07	1.03578e+07	2.52741e+07	1.3205e+07	2.40344e+07	1.56203e+07	1.52365e+07	1.18612e+07	9.77073e+06	1.4657e+07	1.63362e+07	1.14808e+07	1.59316e+07	1.50719e+07	1.7812e+07
mw = 205.14465; rt = 8.978		205.145	8.978	YES				5			6	18	1.3794e+07	1.68901e+07	1.48572e+07	1.76756e+07	2.62733e+07	2.45445e+07	2.04455e+07	1.76145e+07	1.05919e+07	2.15135e+07	1.6109e+07	1.57792e+07	1.71029e+07	2.63876e+07	2.54685e+07	1.39682e+07	1.21167e+07	2.99668e+07	8.41211e+06	1.32193e+07	1.71246e+07	1.91697e+07	2.60303e+07	2.23832e+07	2.39296e+07	1.71239e+07	6.08982e+07	1.8159e+07	1.65468e+07	4.31713e+07	2.90097e+07	1.55086e+07	1.16579e+07	2.85791e+07	2.02696e+07	2.82494e+07	1.55625e+07
mw = 205.87859; rt = 6.688		205.879	6.688	YES				5			6	3	1.02261e+08	9.55361e+07	8.23588e+07	1.17207e+08	1.09125e+08	9.65535e+07	1.05533e+08	1.0207e+08	8.84304e+07	1.22446e+08	1.03259e+08	9.44909e+07	9.88334e+07	1.41123e+08	1.16939e+08	9.09115e+07	8.55299e+07	1.18737e+08	1.05843e+08	1.0286e+08	9.00009e+07	7.76964e+07	1.31261e+08	1.103e+08	1.09415e+08	7.86715e+07	1.36394e+08	1.15663e+08	1.08911e+08	1.49666e+08	1.05599e+08	1.09308e+08	8.19743e+07	1.41899e+08	1.06145e+08	9.57828e+07	1.01969e+08
mw = 211.09569; rt = 7.65	C9 H13 N3 O3	211.096	7.65	YES				4			6	14	271189	1.58315e+07	332539	406018	262480	150638	778923	8.58405e+06	246395	1.16527e+06	6.87112e+06	2.31452e+06	5.61267e+07	4.05705e+06	4.12897e+06	2.40989e+06	614471	2.44241e+06	6.34916e+06	7.32459e+06	7.10759e+07	1.69002e+06	5.40536e+06	7.03166e+06	6.52776e+06	1.27508e+07	5.46014e+06	6.72045e+06	9.04484e+06	6.43417e+06	1.46086e+06	6.365e+07	4.53685e+06	4.17934e+06	1.39429e+07	1.22926e+06	1.0321e+07
mw = 211.13211; rt = 6.439	C10 H17 N3 O2	211.132	6.439	YES				4			6	6	6.40699e+06	1.07814e+06	272932	831115	1.37159e+06	2.72359e+06	577655	3.81986e+06	770856	1.2147e+06	7.55862e+06	1.13909e+06	748790	1.37681e+06	3.58996e+06	1.98827e+06	981683	1.23574e+06	1.53678e+06	3.68445e+06	473845	1.2798e+06	940979	1.46046e+06	1.31916e+06	606406	1.51357e+06	1.30497e+06	266213	672771	708478	947155	736917	276614	1.47615e+06	1.17629e+06	3.70607e+06
mw = 211.14206; rt = 1.359		211.142	1.359	YES				5			6	7	5.11622e+07	4.56668e+07	4.35796e+07	6.84622e+07	5.30607e+07	3.90789e+07	5.9284e+07	8.38019e+07	4.78925e+07	5.24396e+07	6.45353e+07	4.28619e+07	6.05215e+07	4.49919e+07	8.56417e+07	5.20931e+07	4.00474e+07	1.15061e+08	5.26254e+07	4.15651e+07	5.20468e+07	5.50144e+07	5.66235e+07	4.63945e+07	6.73788e+07	9.94946e+07	4.38953e+07	5.83717e+07	4.29464e+07	2.44933e+07	2.90652e+07	6.32311e+07	3.89932e+07	4.49314e+07	4.8118e+07	3.80737e+07	4.63495e+07
mw = 213.05159; rt = 8.63		213.052	8.63	YES				5			6	20	1.19867e+08	9.64297e+06	1.11854e+08	1.40075e+08	1.55823e+08	2.05904e+08	1.83605e+08	8.53258e+06	8.1208e+07	7.06529e+07	9.76743e+07	1.10737e+08	1.30475e+08	2.10808e+08	1.52997e+08	1.59517e+08	1.34165e+08	1.48171e+08	1.41952e+08	7.26632e+06	1.38976e+08	1.38924e+08	1.85613e+08	1.15852e+07	1.6303e+08	1.90069e+08	2.30651e+08	1.32509e+08	1.11637e+08	7.50711e+06	1.26737e+07	2.00492e+08	1.0222e+08	1.37207e+08	4.9886e+06	1.38445e+08	7.34083e+06
mw = 213.11137; rt = 8.253	C9 H15 N3 O3	213.111	8.253	YES				4			6	18	7.73124e+06	4.2861e+06	4.52354e+06	3.02026e+06	4.24747e+06	1.89884e+06	1.9268e+06	7.89596e+06	7.49226e+06	5.10354e+06	5.91282e+06	7.00355e+06	1.34636e+07	7.3968e+06	8.75718e+06	1.06927e+07	4.52166e+06	7.89673e+06	7.98462e+06	1.05938e+07	3.99722e+06	5.55666e+06	4.49494e+06	2.02869e+07	8.00171e+06	5.19001e+06	1.13942e+06	1.77775e+07	2.82684e+06	6.90457e+06	2.01865e+07	6.48052e+06	3.53264e+06	8.32754e+06	6.87459e+06	1.02243e+07	1.05933e+07
mw = 213.1729; rt = 0.996	C12 H23 N O2	213.173	0.996	YES				4			6	16	1.26725e+07	6.36194e+06	9.53834e+06	1.78505e+07	9.85953e+06	1.15285e+07	5.61138e+06	8.48665e+06	4.23189e+06	8.65615e+06	9.15256e+06	1.19832e+07	1.60426e+07	1.08384e+07	9.15109e+06	1.27694e+07	5.40734e+06	1.52342e+07	1.67493e+07	1.09816e+07	8.92928e+06	1.01232e+07	7.92499e+06	5.7742e+06	8.8644e+06	6.96574e+06	3.08971e+06	3.22855e+07	7.57682e+06	3.34779e+06	1.71865e+07	4.92396e+06	8.08403e+06	6.29172e+06	1.07082e+07	2.83908e+06	3.45208e+06
mw = 215.97766; rt = 8.68	C4 H10 O4 P2 S	215.978	8.68	YES				4			6	19	6.63803e+06	6.48371e+06	1.03867e+07	5.47966e+06	6.49114e+06	1.0047e+07	3.48622e+06	4.53617e+06	9.37642e+06	6.1677e+06	8.28183e+06	7.9682e+06	8.55112e+06	2.42263e+06	6.51381e+06	7.86048e+06	5.44211e+06	5.22913e+06	5.38138e+06	1.01968e+07	4.42381e+06	6.37301e+06	5.70281e+06	3.46364e+06	7.38574e+06	6.76941e+06	3.21148e+06	4.55141e+06	2.99015e+06	2.26608e+06	4.64518e+06	5.04479e+06	6.56042e+06	3.38083e+06	7.67026e+06	5.56316e+06	4.4653e+06
mw = 217.07161; rt = 8.671	C8 H7 N7 O	217.072	8.671	YES				4			6	22	1.80028e+06	2.10247e+06	2.65769e+06	1.02814e+06	1.90344e+06	5.05711e+06	1.36554e+06	1.08241e+06	1.67481e+06	1.39718e+06	2.38076e+06	1.74344e+06	2.18632e+06	1.1144e+06	1.91731e+06	5.08959e+06	1.52052e+06	1.32696e+06	1.59176e+06	3.84705e+06	1.43213e+06	1.99847e+06	1.98231e+06	820429	2.44549e+06	2.47909e+06	832113	1.82753e+06	816110	1.72302e+06	7.94839e+06	1.99565e+06	2.13064e+06	2.42317e+06	2.55976e+06	3.5921e+06	1.2895e+06
mw = 217.98192; rt = 5.432	C8 H3 N4 P S	217.982	5.432	YES				4			6	6	7.91931e+06	1.07628e+07	3.60634e+06	6.98748e+06	6.82876e+06	4.86716e+06	4.40522e+06	6.91821e+06	4.07051e+06	5.13576e+06	7.02909e+06	6.08732e+06	1.26986e+07	8.36864e+06	9.75153e+06	4.36068e+06	4.57569e+06	7.11693e+06	8.75325e+06	7.66101e+06	4.80434e+06	5.9191e+06	8.78479e+06	5.48705e+06	8.77995e+06	9.13163e+06	9.22728e+06	8.98674e+06	5.79573e+06	4.81022e+06	5.07417e+06	8.99871e+06	6.31546e+06	4.69965e+06	8.10036e+06	4.60346e+06	9.03461e+06
mw = 219.12935; rt = 5.314		219.129	5.314	YES				5			6	17	134297	845655	104394	108847	90252.8	80388.8	86180.6	843459	121033	437287	331034	290673	2.06145e+06	427865	319137	217172	109857	526774	553404	832392	6.0046e+06	951286	479407	1.679e+06	414011	532286	98310.8	153866	163995	229591	351762	2.54142e+06	738378	1.8178e+06	1.50235e+06	261312	430290
mw = 222.98188; rt = 9.804	C5 H6 Cl N3 O3 S	222.982	9.804	YES				4			6	15	2.48648e+07	1.86969e+07	2.46452e+07	2.3016e+07	2.08986e+07	2.42098e+07	2.07669e+07	1.44732e+07	2.44299e+07	2.68405e+07	1.51877e+07	2.89616e+07	3.01788e+07	2.66997e+07	2.58843e+07	2.10916e+07	2.35973e+07	2.3379e+07	2.17733e+07	3.4716e+07	2.09821e+07	2.42491e+07	3.16244e+07	2.72158e+07	3.48632e+07	2.63282e+07	2.8031e+07	3.03292e+07	2.69303e+07	2.75492e+07	2.50969e+07	2.594e+07	2.32269e+07	2.99612e+07	4.03816e+07	3.06898e+07	1.73331e+07
mw = 223.08789; rt = 5.348	C8 H17 N O4 S	223.088	5.348	YES				4			6	18	173422	379194	144294	188124	283904	122726	143981	240432	192105	372427	134362	148904	355670	287055	194309	124327	198779	150938	164806	290515	141575	1.80591e+06	4.04699e+06	1.64043e+06	518241	118162	99047.5	162290	840745	381618	845626	358682	107045	205475	1.3469e+06	3.44277e+06	217305
mw = 224.00871; rt = 9.623	C6 H9 O7 P	224.009	9.623	YES				4			6	21	574016	1.43509e+06	1.73373e+06	2.27533e+06	1.9542e+06	2.16155e+06	2.27715e+06	1.46768e+06	2.21022e+06	4.03119e+06	2.95788e+06	8.38248e+06	6.88894e+06	6.14135e+06	4.84207e+06	2.98624e+06	3.79801e+06	5.72739e+06	4.15112e+06	1.08248e+06	2.651e+06	1.86483e+06	3.35299e+06	3.45764e+06	4.63046e+06	2.47947e+06	2.20972e+06	3.36587e+06	2.91307e+06	6.90381e+06	538569	2.42866e+06	2.6783e+06	2.58824e+06	5.65927e+06	2.9741e+06	4.09297e+06
mw = 224.02736; rt = 7.562	C7 H13 O4 P S	224.027	7.562	YES				4			6	8	6.92397e+06	2.52932e+06	1.44469e+06	5.02119e+06	4.65463e+06	1.90972e+06	1.79156e+06	1.24115e+06	1.58455e+06	7.01747e+06	3.21204e+06	1.0048e+07	5.75416e+06	1.1499e+07	9.64423e+06	5.89772e+06	5.05845e+06	1.10468e+07	8.53429e+06	6.5669e+06	8.47357e+06	1.27977e+07	7.52619e+06	9.6986e+06	5.09309e+06	5.48378e+06	2.49208e+06	4.12154e+06	2.53319e+06	3.59636e+06	1.37507e+07	8.02343e+06	6.51065e+06	7.08799e+06	1.35527e+07	6.63547e+06	3.94582e+06
mw = 224.1274; rt = 1.77	C10 H16 N4 O2	224.127	1.77	YES				4			6	9	1.16727e+07	1.03758e+06	671493	1.23917e+06	753920	759966	814517	726383	852580	795865	858551	617711	466309	637305	607859	966929	552160	596737	139402	448921	714122	949747	1.39107e+06	647783	1.14784e+06	1.58355e+06	3.16385e+06	1.32903e+06	1.61419e+06	837952	2.29331e+06	2.80828e+06	1.87518e+06	1.252e+06	529881	862281	1.13068e+06
mw = 225.12135; rt = 1.296	C8 H19 N O6	225.121	1.296	YES				4			6	11	1.80055e+06	2.30614e+06	1.03039e+06	2.51541e+06	2.37838e+06	1.85954e+06	2.64803e+06	3.56676e+06	1.12158e+06	2.34701e+06	1.64813e+06	1.38789e+06	2.82031e+06	1.69839e+06	2.18819e+06	1.37362e+06	735585	2.06164e+06	1.48669e+06	1.30151e+06	1.26406e+06	2.33564e+06	1.38626e+06	1.29934e+06	2.12669e+06	2.57758e+06	1.42398e+06	2.1565e+06	1.9616e+06	652796	1.4761e+06	3.13184e+06	461293	1.40648e+06	1.52614e+06	1.18607e+06	886534
mw = 226.1682; rt = 1.716		226.168	1.716	YES				5			6	3	1.21931e+06	814787	459946	4.29371e+07	1.52359e+07	4.09118e+07	8.54989e+07	9.44625e+07	4.2751e+07	8.71516e+07	1.49417e+08	9.70953e+06	1.70921e+07	3.33967e+07	2.18651e+07	1.57176e+08	2.34282e+07	5.4975e+07	4.32326e+07	2.05438e+07	1.7198e+06	1.9167e+06	1.13503e+06	1.35291e+07	5.8654e+06	5.58861e+06	2.05524e+07	1.48706e+07	2.23606e+06	1.04321e+07	1.11563e+06	2.96154e+06	5.47079e+06	1.01575e+06	3.04196e+06	7.3175e+06	7.01521e+06
mw = 228.08076; rt = 7.621	C3 H12 N6 O6	228.081	7.621	YES				4			6	6	1.96753e+07	2.23461e+07	2.25178e+07	1.51202e+07	1.38735e+07	4.62952e+06	5.61946e+06	1.62347e+07	9.25309e+06	1.74524e+06	6.55439e+06	5.00858e+06	1.20061e+06	5.42806e+06	7.94602e+06	7.47943e+06	6.54994e+06	8.33166e+06	1.86515e+07	2.07004e+07	1.15212e+07	2.03019e+06	7.62971e+06	1.83193e+07	8.61064e+06	7.00482e+06	1.3655e+07	1.15722e+07	5.84055e+06	7.2887e+06	4.96811e+06	1.02778e+07	5.67648e+06	3.97027e+06	1.24402e+07	4.58169e+06	1.83017e+07
mw = 229.1679; rt = 1.262		229.168	1.262	YES				5			6	19	2.07832e+07	3.61441e+06	3.39793e+06	5.68676e+06	2.75508e+06	3.39355e+06	4.10389e+06	3.51004e+06	2.62453e+06	7.96292e+06	3.22186e+06	4.14941e+06	5.22985e+06	5.03034e+06	4.83122e+06	5.32801e+06	2.53119e+06	4.05401e+06	6.64977e+06	8.13007e+06	3.92263e+06	4.74195e+06	5.3511e+06	4.161e+06	4.53738e+06	3.10084e+06	2.46389e+06	6.39027e+06	2.94008e+06	4.7752e+06	3.6529e+06	3.13473e+06	3.02457e+06	2.35273e+06	4.24862e+06	2.32563e+06	2.44461e+06
mw = 229.16792; rt = 1.209		229.168	1.209	YES				5			6	17	1.02837e+07	1.74688e+06	1.65737e+06	2.04358e+06	1.33769e+06	1.54741e+06	1.97219e+06	1.86391e+06	1.06783e+06	3.52806e+06	1.08624e+06	1.16909e+06	1.70364e+06	1.74683e+06	2.60513e+06	2.78739e+06	951442	1.28417e+06	2.90806e+06	3.0125e+06	1.32229e+06	1.35875e+06	2.63616e+06	1.63187e+06	1.8502e+06	1.1152e+06	1.21767e+06	2.44793e+06	1.00351e+06	2.32674e+06	1.57651e+06	1.38302e+06	1.29034e+06	881282	1.59674e+06	883652	824809
mw = 235.0152; rt = 3.35	C7 H9 N O6 S	235.015	3.35	YES				4			6	22	1.08411e+06	9.14514e+06	1.46399e+06	1.20874e+06	989674	847097	4.23875e+06	9.48381e+07	3.52483e+06	1.063e+06	1.22876e+06	971419	1.01126e+06	949572	983676	770951	662570	969440	1.02823e+06	852960	1.19909e+06	707873	870610	869547	953301	848801	614578	1.0244e+06	643979	541130	802446	1.06473e+06	827120	674764	876044	876864	944554
mw = 237.03792; rt = 8.64	C9 H7 N3 O5	237.038	8.64	YES				4			6	20	5.27445e+07	4.4908e+07	4.78919e+07	7.17906e+07	5.34695e+07	5.54538e+07	3.55322e+07	3.8449e+07	4.97216e+07	3.27886e+07	4.19316e+07	6.30494e+07	5.20238e+07	3.24319e+07	4.30887e+07	4.02832e+07	4.88431e+07	4.26372e+07	4.47104e+07	5.51747e+07	4.30797e+07	5.6828e+07	4.57081e+07	4.70232e+07	5.08842e+07	4.79631e+07	3.82585e+07	4.06619e+07	2.91792e+07	1.43094e+07	2.62633e+07	4.60327e+07	3.59989e+07	1.8029e+07	4.90931e+07	2.78234e+07	3.41989e+07
mw = 239.1451; rt = 1.379		239.145	1.379	YES				5			6	2	6.43808e+07	4.48939e+07	4.88752e+07	7.47104e+07	5.70145e+07	4.93298e+07	5.7428e+07	7.00652e+07	4.68843e+07	6.75212e+07	5.24713e+07	6.15112e+07	8.06842e+07	4.94785e+07	6.25241e+07	5.349e+07	3.27619e+07	8.13218e+07	4.81151e+07	4.37306e+07	5.81723e+07	5.98942e+07	5.19473e+07	4.14814e+07	5.93086e+07	1.03627e+08	3.96966e+07	6.17569e+07	4.93678e+07	2.27736e+07	3.23915e+07	6.19532e+07	3.5864e+07	4.84583e+07	4.8902e+07	3.63981e+07	3.79223e+07
mw = 240.9908; rt = 6.666	C6 H9 Cl N O5 P	240.991	6.666	YES				4			6	2	2.23209e+06	1.42242e+06	1.56536e+06	1.89709e+06	3.16891e+06	2.11444e+06	3.37652e+06	2.04516e+06	1.36822e+06	2.20991e+06	1.63953e+06	2.02131e+06	1.45794e+06	2.47409e+06	1.20063e+06	1.38393e+06	1.25349e+06	1.16854e+06	2.10282e+06	1.94339e+06	2.74556e+06	1.26621e+06	2.06444e+06	2.53978e+06	1.85657e+06	1.5081e+06	2.0935e+06	1.38326e+06	1.40798e+06	4.30142e+06	3.70715e+06	1.88416e+06	1.61615e+06	2.95649e+06	2.22031e+06	2.59476e+06	1.56405e+06
mw = 240.99244; rt = 9.807	C5 H8 Cl N3 O4 S	240.992	9.807	YES				4			6	15	1.09468e+07	9.42874e+06	1.02034e+07	9.20906e+06	8.88696e+06	1.18422e+07	9.0234e+06	5.97197e+06	1.0869e+07	1.20285e+07	7.13833e+06	1.30899e+07	1.42597e+07	1.10962e+07	1.17276e+07	8.58525e+06	9.06812e+06	9.91358e+06	9.76196e+06	1.53109e+07	9.36764e+06	9.90841e+06	1.55812e+07	1.10621e+07	1.66605e+07	1.16526e+07	1.13615e+07	1.3463e+07	1.06065e+07	1.15361e+07	1.00129e+07	1.19813e+07	1.12169e+07	1.2444e+07	1.52167e+07	1.28393e+07	7.79011e+06
mw = 241.09272; rt = 3.211		241.093	3.211	YES				5			6	4	4.52107e+07	3.34609e+07	2.14429e+07	7.12772e+07	3.71452e+07	3.54179e+07	3.06586e+07	1.98141e+07	2.35932e+07	6.40868e+07	4.684e+07	5.1724e+07	5.39817e+07	1.31207e+08	5.01427e+07	5.78993e+07	4.06988e+07	6.85832e+07	8.21781e+07	1.05428e+08	9.53184e+07	3.06155e+07	1.1066e+08	2.69612e+07	8.52918e+07	1.00402e+08	5.70725e+07	7.62444e+07	5.94715e+07	7.07617e+07	7.35464e+07	7.3348e+07	4.86208e+07	4.70438e+07	8.67801e+07	6.56054e+07	4.61303e+07
mw = 241.10634; rt = 8.244		241.106	8.244	YES				5			6	21	102952	379576	99105.6	113766	102775	92642.8	65671.6	361694	138586	101245	345253	244813	974702	278347	200345	319035	201536	228270	356579	815356	4.96088e+06	127270	929695	860803	466749	748313	1.17186e+06	644665	495792	648544	642176	3.54559e+06	566364	704521	2.48004e+06	493678	623910
mw = 242.17629; rt = 5.026		242.176	5.026	YES				5			6	13	3.53523e+06	6.71269e+06	5.13023e+06	2.18315e+06	4.86537e+06	9.06398e+06	6.54468e+06	1.19939e+06	2.08336e+06	1.68273e+06	2.77804e+06	2.20281e+06	2.25439e+06	1.92503e+06	1.84756e+06	8.13452e+06	4.32922e+06	1.6402e+06	1.40636e+06	5.01938e+06	2.44616e+06	5.9229e+06	4.86272e+06	1.14436e+06	3.12675e+06	2.60347e+06	867077	4.09046e+06	5.47149e+06	2.38489e+06	1.31315e+07	3.03744e+06	3.72392e+06	9.21445e+06	4.97819e+06	7.72486e+06	2.61639e+06
mw = 244.06728; rt = 7.475		244.067	7.475	YES				5			6	7	1.7749e+07	3.22768e+06	567781	1.36077e+06	1.92662e+06	292823	666504	4.24818e+06	373191	565682	7.59494e+06	191682	823844	523158	623467	220212	610048	747557	254062	482154	5.20212e+06	315675	996444	1.78483e+06	1.72979e+06	2.40432e+07	5.55863e+06	585474	371315	203042	343756	412182	262396	282043	583004	332452	545428
mw = 244.13119; rt = 1.296	C7 H17 N8 P	244.131	1.296	NO				4			6	5	1.95318e+06	1.36997e+06	961544	3.39949e+06	685334	1.67053e+06	7.85336e+06	2.14912e+06	1.39324e+06	2.31834e+06	1.25462e+06	646196	2.5778e+06	3.4876e+06	1.40464e+06	1.18162e+06	623469	770963	2.20227e+06	862901	1.50675e+06	1.59545e+06	1.04618e+06	926074	786761	1.12904e+06	1.46238e+06	806151	414545	2.11484e+06	1.09638e+06	877607	1.13913e+06	1.51042e+06	641821	5.37155e+06	1.81712e+06
mw = 244.15368; rt = 7.51	C10 H20 N4 O3	244.154	7.51	YES				4			6	11	708069	3.96956e+06	660314	911077	757590	553836	683341	4.2423e+06	995439	949609	1.97346e+06	650151	1.9149e+07	3.02051e+06	3.80074e+06	907127	1.09659e+06	1.56984e+06	1.65074e+06	2.40281e+06	5.14773e+07	1.23595e+06	4.89644e+06	1.68834e+06	2.17599e+06	6.31781e+06	3.29704e+06	3.5468e+06	1.42174e+06	3.39405e+06	2.1689e+06	2.35164e+07	1.99758e+06	6.23601e+06	4.79185e+06	1.07944e+06	4.5482e+06
mw = 245.10723; rt = 3.209	C13 H16 N3 P	245.107	3.209	YES				4			6	6	4.27524e+06	4.33162e+06	2.50547e+06	6.90902e+06	4.04271e+06	4.64768e+06	3.02026e+06	2.49944e+06	2.13161e+06	7.31951e+06	4.858e+06	5.80593e+06	5.445e+06	1.34009e+07	7.29073e+06	6.95708e+06	3.66135e+06	7.47572e+06	7.91766e+06	1.18981e+07	1.01017e+07	3.67475e+06	1.34923e+07	2.59815e+06	1.12554e+07	1.23506e+07	7.24938e+06	8.07593e+06	7.30404e+06	8.97199e+06	9.14141e+06	1.06547e+07	7.24383e+06	5.44228e+06	1.03135e+07	7.16704e+06	5.51568e+06
mw = 245.12644; rt = 6.559	C11 H19 N O5	245.126	6.559	YES				4			6	8	402202	184063	287414	395581	316534	143518	401596	172372	275018	1.99031e+06	437717	440891	1.28767e+06	582200	1.02436e+06	701140	754155	2.44328e+06	4.21529e+06	2.88635e+06	3.47917e+06	1.11361e+06	5.82621e+06	3.25823e+06	3.32531e+06	3.44105e+06	7.58405e+06	7.74269e+06	4.94344e+06	1.11296e+06	1.09879e+06	3.12295e+06	977936	1.58059e+06	2.51108e+06	1.64935e+06	1.54759e+06
mw = 246.05061; rt = 8.361	C7 H11 N4 O4 P	246.051	8.361	YES				4			6	13	7.03381e+06	6.95533e+06	9.67276e+06	7.99981e+06	6.8146e+06	1.33014e+07	8.3037e+06	4.15128e+06	7.6359e+06	6.23963e+06	1.43231e+06	4.67823e+06	5.6544e+06	1.38633e+07	7.70572e+06	9.14516e+06	2.40955e+06	3.30689e+06	4.87501e+06	4.69938e+06	4.58774e+06	1.92515e+07	1.15637e+07	4.36459e+06	5.75713e+06	2.78912e+06	2.12146e+06	3.48441e+06	8.05565e+06	1.02223e+07	1.12374e+07	8.51974e+06	2.47327e+06	5.87128e+06	7.14003e+06	9.90035e+06	3.34674e+06
mw = 247.10572; rt = 8.361	C10 H17 N O6	247.106	8.361	YES				4			6	14	5.34108e+06	5.89771e+06	5.78869e+06	6.15371e+06	1.04328e+07	4.96604e+06	7.32934e+06	9.1979e+06	3.80675e+06	1.88483e+07	2.27893e+07	1.43256e+07	3.52016e+07	1.47924e+07	2.04798e+07	2.49193e+07	9.98127e+06	3.23637e+07	2.90748e+07	4.07634e+07	3.00302e+07	1.33433e+07	2.99648e+07	3.78107e+07	2.71844e+07	1.58579e+07	4.83435e+07	3.02882e+07	2.3951e+07	2.16482e+07	3.18271e+07	2.09772e+07	1.40919e+07	2.0056e+07	3.33339e+07	1.27067e+07	4.04155e+07
mw = 249.0863; rt = 2.158	C10 H11 N5 O3	249.086	2.158	YES				4			6	6	9.84823e+06	1.24966e+07	8.21994e+06	5.21329e+06	4.46451e+06	1.91159e+07	1.05216e+07	6.79703e+06	1.10813e+07	2.61828e+06	5.56747e+06	4.75668e+06	6.0632e+06	6.8862e+06	4.55758e+06	7.59332e+06	4.58369e+06	1.35434e+06	4.40995e+06	3.48662e+06	4.29661e+06	8.32611e+06	3.48418e+06	1.82784e+06	2.77726e+06	3.23764e+06	1.6561e+06	2.88925e+06	5.47196e+06	4.5458e+06	7.66021e+06	4.07213e+06	4.34643e+06	1.17348e+07	2.95958e+06	1.12588e+07	2.89231e+06
mw = 249.09754; rt = 4.725	C9 H11 N7 O2	249.098	4.725	YES				4			6	14	4.22664e+07	3.23018e+07	2.32169e+07	3.43379e+07	3.64646e+07	4.2202e+07	6.35951e+07	8.47435e+07	3.10115e+07	6.00201e+07	5.67019e+07	4.52065e+07	1.17821e+08	7.33049e+07	7.29885e+07	3.04905e+07	5.14492e+07	8.9e+07	5.63445e+07	6.98637e+07	8.55939e+07	4.18238e+07	7.68887e+07	6.39426e+07	4.68669e+07	6.11178e+07	5.08438e+07	8.48562e+07	1.06051e+08	5.49691e+07	7.83198e+07	5.42561e+07	3.47535e+07	1.26558e+08	1.31378e+08	3.16153e+07	7.40775e+07
mw = 249.17059; rt = 0.981		249.171	0.981	YES				5			6	20	3.71371e+06	3.46335e+06	5.68221e+06	1.29022e+07	5.90925e+06	3.78098e+06	2.02348e+06	4.34515e+06	2.47024e+06	6.13743e+06	6.02319e+06	5.81658e+06	8.06172e+06	3.47331e+06	2.40134e+06	5.30405e+06	1.91385e+06	6.02126e+06	7.93335e+06	3.21276e+06	2.72528e+06	6.91087e+06	5.26704e+06	3.91878e+06	5.5954e+06	3.06857e+06	1.3148e+06	2.90503e+07	3.23191e+06	1.04e+06	1.25855e+07	2.08585e+06	3.91021e+06	4.84325e+06	1.16256e+07	2.21375e+06	2.1268e+06
mw = 251.07471; rt = 7.513	C7 H13 N3 O7	251.075	7.513	YES				4			6	9	6.2619e+06	5.6959e+06	3.42514e+06	6.85786e+06	5.31546e+06	4.80425e+06	6.38933e+06	5.17996e+06	4.50091e+06	6.23589e+06	4.49131e+06	4.06724e+06	4.02378e+06	1.36371e+07	6.18676e+06	4.41364e+06	3.94929e+06	6.06927e+06	7.60763e+06	8.13784e+06	4.51908e+06	8.56254e+06	8.14344e+06	5.85839e+06	6.75607e+06	3.75675e+06	1.23487e+07	6.3356e+06	9.34004e+06	9.9302e+06	1.1927e+07	6.48399e+06	6.25153e+06	1.04749e+07	7.72419e+06	1.08205e+07	7.47891e+06
mw = 252.00122; rt = 9.082	C3 H5 N6 O6 P	252.001	9.082	YES				4			6	18	1.14114e+06	1.6204e+06	1.69723e+06	1.09599e+06	846396	1.90707e+06	653748	1.02673e+06	2.12123e+06	2.99932e+06	2.30736e+06	5.85191e+06	4.4261e+06	1.5954e+06	3.78197e+06	3.45767e+06	3.70215e+06	3.52655e+06	4.20756e+06	4.45966e+06	2.33602e+06	2.90329e+06	3.22739e+06	1.41059e+06	3.60979e+06	3.35936e+06	1.51078e+06	3.41431e+06	1.40911e+06	2.05842e+06	1.70373e+06	2.468e+06	2.75921e+06	711911	3.0098e+06	3.72864e+06	2.9134e+06
mw = 253.10638; rt = 7.886	C11 H15 N3 O4	253.106	7.886	YES				4			6	17	960555	7.50617e+06	417676	936057	1.07531e+06	322302	689038	5.70313e+06	586479	2.57424e+06	1.06673e+06	751434	8.04513e+06	900729	1.13784e+06	1.02513e+06	317278	310691	1.32745e+06	2.76554e+06	1.63034e+07	2.25589e+06	3.27854e+06	3.4928e+06	1.33908e+06	2.44271e+06	2.0481e+06	1.85741e+06	2.05614e+06	1.16343e+06	3.2481e+06	1.23185e+07	1.71182e+06	3.00925e+06	4.14969e+06	6.30221e+06	2.97466e+06
mw = 255.1682; rt = 1.379		255.168	1.379	YES				5			6	4	3.08008e+08	2.36089e+08	2.35944e+08	3.40167e+08	2.80806e+08	2.32071e+08	2.75777e+08	3.45868e+08	2.08665e+08	3.30246e+08	2.57971e+08	2.96623e+08	3.68731e+08	2.25079e+08	3.21716e+08	2.63044e+08	1.55326e+08	3.92087e+08	2.56649e+08	2.07383e+08	2.67808e+08	2.88481e+08	2.54547e+08	2.15042e+08	2.78632e+08	4.97031e+08	2.11635e+08	2.9858e+08	2.39614e+08	1.12216e+08	1.51168e+08	2.98272e+08	1.81706e+08	2.3634e+08	2.34883e+08	1.68718e+08	1.88389e+08
mw = 256.106; rt = 4.499		256.106	4.499	YES				5			6	9	959729	5.72535e+06	427305	1.02299e+06	926755	302420	717882	3.95693e+06	500884	2.40435e+06	1.90022e+06	1.21849e+06	1.18932e+07	2.75022e+06	2.694e+06	1.59845e+06	1.06768e+06	2.27728e+06	2.8584e+06	3.4315e+06	2.27933e+07	1.91055e+06	6.39194e+06	2.45273e+06	2.8395e+06	6.35192e+06	3.41715e+06	3.21781e+06	3.20498e+06	4.16642e+06	2.39542e+06	1.70452e+07	2.97108e+06	5.06436e+06	5.60748e+06	2.48552e+06	3.38321e+06
mw = 259.01994; rt = 8.651	C6 H15 N O4 P2 S	259.02	8.651	YES				4			6	16	7.1856e+06	5.87248e+06	6.18043e+06	1.25259e+07	5.19347e+06	6.37116e+06	3.78354e+06	6.21023e+06	9.90842e+06	5.93523e+06	6.48943e+06	1.06339e+07	8.50852e+06	2.61449e+06	5.53737e+06	3.84859e+06	4.97882e+06	5.98533e+06	5.45464e+06	5.40354e+06	6.00338e+06	5.57287e+06	4.87362e+06	5.09198e+06	7.15946e+06	4.52532e+06	4.61135e+06	4.55268e+06	2.65235e+06	971430	1.93177e+06	4.45572e+06	4.65041e+06	1.36884e+06	4.55043e+06	2.45701e+06	5.43713e+06
mw = 261.12139; rt = 7.575	C11 H19 N O6	261.121	7.575	YES				4			6	14	1.61781e+06	2.0628e+06	934932	1.75764e+06	1.5807e+06	1.10524e+06	1.13452e+06	1.92289e+06	613957	694583	911860	656535	1.87307e+06	4.32417e+06	1.12747e+06	1.01185e+06	918966	433828	1.00784e+06	1.66831e+06	3.06889e+06	540699	1.72313e+06	1.367e+06	1.93886e+06	1.00511e+06	1.06816e+07	1.07455e+06	5.43355e+06	6.5209e+06	890911	1.77621e+06	2.14268e+06	3.51347e+06	1.78064e+06	1.39657e+06	1.44185e+06
mw = 261.15778; rt = 6.998		261.158	6.998	YES				5			6	6	9.47348e+07	3.62372e+07	3.21289e+07	2.93618e+07	5.05887e+07	1.31851e+07	2.86482e+07	4.29924e+07	3.63999e+07	3.54802e+06	3.95646e+06	2.00634e+06	2.74572e+06	4.20233e+06	3.03002e+06	3.20123e+06	3.77729e+06	9.44447e+06	5.29432e+06	7.6451e+06	2.60213e+06	3.39589e+06	3.86964e+06	7.57507e+06	4.95148e+06	1.12312e+07	2.56986e+06	1.05079e+07	2.37287e+06	1.1318e+07	1.13709e+07	3.91249e+06	1.83462e+06	3.31411e+06	6.89213e+06	2.73336e+06	1.77624e+06
mw = 264.00842; rt = 9.808	C7 H11 Cl N4 O P2	264.008	9.808	YES				4			6	15	2.10477e+07	1.59328e+07	2.10648e+07	2.00451e+07	1.77596e+07	2.05623e+07	1.78576e+07	1.23153e+07	2.08614e+07	2.30854e+07	1.30671e+07	2.45629e+07	2.54554e+07	2.30506e+07	2.24405e+07	1.83541e+07	2.03401e+07	2.03171e+07	1.84124e+07	2.96016e+07	1.81312e+07	2.03089e+07	2.70206e+07	2.33261e+07	3.02189e+07	2.23914e+07	2.42764e+07	2.60282e+07	2.31866e+07	2.3324e+07	2.16372e+07	2.2293e+07	1.99975e+07	2.52505e+07	3.4474e+07	2.62508e+07	1.51065e+07
mw = 266.05162; rt = 4.634	C7 H6 N8 O4	266.052	4.634	NO				4			6	5	790115	1.08673e+06	704882	4.36276e+06	2.40415e+06	2.56436e+06	855641	415762	2.51757e+06	3.52503e+06	3.31086e+06	4.06649e+06	5.40449e+06	1.31705e+06	3.76836e+06	5.59094e+06	2.68685e+06	6.68971e+06	4.01156e+06	1.89855e+06	555572	3.57917e+06	4.13023e+06	2.408e+06	3.55294e+06	3.45895e+06	987776	2.60314e+06	1.25083e+06	2.32286e+06	3.03096e+06	3.37139e+06	4.32116e+06	405997	522633	4.57144e+06	2.09251e+06
mw = 267.12541; rt = 5.349	C9 H21 N3 O4 S	267.125	5.349	YES				4			5	10	171447	394596	137987	184830	161475	125293	147391	240443	182396	160389	136384	146605	245660	139001	138252	123875	114629	155110	290809	176973	192521	435494	1.87212e+06	874352	181286	114741	103179	165911	212373	117095	282546	270399	107431	144630	363954	851946	135642
mw = 268.03252; rt = 8.36		268.033	8.36	YES				5			6	14	4.58099e+06	4.74334e+06	6.70908e+06	5.03342e+06	4.84554e+06	8.77195e+06	5.27024e+06	3.04524e+06	4.72983e+06	4.28755e+06	879060	3.56015e+06	4.23126e+06	9.15523e+06	5.71092e+06	5.88774e+06	1.85516e+06	2.38075e+06	3.1337e+06	3.47871e+06	3.09379e+06	1.34188e+07	8.38139e+06	3.41092e+06	4.03035e+06	2.11649e+06	1.63711e+06	2.42592e+06	5.3167e+06	5.81432e+06	7.58565e+06	6.11971e+06	1.79535e+06	3.97273e+06	5.0906e+06	6.73995e+06	2.12982e+06
mw = 271.17842; rt = 4.822	C14 H25 N O4	271.178	4.822	YES				4			6	12	1.00155e+06	1.81608e+06	1.184e+06	2.53509e+06	1.52941e+06	1.71662e+06	1.77474e+06	479335	395959	978443	307308	1.38953e+06	1.20677e+06	4.59701e+06	1.67632e+06	2.16181e+06	1.92663e+06	792226	2.28526e+06	2.83444e+06	3.67802e+06	1.07892e+06	717201	2.99779e+06	2.58496e+06	1.82743e+07	2.76846e+06	990326	1.45237e+06	644199	818374	1.64661e+06	775866	1.82299e+06	1.81485e+06	767407	1.134e+06
mw = 272.07713; rt = 4.675	C10 H8 N8 O2	272.077	4.675	YES				4			6	8	2.54887e+07	7.79188e+06	1.67817e+07	1.91572e+07	2.27329e+07	9.69916e+07	1.03242e+08	2.06074e+07	4.76986e+07	3.97838e+07	3.38571e+07	3.10631e+07	4.00226e+07	2.33887e+07	2.49137e+07	3.06723e+07	2.95245e+07	5.22531e+07	3.51607e+07	2.52032e+07	9.90364e+06	2.78267e+07	3.68214e+07	2.913e+07	1.84971e+07	1.15252e+07	1.61054e+07	3.29115e+07	2.80418e+07	2.55985e+07	4.60963e+07	1.08288e+07	1.14964e+07	7.12022e+07	2.55874e+07	1.55713e+07	3.02042e+07
mw = 273.05258; rt = 7.619	C8 H11 N5 O4 S	273.053	7.619	YES				4			6	17	1.78784e+07	1.25675e+07	1.36791e+07	1.82192e+07	1.31472e+07	1.01388e+07	7.86007e+06	1.37449e+07	1.42634e+07	5.2131e+06	1.00366e+07	1.2889e+07	5.08725e+06	8.3359e+06	9.03526e+06	1.04995e+07	1.09128e+07	1.04238e+07	1.22113e+07	1.62683e+07	9.21061e+06	8.54094e+06	9.66809e+06	1.34231e+07	1.18497e+07	1.0066e+07	1.06999e+07	1.12288e+07	6.90808e+06	7.9429e+06	6.94849e+06	8.09848e+06	1.04553e+07	6.77158e+06	1.2536e+07	8.47789e+06	1.09097e+07
mw = 275.18466; rt = 9.136	C12 H25 N3 O4	275.185	9.136	YES				4			6	19	1.00401e+06	774382	1.68169e+06	1.34701e+06	1.52636e+06	1.80408e+06	2.35875e+06	1.23811e+06	1.12664e+06	2.05746e+06	1.41926e+06	1.60627e+06	2.12409e+06	3.4111e+06	1.51285e+06	1.24835e+06	1.03988e+06	2.341e+06	1.36131e+06	2.3862e+06	1.94541e+06	1.74528e+06	2.72391e+06	2.66399e+06	2.79319e+06	1.92497e+06	9.19856e+06	1.84849e+06	1.93316e+06	4.84755e+06	1.86958e+06	1.93234e+06	1.66139e+06	2.48444e+06	3.0995e+06	1.95072e+06	2.14711e+06
mw = 277.05632; rt = 9.621	C6 H16 N O9 P	277.056	9.621	YES				4			6	17	439486	1.4761e+06	1.47726e+06	1.9773e+06	1.93274e+06	1.87057e+06	2.16424e+06	1.5108e+06	1.83449e+06	4.24341e+06	2.56573e+06	9.46161e+06	7.48565e+06	6.10553e+06	4.30606e+06	2.60983e+06	3.50403e+06	6.18566e+06	5.17646e+06	887554	3.18286e+06	1.76761e+06	2.92377e+06	3.92409e+06	4.11211e+06	2.37076e+06	2.07186e+06	3.79781e+06	2.44758e+06	6.50744e+06	554144	2.00624e+06	2.41251e+06	2.0158e+06	4.22237e+06	2.83957e+06	4.76454e+06
mw = 278.0862; rt = 0.988	C18 H15 O P	278.086	0.988	YES				4			6	20	3.91915e+06	575223	1.9901e+06	1.95379e+06	1.16608e+06	1.79274e+06	1.76275e+06	469093	398976	1.40625e+06	782344	428778	1.59338e+06	879243	187015	770850	823325	990673	1.24051e+06	664888	689935	951310	2.75355e+06	689515	1.81205e+06	2.14412e+06	3.51941e+06	2.10428e+06	3.02773e+06	212692	2.73425e+06	2.06204e+06	796939	3.06388e+06	576471	1.22144e+06	3.18888e+06
mw = 278.67909; rt = 8.157		278.679	8.157	YES				5			6	20	3.29163e+06	3.13685e+06	822797	1.74889e+06	3.41417e+06	2.30676e+06	1.90862e+06	2.54914e+06	1.45619e+06	3.18723e+06	2.1096e+06	2.19561e+06	1.01467e+06	1.15525e+06	5.60977e+06	480881	1.70625e+06	4.5027e+06	2.3972e+06	2.30424e+06	2.55543e+06	2.63569e+06	4.45533e+06	1.89602e+06	3.12776e+06	2.06419e+06	3.06085e+06	3.956e+06	2.70206e+06	2.71156e+06	3.25532e+06	2.64284e+06	3.49149e+06	3.22726e+06	1.35636e+06	2.09398e+06	2.1353e+06
mw = 279.0414; rt = 1.194	C9 H13 N O7 S	279.041	1.194	YES				4			6	11	117050	4.42448e+06	502535	177259	132474	107160	744069	2.78062e+07	1.36234e+06	119890	110220	128738	111591	105377	152363	108777	92305.5	125580	125212	121810	79299.4	100588	86027.7	107641	112712	78405.3	71390.8	101679	77220.4	49208.2	70211.2	80398.4	90052.7	67328.7	105616	65488.3	89346
mw = 279.08488; rt = 8.396	C6 H14 N7 O4 P	279.085	8.396	YES				4			6	15	2.37015e+08	2.0264e+08	2.1648e+08	2.46184e+08	2.20507e+08	2.32714e+08	1.7785e+08	1.90217e+08	1.91836e+08	1.5143e+08	1.8478e+08	2.59607e+08	2.21363e+08	1.26939e+08	2.16242e+08	1.89034e+08	2.21286e+08	2.01871e+08	1.88086e+08	2.08546e+08	1.90375e+08	2.17289e+08	1.82029e+08	1.97867e+08	2.20785e+08	2.09064e+08	1.89846e+08	1.56865e+08	1.23981e+08	8.49268e+07	1.21309e+08	1.62758e+08	1.9048e+08	1.24468e+08	2.27941e+08	1.52921e+08	1.70491e+08
mw = 279.81136; rt = 6.626		279.811	6.626	YES				5			6	20	7.23129e+06	8.16883e+06	5.65918e+06	7.82993e+06	6.51968e+06	8.4359e+06	8.27028e+06	5.81205e+06	8.00186e+06	6.65808e+06	7.32727e+06	7.76679e+06	7.20083e+06	5.82531e+06	7.09348e+06	5.96859e+06	4.69044e+06	6.59366e+06	8.14474e+06	5.99736e+06	6.97712e+06	4.20429e+06	8.72401e+06	5.21198e+06	6.19553e+06	4.71268e+06	9.73051e+06	5.33768e+06	4.66523e+06	2.19586e+06	3.2079e+06	7.08383e+06	5.83551e+06	3.29437e+06	5.42321e+06	2.9925e+06	5.82787e+06
mw = 279.81136; rt = 6.742		279.811	6.742	YES				5			6	7	1.44348e+07	1.26056e+07	1.1579e+07	1.28228e+07	1.30305e+07	1.35871e+07	1.43022e+07	1.16841e+07	1.16989e+07	1.56421e+07	1.3383e+07	1.17255e+07	1.34669e+07	1.23275e+07	1.32147e+07	1.1465e+07	1.08025e+07	1.58816e+07	1.19781e+07	1.02495e+07	1.12376e+07	9.23879e+06	1.11227e+07	9.35188e+06	1.22951e+07	9.19273e+06	1.11898e+07	1.22325e+07	8.54121e+06	9.16019e+06	8.58947e+06	1.19798e+07	9.7655e+06	1.0814e+07	9.9618e+06	8.23935e+06	1.28186e+07
mw = 279.81139; rt = 6.727		279.811	6.727	YES				5			6	7	1.44348e+07	1.26056e+07	1.1579e+07	1.28228e+07	1.30305e+07	1.35871e+07	1.43022e+07	1.16841e+07	1.16989e+07	1.56421e+07	1.3383e+07	1.17255e+07	1.34669e+07	1.23275e+07	1.32147e+07	1.1465e+07	1.08025e+07	1.58816e+07	1.19781e+07	1.02495e+07	1.12376e+07	9.23879e+06	1.11227e+07	9.35188e+06	1.22951e+07	9.19273e+06	1.11898e+07	1.22325e+07	8.54121e+06	6.68356e+06	8.58947e+06	1.19798e+07	9.7655e+06	1.0814e+07	9.9618e+06	8.23935e+06	1.28186e+07
mw = 280.00181; rt = 6.628	C15 H4 O6	280.002	6.628	YES				4			6	6	5.06465e+06	2.97281e+06	4.32934e+06	4.05867e+06	2.6816e+06	3.17487e+06	4.41209e+06	4.72642e+06	3.96518e+06	5.72665e+06	3.92954e+06	5.67049e+06	4.52491e+06	4.05609e+06	4.52746e+06	3.86378e+06	3.75448e+06	3.41243e+06	4.99316e+06	5.2865e+06	5.5623e+06	2.89363e+06	3.90723e+06	3.90739e+06	4.12543e+06	4.76781e+06	2.88188e+06	4.39011e+06	3.71172e+06	3.9996e+06	5.76482e+06	3.4041e+06	3.20449e+06	3.08884e+06	4.25908e+06	4.58467e+06	3.40219e+06
mw = 281.04158; rt = 6.692		281.042	6.692	YES				5			6	12	2.03596e+06	926516	802779	1.62329e+06	453731	8.48988e+06	3.22823e+06	1.52478e+06	1.98271e+06	999878	2.70098e+06	2.52821e+06	501692	546531	321052	316155	314425	800416	2.01582e+06	592490	145200	553853	1.78633e+06	193771	497804	920716	263975	196405	170922	472005	138868	430686	3.02618e+06	184931	243326	2.81502e+06	217316
mw = 283.09181; rt = 6.974	C11 H9 N9 O	283.092	6.974	YES				4			6	8	6.96868e+06	7.44952e+06	1.54605e+07	1.37336e+07	5.91906e+06	5.16524e+07	1.76898e+07	8.97709e+06	2.12129e+07	2.70705e+07	7.46397e+07	7.30997e+07	9.0262e+07	2.04095e+07	5.27393e+07	8.82685e+07	4.99799e+07	2.62456e+07	5.51714e+07	5.88757e+07	1.2228e+07	4.30077e+07	3.47407e+07	1.21805e+07	4.9106e+07	3.48348e+07	4.88772e+06	2.93812e+07	2.76378e+07	4.94495e+07	7.77102e+07	3.62725e+07	5.82292e+07	2.10381e+07	1.68338e+07	1.28258e+08	2.56706e+07
mw = 286.22591; rt = 5.28	C15 H30 N2 O3	286.226	5.28	YES				4			6	19	261869	263889	321634	228414	421627	632238	206249	394250	305539	222279	257200	764142	287943	301573	163821	179411	152433	237632	397405	458240	413976	181563	988091	357923	262790	295979	341463	186505	67771.5	582842	157335	1.41549e+07	5.01788e+06	255557	1.812e+06	787864	1.20415e+06
mw = 287.20976; rt = 4.445		287.21	4.445	YES				5			6	20	572465	226999	507652	894847	712461	520207	1.38788e+06	565074	506556	1.50794e+06	922897	616986	1.47767e+06	1.24909e+06	1.12959e+06	876864	1.05963e+06	816114	1.66922e+06	2.11103e+06	1.55577e+06	1.79601e+06	1.26095e+06	1.88426e+06	1.17147e+06	1.30688e+06	1.00483e+06	2.07173e+06	2.5405e+06	1.13731e+06	3.81539e+06	1.8981e+06	1.06243e+06	1.13061e+07	1.32728e+06	2.54086e+06	1.3526e+06
mw = 289.84014; rt = 6.689		289.84	6.689	YES				5			6	12	1.36375e+08	1.0311e+08	9.91209e+07	1.51348e+08	1.50155e+08	1.42888e+08	1.37262e+08	1.1816e+08	1.06027e+08	1.67182e+08	1.5042e+08	1.32043e+08	1.39684e+08	1.32686e+08	1.43303e+08	1.25702e+08	9.68978e+07	1.57184e+08	1.56659e+08	1.16545e+08	1.07867e+08	9.7514e+07	1.60742e+08	1.15303e+08	1.45911e+08	8.43345e+07	1.67653e+08	1.2598e+08	1.14599e+08	1.31908e+08	1.1004e+08	1.38692e+08	1.02807e+08	1.33297e+08	1.06041e+08	1.0593e+08	1.22013e+08
mw = 290.06294; rt = 6.052	C8 H16 N6 P2 S	290.063	6.052	YES				4			6	19	5.14303e+07	5.70255e+07	6.52714e+07	7.22064e+07	6.65558e+07	1.02055e+08	7.91567e+07	6.21857e+07	9.62781e+07	1.05098e+08	9.81626e+07	1.01256e+08	1.0953e+08	6.80674e+07	7.21513e+07	8.47828e+07	8.85767e+07	8.81915e+07	1.05122e+08	9.52791e+07	7.24441e+07	8.02358e+07	7.30777e+07	8.0061e+07	8.86467e+07	7.01487e+07	4.33921e+07	9.88039e+07	5.68386e+07	4.45552e+07	8.96228e+07	1.01318e+08	6.98712e+07	5.38881e+07	6.8927e+07	5.91056e+07	7.06983e+07
mw = 292.11395; rt = 2.645	C8 H16 N6 O6	292.114	2.645	YES				4			6	14	3.68127e+08	2.80591e+08	3.14238e+08	4.6848e+08	2.88789e+08	4.5522e+08	5.54372e+08	3.50691e+08	4.69722e+08	1.49094e+08	6.48351e+07	1.79823e+08	5.03687e+07	1.45987e+07	1.80657e+08	6.49315e+07	2.88852e+08	9.71652e+07	3.77914e+07	3.00081e+07	3.38781e+08	3.99772e+08	6.49357e+07	2.00521e+08	4.68813e+07	1.00763e+07	2.07379e+07	1.72902e+07	3.95439e+07	8.86463e+06	4.75625e+08	3.96805e+08	2.12562e+08	3.77991e+08	2.59458e+07	3.20491e+08	2.9251e+08
mw = 292.13846; rt = 8.349	C10 H20 N4 O6	292.138	8.349	YES				4			6	12	2.07337e+07	2.02964e+07	2.07571e+07	2.9622e+07	2.35362e+07	1.41154e+07	1.74981e+07	2.27484e+07	1.83886e+07	3.61984e+07	2.28694e+07	3.65186e+07	3.0834e+07	2.85998e+07	2.45121e+07	1.41577e+07	1.54144e+07	3.12179e+07	2.95749e+07	2.8425e+07	2.46122e+07	2.09571e+07	2.83804e+07	3.53418e+07	3.35878e+07	2.78229e+07	2.84939e+07	2.51757e+07	1.29271e+07	1.52856e+07	1.51025e+07	2.6131e+07	2.83921e+07	1.84912e+07	2.1363e+07	2.31354e+07	3.28441e+07
mw = 293.99341; rt = 7.551	C5 H17 N2 O2 P3 S2	293.993	7.551	YES				4			6	12	1.91473e+06	3.61414e+06	4.90224e+06	2.17911e+06	2.83969e+06	3.21809e+06	8.56716e+06	1.80179e+06	2.44786e+06	5.82027e+06	2.04844e+06	4.15443e+06	3.70491e+06	9.05473e+06	5.7581e+06	1.66294e+06	3.15369e+06	2.39647e+06	3.20787e+06	2.87674e+06	3.56369e+06	3.67858e+06	9.04646e+06	9.69961e+06	3.77995e+06	1.98139e+06	3.91884e+06	3.79061e+06	7.67826e+06	2.29563e+07	5.42683e+06	7.69521e+06	5.37859e+06	1.48433e+07	4.88112e+06	9.16904e+06	4.62421e+06
mw = 294.05923; rt = 4.695	C7 H16 N6 O P2 S	294.059	4.695	YES				4			6	13	1.60127e+07	3.65683e+06	1.3628e+07	1.16481e+07	1.32624e+07	4.33223e+07	4.99791e+07	1.02382e+07	3.63499e+07	2.01314e+07	2.04127e+07	2.31516e+07	2.7407e+07	1.32885e+07	1.4048e+07	2.34996e+07	2.27839e+07	2.49296e+07	1.90552e+07	2.22008e+07	4.02112e+06	2.62034e+07	2.18373e+07	1.89111e+07	1.17241e+07	7.07483e+06	8.11049e+06	1.78408e+07	2.15179e+07	1.61612e+07	2.92285e+07	8.97698e+06	9.39725e+06	4.71521e+07	1.69948e+07	1.03369e+07	1.56481e+07
mw = 294.2157; rt = 5.017	C8 H27 N10 P	294.216	5.017	YES				4			6	21	1.34442e+06	4.57118e+06	991177	1.63711e+06	1.97687e+06	9.26243e+06	9.26229e+06	702922	616874	722189	840176	788388	679244	662488	768962	4.53149e+06	1.85372e+06	703287	748396	794713	1.07855e+06	6.25047e+06	3.89809e+06	507461	1.53242e+06	1.23004e+06	495171	1.23554e+06	1.49324e+06	2.28304e+06	1.45941e+07	1.55012e+06	2.57755e+06	3.27862e+07	668974	9.28872e+06	1.13158e+06
mw = 295.00234; rt = 7.527	C9 H15 N O2 P2 S2	295.002	7.527	YES				4			6	12	1.99786e+06	2.54377e+06	2.63565e+06	1.64828e+06	4.70513e+06	3.03927e+06	2.56796e+06	2.27386e+06	2.85787e+06	1.47399e+06	548602	1.85623e+06	1.94438e+06	1.77749e+07	1.7924e+06	388853	346821	1.72315e+06	2.65379e+06	2.70488e+06	2.76739e+06	695733	7.08809e+06	2.96144e+06	2.39705e+06	3.04707e+06	5.08993e+06	5.5811e+06	5.07538e+06	7.66628e+06	692978	4.89133e+06	2.61724e+06	1.32657e+06	2.26485e+06	1.21901e+06	3.5452e+06
mw = 295.0589; rt = 8.396	C9 H10 N7 O3 P	295.059	8.396	YES				4			6	12	3.85365e+07	3.84281e+07	3.08491e+07	4.23184e+07	3.41417e+07	2.72322e+07	2.23537e+07	3.25956e+07	3.12891e+07	2.93476e+07	2.88739e+07	4.01381e+07	3.60482e+07	1.96054e+07	3.6425e+07	2.78452e+07	3.02711e+07	3.11225e+07	2.4805e+07	2.7937e+07	2.25859e+07	3.36972e+07	2.4023e+07	3.05463e+07	3.6104e+07	3.19765e+07	1.37979e+07	2.5182e+07	1.18666e+07	1.43396e+07	2.15022e+07	2.11804e+07	2.84771e+07	2.09395e+07	2.89478e+07	2.50039e+07	2.90242e+07
mw = 297.18031; rt = 9.706	C13 H23 N5 O3	297.18	9.706	YES				4			6	22	574037	1.31113e+06	918958	869670	1.33005e+06	2.20859e+06	1.38203e+06	753255	1.04815e+06	1.24053e+06	694241	1.52001e+06	2.03245e+06	5.96328e+06	1.69022e+06	1.04434e+06	1.36769e+06	1.77713e+06	928177	2.99725e+06	2.1955e+06	3.51902e+06	2.33684e+06	1.8261e+06	3.24197e+06	3.35801e+06	1.42689e+07	1.80067e+06	2.45234e+06	9.62581e+06	3.81257e+06	4.09556e+06	1.60154e+06	2.42398e+06	2.98254e+06	5.25455e+06	1.67451e+06
mw = 299.19451; rt = 1.718		299.195	1.718	YES				5			6	13	4.20543e+07	1.86191e+07	2.85995e+07	5.7981e+07	4.11304e+07	2.76602e+07	4.00357e+07	4.20574e+07	2.79906e+07	3.17934e+07	2.36386e+07	5.09627e+07	5.56728e+07	2.83104e+07	2.83142e+07	3.32248e+07	1.74616e+07	3.30429e+07	2.85148e+07	3.31716e+07	2.82886e+07	5.39231e+07	2.67183e+07	2.97399e+07	3.31812e+07	4.96671e+07	2.20671e+07	3.1342e+07	3.72913e+07	9.85273e+06	1.95285e+07	3.57503e+07	2.56571e+07	3.3359e+07	4.80917e+07	2.18799e+07	2.01039e+07
mw = 300.2778; rt = 2.847	C17 H36 N2 O2	300.278	2.847	YES				4			6	14	3.54167e+06	7.51848e+06	3.95731e+06	4.74438e+06	3.21612e+06	9.00909e+06	5.57294e+06	2.70534e+06	4.36818e+06	4.39148e+06	4.36184e+06	2.53692e+07	4.81505e+06	1.51522e+06	1.95835e+06	9.0336e+06	3.24194e+06	4.90348e+06	4.49472e+06	9.78396e+06	6.60134e+07	1.33043e+06	7.34996e+06	1.68352e+07	3.59719e+06	4.43688e+06	1.44242e+06	8.64679e+06	1.69268e+06	3.31132e+06	1.4109e+06	2.1056e+06	6.23848e+06	3.94367e+06	1.52663e+08	2.20276e+06	885075
mw = 303.20474; rt = 5.551		303.205	5.551	YES				5			6	9	434544	455744	509309	2.33408e+06	204785	272551	762852	564334	422288	3.51686e+06	1.6942e+06	1.97509e+06	3.56881e+06	1.37817e+06	3.04753e+06	2.71466e+06	2.09435e+06	4.05794e+06	9.5813e+06	6.9421e+06	1.39693e+07	1.20624e+06	8.59955e+06	1.16635e+07	3.52151e+06	4.94188e+06	9.27419e+06	5.26998e+06	8.21339e+06	1.78106e+06	2.83107e+06	8.1466e+06	2.56639e+06	3.92504e+06	6.85983e+06	5.21354e+06	5.77496e+06
mw = 303.29274; rt = 1.418	C21 H37 N	303.293	1.418	YES				4			6	20	1.43061e+07	1.97264e+07	7.61157e+06	1.95635e+07	1.84772e+07	7.41783e+06	8.09438e+06	2.19446e+07	1.56118e+07	1.22915e+07	1.09087e+07	5.63458e+08	1.55232e+07	9.60505e+06	1.04154e+07	2.21692e+07	1.06497e+07	1.54302e+07	1.27479e+07	1.02595e+07	2.02717e+07	1.15024e+07	1.77552e+07	1.51324e+07	1.14929e+07	1.1184e+07	2.51493e+07	7.70505e+06	8.60562e+06	5.13947e+06	5.96954e+06	1.9672e+07	1.36604e+08	7.32846e+06	2.65194e+07	6.56362e+06	2.58184e+07
mw = 304.02034; rt = 8.98	C4 H15 N6 O2 P3 S	304.02	8.98	YES				4			6	16	3.02628e+07	2.39442e+07	3.08161e+07	3.69611e+07	2.99476e+07	3.95416e+07	3.54036e+07	2.83433e+07	1.41641e+07	4.00304e+07	3.0207e+07	4.65899e+07	4.77218e+07	3.98036e+07	3.51022e+07	2.23534e+07	3.13512e+07	3.39769e+07	3.20539e+07	3.81511e+07	2.85396e+07	4.35684e+07	3.86051e+07	3.09182e+07	6.16847e+07	3.45427e+07	3.65024e+07	2.9836e+07	2.50088e+07	1.95965e+07	1.80265e+07	3.65452e+07	4.35529e+07	2.37235e+07	3.29434e+07	3.61819e+07	3.20585e+07
mw = 304.95359; rt = 7.53	C5 H9 N O8 P2 S	304.954	7.53	YES				4			6	15	3.03821e+07	4.3927e+07	2.48352e+07	1.8095e+07	3.95321e+07	2.31038e+07	2.94006e+07	1.32505e+07	3.28348e+07	2.50946e+07	1.48822e+07	2.3057e+07	2.07836e+07	4.41257e+07	1.91727e+07	2.55896e+07	1.79207e+07	1.66034e+07	3.05228e+07	3.15218e+07	2.09942e+07	2.92836e+07	4.27217e+07	3.28744e+07	2.19267e+07	1.30503e+07	2.62344e+07	1.98146e+07	3.42468e+07	5.91987e+07	2.26073e+07	4.2177e+07	2.18631e+07	4.52426e+07	1.84454e+07	3.81469e+07	2.44089e+07
mw = 306.10303; rt = 7.851	C7 H14 N8 O6	306.103	7.851	YES				4			6	16	8.16697e+06	5.15636e+06	5.81936e+06	1.05321e+07	4.55579e+06	7.20463e+06	5.3803e+06	6.03707e+06	2.51174e+06	8.44372e+06	6.33537e+06	9.46744e+06	9.58283e+06	2.8584e+06	6.41537e+06	7.39628e+06	5.51815e+06	8.91535e+06	6.04966e+06	7.71184e+06	6.76704e+06	6.61592e+06	5.96228e+06	8.9333e+06	6.94508e+06	6.15344e+06	6.32245e+06	7.81989e+06	3.68077e+06	885994	2.96612e+06	5.01336e+06	6.34006e+06	1.58031e+06	8.22551e+06	5.09418e+06	6.90168e+06
mw = 306.19454; rt = 1.288	C17 H26 N2 O3	306.195	1.288	YES				4			6	17	588713	1.34023e+06	575075	454415	471077	351623	1.61137e+06	2.4596e+06	487118	1.57342e+06	124212	965044	6.31624e+06	992448	1.69052e+06	1.13773e+06	524469	976338	924661	1.34305e+06	2.59678e+06	256925	2.87153e+06	1.84609e+06	1.04751e+06	4.81415e+06	1.97616e+06	1.05508e+06	3.02661e+06	169391	1.03934e+06	849620	3.15804e+06	438125	2.11744e+06	2.40523e+06	2.79139e+06
mw = 307.14781; rt = 2.641		307.148	2.641	YES				5			6	15	5.32775e+07	3.05875e+07	3.74119e+07	5.73202e+07	4.20608e+07	5.5486e+07	5.60902e+07	3.79844e+07	6.10897e+07	1.52271e+07	6.37645e+06	2.1901e+07	5.90287e+06	1.3619e+06	1.92178e+07	7.5848e+06	3.17066e+07	1.00569e+07	4.21847e+06	3.25433e+06	3.45479e+07	5.8132e+07	6.79124e+06	2.48092e+07	4.74604e+06	684158	1.91105e+06	1.52813e+06	4.76689e+06	926804	6.37036e+07	4.13071e+07	2.79055e+07	5.18524e+07	3.0806e+06	4.81919e+07	3.1573e+07
mw = 307.19811; rt = 1.29		307.198	1.29	NO				5			6	17	365100	405274	318623	386388	416409	303333	1.54367e+06	956224	425429	665071	326339	294440	1.2008e+06	388358	679104	362620	205059	277029	477038	496734	909821	265438	823239	478520	313515	821706	675679	480469	688608	151907	409174	382445	622500	74221.4	601100	918997	743439
mw = 308.14416; rt = 2.641		308.144	2.641	YES				5			6	19	1.2761e+08	7.28735e+07	1.07484e+08	1.72898e+08	9.31871e+07	1.75984e+08	2.02121e+08	1.26429e+08	1.82637e+08	5.82872e+07	2.63767e+07	6.94814e+07	2.04294e+07	5.40201e+06	7.1454e+07	2.47743e+07	7.30964e+07	3.80327e+07	1.57726e+07	1.26503e+07	1.3654e+08	1.40723e+08	2.7787e+07	7.63687e+07	1.87782e+07	3.57239e+06	9.32431e+06	6.3882e+06	1.54551e+07	3.77534e+06	1.60324e+08	1.05868e+08	9.36851e+07	1.44846e+08	9.66851e+06	1.1505e+08	1.19176e+08
mw = 308.96732; rt = 9.804	C7 H5 Cl2 N5 O5	308.967	9.804	YES				4			6	15	4.2603e+06	3.7435e+06	4.6336e+06	3.38599e+06	3.77199e+06	5.42743e+06	3.92218e+06	2.30462e+06	4.99101e+06	4.57655e+06	2.5875e+06	5.56628e+06	5.56552e+06	4.48712e+06	5.5907e+06	3.01252e+06	3.98541e+06	4.17564e+06	4.17838e+06	7.15754e+06	3.59887e+06	4.80698e+06	5.53936e+06	4.07315e+06	6.86546e+06	5.06179e+06	4.98393e+06	5.14127e+06	3.69905e+06	4.33293e+06	3.5986e+06	4.38823e+06	4.14759e+06	4.63562e+06	5.9205e+06	5.05595e+06	3.05874e+06
mw = 309.14047; rt = 2.637	C8 H19 N7 O6	309.14	2.637	YES				4			6	15	2.5931e+08	1.49229e+08	2.07058e+08	3.23286e+08	1.86127e+08	3.20422e+08	4.01259e+08	2.53642e+08	3.14933e+08	1.15725e+08	5.17128e+07	1.4103e+08	4.07793e+07	1.17884e+07	1.38858e+08	5.16782e+07	2.128e+08	7.88915e+07	3.14186e+07	2.40097e+07	2.39975e+08	2.81918e+08	5.22497e+07	1.51926e+08	3.82472e+07	8.22875e+06	1.74622e+07	1.40206e+07	3.13459e+07	7.30864e+06	3.28523e+08	3.05592e+08	1.63576e+08	2.65127e+08	2.09184e+07	2.23284e+08	2.21704e+08
mw = 312.11846; rt = 6.063	C12 H12 N10 O	312.118	6.063	YES				4			6	8	4.93243e+07	4.86762e+07	6.06912e+07	5.15334e+07	5.35166e+07	9.79572e+07	7.60062e+07	5.73739e+07	8.87606e+07	9.80733e+07	9.73502e+07	9.12867e+07	1.62117e+08	6.64807e+07	8.53774e+07	8.25202e+07	1.01017e+08	8.13846e+07	1.20859e+08	7.10508e+07	7.0528e+07	9.34419e+07	9.26476e+07	7.22313e+07	8.78615e+07	6.57612e+07	3.43659e+07	1.00258e+08	7.56092e+07	6.48521e+07	7.80493e+07	9.73913e+07	6.5651e+07	7.10348e+07	5.69325e+07	7.83796e+07	8.3941e+07
mw = 314.0959; rt = 2.63		314.096	2.63	YES				5			6	17	4.65058e+07	7.6628e+07	4.31362e+07	5.93347e+07	4.2546e+07	5.10899e+07	6.9388e+07	5.21224e+07	6.91229e+07	8.67633e+06	3.04065e+06	1.32022e+07	2.01368e+06	671848	1.39094e+07	3.24811e+06	3.18367e+07	4.84242e+06	1.0956e+06	1.08216e+06	4.22921e+07	4.76085e+07	3.03628e+06	1.75122e+07	1.46707e+06	528266	616144	932297	2.00527e+06	363672	7.09139e+07	4.5605e+07	1.34825e+07	4.77166e+07	870788	3.86366e+07	2.52663e+07
mw = 314.12041; rt = 8.348	C8 H14 N10 O4	314.12	8.348	YES				4			6	12	3.11894e+07	3.00551e+07	3.01281e+07	4.26875e+07	2.99591e+07	2.4499e+07	2.45966e+07	3.40601e+07	3.09913e+07	4.72338e+07	3.00321e+07	4.8179e+07	4.35022e+07	2.02697e+07	3.16147e+07	2.38947e+07	2.26327e+07	4.19929e+07	3.41087e+07	3.48613e+07	2.82597e+07	2.36515e+07	3.02887e+07	3.80333e+07	3.6457e+07	2.86913e+07	2.68289e+07	2.53575e+07	1.32562e+07	8.7636e+06	1.61132e+07	2.76379e+07	3.15311e+07	1.80548e+07	2.52392e+07	2.03114e+07	2.94307e+07
mw = 317.12841; rt = 3.241	C10 H19 N7 O3 S	317.128	3.241	YES				4			6	14	2.02582e+06	2.52958e+06	1.02652e+06	2.83032e+06	1.88614e+06	3.98242e+06	1.99383e+06	580946	539082	403635	255446	489391	360005	1.67941e+06	278447	624104	350681	574970	571242	744594	1.39146e+06	2.37848e+06	2.42713e+06	487606	260666	1.17228e+06	560845	857993	1.26667e+06	2.36119e+06	1.47676e+07	1.80682e+06	656523	1.12021e+07	1.27153e+06	7.25446e+06	452880
mw = 320.1949; rt = 6.963	C14 H28 N2 O6	320.195	6.963	YES				4			6	17	554608	384617	588121	991676	862964	509974	1.66986e+06	736285	533447	2.74732e+06	1.13882e+06	1.34083e+06	3.70332e+06	9.70249e+06	1.8497e+06	1.40185e+06	2.42368e+06	3.42005e+06	7.8118e+06	8.91553e+06	2.9761e+06	4.26494e+06	7.49738e+06	9.38073e+06	4.18574e+06	4.21821e+06	5.85102e+07	4.67597e+06	6.14338e+06	2.3723e+07	1.03581e+07	4.29897e+06	1.9266e+06	1.02579e+07	4.12025e+06	1.00075e+07	5.69942e+06
mw = 326.13411; rt = 6.062	C10 H23 N4 O6 P	326.134	6.062	YES				4			6	12	1.75847e+06	1.76072e+06	2.98773e+06	2.78042e+06	2.16215e+06	8.21613e+06	4.35142e+06	2.50947e+06	5.06741e+06	5.89431e+06	6.42064e+06	5.54319e+06	1.32473e+07	4.27954e+06	5.97752e+06	5.78996e+06	8.17189e+06	4.66694e+06	9.04983e+06	6.51095e+06	3.58956e+06	6.83073e+06	6.83427e+06	5.93016e+06	5.81925e+06	3.79217e+06	1.48731e+06	6.4936e+06	5.11541e+06	5.88149e+06	6.48623e+06	7.04156e+06	4.80752e+06	5.96989e+06	4.2392e+06	6.93496e+06	5.20072e+06
mw = 327.15111; rt = 2.647	C9 H25 N7 O2 S2	327.151	2.647	YES				4			6	7	7.88343e+06	3.75513e+06	7.09662e+06	1.44613e+07	6.39249e+06	1.19891e+07	1.08184e+07	4.50972e+06	1.43287e+07	2.51314e+06	1.07059e+06	3.14777e+06	693192	397459	3.36002e+06	1.31891e+06	4.96659e+06	1.82344e+06	811008	412349	6.16909e+06	1.01116e+07	1.12935e+06	3.53984e+06	903226	272564	263447	310180	546279	181262	7.99089e+06	8.27013e+06	3.68167e+06	1.23383e+07	507791	6.84044e+06	6.47121e+06
mw = 329.0659; rt = 8.802	C8 H11 N9 O4 S	329.066	8.802	YES				4			6	11	6.80698e+07	7.0061e+07	8.05235e+07	8.60763e+07	6.90413e+07	9.62221e+07	6.45941e+07	6.33618e+07	1.01978e+08	7.83938e+07	7.50554e+07	1.03405e+08	1.22294e+08	3.80999e+07	6.14396e+07	7.09285e+07	7.85144e+07	6.37085e+07	7.98831e+07	7.73277e+07	6.03787e+07	7.47509e+07	6.11938e+07	5.692e+07	9.44585e+07	7.02755e+07	4.38379e+07	5.89732e+07	3.2132e+07	1.92063e+07	2.80673e+07	6.14925e+07	6.5886e+07	3.59076e+07	6.03502e+07	5.84371e+07	5.5696e+07
mw = 329.07356; rt = 2.61	C7 H16 N5 O8 P	329.074	2.61	NO				4			6	6	8.86013e+06	1.01746e+07	7.88502e+06	1.38111e+07	6.48522e+06	1.04922e+07	1.03732e+07	1.07356e+07	1.13093e+07	1.12135e+06	527251	2.19663e+06	492405	501908	1.9653e+06	479195	4.73037e+06	608278	424537	409489	5.71571e+06	9.66732e+06	520360	2.5381e+06	919122	609628	412489	451761	351134	267562	1.01824e+07	5.21516e+06	1.85356e+06	9.08526e+06	452445	1.00741e+07	3.68767e+06
mw = 330.06987; rt = 2.627		330.07	2.627	YES				5			6	16	1.70559e+07	1.71538e+07	1.43869e+07	1.589e+07	1.01135e+07	1.7091e+07	1.72512e+07	1.88151e+07	1.70681e+07	2.16124e+06	792353	4.06674e+06	545338	446116	4.02923e+06	745892	7.91237e+06	1.15211e+06	410560	416184	1.01867e+07	1.75962e+07	706277	4.54447e+06	998428	563661	422638	498195	470749	249189	1.80937e+07	9.20879e+06	3.5475e+06	1.38638e+07	325071	1.27246e+07	6.86034e+06
mw = 330.15825; rt = 5.067	C12 H23 N6 O3 P	330.158	5.067	YES				4			6	7	524020	967224	411969	619820	495965	910940	861560	403870	390101	1.30692e+06	543689	539249	659642	397603	596441	595080	502051	587205	721345	473086	511900	555096	7.24976e+06	3.10157e+06	2.26683e+06	1.48026e+06	428999	4.09378e+06	1.27565e+06	1.00603e+06	1.42891e+06	647171	1.15649e+06	1.79351e+07	473853	2.72723e+06	2.73686e+06
mw = 331.23611; rt = 5.248		331.236	5.248	YES				5			6	20	852105	861580	533511	1.18309e+06	462999	413852	926716	907426	600353	3.89745e+06	2.03629e+06	1.46252e+06	3.45051e+06	1.34001e+06	2.27468e+06	2.68446e+06	1.95341e+06	4.47829e+06	8.01627e+06	5.70307e+06	8.78929e+06	1.52225e+06	5.53099e+06	1.09601e+07	3.2375e+06	5.14882e+06	6.77142e+06	5.99828e+06	6.44911e+06	1.48503e+06	1.75091e+06	6.80713e+06	2.3278e+06	4.59144e+06	3.26052e+06	3.79578e+06	3.50839e+06
mw = 336.10228; rt = 8.352	C11 H21 N4 O4 P S	336.102	8.352	YES				4			6	16	2.20686e+07	2.20099e+07	1.89962e+07	2.93933e+07	1.83742e+07	1.9859e+07	1.60463e+07	2.39534e+07	2.50553e+07	2.58066e+07	1.80144e+07	2.95535e+07	2.70452e+07	6.84669e+06	1.91308e+07	1.8599e+07	1.53159e+07	2.53551e+07	1.83381e+07	1.98226e+07	1.48226e+07	1.19631e+07	1.59107e+07	1.91703e+07	1.89511e+07	1.29488e+07	1.2333e+07	1.45392e+07	6.63729e+06	3.21329e+06	9.2091e+06	1.30085e+07	1.67678e+07	7.8951e+06	1.34698e+07	8.47424e+06	1.0805e+07
mw = 338.07027; rt = 8.522	C11 H19 N2 O6 P S	338.07	8.522	YES				4			6	18	2.37741e+07	1.85771e+07	2.3025e+07	2.45031e+07	2.04533e+07	1.75871e+07	1.73225e+07	1.77914e+07	1.82882e+07	2.6114e+07	1.97624e+07	2.58173e+07	2.38192e+07	1.35271e+07	2.18357e+07	1.64018e+07	2.0332e+07	2.35687e+07	1.17249e+07	1.62995e+07	1.1317e+07	2.2351e+07	1.858e+07	2.00994e+07	2.37761e+07	1.22124e+07	1.40299e+07	1.70509e+07	1.05409e+07	7.33722e+06	1.34897e+07	1.51246e+07	1.98536e+07	1.02075e+07	1.1587e+07	1.08732e+07	1.39458e+07
mw = 339.25226; rt = 2.491		339.252	2.491	YES				5			6	14	1.33358e+06	2.02494e+06	619671	7.05259e+07	2.54725e+07	6.09929e+07	1.28394e+08	1.4284e+08	7.34579e+07	1.34917e+08	2.70261e+08	1.7916e+07	2.71843e+07	4.74139e+07	3.58519e+07	1.18885e+08	3.92949e+07	9.45217e+07	7.8508e+07	3.97309e+07	1.84427e+06	1.49609e+06	598728	1.98991e+07	8.91941e+06	7.84889e+06	3.13786e+07	2.07875e+07	2.38541e+06	1.61541e+07	713657	2.27586e+06	8.49905e+06	498000	3.08461e+06	9.06269e+06	9.1175e+06
mw = 342.28831; rt = 4.813	C19 H38 N2 O3	342.288	4.813	YES				4			6	9	5.85831e+06	6.76357e+06	4.04365e+06	4.63615e+06	2.74045e+06	6.39988e+06	3.46655e+06	4.11345e+06	4.2197e+06	3.86676e+06	6.2631e+06	4.99792e+06	7.01662e+06	3.00743e+06	4.30539e+06	9.23104e+06	3.14347e+06	4.07891e+06	6.68922e+06	9.23667e+06	1.58431e+07	3.09354e+06	5.98273e+06	3.75176e+06	5.03287e+06	5.17836e+06	2.40653e+06	8.00769e+06	1.54565e+06	4.53038e+06	5.55304e+06	3.37646e+07	9.9672e+06	3.59986e+06	2.20352e+07	5.14916e+06	4.41184e+06
mw = 342.28831; rt = 4.931	C19 H38 N2 O3	342.288	4.931	YES				4			6	6	1.79766e+06	2.77149e+06	1.32886e+06	1.03527e+06	531124	1.95863e+06	1.16358e+06	1.12985e+06	1.54338e+06	596004	1.74791e+06	1.15433e+06	1.70345e+06	707203	1.40673e+06	2.23018e+06	663050	651236	1.39911e+06	2.70907e+06	6.41154e+06	826405	2.21517e+06	1.02543e+06	1.25077e+06	1.44327e+06	544041	2.53174e+06	549198	1.38319e+06	905417	1.26536e+07	3.11578e+06	1.21888e+06	8.06596e+06	1.18779e+06	1.30015e+06
mw = 343.22058; rt = 1.439	C15 H29 N5 O4	343.221	1.439	YES				4			6	7	2.17075e+08	1.17695e+08	1.34463e+08	2.30858e+08	1.75699e+08	1.47656e+08	2.22239e+08	1.91898e+08	1.21171e+08	2.17937e+08	1.31728e+08	1.99646e+08	2.91365e+08	1.6112e+08	1.40948e+08	1.88568e+08	1.14297e+08	1.9126e+08	1.44174e+08	1.54437e+08	4.29339e+08	2.00608e+08	2.0478e+08	1.52318e+08	1.79821e+08	1.71024e+08	9.39732e+07	1.91248e+08	1.40545e+08	4.93008e+07	1.04188e+08	2.27533e+08	1.38409e+08	1.22953e+08	2.28944e+08	1.24327e+08	1.24143e+08
mw = 343.22062; rt = 1.773	C15 H29 N5 O4	343.221	1.773	YES				4			6	4	2.8714e+07	1.45767e+07	1.85336e+07	3.599e+07	2.78674e+07	1.62113e+07	3.0994e+07	2.12399e+07	1.76485e+07	2.72592e+07	1.47775e+07	2.5765e+07	3.27296e+07	2.18731e+07	1.44096e+07	2.36637e+07	1.26119e+07	2.73646e+07	1.60422e+07	2.17926e+07	4.92364e+07	2.6655e+07	2.12966e+07	2.21984e+07	2.25179e+07	1.9014e+07	1.07973e+07	2.38396e+07	2.10992e+07	5.44962e+06	1.32652e+07	2.16654e+07	1.82906e+07	1.93653e+07	3.1536e+07	1.30215e+07	1.55475e+07
mw = 345.03975; rt = 8.8		345.04	8.8	YES				5			6	16	4.69044e+06	5.36995e+06	6.68805e+06	6.04189e+06	5.72516e+06	6.4458e+06	4.93111e+06	5.14702e+06	7.86199e+06	4.53756e+06	5.4783e+06	9.83587e+06	8.83272e+06	3.0173e+06	4.45284e+06	5.79421e+06	5.69862e+06	4.5224e+06	5.32656e+06	6.57716e+06	4.79076e+06	5.95922e+06	5.26359e+06	4.0359e+06	7.44068e+06	4.76728e+06	3.20016e+06	4.44971e+06	2.71986e+06	1.17664e+06	1.78287e+06	5.01217e+06	4.9698e+06	2.81164e+06	4.25946e+06	4.50175e+06	4.50525e+06
mw = 346.01788; rt = 8.849	C6 H11 N4 O11 P	346.018	8.849	YES				4			6	16	1.0866e+07	1.20651e+07	1.08644e+07	1.76089e+07	1.02134e+07	1.65229e+07	9.66254e+06	1.38014e+07	1.71189e+07	1.57898e+07	1.43664e+07	1.8182e+07	1.44393e+07	4.87996e+06	1.31816e+07	9.05813e+06	1.01457e+07	1.79535e+07	1.17992e+07	1.18908e+07	1.06159e+07	1.21136e+07	9.07791e+06	1.23004e+07	1.45654e+07	1.53174e+07	7.46009e+06	9.50783e+06	4.67117e+06	3.18389e+06	7.18818e+06	8.87331e+06	1.14918e+07	4.19543e+06	1.14263e+07	7.17868e+06	1.10668e+07
mw = 353.32946; rt = 0.896	C22 H43 N O2	353.329	0.896	NO				4			5	18	963842	529316	671781	903002	527245	1.21595e+06	556635	416371	303633	315977	213704	347465	1.132e+06	204427	493718	4.1712e+06	502281	569613	276487	352355	303050	2.42693e+06	1.26462e+06	916697	497320	854815	369117	2.34758e+06	964694	182673	7.79762e+06	410233	1.63921e+06	1.43969e+06	1.74063e+06	854096	353217
mw = 357.25157; rt = 4.902		357.252	4.902	YES				5			6	13	769212	558653	983753	1.76767e+06	674319	237788	768172	1.05102e+06	410175	6.95056e+06	3.65798e+06	3.23339e+06	7.89371e+06	3.06049e+06	3.5885e+06	7.0635e+06	4.92199e+06	7.09549e+06	1.55811e+07	1.24608e+07	1.57965e+07	3.15255e+06	8.65698e+06	2.39464e+07	5.7953e+06	7.89337e+06	9.03811e+06	8.36671e+06	1.69629e+07	1.46956e+06	3.12541e+06	1.16837e+07	4.28006e+06	6.68069e+06	6.04514e+06	6.46648e+06	6.2196e+06
mw = 357.25157; rt = 5.039		357.252	5.039	YES				5			5	10	856218	771290	754012	809232	796243	1.51503e+06	879581	649394	709614	1.85204e+06	960994	1.13937e+06	2.15011e+06	882348	653869	1.03752e+06	1.63481e+06	2.16284e+06	4.57615e+06	3.89817e+06	3.81822e+06	1.28028e+06	1.26582e+06	8.84455e+06	1.13745e+06	2.15284e+06	3.09154e+06	2.23011e+06	5.81187e+06	497574	1.2171e+06	3.33553e+06	731245	1.37736e+06	2.02367e+06	987098	1.65499e+06
mw = 358.08409; rt = 8.345	C8 H19 N6 O6 P S	358.084	8.345	YES				4			6	10	8.40938e+06	7.85849e+06	6.20176e+06	1.21757e+07	7.24253e+06	6.946e+06	6.01511e+06	9.07211e+06	1.08424e+07	7.74391e+06	6.34901e+06	1.08033e+07	9.72101e+06	1.7809e+06	5.83368e+06	6.67846e+06	5.31648e+06	8.37113e+06	5.61726e+06	6.49627e+06	4.20571e+06	3.785e+06	4.71511e+06	5.97143e+06	5.48946e+06	3.41831e+06	3.95554e+06	4.18937e+06	2.0423e+06	1.04916e+06	2.80647e+06	3.39511e+06	5.75043e+06	2.00944e+06	4.15476e+06	2.03989e+06	3.78132e+06
mw = 359.14279; rt = 8.623		359.143	8.623	YES				5			6	21	3.41003e+06	1.81573e+06	915344	2.49799e+06	1.50575e+06	2.82794e+06	2.79746e+06	1.40798e+06	4.02844e+06	3.53521e+06	3.53025e+06	2.17187e+07	1.81681e+07	4.48327e+06	3.6066e+06	1.02258e+07	3.00245e+06	4.54475e+06	1.67442e+07	8.57267e+06	6.92428e+06	2.93616e+06	7.77825e+06	8.0531e+06	7.93684e+06	1.46888e+07	1.70897e+07	5.16991e+06	1.58487e+06	1.1972e+07	3.43242e+06	5.73789e+06	5.13374e+06	2.98077e+06	2.79851e+07	2.35854e+07	3.65291e+06
mw = 359.26725; rt = 4.887		359.267	4.887	YES				5			6	14	541460	351269	562454	1.74585e+06	738112	277142	670878	572443	393291	6.14087e+06	2.51793e+06	2.47664e+06	5.38308e+06	3.33989e+06	3.71227e+06	3.93761e+06	2.74035e+06	7.14082e+06	1.9386e+07	1.34741e+07	1.77543e+07	2.82639e+06	1.01231e+07	2.49471e+07	4.81789e+06	1.04908e+07	1.00855e+07	1.40308e+07	1.74841e+07	1.14686e+06	2.13499e+06	1.2203e+07	5.47016e+06	5.36022e+06	7.27313e+06	5.00917e+06	5.36544e+06
mw = 363.05809; rt = 9.37	C11 H10 N9 O4 P	363.058	9.37	YES				4			6	20	2.89641e+07	3.40862e+07	4.23233e+07	3.17283e+07	3.12111e+07	4.81399e+07	2.82851e+07	3.63893e+07	5.17842e+07	3.17416e+07	2.19576e+07	3.7386e+07	3.49986e+07	4.41379e+07	3.54452e+07	2.12503e+07	3.42388e+07	3.30767e+07	2.35638e+07	4.05159e+07	2.29004e+07	3.26987e+07	2.32951e+07	2.10897e+07	4.03018e+07	2.55025e+07	2.15907e+07	2.62616e+07	2.90022e+07	2.82882e+07	2.63194e+07	1.61952e+07	2.27099e+07	2.24446e+07	5.13208e+07	2.96277e+07	3.5162e+07
mw = 366.14285; rt = 8.114	C18 H18 N6 O3	366.143	8.114	YES				4			6	13	1.60903e+06	1.91717e+06	3.23447e+06	2.91521e+06	3.01184e+06	1.71525e+06	5.9408e+06	2.17205e+06	1.27695e+06	2.62461e+06	1.16271e+06	2.38246e+06	3.7953e+06	7.34491e+06	1.83288e+06	2.54278e+06	2.81284e+06	2.54211e+06	1.77605e+06	4.54629e+06	3.31407e+06	3.16855e+06	5.38315e+06	4.80136e+06	3.68914e+06	2.67842e+06	2.78328e+06	2.42467e+06	5.27663e+06	1.02796e+07	4.67301e+06	4.57652e+06	2.80103e+06	1.09057e+07	3.6585e+06	4.5749e+06	2.00286e+06
mw = 368.24245; rt = 8.99	C18 H32 N4 O4	368.242	8.99	YES				4			6	15	1.8315e+07	1.9184e+07	1.89127e+07	1.91957e+07	2.4614e+07	2.91328e+07	2.01073e+07	1.89396e+07	1.38584e+07	2.29908e+07	1.73645e+07	2.03058e+07	1.73441e+07	2.56267e+07	3.58753e+07	1.1823e+07	1.97534e+07	1.97254e+07	1.8454e+07	2.17606e+07	2.0848e+07	2.93467e+07	4.07749e+07	2.662e+07	3.36282e+07	2.48109e+07	2.56473e+07	2.60303e+07	2.20486e+07	5.45912e+07	3.37618e+07	2.48209e+07	2.68549e+07	3.0328e+07	2.13376e+07	3.79109e+07	2.33761e+07
mw = 369.04501; rt = 8.76		369.045	8.76	YES				5			6	19	4.42457e+07	2.50726e+07	2.62908e+07	7.45686e+07	3.67044e+07	2.99978e+07	2.19956e+07	3.20362e+07	7.19938e+07	4.98904e+07	5.10882e+07	8.37306e+07	6.78698e+07	1.66941e+07	2.47296e+07	3.77335e+07	3.83736e+07	2.50161e+07	4.09168e+07	4.00499e+07	1.59629e+07	4.76009e+07	2.09e+07	4.20905e+07	3.23865e+07	2.78602e+07	7.69767e+06	1.77277e+07	2.38157e+07	4.94501e+06	1.41597e+07	3.54279e+07	2.20555e+07	9.71713e+06	4.20766e+07	2.85016e+07	2.63461e+07
mw = 370.22032; rt = 1.465	C16 H34 O9	370.22	1.465	YES				4			6	3	8.27891e+07	3.99362e+07	6.14719e+07	7.19389e+07	6.46419e+07	4.36968e+07	8.07146e+07	6.42851e+07	4.26517e+07	8.86865e+07	5.20064e+07	6.92231e+07	1.19453e+08	6.88999e+07	4.88967e+07	7.77984e+07	5.07092e+07	8.32843e+07	4.69223e+07	6.29575e+07	2.95105e+08	7.46854e+07	9.27334e+07	5.47458e+07	6.09767e+07	5.43735e+07	2.83889e+07	7.54578e+07	4.85027e+07	1.85927e+07	3.43614e+07	8.24242e+07	5.81757e+07	4.52046e+07	1.09783e+08	5.35566e+07	4.42673e+07
mw = 372.23727; rt = 8.923		372.237	8.923	YES				5			6	21	1.01116e+06	1.30996e+06	1.53303e+06	2.18719e+06	1.4939e+06	286408	1.86246e+06	1.50177e+06	1.69457e+06	3.94943e+06	1.79306e+06	5.16947e+06	1.99182e+06	1.0032e+06	1.25547e+06	1.57056e+06	1.55308e+06	1.6677e+06	1.41775e+06	1.9154e+06	6.64781e+06	2.46225e+06	4.22651e+06	4.57855e+06	2.33594e+06	2.87364e+06	2.9279e+06	2.22224e+06	2.40219e+06	4.87299e+06	4.20211e+06	3.52057e+06	1.35053e+07	3.30539e+06	1.81401e+06	1.26176e+07	3.50896e+06
mw = 372.94087; rt = 7.531	C10 H4 N3 O9 P S	372.941	7.531	YES				4			6	14	1.6472e+07	1.56509e+07	2.20583e+07	1.90268e+07	1.84668e+07	1.86887e+07	1.07317e+07	1.36371e+07	1.83589e+07	9.99471e+06	1.54009e+07	1.12307e+07	1.77778e+07	2.00466e+07	1.64096e+07	1.28254e+07	7.57699e+06	1.41462e+07	1.66396e+07	1.3872e+07	8.21706e+06	1.51819e+07	1.55799e+07	1.65131e+07	1.66642e+07	1.05724e+07	8.91146e+06	1.77243e+07	1.20483e+07	1.68992e+07	8.99107e+06	1.65506e+07	9.16403e+06	1.62262e+07	9.37463e+06	1.47888e+07	8.52299e+06
mw = 373.8014; rt = 6.691	C7 H2 Cl O4 P3 S3	373.801	6.691	YES				4			6	15	1.98279e+07	1.63587e+07	1.99845e+07	2.67786e+07	2.48819e+07	2.32625e+07	1.62796e+07	2.28072e+07	2.07565e+07	2.47284e+07	2.06826e+07	2.08909e+07	2.19621e+07	1.93596e+07	1.98329e+07	1.73146e+07	1.72876e+07	1.81689e+07	2.30305e+07	2.39553e+07	1.58672e+07	1.79988e+07	2.34974e+07	1.98236e+07	1.84899e+07	1.30332e+07	3.2176e+07	1.84833e+07	1.92746e+07	1.64804e+07	1.7783e+07	1.87845e+07	1.46718e+07	1.65878e+07	1.7661e+07	1.29066e+07	2.09676e+07
mw = 382.10872; rt = 8.612	C10 H18 N6 O10	382.109	8.612	YES				4			6	12	6.36576e+07	6.96613e+07	7.62278e+07	1.15679e+08	4.86209e+07	8.87511e+07	7.34375e+07	6.84039e+07	7.29439e+07	9.54688e+07	8.58868e+07	1.53305e+08	1.0678e+08	4.73418e+07	9.07797e+07	8.27592e+07	5.62549e+07	7.59453e+07	9.68466e+07	7.2981e+07	6.23019e+07	3.79954e+07	7.37438e+07	6.38816e+07	8.4784e+07	5.76151e+07	1.05498e+08	6.31146e+07	3.74859e+07	2.2887e+07	3.40053e+07	6.47361e+07	4.18392e+07	3.30875e+07	8.04275e+07	4.82304e+07	6.65465e+07
mw = 383.26724; rt = 4.915		383.267	4.915	YES				5			6	14	293114	166000	243763	540586	158714	108681	397012	287069	319494	3.5963e+06	1.59674e+06	1.28066e+06	3.29769e+06	1.64301e+06	1.56969e+06	2.55686e+06	2.34837e+06	4.11616e+06	7.23327e+06	7.61404e+06	9.99995e+06	1.62575e+06	4.55088e+06	1.64066e+07	3.03811e+06	2.63621e+06	2.22542e+06	3.84359e+06	1.05264e+07	780514	1.62011e+06	5.05615e+06	2.66845e+06	4.2255e+06	3.48282e+06	2.83845e+06	3.94718e+06
mw = 384.24851; rt = 8.885		384.249	8.885	NO				5			6	15	1.80067e+06	745043	1.56424e+06	487760	841603	1.868e+06	1.59946e+06	2.17253e+06	1.09192e+06	5.13743e+06	4.81376e+06	5.6173e+06	9.799e+06	2.74001e+06	2.37137e+07	1.03517e+06	5.82694e+06	4.74734e+06	3.94785e+06	2.68535e+06	4.6407e+06	6.09416e+06	2.70834e+07	1.72498e+07	6.04024e+06	4.27659e+06	2.98882e+06	1.12893e+07	5.84644e+06	9.95543e+06	1.84686e+07	1.09209e+07	1.32515e+07	4.01239e+06	3.83044e+06	2.81951e+07	9.05764e+06
mw = 385.28283; rt = 4.864	C16 H36 N9 P	385.283	4.864	YES				4			6	20	592433	216347	157649	935587	447480	281151	507881	221060	297498	4.31268e+06	1.85867e+06	2.54677e+06	5.18704e+06	3.06662e+06	2.18553e+06	2.94475e+06	2.77859e+06	5.91045e+06	2.3601e+07	1.39963e+07	1.7992e+07	1.37017e+06	6.35221e+06	2.848e+07	4.78353e+06	7.34892e+06	5.91676e+06	1.27619e+07	1.92475e+07	579144	1.48385e+06	1.0136e+07	6.25315e+06	2.80331e+06	5.7085e+06	2.72636e+06	4.9397e+06
mw = 387.24699; rt = 1.832	C17 H33 N5 O5	387.247	1.832	YES				4			6	4	7.01746e+06	3.56512e+06	7.32956e+06	1.01113e+07	8.10055e+06	5.51891e+06	1.02782e+07	7.45606e+06	4.50538e+06	8.52729e+06	4.47037e+06	8.29474e+06	1.52341e+07	9.90675e+06	5.2749e+06	9.31288e+06	4.47913e+06	8.54206e+06	4.84963e+06	6.47567e+06	3.73548e+07	9.74661e+06	1.00955e+07	6.59019e+06	7.43642e+06	5.89375e+06	3.08731e+06	1.12059e+07	7.01254e+06	2.27428e+06	3.37597e+06	8.72032e+06	8.15961e+06	5.55376e+06	1.66177e+07	6.79723e+06	4.49491e+06
mw = 387.24701; rt = 1.483	C17 H33 N5 O5	387.247	1.483	YES				4			6	4	7.92625e+07	3.84861e+07	5.86177e+07	6.9064e+07	6.21617e+07	4.21563e+07	7.84182e+07	6.20369e+07	4.10504e+07	8.57154e+07	5.05155e+07	6.62796e+07	1.14295e+08	6.67981e+07	4.70438e+07	7.48533e+07	4.89645e+07	8.02228e+07	4.51788e+07	6.02447e+07	2.83858e+08	7.1436e+07	8.96557e+07	5.25667e+07	5.86894e+07	5.20635e+07	2.77148e+07	7.25903e+07	4.64147e+07	1.76626e+07	3.312e+07	7.97894e+07	5.5759e+07	4.34655e+07	1.04624e+08	5.16327e+07	4.35034e+07
mw = 388.25032; rt = 1.496	C10 H32 N10 O6	388.25	1.496	YES				4			6	5	1.40292e+07	6.53633e+06	9.19026e+06	1.11506e+07	1.05616e+07	6.89943e+06	1.29663e+07	1.01895e+07	6.8367e+06	1.41599e+07	8.4468e+06	9.98465e+06	1.94848e+07	1.08618e+07	6.66544e+06	1.22521e+07	7.45246e+06	1.19609e+07	6.88033e+06	1.04637e+07	4.79482e+07	1.1784e+07	1.48522e+07	8.29013e+06	9.81549e+06	8.89352e+06	4.50409e+06	1.17917e+07	7.20204e+06	2.79224e+06	5.43296e+06	1.24152e+07	9.28196e+06	7.41114e+06	1.76338e+07	7.64172e+06	7.13966e+06
mw = 403.13534; rt = 4.746	C13 H22 N7 O6 P	403.135	4.746	YES				4			6	19	696953	450509	3.49933e+06	4.52381e+06	2.66788e+06	1.18393e+07	7.80043e+06	626660	3.14173e+06	1.41808e+07	1.89731e+07	1.49671e+07	9.59697e+06	1.14834e+07	1.75792e+07	1.70007e+07	8.9422e+06	4.5743e+06	1.68284e+07	1.52095e+07	779919	1.60927e+07	7.44885e+06	5.51044e+06	1.03449e+07	5.08152e+06	1.60707e+06	7.07591e+06	7.09728e+06	1.03917e+07	1.18526e+07	3.04727e+06	1.01568e+07	8.38754e+06	646907	2.00192e+07	6.60742e+06
mw = 407.18108; rt = 2.607		407.181	2.607	YES				5			6	9	4.48639e+07	2.8446e+07	4.06216e+07	6.27262e+07	3.75262e+07	5.52363e+07	4.23843e+07	3.63739e+07	5.74636e+07	1.54126e+07	6.40161e+06	2.17995e+07	5.47915e+06	943044	1.85223e+07	7.72812e+06	2.81932e+07	9.27184e+06	2.9785e+06	3.80345e+06	3.04606e+07	4.30002e+07	6.17834e+06	2.44148e+07	4.67281e+06	605960	1.77437e+06	1.05919e+06	4.91953e+06	851443	5.01322e+07	3.58689e+07	2.67946e+07	3.88471e+07	2.93849e+06	3.4117e+07	2.61787e+07
mw = 409.17375; rt = 2.617	C15 H24 N9 O3 P	409.174	2.617	YES				4			6	8	3.97045e+07	2.60481e+07	3.51242e+07	5.97256e+07	3.47704e+07	3.85358e+07	3.75607e+07	3.13419e+07	4.86504e+07	1.43712e+07	6.15264e+06	1.7814e+07	5.0469e+06	1.119e+06	1.73121e+07	8.85453e+06	2.52368e+07	8.20069e+06	2.87859e+06	3.4033e+06	2.70904e+07	4.13584e+07	5.89365e+06	2.04485e+07	4.11411e+06	768677	1.72238e+06	1.1771e+06	5.24862e+06	866056	4.34787e+07	3.32498e+07	2.34789e+07	3.78244e+07	2.35471e+06	4.23989e+07	2.21897e+07
mw = 410.28933; rt = 8.977		410.289	8.977	NO				5			6	16	1.37389e+07	1.8527e+07	1.4873e+07	1.73612e+07	2.58381e+07	2.57945e+07	2.20819e+07	1.80259e+07	1.03354e+07	2.17592e+07	1.60108e+07	1.58275e+07	1.72351e+07	2.73484e+07	2.54674e+07	1.39385e+07	1.1809e+07	2.84831e+07	8.49835e+06	1.32578e+07	1.80037e+07	1.83786e+07	2.63044e+07	2.08911e+07	2.36901e+07	1.81056e+07	6.23365e+07	1.80761e+07	1.66691e+07	4.2569e+07	2.90049e+07	1.56016e+07	1.17589e+07	2.79692e+07	1.92835e+07	2.81945e+07	1.6422e+07
mw = 413.31417; rt = 4.761	C24 H47 N S2	413.314	4.761	YES				4			5	8	236038	370321	181081	421574	282188	206871	252777	295139	172623	1.45307e+06	628509	857667	1.36391e+06	1.2859e+06	716649	1.23603e+06	414967	1.62874e+06	6.27406e+06	3.98649e+06	2.61352e+06	727027	1.03349e+06	1.01119e+07	1.25871e+06	2.20431e+06	1.11722e+06	3.38566e+06	5.70529e+06	216377	623755	1.79267e+06	1.91165e+06	1.66821e+06	1.31467e+06	1.71639e+06	708203
mw = 415.19054; rt = 7.852	C13 H29 N5 O10	415.191	7.852	YES				4			6	11	1.005e+07	4.08072e+06	3.73668e+06	1.03486e+07	4.03051e+06	5.13302e+06	5.85234e+06	3.33726e+06	1.41122e+06	1.29829e+07	6.02946e+06	6.88859e+06	1.21044e+07	5.78416e+06	1.07192e+07	5.28507e+06	1.27822e+07	1.03036e+07	5.32973e+06	8.13478e+06	9.93393e+06	9.75401e+06	1.35603e+07	1.27735e+07	7.20002e+06	7.95874e+06	1.22268e+07	1.07824e+07	1.00866e+07	7.89116e+06	8.64878e+06	1.12578e+07	7.08265e+06	1.15106e+07	1.08252e+07	1.08547e+07	8.53363e+06
mw = 423.05736; rt = 8.954	C7 H20 N7 O8 P3	423.057	8.954	YES				4			6	21	8.30444e+06	5.06784e+06	9.14742e+06	8.35648e+06	9.82831e+06	1.07796e+07	1.28844e+07	7.10673e+06	989173	1.08049e+07	6.12395e+06	1.10504e+07	1.28843e+07	3.37924e+07	1.03641e+07	4.40437e+06	8.78776e+06	1.04166e+07	6.33258e+06	1.45167e+07	7.77554e+06	1.7058e+07	1.72198e+07	1.29795e+07	2.7054e+07	1.03902e+07	2.31734e+07	1.13579e+07	2.4367e+07	3.33588e+07	2.48926e+07	1.55218e+07	1.72557e+07	3.22966e+07	1.72917e+07	2.91225e+07	1.07699e+07
mw = 430.11179; rt = 8.636	C11 H24 N6 O8 P2	430.112	8.636	YES				4			6	22	1.59198e+07	2.07769e+07	1.3928e+07	1.8304e+07	2.58993e+07	3.09822e+07	2.16652e+07	9.87847e+06	8.11912e+06	6.49951e+06	1.36855e+07	1.58206e+07	1.54879e+07	2.0508e+07	1.84781e+07	2.08962e+07	2.31953e+07	1.75214e+07	1.95446e+07	2.24105e+07	2.27289e+07	2.92585e+07	2.31224e+07	1.62273e+07	2.20379e+07	3.21244e+07	3.31704e+07	1.7954e+07	1.62539e+07	1.0718e+07	1.4905e+07	3.45596e+07	1.18816e+07	1.34442e+07	2.7301e+07	1.59082e+07	1.08569e+07
mw = 431.27305; rt = 1.523	C22 H43 N O3 P2	431.273	1.523	YES				4			6	6	3.58279e+07	1.48554e+07	2.43943e+07	2.62318e+07	2.55529e+07	1.44222e+07	2.85194e+07	2.22582e+07	1.38898e+07	3.14616e+07	1.83829e+07	2.47768e+07	4.40714e+07	2.48764e+07	1.80588e+07	2.81465e+07	1.68863e+07	2.93864e+07	1.62352e+07	2.649e+07	1.67732e+08	2.76801e+07	3.2224e+07	1.78464e+07	2.07621e+07	1.63981e+07	1.06098e+07	2.82218e+07	1.59721e+07	6.76395e+06	1.24306e+07	2.78027e+07	2.24607e+07	1.65172e+07	4.03336e+07	2.06231e+07	1.63152e+07
mw = 437.3716; rt = 0.929	C24 H47 N5 O2	437.372	0.929	YES				4			5	15	531800	115012	195099	668393	111334	228920	363076	322039	670417	428782	323076	3.41044e+07	807677	290826	87954.1	160772	737255	346577	251996	113745	585683	317988	335885	551478	349830	457819	263847	321033	557756	135635	291021	320339	1.13333e+07	446907	210124	199734	177777
mw = 452.09377; rt = 8.642	C10 H17 N10 O9 P	452.094	8.642	YES				4			6	20	5.13131e+06	5.87578e+06	4.55321e+06	6.19313e+06	6.22584e+06	7.24588e+06	4.91508e+06	3.88262e+06	3.08625e+06	2.75037e+06	4.89287e+06	5.58856e+06	5.67284e+06	3.85277e+06	5.05232e+06	4.87548e+06	5.71175e+06	4.91182e+06	5.63552e+06	6.3054e+06	5.87779e+06	7.96506e+06	5.31032e+06	4.80376e+06	6.10157e+06	7.0496e+06	6.68745e+06	4.70982e+06	3.59992e+06	1.39477e+06	3.46806e+06	7.05629e+06	4.04205e+06	2.3387e+06	6.35898e+06	3.48527e+06	3.50539e+06
mw = 452.33638; rt = 4.336	C24 H44 N4 O4	452.336	4.336	YES				4			6	17	601058	518366	476399	3.47123e+07	1.5733e+07	3.4042e+07	6.89762e+07	7.13882e+07	3.58408e+07	7.40212e+07	2.29583e+08	1.28901e+07	1.54706e+07	3.90939e+07	1.91307e+07	5.95823e+07	2.03153e+07	7.5266e+07	4.26855e+07	2.72221e+07	929383	921495	778844	1.13678e+07	4.44849e+06	7.4545e+06	1.84149e+07	1.73316e+07	1.72919e+06	1.11176e+07	387757	2.08499e+06	4.54931e+06	813059	2.56606e+06	5.54121e+06	4.96696e+06
mw = 457.76275; rt = 6.691	C5 H2 Cl N2 O7 P3 S4	457.763	6.691	YES				4			6	10	2.21656e+07	2.18091e+07	1.75664e+07	2.30517e+07	1.96951e+07	2.84306e+07	2.09808e+07	2.46075e+07	1.62766e+07	2.7137e+07	2.64822e+07	2.08245e+07	2.48925e+07	2.15401e+07	2.65549e+07	2.24488e+07	1.40372e+07	3.14348e+07	2.12094e+07	1.79716e+07	2.19505e+07	1.46123e+07	3.06098e+07	2.01177e+07	2.31978e+07	1.40761e+07	2.90983e+07	2.08022e+07	1.67463e+07	1.35269e+07	1.41528e+07	2.1209e+07	1.58859e+07	1.46428e+07	1.35009e+07	1.29828e+07	2.24575e+07
mw = 479.27068; rt = 5.994	C27 H37 N5 O S	479.271	5.994	YES				4			6	13	2.65324e+07	2.36396e+06	259175	1.93283e+06	290705	426063	708640	323391	353973	323656	311775	282407	592668	295712	693951	254932	285210	324495	393140	301483	702290	952793	501170	260705	314240	226152	168381	305882	207205	145757	2.14469e+06	329718	241666	676874	262171	2.75125e+06	250201
mw = 489.06603; rt = 9.011	C11 H20 N7 O11 P S	489.066	9.011	YES				4			6	17	1.37333e+06	2.32096e+06	4.17945e+06	1.14332e+06	2.90065e+06	2.48382e+06	1.53474e+06	1.8171e+06	1.26706e+06	1.47354e+06	349694	859347	2.4753e+06	3.91927e+06	912977	1.32784e+06	760206	1.1473e+06	475296	1.87242e+06	1.04393e+06	1.88873e+06	2.04941e+06	444858	1.87279e+06	819068	1.51231e+06	1.06568e+06	3.93005e+06	3.02348e+06	3.93407e+06	1.42717e+06	1.47165e+06	2.64255e+06	2.83985e+06	1.61569e+06	1.13682e+06
mw = 489.16942; rt = 8.512	C17 H31 N O15	489.169	8.512	YES				4			6	17	383267	436829	192446	254562	315937	215598	528658	194713	262411	730281	652561	2.19377e+06	2.12745e+06	1.0622e+06	486262	1.92817e+06	746023	684613	2.51304e+06	1.2033e+06	1.02901e+06	542913	874381	1.57615e+06	1.17586e+06	2.45883e+06	3.7146e+06	855615	247892	2.99821e+06	658911	1.07538e+06	685218	659128	2.58113e+06	5.29773e+06	312400
mw = 490.14979; rt = 8.81	C16 H27 N8 O6 P S	490.15	8.81	YES				4			6	19	4.85588e+06	1.32996e+06	4.05463e+06	879920	2.35627e+06	1.09789e+06	1.43025e+06	741629	181812	481525	169186	455810	1.27339e+06	8.93651e+06	1.22502e+06	411748	471175	770813	292859	1.12364e+06	589526	1.08961e+06	3.61615e+06	348551	1.37459e+06	147329	5.08982e+06	1.22759e+06	2.19824e+06	1.4126e+07	1.72402e+06	1.03654e+06	538201	3.02132e+06	666386	2.66471e+06	781456
mw = 495.33237; rt = 5.396		495.332	5.396	YES				5			6	21	6.70934e+07	7.22078e+06	3.55872e+07	5.34772e+07	6.52972e+07	3.17807e+07	4.51909e+07	4.60653e+07	4.80786e+06	8.02593e+07	3.49663e+07	1.27257e+07	5.04916e+07	5.68022e+07	2.79354e+07	6.7823e+07	3.60542e+07	5.46767e+07	9.65138e+07	6.90603e+07	1.16409e+08	3.79112e+07	1.09776e+08	6.93541e+07	5.67098e+07	7.70203e+07	5.73092e+07	1.06505e+08	9.96647e+07	8.01022e+07	1.49557e+08	7.4173e+07	1.00424e+08	9.19917e+07	1.01319e+08	1.17956e+08	4.06963e+07
mw = 502.1407; rt = 7.621	C21 H26 N8 O S3	502.141	7.621	NO				4			6	20	4.26693e+06	3.35113e+06	4.03997e+06	3.34924e+06	3.03606e+06	1.21423e+06	971533	2.97582e+06	1.32053e+06	308922	1.3357e+06	1.5733e+06	240752	1.35669e+06	1.40312e+06	1.38739e+06	1.52932e+06	1.61008e+06	3.56496e+06	4.63208e+06	1.81758e+06	523993	1.32973e+06	3.45555e+06	2.3257e+06	2.21431e+06	2.47356e+06	2.64198e+06	948365	2.02852e+06	876106	1.83776e+06	1.73756e+06	863250	2.5279e+06	1.0466e+06	2.97805e+06
mw = 511.32738; rt = 5.671	C24 H50 N O8 P	511.327	5.671	YES				4			6	15	203840	216768	359542	468589	194301	216579	262834	242438	204503	757126	338181	581610	665671	1.00143e+06	203438	1.24164e+06	389845	414226	1.69074e+06	1.85336e+06	1.84788e+06	176140	1.48251e+06	903120	1.80548e+06	1.41552e+06	1.52641e+06	2.11978e+06	1.69149e+06	1.21292e+07	2.68315e+06	1.42427e+06	508396	1.58159e+06	2.41267e+06	2.13763e+06	743170
mw = 517.31462; rt = 5.345	C22 H44 N7 O5 P	517.315	5.345	YES				4			6	14	8.3533e+06	1.00868e+06	3.22092e+06	9.56797e+06	9.46154e+06	5.33025e+06	8.07187e+06	8.08676e+06	3.70972e+06	1.08984e+07	9.14469e+06	6.40163e+06	6.47612e+06	1.07097e+07	4.92192e+06	1.10878e+07	6.77459e+06	8.26481e+06	1.25617e+07	1.26991e+07	1.15708e+07	6.7494e+06	8.71498e+06	1.07151e+07	1.03388e+07	1.11964e+07	7.92816e+06	1.24023e+07	5.92771e+06	9.26791e+06	8.24608e+06	7.12306e+06	8.23734e+06	7.07069e+06	1.01954e+07	9.74233e+06	7.83293e+06
mw = 519.33233; rt = 5.217		519.332	5.217	YES				5			6	19	1.25213e+07	5.47969e+06	1.9483e+07	9.87473e+06	6.62298e+06	4.79196e+06	1.90263e+07	2.37239e+07	5.87957e+06	6.54608e+06	1.81179e+06	3.56207e+06	4.33816e+06	4.65127e+06	2.25822e+06	5.11747e+06	4.06829e+06	3.98767e+06	1.33242e+07	1.11676e+07	1.37823e+07	5.62369e+06	8.95424e+06	8.58879e+06	7.71687e+06	1.24917e+07	3.97021e+06	1.54874e+07	1.01744e+07	7.95544e+06	1.80146e+07	7.93774e+06	6.97701e+06	1.65594e+07	7.29605e+06	1.6819e+07	3.88778e+06
mw = 519.33234; rt = 5.327		519.332	5.327	YES				5			6	19	1.14058e+08	3.73895e+07	1.74743e+08	7.84659e+07	5.59069e+07	3.1833e+07	1.69624e+08	1.8076e+08	3.84167e+07	6.81833e+07	1.54365e+07	2.68477e+07	4.11073e+07	5.54733e+07	2.19314e+07	5.49481e+07	3.14182e+07	3.70209e+07	1.06585e+08	9.98596e+07	1.26086e+08	4.90969e+07	1.018e+08	7.10652e+07	8.06012e+07	1.23953e+08	4.89511e+07	1.4805e+08	9.45213e+07	7.21609e+07	1.422e+08	6.84459e+07	8.5309e+07	1.44887e+08	6.06614e+07	1.35475e+08	4.92121e+07
mw = 521.19571; rt = 9.428		521.196	9.428	YES				5			6	22	522519	326148	316544	478968	220000	656709	372719	408561	416337	715222	987265	7.52546e+06	3.1842e+06	1.93922e+06	888055	1.84513e+06	2.72726e+06	728210	3.15688e+06	1.99627e+06	1.98831e+06	982211	1.45124e+06	1.3173e+06	2.66305e+06	3.43317e+06	1.72246e+06	1.27549e+06	1.60195e+06	2.20137e+06	514918	1.34701e+06	1.61036e+06	419808	5.99803e+06	2.01138e+06	1.10802e+06
mw = 521.34803; rt = 5.295		521.348	5.295	YES				5			6	13	2.46413e+07	2.51862e+06	1.2553e+07	1.67483e+07	2.34999e+07	8.40679e+06	2.81049e+07	2.45369e+07	3.40003e+06	1.87644e+07	6.69764e+06	7.63583e+06	9.82299e+06	1.39228e+07	8.60128e+06	1.26044e+07	1.0573e+07	1.33245e+07	1.89721e+07	2.1305e+07	2.42637e+07	7.23476e+06	3.00678e+07	2.949e+07	1.56194e+07	2.76838e+07	1.55748e+07	4.15337e+07	2.15362e+07	2.38538e+07	3.32376e+07	1.46497e+07	2.63975e+07	3.071e+07	1.42184e+07	3.42835e+07	1.97148e+07
mw = 521.34806; rt = 5.35	C21 H47 N9 O4 S	521.348	5.35	YES				4			6	19	9.57882e+06	1.12974e+06	5.70157e+06	5.87414e+06	1.15646e+07	2.53445e+06	8.57216e+06	7.08651e+06	1.30224e+06	7.18442e+06	2.1779e+06	2.73042e+06	3.23108e+06	4.71133e+06	3.16777e+06	4.7578e+06	3.55123e+06	4.78932e+06	6.12223e+06	7.37824e+06	8.82211e+06	2.8693e+06	9.43864e+06	1.0935e+07	5.09812e+06	1.07794e+07	4.67633e+06	1.52091e+07	8.30523e+06	6.52577e+06	1.18778e+07	5.44498e+06	9.0398e+06	1.99464e+07	4.75592e+06	9.41553e+06	6.19026e+06
mw = 523.36362; rt = 5.336	C22 H50 N7 O5 P	523.364	5.336	YES				4			6	16	4.80822e+07	2.49756e+06	2.68628e+07	2.16583e+07	1.7881e+07	1.03967e+07	2.73892e+07	1.78437e+07	2.52752e+06	3.0582e+07	9.21072e+06	1.08242e+07	1.45512e+07	1.87372e+07	1.01557e+07	2.33409e+07	1.136e+07	1.85917e+07	2.01882e+07	1.99324e+07	3.69475e+07	7.00872e+06	3.02943e+07	2.87712e+07	2.4365e+07	1.90153e+07	1.16313e+07	4.7771e+07	2.53625e+07	3.00665e+07	3.38497e+07	1.69709e+07	3.52849e+07	4.6597e+07	1.53177e+07	3.35225e+07	1.23779e+07
mw = 524.27799; rt = 7.853	C18 H41 N10 O4 P S	524.278	7.853	YES				4			6	16	3.48816e+06	1.2334e+06	1.04245e+06	4.1726e+06	1.6802e+06	1.95769e+06	2.96888e+06	749345	392190	5.1334e+06	1.63102e+06	2.04523e+06	5.92593e+06	8.10533e+06	4.10329e+06	1.40143e+06	8.08186e+06	3.80469e+06	1.82216e+06	3.15666e+06	3.91491e+06	5.0061e+06	8.91357e+06	7.57949e+06	2.63537e+06	3.53648e+06	7.78021e+06	4.5984e+06	7.421e+06	2.21846e+07	6.41512e+06	6.93346e+06	3.16796e+06	1.60762e+07	5.38357e+06	1.11425e+07	2.98565e+06
mw = 532.31823; rt = 5.994	C21 H45 N10 O2 P S	532.318	5.994	YES				4			6	6	5.43764e+07	4.58238e+06	396709	5.50257e+06	254685	848306	1.63762e+06	487433	527167	286130	145578	138779	291516	138115	1.71271e+06	118905	404613	151732	169186	140591	274312	2.98512e+06	199590	121567	146748	154608	209240	142929	96634.8	68033.8	586666	101825	112753	2.18529e+06	122295	6.16614e+06	166328
mw = 536.18755; rt = 8.397	C14 H34 N8 O10 P2	536.188	8.397	YES				4			6	18	6.36416e+07	5.82408e+07	4.43491e+07	5.26271e+07	6.26361e+07	7.13339e+07	5.59988e+07	3.23715e+07	3.03964e+07	3.72665e+07	4.94166e+07	6.86511e+07	4.9922e+07	3.43712e+07	6.45234e+07	4.44077e+07	6.48894e+07	5.80063e+07	4.85319e+07	5.52997e+07	4.96555e+07	6.46046e+07	5.56703e+07	4.70217e+07	5.98948e+07	4.72085e+07	5.58735e+07	4.7762e+07	2.89144e+07	1.65526e+07	2.59596e+07	5.19646e+07	5.23779e+07	3.4294e+07	6.35729e+07	2.94357e+07	4.54135e+07
mw = 541.72395; rt = 6.687	C5 H2 Cl O14 P3 S4	541.724	6.687	YES				4			6	9	1.79443e+07	1.23604e+07	1.45232e+07	2.05215e+07	1.86542e+07	1.82805e+07	1.65906e+07	1.6973e+07	1.38185e+07	2.05844e+07	1.77801e+07	1.62049e+07	1.85886e+07	1.85408e+07	1.72885e+07	1.73398e+07	1.23229e+07	2.09455e+07	1.84547e+07	1.40182e+07	1.46544e+07	1.18114e+07	1.77932e+07	1.35941e+07	1.78197e+07	1.41524e+07	1.51661e+07	1.62519e+07	1.20703e+07	1.01263e+07	1.45185e+07	1.52567e+07	1.39332e+07	1.44471e+07	1.16573e+07	9.10696e+06	1.79622e+07
mw = 558.14366; rt = 6.045	C21 H26 N4 O14	558.144	6.045	YES				4			6	12	2.26876e+06	2.33108e+06	4.89027e+06	3.91812e+06	3.58709e+06	1.3155e+07	8.18858e+06	3.13462e+06	7.34483e+06	1.24608e+07	1.01366e+07	1.04423e+07	3.41732e+07	5.521e+06	1.02602e+07	1.03872e+07	1.67315e+07	8.50239e+06	1.53968e+07	1.47648e+07	8.99614e+06	1.68373e+07	1.33994e+07	8.80367e+06	1.05874e+07	8.4862e+06	1.5157e+06	1.43359e+07	1.13296e+07	1.22884e+07	1.57955e+07	1.61858e+07	7.59266e+06	1.17432e+07	6.44755e+06	1.59623e+07	1.08426e+07
mw = 560.3496; rt = 5.996	C23 H49 N10 O2 P S	560.35	5.996	YES				4			6	10	1.02448e+07	420259	107766	620611	131750	204783	249234	128567	145975	179596	162390	129795	294972	156433	192518	122301	119929	181535	216392	132010	423941	384954	144247	117334	164946	113401	104363	165686	115178	74197.7	208425	262695	119388	332814	108826	783954	143490
mw = 565.42049; rt = 5.099	C24 H56 N9 O4 P	565.42	5.099	YES				4			6	4	1.2563e+06	2.83632e+06	1.05471e+06	1.42682e+07	3.5256e+06	1.12214e+07	3.25444e+07	3.53953e+07	1.33617e+07	4.01725e+07	7.28275e+07	3.81182e+06	7.6439e+06	1.27719e+07	9.84426e+06	2.86484e+07	8.42571e+06	2.57193e+07	2.65291e+07	9.57877e+06	1.41016e+06	1.24102e+06	2.00308e+06	5.8923e+06	2.28887e+06	1.9203e+06	1.03928e+07	5.48804e+06	1.28809e+06	5.67841e+06	1.98246e+06	1.68298e+06	2.68842e+06	1.92012e+06	1.28855e+06	2.45839e+06	2.54642e+06
mw = 58.06566; rt = 5.328		58.0657	5.328	YES				5			6	6	4.82871e+06	5.49886e+07	5.86828e+06	3.60201e+06	2.71524e+06	463517	2.24747e+06	3.61128e+07	4.48773e+06	317857	498934	633018	3.39622e+06	1.33563e+06	1.90156e+06	333100	163237	1.6068e+06	418032	1.65508e+06	6.11054e+06	425820	5.97748e+06	990902	3.50193e+06	1.16239e+06	512331	1.94276e+06	618302	4.16451e+06	686253	1.63454e+06	536401	3.70929e+06	1.40279e+06	307383	698670
mw = 587.10307; rt = 9.127	C11 H28 N9 O13 P3	587.103	9.127	YES				4			6	22	144291	86241.3	119009	303794	1.39471e+06	1.47069e+06	1.6548e+06	1.72717e+06	1.56609e+06	427694	620186	243024	126790	358453	1.92807e+06	207477	328180	2.30227e+06	229232	127377	81484.8	129335	109560	350343	275271	326830	444999	111968	84104.6	586999	76761.2	91616.7	95695.3	85959.5	179587	1.45103e+06	2.61275e+06
mw = 63.00847; rt = 7.508		63.0085	7.508	YES				5			6	9	2.94527e+07	2.56598e+07	1.71095e+07	3.13318e+07	2.84257e+07	2.29886e+07	3.57657e+07	2.2727e+07	1.58164e+07	4.0484e+07	3.20597e+07	3.51747e+07	3.26135e+07	3.20127e+07	3.93724e+07	2.20373e+07	3.069e+07	4.21474e+07	3.91873e+07	3.69277e+07	3.91876e+07	2.86455e+07	4.5641e+07	3.781e+07	4.36752e+07	4.07248e+07	3.56917e+07	3.26323e+07	2.6282e+07	2.02513e+07	3.96465e+07	3.95574e+07	3.41136e+07	3.06052e+07	3.80808e+07	3.05755e+07	3.51243e+07
mw = 78.98237; rt = 6.687		78.9824	6.687	YES				5			6	13	2.26808e+07	1.99946e+07	1.52566e+07	2.18165e+07	2.30783e+07	1.75998e+07	2.49634e+07	2.03433e+07	1.53922e+07	2.61804e+07	1.96902e+07	2.29521e+07	1.65545e+07	2.2534e+07	2.59135e+07	1.76352e+07	1.55034e+07	2.22854e+07	2.19907e+07	1.58549e+07	1.9295e+07	1.59567e+07	2.94056e+07	2.20719e+07	2.11864e+07	1.61916e+07	2.75976e+07	1.8375e+07	2.28353e+07	2.13133e+07	1.85693e+07	2.2009e+07	1.49326e+07	2.44649e+07	2.00529e+07	1.84658e+07	1.87999e+07
mw = 791.58859; rt = 5.657	C42 H77 N7 O7	791.589	5.657	NO				4			6	3	197036	183725	164336	1.50309e+07	3.56795e+06	1.52297e+07	3.75183e+07	3.84295e+07	1.4493e+07	5.81662e+07	1.06402e+08	7.6645e+06	1.17984e+07	1.9392e+07	1.40162e+07	3.29142e+07	1.01874e+07	3.58971e+07	3.73733e+07	1.87328e+07	696376	1.01474e+06	177255	1.03455e+07	4.64022e+06	4.34726e+06	1.84341e+07	1.17423e+07	1.5474e+06	1.13623e+07	931025	1.49326e+06	5.40627e+06	247030	1.72724e+06	7.14663e+06	8.56986e+06
mw = 83.0371; rt = 8.36	C4 H5 N O	83.0371	8.36	YES				4			6	12	3.94948e+07	3.56898e+07	4.37359e+07	4.61864e+07	5.80593e+07	3.63374e+07	4.06005e+07	4.58112e+07	2.90534e+07	6.56106e+07	4.78708e+07	7.18184e+07	5.98612e+07	1.04262e+08	6.17255e+07	3.62612e+07	4.09453e+07	7.39008e+07	6.76889e+07	7.41251e+07	6.52871e+07	5.53191e+07	7.7294e+07	9.93957e+07	9.34971e+07	7.06679e+07	7.31531e+07	9.32263e+07	4.84036e+07	8.44239e+07	6.20179e+07	7.21185e+07	7.02479e+07	6.45876e+07	5.56432e+07	8.62552e+07	6.97788e+07
mw = 84.02105; rt = 6.944		84.0211	6.944	YES				5			6	9	3.6899e+06	3.52705e+06	4.99526e+06	6.67298e+06	4.50171e+06	4.00571e+06	7.82534e+06	4.07674e+06	3.80502e+06	2.93164e+07	1.66645e+07	1.07673e+07	2.82068e+07	2.31161e+07	2.73819e+07	2.2317e+07	1.95525e+07	3.31266e+07	3.75628e+07	2.59397e+07	2.91247e+07	2.31854e+07	3.87539e+07	3.39479e+07	2.86651e+07	3.08251e+07	4.0503e+07	3.184e+07	3.71325e+07	3.24654e+07	2.47861e+07	3.64276e+07	1.87893e+07	3.34626e+07	3.0279e+07	3.42985e+07	2.50532e+07
mw = 85.05272; rt = 7.28		85.0527	7.28	YES				5			6	12	762931	4.20935e+06	2.06552e+06	899014	3.05528e+06	2.13468e+06	716194	2.19569e+06	1.00346e+06	998814	1.18988e+06	828967	1.94327e+06	1.55395e+06	498907	1.32149e+06	1.28188e+06	1.42184e+06	538744	676232	8.1103e+06	367862	966477	1.2523e+06	772860	1.27332e+06	1.42455e+07	1.23693e+06	1.00137e+06	659925	833262	2.20651e+06	421882	878300	1.61363e+06	1.10222e+06	585109
mw = 85.05274; rt = 2.038		85.0527	2.038	YES				5			6	5	967868	1.02952e+07	1.06528e+06	3.55615e+06	3.07894e+06	2.67083e+06	4.24682e+06	8.61775e+06	262031	4.05041e+06	4.99387e+06	1.44077e+06	1.70538e+07	7.12898e+06	5.25828e+06	3.17399e+06	1.02197e+06	4.58198e+06	1.72351e+07	1.61518e+07	5.77556e+07	1.99898e+06	2.23298e+07	4.59381e+06	1.40842e+07	1.86765e+07	1.08127e+07	1.39703e+07	1.68592e+07	2.07813e+07	3.66432e+06	4.62112e+07	6.09878e+06	1.39949e+07	6.1254e+07	4.24147e+06	1.35166e+07
mw = 85.08909; rt = 4.967		85.0891	4.967	YES				5			6	6	993843	3.17511e+06	1.08873e+06	1.39832e+06	1.19994e+06	1.84347e+06	1.49383e+06	5.20893e+06	1.08209e+06	2.04992e+06	3.83245e+06	3.10062e+06	4.93951e+06	1.78411e+07	5.30756e+06	2.58911e+06	2.21135e+06	4.8974e+06	4.56119e+06	5.04296e+06	3.27382e+07	2.75207e+06	6.22465e+06	1.01652e+06	3.17297e+06	6.61825e+06	2.65837e+06	1.35444e+07	3.65528e+06	7.16855e+06	6.84291e+06	9.73865e+06	1.63979e+06	8.16516e+06	1.0434e+07	1.06383e+06	3.75232e+06
mw = 85.0891; rt = 6.798		85.0891	6.798	YES				5			6	9	1.33557e+07	5.18454e+06	5.29864e+06	6.86198e+06	7.60719e+06	6.39476e+06	1.04679e+07	3.79051e+06	3.87726e+06	2.29552e+07	1.61271e+07	1.82969e+07	1.80393e+07	3.23181e+07	1.58723e+07	2.08064e+07	8.53448e+06	1.46551e+07	1.84722e+07	2.78241e+07	2.31654e+07	8.65062e+06	2.85215e+07	1.96948e+07	2.08437e+07	2.13354e+07	1.808e+07	2.46005e+07	2.20373e+07	4.34989e+07	2.58195e+07	1.85497e+07	1.9037e+07	1.75759e+07	3.10299e+07	2.67043e+07	2.06297e+07
mw = 85.0891; rt = 6.982		85.0891	6.982	YES				5			6	13	6.81436e+06	3.57514e+06	3.89238e+06	3.72082e+06	3.78502e+06	3.74508e+06	7.41241e+06	3.44334e+06	3.37137e+06	1.62769e+07	1.20666e+07	1.34696e+07	1.03375e+07	2.52656e+07	9.57276e+06	1.38596e+07	7.95212e+06	7.46552e+06	1.2909e+07	2.26538e+07	1.43601e+07	6.81313e+06	1.74841e+07	1.52862e+07	1.32999e+07	1.7809e+07	1.08273e+07	1.50397e+07	1.61619e+07	3.68758e+07	1.60847e+07	1.31749e+07	1.11671e+07	1.51857e+07	2.50002e+07	1.61846e+07	1.13307e+07
mw = 904.67264; rt = 5.82	C40 H94 N10 O8 P2	904.673	5.82	NO				4			6	10	183364	134085	140279	5.4011e+06	624051	4.56103e+06	1.1547e+07	1.27243e+07	4.15995e+06	1.54572e+07	3.14799e+07	1.66012e+06	3.05465e+06	4.54401e+06	4.07097e+06	1.02054e+07	3.46214e+06	1.03e+07	1.22833e+07	5.44475e+06	282974	150991	113202	3.23832e+06	1.23091e+06	1.40784e+06	5.36038e+06	3.47263e+06	264233	3.56398e+06	379652	306180	1.47163e+06	114009	210113	2.57709e+06	2.67671e+06
mw = 96.02114; rt = 9.078	C5 H4 O2	96.0211	9.078	YES				4			6	16	781740	848388	943477	577974	745586	1.11458e+06	595047	676980	1.62792e+06	1.54575e+06	1.0912e+06	3.10792e+06	2.67027e+06	1.84718e+06	2.20484e+06	2.31845e+06	2.52999e+06	1.79997e+06	2.12114e+06	3.49729e+06	1.04763e+06	1.38853e+06	1.91522e+06	915303	1.91998e+06	1.6819e+06	1.16564e+06	2.37036e+06	1.91568e+06	3.06784e+06	1.09727e+06	1.28414e+06	1.56691e+06	1.00136e+06	2.97739e+06	3.11787e+06	2.06475e+06
mw = 99.04326; rt = 5.505	C3 H5 N3 O	99.0433	5.505	YES				5			6	4	708052	3.97606e+06	362102	637021	243403	485690	531866	1.84784e+06	350591	634031	1.31635e+06	882289	3.73746e+06	1.37637e+06	1.64036e+06	578769	1.13003e+06	1.31657e+06	1.53692e+06	1.93935e+06	1.81828e+07	1.27223e+06	4.79388e+06	4.92768e+06	1.43399e+06	3.33022e+06	3.28384e+06	2.79459e+06	3.57213e+06	1.83157e+06	2.81846e+06	7.57705e+06	3.27547e+06	1.6519e+06	1.79329e+06	1.90052e+06	2.15523e+06
N-(2-Hydroxyethyl)glutamine	C7 H14 N2 O4	190.095	8.305	YES				3	Metabolic pathways;Biosynthesis of secondary metabolites;Microbial metabolism in diverse environments;Biosynthesis of amino acids;D-Amino acid metabolism;Other	Aspartate superpathway;Other	6	18	816094	1.07728e+06	508951	1.00741e+06	1.15842e+06	787715	540781	750054	592465	546625	502252	611514	869842	1.87301e+06	559529	357129	615358	642570	572851	1.08394e+06	1.80263e+06	1.65708e+06	1.51546e+06	1.45505e+06	1.17012e+06	752589	1.29483e+06	974020	886356	5.3419e+06	2.10013e+06	1.50655e+06	836302	1.29555e+06	1.44774e+06	1.68589e+06	766823
N-(3,4-Dihydroxyphenyl)glutamine	C11 H14 N2 O5	254.09	7.238	YES				3	Other		6	15	1.13378e+06	615591	596811	702567	352445	1.49583e+06	1.73271e+06	377488	369772	3.6123e+06	1.09623e+06	788245	3.41673e+06	1.25417e+06	690317	1.5608e+06	1.74746e+06	671861	661189	949573	6.11622e+06	2.3997e+06	3.02686e+06	1.18057e+06	1.85827e+06	1.68752e+06	1.09931e+06	1.86236e+06	1.56272e+06	3.19582e+06	3.55188e+06	4.17583e+06	3.57081e+06	2.98751e+06	304892	4.7703e+06	1.02915e+06
N-(tert-Butoxycarbonyl)leucine	C11 H21 N O4	231.147	5.55	YES				3			6	6	2.5772e+08	1.33849e+08	9.29485e+07	2.01122e+08	1.37901e+08	1.68204e+08	2.66717e+08	1.42581e+08	2.6749e+08	5.65601e+07	4.61346e+07	2.18745e+07	8.48504e+07	6.04233e+07	5.21014e+07	6.10023e+07	5.47948e+07	3.89215e+07	6.4885e+07	3.585e+07	1.03928e+08	1.84736e+08	7.61927e+07	5.89432e+07	6.56872e+07	8.44779e+07	8.35934e+07	8.19695e+07	1.04387e+08	4.64001e+07	3.97939e+08	7.69664e+07	4.1594e+07	3.34856e+08	5.66046e+07	1.82553e+08	5.80619e+07
N3,N4-Dimethylarginine	C8 H18 N4 O2	202.143	8.76	YES	88.2			2			6	22	5.3453e+07	7.08445e+07	2.53702e+07	3.87681e+07	4.32926e+07	3.0999e+07	3.87104e+07	3.038e+07	2.13776e+07	5.202e+07	4.29781e+07	6.89152e+07	6.87421e+07	8.99707e+07	4.16973e+07	3.55421e+07	5.31078e+07	5.87707e+07	6.58977e+07	8.80527e+07	1.90918e+08	9.56365e+07	1.34559e+08	8.22572e+07	9.65047e+07	1.0012e+08	1.97275e+08	1.10925e+08	8.03588e+07	1.8385e+08	1.46477e+08	1.9819e+08	8.42855e+07	1.31253e+08	1.18986e+08	1.00922e+08	6.90951e+07
N8-Acetylspermidine	C9 H21 N3 O	187.168	8.662	YES				3			6	14	1.63955e+07	1.59487e+07	1.83302e+07	2.79724e+07	1.08836e+07	2.99248e+07	1.41072e+07	9.57666e+06	1.09646e+07	1.63233e+07	2.05333e+07	2.11481e+07	2.52534e+07	5.67256e+07	1.6887e+07	9.79882e+06	2.12584e+07	1.9696e+07	1.73059e+07	1.64437e+07	2.92891e+07	3.26502e+07	3.37118e+07	2.08158e+07	2.57989e+07	1.52507e+07	1.71781e+07	1.78034e+07	2.3496e+07	3.91817e+07	5.39985e+07	2.43998e+07	1.47441e+07	1.08063e+08	6.58432e+07	3.69745e+07	1.26627e+07
N-Acetylputrescine	C6 H14 N2 O	130.111	6.705	YES	91.8		88.6	2	Metabolic pathways;Arginine and proline metabolism		6	7	375752	1.3098e+06	309733	211501	293698	345794	1.0038e+06	872670	382090	244182	281735	173819	899907	1.62303e+06	496103	352081	164276	373144	590366	290533	5.44846e+06	395571	637821	431535	806334	487191	588230	475891	2.15398e+06	1.14378e+06	459414	2.84543e+06	419474	3.14168e+06	2.78613e+06	421870	1.31058e+06
N-Acetylserotonin	C12 H14 N2 O2	218.106	3.57	YES	81.7		88.8	2	Metabolic pathways;Biosynthesis of secondary metabolites;Other	Other	6	9	6.39397e+06	4.13889e+06	5.13323e+06	5.08389e+06	6.99821e+06	5.48762e+06	6.46181e+06	7.5721e+06	4.80671e+06	5.29173e+06	5.50415e+06	5.38242e+06	4.02953e+06	7.88083e+06	5.45964e+06	5.25719e+06	6.02297e+06	6.78404e+06	7.35715e+06	6.85726e+06	5.69328e+06	5.64328e+06	5.83174e+06	5.86472e+06	9.10138e+06	4.83077e+06	1.02756e+07	1.00335e+07	7.94016e+06	2.99955e+06	6.73749e+06	8.85114e+06	8.01539e+06	1.67989e+07	9.82606e+06	7.99643e+06	6.89148e+06
Nicotinamide 1-oxide	C6 H6 N2 O2	138.043	4.288	YES	92.1			2	Metabolic pathways;Histidine metabolism		6	5	2.48377e+07	2.75734e+08	8.90001e+06	2.73427e+07	4.58482e+06	1.74434e+07	6.08709e+07	2.08858e+08	4.06872e+07	3.05795e+07	3.52383e+07	6.55194e+07	6.82266e+07	1.54844e+08	6.82225e+07	3.65448e+07	3.84144e+07	7.50591e+07	7.90558e+07	7.01463e+07	6.21439e+08	6.91637e+07	3.07393e+08	1.34566e+08	1.18556e+08	1.28437e+08	2.28874e+08	1.66438e+08	1.47589e+08	9.58276e+07	1.23457e+07	2.93728e+08	8.76355e+07	8.13702e+07	1.00338e+08	2.07234e+07	1.97028e+08
Nicotinic acid	C6 H5 N O2	123.032	3.648	YES	93.3	89.8	87.2	1	Metabolic pathways;Biosynthesis of secondary metabolites;Microbial metabolism in diverse environments;Biosynthesis of plant secondary metabolites;Biosynthesis of cofactors;Degradation of aromatic compounds;Other	Other	6	8	446164	344873	391249	470358	490811	377011	1.00554e+06	351482	3.35808e+06	1.04198e+06	1.70036e+06	419483	1.62217e+06	840336	795896	340390	652681	427570	454795	416291	787210	316562	1.15241e+06	1.02747e+06	717862	1.93967e+06	1.28281e+06	645456	296096	247995	546549	371497	710164	492998	636519	323264	1.15299e+06
N-Isobutylacetamide	C6 H13 N O	115.1	3.254	YES	67.3			2			6	17	1.73393e+06	1.79125e+07	2.41506e+06	2.87105e+06	2.80688e+06	1.81055e+06	3.09734e+06	1.80782e+07	2.69199e+06	7.33637e+06	6.613e+06	1.0996e+07	2.23945e+07	8.15506e+07	3.55437e+07	1.67053e+07	9.05958e+06	1.04764e+07	3.49418e+07	2.21313e+07	1.19044e+08	3.26925e+06	3.35249e+07	1.70327e+07	2.75331e+07	6.37415e+07	2.41687e+07	2.64149e+07	3.37772e+07	1.84425e+07	6.48258e+06	6.94537e+07	1.18191e+07	9.36398e+06	3.54801e+07	7.62996e+06	2.95179e+07
N-Lactoyl ethanolamine	C5 H11 N O3	133.074	5.458	YES			62.3	2	Metabolic pathways;Biosynthesis of secondary metabolites;Cyanoamino acid metabolism	Superpathway of linamarin and lotaustralin biosynthesis	6	10	901843	728409	412744	346523	455499	334042	476812	877323	402102	468461	670104	507753	697373	5.3674e+06	627751	382025	466414	903231	903261	864837	1.41958e+06	665571	2.96203e+06	1.84101e+06	1.16642e+06	1.26335e+06	2.05965e+06	1.16127e+06	2.85496e+06	4.67635e+06	1.58554e+06	1.02213e+06	378556	2.41042e+06	1.41807e+06	1.78253e+06	1.14003e+06
N-Methylhistamine	C6 H11 N3	125.095	7.172	YES	93.4		88.5	2	Metabolic pathways;Histidine metabolism;Other		6	10	2.67055e+07	2.83187e+07	1.96585e+07	1.84433e+07	2.9062e+07	1.6707e+07	1.85472e+07	1.35999e+07	1.67126e+07	4.62286e+07	1.53305e+07	7.38214e+07	3.473e+07	1.32776e+08	1.01085e+07	6.68624e+07	3.90507e+07	3.29608e+07	2.97022e+07	1.05476e+08	2.9764e+07	2.22949e+06	2.12913e+07	7.35378e+07	2.37664e+07	1.4075e+07	1.50646e+07	4.54491e+07	5.15912e+07	3.77925e+07	6.32637e+07	5.11594e+07	2.4424e+07	2.69468e+07	6.88568e+07	3.77714e+07	6.02753e+07
N-Nonanoylglycine	C11 H21 N O3	215.152	1.288	YES				3			6	20	1.88886e+07	4.91103e+06	8.70337e+06	1.75834e+07	1.05719e+07	5.48038e+06	6.03809e+06	6.55939e+06	4.66894e+06	8.30102e+06	6.76163e+06	9.19498e+06	7.84983e+06	6.54301e+06	6.72135e+06	9.88373e+06	3.28445e+06	7.82656e+06	1.05061e+07	7.70325e+06	5.63085e+06	6.82236e+06	6.55359e+06	6.05091e+06	4.99475e+06	3.75912e+06	4.49537e+06	7.2322e+06	4.42685e+06	4.17889e+06	5.35231e+06	3.54476e+06	4.81984e+06	4.89557e+06	8.37949e+06	5.0989e+06	4.26279e+06
N-Propionylmethionine	C8 H15 N O3 S	205.077	1.546	YES				3			6	11	270783	1.13e+06	208489	355977	320639	273483	325161	274725	280584	384106	301208	687927	4.85102e+06	1.54443e+06	1.68436e+06	328972	295216	1.28362e+06	5.95223e+06	4.33549e+06	1.71395e+07	1.07102e+06	1.23652e+07	3.47098e+06	4.56443e+06	1.01206e+07	1.65634e+06	2.31839e+06	1.74211e+06	3.67631e+06	822065	9.94084e+06	3.57616e+06	1.9566e+06	8.41087e+06	304796	1.27856e+06
N-Succinyl-L,L-2,6-diaminopimelate	C11 H19 N2 O7	291.118	2.645	YES				3		Other	6	19	1.82337e+08	1.24976e+08	1.60883e+08	2.41054e+08	1.73868e+08	2.33233e+08	2.71572e+08	1.89037e+08	2.74585e+08	6.9573e+07	3.25896e+07	1.05334e+08	2.58082e+07	6.7221e+06	8.44974e+07	3.17902e+07	1.39336e+08	4.66093e+07	1.89826e+07	1.62836e+07	2.00952e+08	2.10633e+08	3.2478e+07	1.22448e+08	2.27986e+07	4.39575e+06	1.01811e+07	8.27922e+06	2.04015e+07	4.6107e+06	2.24637e+08	1.48812e+08	1.25572e+08	2.08054e+08	1.27366e+07	1.66105e+08	1.678e+08
N-Trimethyllysine	C9 H20 N2 O2	188.152	9.063	YES	96.5		87.5	2	Metabolic pathways;Biosynthesis of cofactors;Other	Other	6	22	2.3957e+07	2.92933e+07	2.05023e+07	3.06221e+07	3.20242e+07	3.14545e+07	2.82246e+07	2.79909e+07	2.81892e+07	2.48955e+07	4.57537e+07	3.5506e+07	4.41762e+07	1.99794e+07	5.89704e+07	2.73203e+07	2.87763e+07	4.35286e+07	2.60502e+07	5.80419e+07	4.07122e+07	4.20782e+07	6.97089e+07	2.62559e+07	7.01553e+07	5.07158e+07	3.41615e+07	5.13985e+07	2.32705e+07	7.41732e+07	6.15132e+07	2.94411e+07	3.47037e+07	4.24696e+07	5.49908e+07	3.07374e+07	3.23574e+07
N-Undecanoylglycine	C13 H25 N O3	243.184	1.135	YES				3			6	14	1.07926e+08	4.15262e+07	5.43735e+07	5.04898e+07	6.04454e+07	3.51891e+07	3.40162e+07	3.82603e+07	2.0631e+07	6.59294e+07	4.43756e+07	5.14697e+07	5.26324e+07	3.75039e+07	5.53952e+07	6.04009e+07	1.81971e+07	4.24262e+07	8.2883e+07	5.91389e+07	4.52478e+07	2.61032e+07	6.22524e+07	2.9928e+07	5.00155e+07	3.21766e+07	3.24735e+07	1.39141e+08	1.8431e+07	3.32524e+07	7.8604e+07	2.98908e+07	3.18167e+07	3.11318e+07	6.86431e+07	2.02864e+07	2.21498e+07
Octanedioic acid	C8 H14 O4	174.089	1.299	NO				3	Other		6	9	2.34757e+06	1.97275e+06	1.1434e+06	2.84248e+06	2.90403e+06	1.99604e+06	3.20223e+06	2.7616e+06	1.68083e+06	2.95482e+06	1.96037e+06	1.96703e+06	3.53807e+06	1.70951e+06	2.30691e+06	1.65596e+06	927017	3.51324e+06	1.79836e+06	1.63435e+06	2.00435e+06	2.96365e+06	2.08693e+06	1.6658e+06	2.00513e+06	3.407e+06	1.53257e+06	2.39528e+06	2.66249e+06	674860	1.55403e+06	2.78994e+06	1.05736e+06	1.27436e+06	1.72408e+06	946898	876862
O-ureido-(DL)-serine	C4 H9 N3 O4	163.06	9.81	NO				3	Metabolic pathways;Biosynthesis of secondary metabolites;Other		6	21	1.22633e+07	9.3041e+06	4.2389e+06	9.57372e+06	9.58732e+06	4.64599e+06	9.28854e+06	7.22223e+06	5.5016e+06	1.11542e+07	8.05568e+06	5.78201e+06	6.5654e+06	1.21951e+07	1.18359e+07	8.38157e+06	3.71136e+06	9.69992e+06	1.04272e+07	8.14186e+06	8.69837e+06	4.90834e+06	1.45244e+07	1.20644e+07	6.69708e+06	6.24989e+06	1.25001e+07	1.18518e+07	1.1029e+07	5.80075e+06	1.11939e+07	1.2982e+07	4.41929e+06	1.30641e+07	7.56131e+06	6.75693e+06	7.57479e+06
Panthenol	C9 H19 N O4	205.131	1.608	YES	98.9			2	Other		6	11	6.62358e+06	3.31198e+06	1.55534e+06	3.51516e+06	1.07486e+06	9.23066e+06	5.23013e+06	1.44338e+06	2.32555e+06	1.7019e+06	2.32677e+06	4.19896e+06	1.86876e+06	1.50515e+06	747127	2.605e+06	952421	1.07214e+06	2.01336e+06	971335	1.25642e+06	693784	961845	2.70561e+07	2.72197e+06	1.38754e+06	1.9008e+06	2.2806e+06	1.81825e+06	1.19528e+06	747066	3.73655e+06	673673	3.75449e+06	1.11281e+06	761813	2.20127e+06
Pantothenic acid	C9 H17 N O5	219.111	3.22	YES			90.9	2	Metabolic pathways;Biosynthesis of secondary metabolites;Biosynthesis of cofactors;Other	Other	6	3	2.922e+08	2.42217e+08	1.39174e+08	4.3897e+08	2.44017e+08	2.65001e+08	2.0668e+08	1.45858e+08	1.48377e+08	3.85079e+08	2.85982e+08	3.03098e+08	3.09257e+08	8.29695e+08	2.95395e+08	3.78321e+08	2.40774e+08	3.95471e+08	4.98929e+08	6.84171e+08	5.69451e+08	2.07073e+08	7.17905e+08	1.64501e+08	5.42432e+08	6.58732e+08	3.57733e+08	4.86352e+08	3.89739e+08	5.05364e+08	6.37615e+08	4.97464e+08	3.31255e+08	3.92412e+08	5.74781e+08	5.19885e+08	2.85551e+08
Pentahomomethionine	C10 H21 N O2 S	219.129	5.252	YES				3	2-Oxocarboxylic acid metabolism;Other		6	15	342854	1.69894e+06	180119	146447	342629	187641	341386	1.59924e+06	212738	593777	671163	1.27931e+06	3.66103e+06	543383	321848	142991	236450	1.0829e+06	1.27553e+06	1.78378e+06	9.55157e+06	992325	910967	3.09474e+06	975549	937731	302866	205695	146527	847455	907984	4.20626e+06	1.28481e+06	2.32194e+06	4.10519e+06	531107	711455
Phenylalanine	C9 H11 N O2	165.079	6.664	YES	99.7	88.7	92.2	1	Metabolic pathways;Biosynthesis of secondary metabolites;Biosynthesis of amino acids;Biosynthesis of plant secondary metabolites;ABC transporters;Protein digestion and absorption;Aminoacyl-tRNA biosynthesis;Central carbon metabolism in cancer;D-Amino acid metabolism;Cyanoamino acid metabolism;2-Oxocarboxylic acid metabolism;Mineral absorption;Other	Superpathway of indole-3-acetate conjugate biosynthesis;Superpathway of jasmonoyl-amino acid conjugates biosynthesis;Other	6	6	1.97727e+07	1.63176e+07	1.4088e+07	1.72075e+07	2.48919e+07	1.65568e+07	2.89632e+07	1.64978e+07	1.37627e+07	2.06395e+07	1.64665e+07	1.78725e+07	1.43633e+07	2.1645e+07	1.02367e+07	1.5357e+07	1.16664e+07	1.37538e+07	1.74869e+07	1.9756e+07	2.23499e+07	1.28025e+07	1.80399e+07	2.04944e+07	1.7973e+07	1.66539e+07	1.46993e+07	1.37434e+07	1.16122e+07	3.27694e+07	2.92156e+07	1.67979e+07	1.71452e+07	2.01305e+07	1.76203e+07	1.95444e+07	1.43404e+07
Phosphoethanolamine	C2 H8 N O4 P	141.019	8.963	YES				3	Metabolic pathways;Other	Other	6	17	4.53606e+08	3.04885e+08	4.29325e+08	5.47857e+08	3.90679e+08	4.73552e+08	4.79859e+08	3.8074e+08	2.64473e+08	4.72048e+08	3.87313e+08	5.23141e+08	4.93834e+08	8.28397e+08	4.34555e+08	3.11024e+08	4.22506e+08	4.61721e+08	3.84347e+08	5.52233e+08	3.24132e+08	5.10747e+08	5.26886e+08	5.07922e+08	7.35573e+08	4.18672e+08	5.63233e+08	3.21023e+08	6.13948e+08	7.90971e+08	5.50088e+08	4.80133e+08	5.18527e+08	7.14539e+08	6.02905e+08	6.18697e+08	4.57482e+08
Picolinic acid N-oxide	C6 H5 N O3	139.027	1.864	YES	78.8			2	Metabolic pathways;Microbial metabolism in diverse environments;Other	Other	6	9	158841	489003	101676	218508	129411	163223	227910	308910	148188	2.57585e+06	680051	1.7241e+06	1.38622e+06	9.87223e+06	5.01969e+06	1.45835e+06	796245	2.68012e+06	1.98298e+06	3.65787e+06	4.16559e+06	257295	1.10103e+07	729143	3.66646e+06	4.62791e+06	1.44454e+06	2.62986e+06	2.39141e+06	1.44467e+06	96693.6	4.97164e+06	1.09264e+06	2.4501e+06	4.53419e+06	88876.4	2.45726e+06
Pipecolinic acid	C6 H11 N O2	129.079	9.377	YES	99.5		91.7	2	Metabolic pathways;Biosynthesis of secondary metabolites;Biosynthesis of plant secondary metabolites;Arginine and proline metabolism;Other	Superpathway of L-lysine degradation	6	21	1.7374e+07	1.52989e+07	1.41809e+07	1.70214e+07	1.92215e+07	2.79914e+07	2.33668e+07	1.1478e+07	1.31568e+07	4.13545e+07	3.00673e+07	4.8633e+07	4.77998e+07	4.82542e+07	3.71135e+07	3.43865e+07	3.76067e+07	3.01002e+07	3.87516e+07	8.99262e+07	5.12083e+07	2.27223e+07	8.99984e+07	5.25375e+07	7.20115e+07	9.14898e+07	6.97303e+07	6.0559e+07	3.81051e+07	7.94422e+07	5.08725e+07	5.94447e+07	6.66941e+07	2.75659e+07	9.64196e+07	4.51248e+07	3.63996e+07
Platelet-activating factor	C26 H54 N O7 P	523.364	5.279	YES			65.3	2			6	17	1.29613e+08	7.89721e+06	8.44968e+07	7.37928e+07	5.18325e+07	3.6888e+07	7.4455e+07	6.06826e+07	8.98228e+06	7.88617e+07	3.00554e+07	3.0661e+07	4.15303e+07	4.83804e+07	2.8106e+07	6.27045e+07	3.18012e+07	5.12254e+07	5.29024e+07	7.24067e+07	1.18488e+08	2.10856e+07	1.0276e+08	1.02974e+08	8.16925e+07	6.38858e+07	3.82405e+07	1.26942e+08	8.39258e+07	1.07835e+08	1.09139e+08	5.8348e+07	1.22333e+08	1.57274e+08	4.30284e+07	1.4472e+08	4.8445e+07
Pro-Leu-Lys	C17 H32 N4 O4	356.242	8.981	YES	68.6			2			6	16	2.08776e+07	3.27149e+07	1.96281e+07	3.18098e+07	2.88717e+07	2.63951e+07	2.57756e+07	3.38418e+07	2.10628e+07	3.93537e+07	3.67249e+07	6.35326e+07	3.52976e+07	2.64584e+07	6.54336e+07	2.62228e+07	2.84458e+07	3.29457e+07	3.23376e+07	4.32924e+07	6.89803e+07	4.38294e+07	7.68484e+07	4.48642e+07	5.72359e+07	4.84079e+07	4.57724e+07	6.03864e+07	2.64272e+07	5.41228e+07	5.66909e+07	5.08734e+07	9.43373e+07	4.11557e+07	4.44465e+07	7.89754e+07	5.36452e+07
Prolinamide	C5 H10 N2 O	114.079	7.024	YES	95.1			2			6	13	1.87847e+06	7.19892e+06	1.82753e+06	3.71793e+06	2.4837e+06	1.03353e+06	3.56761e+06	7.72854e+06	1.9058e+06	8.28751e+06	7.88393e+06	1.7765e+06	3.66133e+06	2.98657e+06	2.18343e+07	3.27478e+06	1.08384e+06	3.34448e+06	4.19942e+06	3.38728e+06	1.46284e+07	1.97255e+06	7.8191e+06	4.74559e+06	3.86592e+06	2.01263e+07	6.24374e+06	6.42401e+06	2.00791e+06	3.42087e+06	5.3326e+06	5.29756e+06	1.03796e+07	3.06245e+06	5.03392e+06	7.66676e+06	9.23361e+06
Proline	C5 H9 N O2	115.063	7.539	YES	100	86.7	96	1	Metabolic pathways;Biosynthesis of secondary metabolites;Biosynthesis of amino acids;ABC transporters;Protein digestion and absorption;Arginine and proline metabolism;Aminoacyl-tRNA biosynthesis;Central carbon metabolism in cancer;D-Amino acid metabolism;Mineral absorption;Other	Superpathway of L-citrulline metabolism;Arginine, ornithine and proline interconversion;Other	6	16	7.80021e+07	7.37484e+07	1.64927e+08	7.19823e+07	1.81634e+08	1.07183e+08	1.00777e+08	6.00218e+07	9.68383e+07	6.48664e+07	5.25295e+07	8.4009e+07	8.59264e+07	5.44168e+08	8.44173e+07	3.49093e+07	2.05556e+07	6.55982e+07	1.22199e+08	1.12787e+08	9.48178e+07	4.77998e+07	2.30876e+08	1.16233e+08	9.80363e+07	1.20027e+08	1.94321e+08	1.68882e+08	2.0935e+08	5.17958e+08	6.05252e+07	1.53333e+08	6.66355e+07	6.29197e+07	1.00277e+08	5.39145e+07	1.43028e+08
Proline betaine	C7 H13 N O2	143.095	7.599	YES	68.3			2	ABC transporters		6	10	1.02298e+06	2.17126e+06	601472	1.63244e+06	865833	1.28516e+06	1.21237e+06	1.24104e+06	754785	1.96501e+06	1.65227e+06	1.51665e+06	3.88793e+06	4.93562e+06	3.90283e+06	1.68582e+06	3.03356e+06	3.51872e+06	4.17186e+06	1.91476e+06	6.27878e+06	7.04549e+06	3.00167e+06	4.84749e+06	2.71681e+06	3.01521e+06	1.1612e+07	2.98066e+06	5.2793e+06	2.84436e+06	2.67668e+06	1.00752e+07	1.10891e+06	1.07176e+07	3.06303e+06	2.19256e+06	3.73875e+06
Prolylleucine	C11 H20 N2 O3	228.148	7.107	YES	91.2			2			6	9	2.71584e+06	8.7047e+06	1.01302e+06	3.23475e+06	2.14356e+06	1.76463e+06	2.75932e+06	4.97855e+06	1.74697e+06	6.77953e+06	5.06355e+06	3.98169e+06	2.26483e+07	6.85392e+06	5.85496e+06	3.54343e+06	4.65432e+06	8.26555e+06	1.42925e+07	2.26235e+07	5.27814e+07	9.80386e+06	2.71839e+07	2.39388e+07	1.20074e+07	1.47807e+07	2.17731e+07	1.7506e+07	2.19151e+07	2.33746e+07	2.21434e+07	5.34304e+07	1.30347e+07	1.68244e+07	2.6999e+07	1.71952e+07	1.72051e+07
Propionylcarnitine	C10 H19 N O4	217.131	6.179	YES	99			2			6	7	1.47045e+08	1.08752e+08	5.28224e+07	1.938e+08	8.02196e+07	8.64845e+07	2.60189e+08	1.34586e+08	1.40479e+08	3.20925e+07	8.91971e+07	1.2899e+07	2.27235e+07	2.80024e+07	5.50653e+07	4.82636e+07	3.26825e+07	2.38491e+07	2.79576e+07	3.29249e+07	2.99195e+07	5.31016e+07	4.45888e+07	4.19416e+07	2.03074e+07	2.91811e+07	2.52192e+07	2.05286e+07	3.59565e+07	2.66737e+07	1.13897e+08	5.34591e+07	3.96556e+07	8.99958e+07	2.89566e+07	6.68434e+07	2.88177e+07
Pyrogallol	C6 H6 O3	126.032	9.624	YES				3	Metabolic pathways;Biosynthesis of secondary metabolites;Microbial metabolism in diverse environments;Other		6	19	407992	1.13755e+06	1.10314e+06	1.70034e+06	1.33131e+06	1.56965e+06	1.3842e+06	1.00408e+06	1.19987e+06	3.23994e+06	1.38903e+06	4.58618e+06	4.06411e+06	3.56654e+06	3.31943e+06	1.90072e+06	2.53663e+06	2.95822e+06	2.65108e+06	818693	1.46141e+06	1.35603e+06	2.05447e+06	1.83753e+06	2.81572e+06	2.04286e+06	1.74441e+06	2.00546e+06	1.91135e+06	4.06603e+06	407941	1.49657e+06	1.76213e+06	1.5134e+06	3.193e+06	2.06922e+06	2.35341e+06
Pyroglutamic acid	C5 H7 N O3	129.043	8.361	YES	96.6		84.4	2	Metabolic pathways;Biosynthesis of secondary metabolites;Arginine and proline metabolism;D-Amino acid metabolism;Other	Superpathway of butirocin biosynthesis;Other	6	11	8.77991e+08	7.29665e+08	1.01084e+09	1.00029e+09	1.25717e+09	7.98322e+08	8.48787e+08	9.94109e+08	6.62165e+08	1.34398e+09	1.04364e+09	1.52494e+09	1.3515e+09	2.3028e+09	1.33026e+09	7.79477e+08	9.01862e+08	1.57076e+09	1.42672e+09	1.63189e+09	1.38109e+09	1.2192e+09	1.64066e+09	2.09273e+09	2.0289e+09	1.49349e+09	1.49126e+09	1.98474e+09	1.11342e+09	1.88684e+09	1.37891e+09	1.54651e+09	1.51292e+09	1.49944e+09	1.21798e+09	1.84912e+09	1.52033e+09
Pyrrolidine	C4 H9 N	71.0735	9.074	YES				3			6	15	1.65717e+07	8.36086e+06	1.5061e+07	1.13298e+07	6.51885e+06	1.70222e+07	1.8452e+07	5.82966e+06	5.9982e+06	1.3597e+07	2.41761e+07	2.34121e+07	3.70249e+07	5.32164e+07	2.46314e+07	1.30268e+07	1.57346e+07	1.82008e+07	3.60295e+07	2.48989e+07	5.18943e+07	2.81021e+07	4.58039e+07	3.41693e+07	3.78372e+07	2.71702e+07	1.95774e+07	4.68481e+07	2.88545e+07	2.95579e+07	3.43686e+07	4.59092e+07	2.55011e+07	4.96747e+07	3.22862e+07	1.91868e+07	3.79503e+07
S-Adenosylhomocysteine	C14 H20 N6 O5 S	384.122	8.537	YES	99.8		98.9	2	Metabolic pathways;Biosynthesis of amino acids;Biosynthesis of cofactors;Cysteine and methionine metabolism;Other	Superpathway of L-methionine salvage and degradation;Other	6	20	8.37935e+06	7.57983e+06	8.12721e+06	7.28532e+06	5.9635e+06	5.2024e+06	6.46203e+06	4.95285e+06	3.9559e+06	1.05567e+07	5.5264e+06	1.33058e+07	1.38548e+07	1.47189e+07	6.40614e+06	1.25801e+07	1.20898e+07	6.8597e+06	9.55328e+06	2.52964e+07	9.09146e+06	1.0125e+07	1.94293e+07	1.7384e+07	1.56026e+07	1.20094e+07	2.03759e+07	2.01937e+07	1.46833e+07	2.16348e+07	1.748e+07	1.69021e+07	1.36422e+07	1.33781e+07	2.37209e+07	1.98031e+07	1.74698e+07
Serine	C3 H7 N O3	105.043	8.426	YES	99.7	83.6	91.9	1	Metabolic pathways;Biosynthesis of secondary metabolites;Microbial metabolism in diverse environments;Biosynthesis of amino acids;Biosynthesis of plant secondary metabolites;ABC transporters;Biosynthesis of cofactors;Protein digestion and absorption;Aminoacyl-tRNA biosynthesis;Central carbon metabolism in cancer;D-Amino acid metabolism;Cysteine and methionine metabolism;Cyanoamino acid metabolism…	Superpathway of L-methionine salvage and degradation;Other	6	11	7.88726e+08	6.84758e+08	9.06885e+08	8.9419e+08	1.11215e+09	7.34542e+08	7.62108e+08	9.10043e+08	6.27713e+08	1.12372e+09	5.45444e+07	1.24303e+09	1.13229e+09	1.92353e+09	1.10037e+09	6.44118e+08	7.5585e+08	1.2867e+09	1.2024e+09	1.34538e+09	1.1756e+09	1.03964e+09	1.38707e+09	1.76378e+09	1.70639e+09	1.23758e+09	1.26222e+09	1.65333e+09	9.60065e+08	1.58619e+09	1.19577e+09	1.2931e+09	1.27387e+09	1.2794e+09	1.00988e+09	1.55709e+09	1.28088e+09
Taurocholic acid	C26 H45 N O7 S	515.292	5.996	YES	89.9	85.9	90.3	1	Metabolic pathways;Other		6	8	8.31782e+07	7.4968e+06	802667	7.65089e+06	563729	1.3778e+06	2.08339e+06	790574	964125	592966	455997	430073	889277	431417	2.10879e+06	378252	709664	469406	570057	455605	1.00575e+06	4.64729e+06	428865	391702	459022	376277	361773	444605	407449	213999	1.06628e+06	629327	356661	2.9244e+06	400952	9.03303e+06	411205
Thiamine	C12 H16 N4 O S	264.105	6.671	YES	99.4		95.9	2	2-Oxocarboxylic acid metabolism;Other		6	6	1.14825e+07	2.92843e+07	8.3098e+06	6.54125e+06	9.70759e+06	8.78767e+06	9.9439e+06	1.3024e+07	5.72964e+06	2.75529e+06	3.5007e+06	2.74354e+06	5.26619e+06	3.67606e+06	4.39793e+06	1.27662e+06	3.80454e+06	2.63319e+06	1.6829e+06	429983	1.22115e+06	465838	4.2528e+06	306651	294880	864407	2.22054e+06	369594	394527	541431	1.97603e+06	3.45078e+06	235660	696561	720281	1.00599e+06	981584
Threonine	C4 H9 N O3	119.058	8.032	YES	91.8	91.2		1	Metabolic pathways;Biosynthesis of secondary metabolites;Microbial metabolism in diverse environments;Biosynthesis of amino acids;Biosynthesis of plant secondary metabolites;ABC transporters;Protein digestion and absorption;Aminoacyl-tRNA biosynthesis;D-Amino acid metabolism;Cysteine and methionine metabolism;Mineral absorption;Other	Aspartate superpathway;Superpathway of branched chain amino acid biosynthesis;Superpathway of L-threonine metabolism;Other	6	15	8.13503e+07	1.06205e+08	1.23353e+08	7.80166e+07	1.20706e+08	6.96634e+07	1.61368e+08	1.21699e+08	1.09445e+08	9.37505e+07	5.86956e+07	6.26988e+07	3.56847e+07	9.01115e+07	3.78461e+07	3.28687e+07	3.87792e+07	3.29829e+07	6.52954e+07	9.17672e+07	8.0324e+07	5.78906e+07	1.33792e+08	9.48481e+07	6.23047e+07	7.70209e+07	9.58674e+07	6.78017e+07	7.68702e+07	1.29547e+08	7.62859e+07	5.71601e+07	5.01674e+07	7.5629e+07	7.03265e+07	6.92829e+07	4.91135e+07
THTA	C6 H10 O2 S	146.04	7.14	YES				3			6	10	1.05027e+06	1.78007e+06	601553	460836	359331	323068	717324	1.47631e+06	689110	1.80326e+06	1.70474e+06	2.32884e+06	5.12845e+06	1.91746e+06	2.57303e+06	587915	1.01316e+06	3.96978e+06	4.39998e+06	4.69483e+06	1.37337e+07	2.94871e+06	8.9348e+06	5.74405e+06	3.53304e+06	3.55448e+06	1.99829e+06	3.08638e+06	2.59418e+06	3.31767e+06	3.21227e+06	9.76497e+06	3.60385e+06	6.4982e+06	5.20059e+06	2.28299e+06	3.55901e+06
Tilarginine	C7 H16 N4 O2	188.127	8.978	YES				3			6	21	3.8815e+06	2.98128e+06	3.91002e+06	2.70467e+06	4.24865e+06	3.34183e+06	4.97056e+06	4.18118e+06	4.18367e+06	2.26033e+06	3.02142e+06	3.2664e+06	2.89791e+06	1.70926e+06	1.12724e+06	1.51571e+06	3.1609e+06	2.15591e+06	3.03177e+06	3.61997e+06	2.8498e+06	4.43523e+06	2.84458e+06	3.31694e+06	4.0099e+06	5.30503e+06	3.3857e+06	2.17596e+06	1.74497e+06	2.16859e+06	4.1086e+06	5.12885e+06	4.13224e+06	3.0628e+06	2.56836e+06	5.49117e+06	1.83257e+06
Trans-3-Indoleacrylic acid	C11 H9 N O2	187.063	6.629	YES	90.9			2	Microbial metabolism in diverse environments;Other		6	11	2.62498e+07	1.30142e+07	2.13039e+07	2.43167e+07	1.80093e+07	1.61225e+07	2.18525e+07	2.36546e+07	2.11459e+07	2.75467e+07	2.0554e+07	3.28482e+07	2.61582e+07	1.95171e+07	2.0196e+07	1.90335e+07	2.22742e+07	1.5738e+07	2.3443e+07	2.7383e+07	2.532e+07	1.42584e+07	1.87964e+07	2.40342e+07	2.29963e+07	2.4258e+07	1.50185e+07	2.10179e+07	2.00938e+07	2.30358e+07	2.91631e+07	1.63476e+07	1.64034e+07	1.76856e+07	2.60881e+07	2.24144e+07	1.84019e+07
Traumatin	C12 H20 O3	212.141	1.29	NO				3	Biosynthesis of secondary metabolites;Other	Superpathway of lipoxygenase	6	4	1.10182e+06	1.77499e+06	934698	1.43093e+06	1.04401e+06	1.03506e+06	2.32535e+06	6.66029e+06	2.45066e+06	1.23395e+06	1.88175e+06	606023	1.0509e+06	647725	1.87764e+06	652544	460944	1.13474e+06	943607	988839	1.0659e+06	696463	1.22552e+06	938757	490595	755402	547779	814103	574095	557022	882383	779342	699125	1.1001e+06	699188	1.04087e+06	895271
Triethanolamine	C6 H15 N O3	149.105	6.419	YES	97.7		72	2	Other		6	10	1.42556e+07	1.79915e+07	3.53457e+07	6.80075e+06	6.54625e+06	1.1273e+07	5.14907e+06	1.02405e+07	9.83083e+06	1.09489e+07	2.48634e+07	6.8402e+06	1.77365e+07	1.52941e+07	1.67234e+07	1.92257e+07	8.53828e+06	1.13006e+07	1.48916e+07	2.14048e+07	2.12743e+08	7.23158e+06	1.9066e+07	1.55527e+07	8.57335e+06	1.44713e+07	7.7089e+07	3.74276e+07	7.05744e+06	1.45391e+07	7.06964e+06	2.76691e+07	1.39661e+07	9.71112e+06	1.38371e+07	1.14425e+07	1.71468e+07
Trimethylamine N-oxide	C3 H9 N O	75.0684	5.324	YES			75.2	2	Metabolic pathways;Microbial metabolism in diverse environments;Other	Other	6	5	2.44336e+08	2.46869e+09	2.80778e+08	1.78076e+08	1.37491e+08	3.0494e+07	9.91295e+07	1.72658e+09	2.37191e+08	1.54674e+07	1.84816e+07	3.95869e+07	1.64063e+08	7.06557e+07	9.00273e+07	2.04009e+07	1.35398e+07	7.4955e+07	2.77933e+07	7.06319e+07	2.68779e+08	1.44624e+07	2.59524e+08	5.65539e+07	1.63625e+08	5.7679e+07	2.46893e+07	9.04059e+07	3.54175e+07	1.90471e+08	3.46591e+07	7.50267e+07	2.44958e+07	1.82285e+08	7.34501e+07	1.79127e+07	4.13446e+07
Tris(2-butoxyethyl) phosphate	C18 H39 O7 P	398.243	0.861	YES	70.1			2			6	21	808706	63054.5	373512	364615	177040	297680	285261	279668	211256	1.37926e+06	119434	2.56943e+06	864134	238387	847858	381591	188691	819529	543680	134915	1.03045e+06	1.0619e+06	994350	238568	215688	70107.3	1.06425e+06	8.06841e+06	253458	66979.2	262323	267300	340209	532516	291583	274796	809700
Tris(hydroxymethyl)aminomethane	C4 H11 N O3	121.074	7.699	YES				3			6	13	2.78846e+06	1.87822e+06	1.70604e+07	2.62336e+06	2.31482e+06	1.00225e+07	2.21332e+06	3.1629e+06	3.36814e+06	3.19462e+06	4.32468e+06	4.04798e+06	4.40053e+06	2.04393e+06	2.17022e+06	4.17156e+06	1.40315e+06	3.45009e+06	3.33509e+06	3.30206e+06	4.02994e+06	3.27116e+06	2.62118e+06	2.5437e+06	3.50446e+06	6.0971e+06	7.52166e+06	5.24478e+06	1.68378e+06	1.53238e+06	2.01239e+06	4.31304e+06	2.2365e+06	3.32327e+06	2.30267e+06	2.00436e+06	9.55862e+06
Tryptophan	C11 H12 N2 O2	204.09	6.628	YES	99.3	93.6	92.5	1	Metabolic pathways;Biosynthesis of secondary metabolites;Biosynthesis of amino acids;Biosynthesis of plant secondary metabolites;Biosynthesis of cofactors;Protein digestion and absorption;Aminoacyl-tRNA biosynthesis;Central carbon metabolism in cancer;2-Oxocarboxylic acid metabolism;Mineral absorption;Other	Other	6	12	2.86898e+07	1.39576e+07	2.2989e+07	2.59033e+07	1.90893e+07	1.75881e+07	2.35077e+07	2.53009e+07	2.3392e+07	3.02558e+07	2.29975e+07	3.50438e+07	2.88532e+07	2.11086e+07	2.15869e+07	2.14236e+07	2.35098e+07	1.6917e+07	2.48118e+07	2.8898e+07	2.79849e+07	1.54689e+07	1.99875e+07	2.56236e+07	2.48378e+07	2.60011e+07	1.54414e+07	2.27591e+07	2.10103e+07	2.43135e+07	3.12652e+07	1.75988e+07	1.76508e+07	1.91188e+07	2.81045e+07	2.43065e+07	1.92774e+07
Urea	C H4 N2 O	60.0323	2.583	YES	100			2	Metabolic pathways;Microbial metabolism in diverse environments;ABC transporters;Arginine and proline metabolism;Other	Superpathway of L-citrulline metabolism;Superpathway of arginine and polyamine biosynthesis;Other	6	4	1.14837e+09	8.52462e+09	3.30361e+09	3.0195e+09	4.03903e+09	3.07217e+09	4.19022e+09	8.49259e+09	3.18674e+09	3.46809e+09	3.08338e+09	1.96413e+09	3.23037e+09	3.75836e+09	4.62396e+09	2.60715e+09	2.15147e+09	3.48691e+09	2.4143e+09	2.84644e+09	4.55324e+09	1.61289e+09	3.60335e+09	6.33762e+08	3.10308e+09	4.98253e+09	4.32884e+09	3.27759e+09	2.49839e+09	2.39607e+09	3.79511e+09	3.66905e+09	2.01179e+09	2.31529e+09	2.43994e+09	2.71143e+09	2.50097e+09
Uridine monophosphate	C9 H13 N2 O9 P	324.036	8.834	YES		69.7		1	Metabolic pathways;Biosynthesis of cofactors;Other	Superpathway of histidine, purine, and pyrimidine biosynthesis;Other	6	15	6.55266e+07	6.50195e+07	5.65712e+07	8.8561e+07	6.24631e+07	7.73865e+07	5.87188e+07	7.21241e+07	6.33954e+07	9.57146e+07	5.8803e+07	7.54216e+07	6.13786e+07	6.12866e+07	7.48614e+07	4.37584e+07	4.98458e+07	1.05376e+08	6.31232e+07	6.11608e+07	5.75783e+07	5.86204e+07	7.21871e+07	8.19446e+07	7.33068e+07	7.20588e+07	6.49321e+07	6.27772e+07	4.34702e+07	6.90765e+07	5.11813e+07	5.43763e+07	5.7882e+07	4.49558e+07	7.92205e+07	4.66169e+07	7.08931e+07
Urocanic acid	C6 H6 N2 O2	138.043	3.36	YES	98.4		92.7	2	Metabolic pathways;Histidine metabolism		6	3	2.28925e+08	6.19781e+08	1.25338e+08	6.81848e+08	2.63765e+08	6.1891e+07	9.3547e+08	1.09705e+09	3.18612e+08	7.41848e+08	2.93171e+09	1.64781e+08	1.73625e+09	2.91228e+08	1.47421e+09	7.0036e+08	3.30767e+08	2.11979e+08	4.6573e+08	3.84898e+08	3.14983e+09	3.71155e+08	1.04104e+09	7.42336e+08	2.37836e+08	1.38528e+09	5.03958e+08	1.06579e+09	6.99646e+07	6.93245e+08	7.74611e+08	8.90916e+08	1.61594e+09	3.4125e+08	6.93985e+08	1.42182e+09	1.25642e+09
Vinylglycine	C4 H7 N O2	101.048	8.517	YES				3	Metabolic pathways;Biosynthesis of secondary metabolites;Biosynthesis of plant secondary metabolites;Cysteine and methionine metabolism;Other	Superpathway of jasmonoyl-amino acid conjugates biosynthesis;L-methionine salvage cycle II (plants);Superpathway of branched chain amino acid biosynthesis;Superpathway of L-methionine salvage and degradation;Superpathway of L-threonine metabolism;Other	6	16	4.29175e+07	3.55648e+07	4.52315e+07	4.55669e+07	5.74318e+07	2.49663e+07	5.28926e+07	3.17691e+07	2.96919e+07	5.67934e+07	4.68084e+07	3.64986e+07	3.74506e+07	4.28496e+07	2.76118e+07	2.85585e+07	4.5179e+07	3.24114e+07	2.14664e+07	2.28887e+07	1.77188e+07	6.12444e+07	2.54731e+07	4.41901e+07	4.47126e+07	2.58001e+07	3.38217e+07	3.57515e+07	2.83783e+07	7.64113e+07	6.99383e+07	2.81151e+07	3.27721e+07	9.29897e+07	2.66073e+07	7.6714e+07	1.79574e+07
[truncated: 10 more columns]

## Sheet: NEG
													Normalized Abundance (by the sum and QC batch normalization)
Name	Formula	Molecular Weight	RT [min]	MS2	mzCloud Best Match	mzVault Local DB	mzVault MoNA DB	Confidence level	KEGG Pathways	Metabolika Pathways	# Usable QC	RSD Corr. QC Areas [%]	1	2	3	4	5	6	7	8	9	10	11	12	13	14	15	16	17	18	19	20	22	23	24	25	26	27	28	29	30	31	32	33	34	35	36	37	38
2-Aminonicotinic acid	C6 H6 N2 O2	138.043	1.613	YES	99.6			2	Metabolic pathways;Other		6	11	2.27932e+07	2.60103e+07	1.22987e+07	1.96909e+07	4.83059e+06	1.02903e+07	1.91018e+07	1.40394e+07	1.61049e+07	3.39704e+07	2.97124e+07	1.93806e+07	2.46008e+07	1.19775e+07	1.74917e+07	2.17816e+07	1.00626e+07	9.82236e+06	7.62673e+07	2.53884e+07	3.36813e+07	2.45955e+06	1.4073e+07	9.77135e+07	1.49174e+07	2.45429e+07	8.29434e+06	1.87809e+07	4.50575e+06	9.18616e+06	3.37439e+06	1.63759e+07	9.34507e+06	4.0985e+06	1.28518e+07	7.47147e+06	1.77149e+07
2-Hydroxyhippuric acid	C9 H9 N O4	195.053	5.374	YES	97.8			2	Metabolic pathways;Microbial metabolism in diverse environments;Other	Other	6	7	244682	9.4201e+06	5.59822e+06	122165	241613	185727	1.79661e+07	1.60248e+08	8.69601e+06	841116	933974	191742	864871	180245	1.45024e+06	127638	224759	207431	139052	155116	528792	100232	318949	219869	555260	732088	364946	570106	443254	105778	69626.8	427744	552622	78606.4	216374	74843.8	183863
2-Oxobutyric acid	C4 H6 O3	102.032	1.86	YES				3	Metabolic pathways;Microbial metabolism in diverse environments;Biosynthesis of secondary metabolites;Carbon metabolism;Biosynthesis of amino acids;2-Oxocarboxylic acid metabolism;Butanoate metabolism;Other	Superpathway of L-threonine metabolism;Superpathway of L-lysine degradation;Superpathway of branched chain amino acid biosynthesis;Other	6	4	2.26519e+06	209653	2.29319e+06	3.34892e+06	2.51506e+06	445113	2.28706e+06	1.77094e+06	604943	1.00273e+08	2.60367e+07	8.14417e+07	1.0412e+08	3.91468e+07	1.28291e+08	6.42555e+07	9.1754e+07	7.00362e+07	1.26966e+08	8.40185e+07	1.1874e+08	6.57877e+07	1.54528e+08	4.98766e+07	4.91231e+07	6.30408e+07	2.53285e+07	5.64211e+07	5.80499e+07	2.99289e+07	4.84373e+07	7.01047e+07	3.82204e+07	4.90511e+07	8.71117e+07	7.21572e+07	1.43529e+08
3-Hydroxyvaleric acid	C5 H10 O3	118.063	1.642	YES				3	Metabolic pathways;Other		6	9	1.69734e+07	9.74448e+06	9.5426e+06	4.29224e+07	5.76928e+06	4.80905e+06	1.30996e+07	1.06531e+07	1.12954e+07	6.45247e+07	2.46519e+07	3.54752e+07	1.00775e+08	6.63865e+07	5.91387e+07	2.45109e+07	4.6695e+07	1.68146e+07	6.94349e+07	9.38362e+07	9.52249e+07	4.53111e+07	7.30012e+07	5.49868e+07	6.29013e+07	4.84922e+07	1.19742e+08	3.70492e+07	8.04279e+07	7.092e+07	2.75574e+07	1.91907e+08	5.46068e+07	3.23114e+07	8.54601e+07	5.48213e+07	9.03895e+07
3-Methoxyphenylacetic acid	C9 H10 O3	166.063	1.227	YES	77.9			2	Metabolic pathways;Microbial metabolism in diverse environments;Biosynthesis of secondary metabolites;Degradation of aromatic compounds;Biosynthesis of alkaloids derived from ornithine, lysine and nicotinic acid;Other	Other	6	22	303265	7.95876e+06	6.76666e+07	208763	580281	209238	9.53224e+07	3.03255e+08	7.03975e+07	3.44046e+06	760346	134526	1.12345e+06	200544	3.52066e+06	209080	266333	1.96514e+06	334819	141741	314248	69678.9	163039	405864	1.58652e+06	1.13881e+06	1.90727e+06	546702	26633.7	112770	35715.8	388206	1.383e+06	34899.1	284146	50847.3	169918
3-Octenedioic acid	C8 H12 O4	172.074	1.546	YES				3			6	20	511404	1.04568e+06	512238	518257	454674	151016	231485	1.3261e+06	292787	309874	246855	760508	713744	308122	277170	572030	623722	582330	371068	525404	5.90177e+06	327630	238251	332764	633910	847110	154567	96844.2	363044	132907	121583	6.24107e+06	196116	134246	2.50889e+06	276846	367067
3-tert-Butyladipic acid	C10 H18 O4	202.12	1.251	YES	78.7		87.1	2			6	21	1.99292e+06	1.86058e+06	1.78077e+06	1.87065e+06	1.38398e+06	1.36299e+06	3.13624e+06	1.44763e+06	752551	4.26653e+06	1.75847e+06	1.15754e+06	2.60464e+06	2.97172e+06	3.91105e+06	2.41287e+06	1.54693e+06	2.23752e+06	3.80448e+06	1.74898e+06	3.25775e+06	873116	4.39558e+06	3.3216e+06	1.89732e+06	2.38816e+06	3.51778e+06	2.75805e+06	1.34797e+06	2.09451e+06	622458	2.25578e+06	1.99128e+06	620745	1.73587e+06	2.35037e+06	3.56462e+06
4-Acetamidobenzoic acid	C9 H9 N O3	179.058	2.599	YES	94.2		90.5	2	Metabolic pathways;Microbial metabolism in diverse environments;Biosynthesis of secondary metabolites;Biosynthesis of alkaloids derived from shikimate pathway;Other	Other	6	5	1.03967e+08	9.22055e+09	4.66663e+08	2.82369e+07	3.4883e+07	9.98285e+06	1.20954e+09	8.55796e+09	1.54274e+08	4.20736e+07	1.3659e+08	7.20472e+06	1.3541e+08	1.13081e+07	1.41677e+08	4.85661e+07	8.53513e+06	1.12449e+07	3.43167e+07	6.94322e+06	9.80414e+07	2.56212e+06	2.51868e+07	4.70351e+07	8.61114e+07	2.66002e+08	1.71048e+07	4.44214e+07	2.95363e+06	1.66348e+07	2.01817e+06	1.53257e+08	6.77972e+07	4.88595e+06	2.12614e+07	4.32328e+06	1.33894e+07
4-Acetamidobutanoic acid	C6 H11 N O3	145.074	2.036	YES			76.4	2	Metabolic pathways;Biosynthesis of secondary metabolites;Biosynthesis of plant secondary metabolites;Biosynthesis of amino acids;Biosynthesis of alkaloids derived from ornithine, lysine and nicotinic acid;D-Amino acid metabolism;Other	Superpathway of L-lysine degradation;Other	6	4	266522	1.75639e+06	385825	199736	655666	171716	981898	1.3866e+06	294697	430323	2.07265e+06	651934	5.16729e+06	2.25024e+06	2.05745e+06	933916	425705	2.17802e+06	5.22754e+06	4.18783e+06	1.63612e+07	514344	6.78659e+06	1.63803e+06	4.65167e+06	5.24518e+06	3.09926e+06	5.08801e+06	5.9642e+06	5.16027e+06	785914	1.20505e+07	2.20918e+06	2.31627e+06	1.86134e+07	894271	5.47182e+06
5-Decenedioic acid	C10 H16 O4	200.105	1.281	YES				3			6	21	449472	2.17311e+06	587643	389317	950395	271187	3.44632e+06	2.99361e+06	597729	1.63717e+06	892858	297050	1.73438e+06	1.39188e+06	1.12541e+06	529314	363528	844919	1.24842e+06	522415	4.56018e+06	360122	1.27792e+06	1.32006e+06	503565	948444	850420	645142	249998	543450	344717	3.44332e+06	606773	297152	1.72831e+06	818839	1.40107e+06
5-Hydroxycaproic acid	C6 H12 O3	132.079	1.254	YES				3	Microbial metabolism in diverse environments;Degradation of aromatic compounds;Other		6	10	3.52452e+06	1.41005e+06	2.20504e+06	980879	853191	2.12231e+06	1.50227e+06	1.60407e+06	779103	9.75525e+06	4.38143e+06	2.82773e+06	3.76915e+06	2.75298e+06	2.83369e+06	2.07679e+06	2.00447e+06	3.34659e+06	9.9675e+06	2.33376e+06	4.9144e+06	3.46404e+06	9.71942e+06	7.46974e+06	3.28675e+06	4.02008e+06	5.00521e+06	4.20659e+06	5.57385e+06	4.51653e+06	2.19977e+06	5.55432e+06	5.16382e+06	2.35535e+06	7.64157e+06	4.05635e+06	7.98373e+06
5-Hydroxypipecolic acid	C6 H11 N O3	145.074	3.392	YES				3	Metabolic pathways;Biosynthesis of secondary metabolites;Biosynthesis of plant secondary metabolites;Biosynthesis of amino acids;Biosynthesis of alkaloids derived from ornithine, lysine and nicotinic acid;D-Amino acid metabolism;Other	Superpathway of L-lysine degradation;Other	6	15	372095	770119	294452	341134	313550	390512	490876	1.09656e+06	443983	302442	352449	479479	841578	408628	982494	273354	290641	389418	1.12968e+06	1.52936e+06	3.38996e+06	298342	1.63208e+06	836506	3.18927e+06	3.96965e+06	1.29211e+06	2.22136e+06	1.34102e+06	1.8505e+06	458512	1.11278e+06	988979	388782	3.93958e+06	389230	1.01142e+06
9,12,13-Trihydroxy-15-octadecenoic acid	C18 H34 O5	330.241	1.287	YES	79.2			2	Other		6	21	491007	267208	629924	742675	311413	1.02607e+06	2.99385e+06	1.98274e+06	2.61013e+06	1.19074e+06	3.43273e+06	175968	385704	227615	4.50687e+06	179057	587069	1.8519e+06	1.09883e+06	469825	708626	759827	927684	779002	616565	673953	885261	883732	232191	1.15717e+06	723875	488839	755184	619711	626771	1.21364e+06	1.77511e+06
Adenosine	C10 H13 N5 O4	267.097	4.774	YES	99.7		98.6	2	Metabolic pathways;ABC transporters;Other	Superpathway of purine nucleotide salvage;Purine nucleotides degradation II (aerobic);Other	6	10	1.66535e+07	2.4354e+07	4.07406e+07	5.0651e+07	3.08199e+07	7.0922e+07	4.49013e+07	1.02545e+07	2.84984e+07	2.04317e+08	3.2448e+08	3.74423e+08	3.06833e+08	1.68976e+08	4.22039e+08	5.01262e+08	1.58774e+08	9.65977e+07	3.41832e+08	5.01814e+08	3.84479e+07	2.25273e+08	2.28544e+08	9.05618e+07	4.81152e+08	1.17238e+08	5.76923e+07	1.55365e+08	1.05919e+08	2.72968e+08	8.27722e+07	2.44289e+08	4.80795e+08	5.00848e+07	2.94318e+07	4.45283e+08	1.39367e+08
Adipic acid	C6 H10 O4	146.058	1.477	YES				3	Metabolic pathways;Microbial metabolism in diverse environments;Biosynthesis of secondary metabolites;Degradation of aromatic compounds;Biosynthesis of cofactors;Biosynthesis of amino acids;2-Oxocarboxylic acid metabolism;Other	Superpathway of L-threonine metabolism;Superpathway of coenzyme A biosynthesis II (plants);Superpathway of branched chain amino acid biosynthesis;Other	6	7	2.05644e+06	4.66734e+06	2.77947e+06	4.47065e+06	3.64821e+06	1.62368e+07	5.78924e+06	5.24059e+06	7.20453e+06	1.87144e+06	1.68775e+07	1.92759e+06	5.21403e+06	2.12796e+06	7.87353e+06	4.19818e+06	3.33415e+06	3.96084e+06	3.89006e+06	9.67979e+06	1.26958e+07	1.91419e+06	8.29167e+06	5.18041e+06	2.8527e+06	4.10116e+06	4.24432e+06	8.33335e+06	6.7213e+06	4.40048e+06	1.24558e+06	6.91185e+06	3.11918e+06	2.48615e+06	4.6442e+06	3.22018e+06	1.06944e+07
Alanine	C3 H7 N O2	89.0475	7.85	YES	99.6			2	Metabolic pathways;Microbial metabolism in diverse environments;Biosynthesis of secondary metabolites;Biosynthesis of plant secondary metabolites;Biosynthesis of cofactors;Carbon metabolism;Biosynthesis of amino acids;ABC transporters;Central carbon metabolism in cancer;D-Amino acid metabolism;Other	Methanobacterium thermoautotrophicum biosynthetic metabolism;Superpathway of anaerobic energy metabolism (invertebrates);Superpathway of aromatic compound degradation via 3-oxoadipate;Superpathway of aromatic compound degradation via 2-oxopent-4-enoate;Superpathway of coenzyme A biosynthesis II (plants);Superpathway of L-lysine degradation;Other	6	16	3.08433e+07	9.29932e+06	1.87029e+07	3.13175e+07	2.67251e+07	1.51425e+07	2.58538e+07	1.06484e+07	9.46401e+06	3.6835e+07	2.65568e+07	2.79846e+07	4.37356e+07	5.09653e+07	3.03056e+07	2.18819e+07	6.01938e+07	4.46034e+07	2.61292e+07	3.2183e+07	2.39491e+07	3.16365e+07	4.20086e+07	5.17649e+07	2.97738e+07	3.11288e+07	4.98477e+07	4.0836e+07	6.17254e+07	1.09615e+08	3.12299e+07	3.89311e+07	3.02752e+07	5.01037e+07	4.05804e+07	3.62596e+07	2.37961e+07
Allantoin	C4 H6 N4 O3	158.044	5.426	YES			85.1	2	Metabolic pathways;Microbial metabolism in diverse environments;Other	Other	6	11	8.01228e+07	1.6051e+08	4.79101e+07	6.32088e+07	7.1069e+07	3.17779e+07	3.7318e+07	1.09147e+08	3.92814e+07	5.45582e+07	9.71882e+07	8.99847e+07	2.25964e+08	1.12624e+08	1.39043e+08	6.27558e+07	7.99994e+07	1.06009e+08	1.34609e+08	1.84296e+08	4.77368e+08	7.85759e+07	2.19508e+08	9.69937e+07	1.31766e+08	2.19636e+08	1.52538e+08	1.84276e+08	1.53048e+08	1.39505e+08	8.01927e+07	2.60454e+08	1.29182e+08	7.09406e+07	2.58667e+08	5.5729e+07	2.19878e+08
alpha-Aminoadipic acid	C6 H11 N O4	161.069	8.2	YES			95.2	2	Metabolic pathways;Microbial metabolism in diverse environments;Biosynthesis of secondary metabolites;Biosynthesis of amino acids;2-Oxocarboxylic acid metabolism;Methane metabolism;Other	Superpathway of L-lysine degradation;Other	6	16	953987	469219	1.42592e+06	1.73202e+06	5.89267e+06	770263	1.11027e+06	1.13846e+06	930451	948287	832014	785175	1.51188e+06	944854	411146	733417	1.48362e+06	954997	749091	1.06525e+06	575859	857184	692175	2.90159e+06	912484	682480	1.18765e+06	1.21799e+06	2.12959e+06	1.15871e+07	2.41955e+06	675941	1.17578e+06	5.57275e+06	1.15841e+06	1.24837e+06	748673
Aminolevulinic acid	C5 H9 N O3	131.058	2.618	YES				3	Metabolic pathways;Microbial metabolism in diverse environments;Biosynthesis of secondary metabolites;Biosynthesis of plant secondary metabolites;Biosynthesis of cofactors;Biosynthesis of amino acids;ABC transporters;D-Amino acid metabolism;Other	Other	6	5	2.24998e+06	411876	1.13487e+06	2.13636e+06	2.1464e+06	1.18252e+06	1.87707e+06	769939	1.5687e+06	1.51218e+06	1.91122e+06	1.34861e+06	3.41462e+06	2.37038e+06	2.83827e+06	855747	1.7419e+06	2.62866e+06	6.39455e+06	5.97455e+06	4.41312e+06	5.78867e+06	6.72245e+06	7.51617e+06	5.44765e+06	4.71047e+06	2.24248e+06	4.27711e+06	2.24239e+06	1.25332e+07	4.76167e+06	2.81987e+06	2.88908e+06	3.44149e+06	4.77087e+06	4.35093e+06	8.01503e+06
Arabinosylhypoxanthine	C10 H12 N4 O5	268.081	6.064	YES			94.7	2	Metabolic pathways;ABC transporters;Other	Superpathway of purine nucleotide salvage;Purine nucleotides degradation II (aerobic);Other	6	10	2.68234e+07	1.45063e+07	5.64013e+07	4.72078e+07	4.40192e+07	9.48857e+07	5.52546e+07	2.38146e+07	7.54544e+07	1.32971e+08	1.47583e+08	1.62935e+08	2.63027e+08	6.56539e+07	1.40659e+08	1.25791e+08	2.65013e+08	1.3953e+08	1.8317e+08	1.75384e+08	5.39551e+07	1.24747e+08	1.40401e+08	1.18705e+08	1.39589e+08	9.67098e+07	2.85593e+07	1.75779e+08	1.62963e+08	1.44747e+08	1.34872e+08	1.0681e+08	1.06522e+08	8.64563e+07	7.49367e+07	1.35408e+08	1.76165e+08
Asparagine	C4 H8 N2 O3	132.053	8.483	YES		85.3	77.7	1	Metabolic pathways;Biosynthesis of secondary metabolites;Biosynthesis of plant secondary metabolites;Biosynthesis of amino acids;Central carbon metabolism in cancer;Other	Other	6	17	7.14402e+06	4.97282e+06	8.8957e+06	5.65079e+06	1.06164e+07	5.27164e+06	9.29845e+06	6.30485e+06	7.6494e+06	2.55157e+06	3.63929e+06	2.26711e+06	2.42294e+06	2.35075e+06	905066	1.39973e+06	3.97106e+06	1.81121e+06	1.64508e+06	1.71338e+06	1.08444e+06	5.3879e+06	1.2062e+06	3.38317e+06	2.63824e+06	1.40259e+06	2.72558e+06	1.51346e+06	1.86937e+06	5.18788e+06	8.03446e+06	1.23757e+06	2.51711e+06	5.41672e+06	1.40426e+06	6.19298e+06	1.16128e+06
Aspartic acid	C4 H7 N O4	133.037	8.955	YES		89.8	96.4	1	Metabolic pathways;Microbial metabolism in diverse environments;Biosynthesis of secondary metabolites;Biosynthesis of plant secondary metabolites;Biosynthesis of cofactors;Carbon metabolism;Biosynthesis of amino acids;ABC transporters;Central carbon metabolism in cancer;Biosynthesis of alkaloids derived from ornithine, lysine and nicotinic acid;2-Oxocarboxylic acid metabolism;Biosynthesis of plan…	Methanobacterium thermoautotrophicum biosynthetic metabolism;Superpathway of anaerobic energy metabolism (invertebrates);Superpathway of purine nucleotide salvage;Superpathway of histidine, purine, and pyrimidine biosynthesis;Other	6	17	3.88237e+07	1.59111e+07	3.54053e+07	4.5052e+07	6.19652e+07	1.8124e+07	5.64514e+07	3.08031e+07	2.09089e+07	2.88117e+07	3.39325e+07	3.3643e+07	2.74829e+07	3.60352e+07	3.02531e+07	2.04146e+07	7.65448e+07	2.8955e+07	3.3377e+07	3.26925e+07	1.41773e+07	6.5728e+07	3.33395e+07	5.2458e+07	7.21268e+07	3.18573e+07	6.80904e+07	4.60369e+07	6.55669e+07	7.38649e+07	5.90206e+07	2.14848e+07	5.22358e+07	6.61526e+07	3.69e+07	7.3373e+07	1.65354e+07
Azelaic acid	C9 H16 O4	188.105	1.278	YES	99		91.5	2			6	17	2.22992e+07	1.62585e+07	2.44409e+07	5.47934e+07	1.5143e+07	2.51753e+07	8.07331e+07	1.67278e+07	2.03398e+07	8.56849e+07	3.32059e+07	1.30555e+07	8.87631e+07	8.66139e+07	8.53929e+07	3.96645e+07	1.77202e+07	3.11933e+07	1.05697e+08	3.26561e+07	3.54159e+07	1.55616e+07	3.94405e+07	3.39836e+07	3.09237e+07	2.87295e+07	4.90573e+07	4.40819e+07	8.34535e+06	4.56547e+07	7.22682e+06	2.91042e+07	3.16948e+07	9.94813e+06	2.68842e+07	9.24471e+07	9.98029e+07
Benzoic acid	C7 H6 O2	122.037	0.998	YES	96.7	50.5		1	Metabolic pathways;Microbial metabolism in diverse environments;Biosynthesis of secondary metabolites;Degradation of aromatic compounds;Biosynthesis of alkaloids derived from shikimate pathway;Biosynthesis of phenylpropanoids;Other	Superpathway of aromatic compound degradation via 3-oxoadipate;Superpathway of aromatic compound degradation via 2-oxopent-4-enoate;Other	6	17	3.48792e+06	2.32708e+07	7.66305e+06	6.87358e+06	7.75918e+06	8.3004e+06	8.58922e+06	5.89186e+06	8.86629e+06	1.36634e+07	1.50911e+07	1.5758e+07	1.11701e+07	1.1674e+07	1.58675e+07	1.37402e+07	9.06514e+06	2.06504e+07	1.07218e+07	8.3675e+06	1.67392e+07	6.02263e+06	1.205e+07	8.67187e+06	1.6032e+07	1.33167e+07	8.74495e+06	1.61079e+07	6.35042e+06	6.1891e+06	3.26218e+06	9.48357e+06	1.39306e+07	3.19867e+06	8.29781e+06	4.9712e+06	2.90377e+07
beta-Hydroxybutyric acid	C4 H8 O3	104.047	1.679	YES	100		94.8	2	Metabolic pathways;Microbial metabolism in diverse environments;Carbon metabolism;Butanoate metabolism;Other		6	5	2.03899e+08	2.6804e+07	9.92268e+07	5.80654e+07	2.02517e+07	3.02488e+08	6.74829e+07	3.11286e+07	1.00788e+08	2.08266e+09	6.40295e+08	2.92626e+09	2.6607e+09	2.00403e+09	2.90786e+09	2.05821e+09	1.45975e+09	1.76207e+09	3.02452e+09	2.70781e+09	1.80194e+09	1.08146e+09	1.71777e+09	2.49161e+09	2.67548e+09	3.81395e+09	2.03354e+09	2.52577e+09	1.16765e+09	2.28547e+09	9.24176e+08	6.85948e+08	1.17955e+09	3.5218e+08	2.8901e+09	7.82793e+08	1.82996e+09
Caffeic acid	C9 H8 O4	180.042	1.301	YES	97.6		95.8	2	Metabolic pathways;Microbial metabolism in diverse environments;Biosynthesis of secondary metabolites;Biosynthesis of plant secondary metabolites;Degradation of aromatic compounds;Biosynthesis of cofactors;Biosynthesis of amino acids;Biosynthesis of alkaloids derived from shikimate pathway;Biosynthesis of phenylpropanoids;2-Oxocarboxylic acid metabolism;Other	Superpathway of chorismate metabolism;Other	6	8	2.81267e+06	8.37936e+06	1.04754e+06	197139	233790	195127	1.20906e+06	4.63908e+06	391859	311664	522517	252759	466648	234422	363753	237996	98098.9	211608	245458	109348	348388	121019	170798	42366.3	284895	222528	367345	105608	147101	150273	83002.3	178365	140562	88761	96309.4	109112	368039
cis-Acetylacrylic acid	C5 H6 O3	114.031	7.558	YES				3	Metabolic pathways;Microbial metabolism in diverse environments;Degradation of aromatic compounds;Other	Superpathway of aromatic compound degradation via 3-oxoadipate;Superpathway of aromatic compound degradation via 2-oxopent-4-enoate;Other	6	9	2.71548e+06	625513	1.54167e+06	2.48951e+06	3.57893e+06	535909	1.50538e+06	573837	854983	2.81839e+06	2.46786e+06	5.10072e+06	3.14905e+06	8.18384e+06	9.52361e+06	2.47097e+06	4.6063e+06	4.82991e+06	6.07578e+06	5.91793e+06	4.23125e+06	4.86423e+06	5.64732e+06	1.30076e+07	5.84741e+06	1.00494e+07	1.81588e+06	3.33285e+06	6.69695e+06	1.17714e+07	7.38459e+06	4.43638e+06	4.85274e+06	5.00719e+06	7.41991e+06	8.14724e+06	3.06557e+06
Creatine	C4 H9 N3 O2	131.069	7.85	YES	92.9	52.7	94.4	1	Metabolic pathways;Other		6	17	1.23635e+07	3.42317e+06	7.76311e+06	1.19566e+07	1.02185e+07	6.27496e+06	9.82911e+06	4.06016e+06	3.61236e+06	1.46076e+07	1.03775e+07	1.08326e+07	1.66231e+07	2.0485e+07	1.20075e+07	8.75335e+06	2.35046e+07	1.79589e+07	1.05335e+07	1.24908e+07	9.77866e+06	1.21152e+07	1.78934e+07	1.99904e+07	1.20062e+07	1.18879e+07	1.92532e+07	1.60718e+07	2.43036e+07	3.8505e+07	1.21311e+07	1.63037e+07	1.15098e+07	1.90338e+07	1.56477e+07	1.33003e+07	1.00197e+07
Cyclo(Seryltyrosyl)	C12 H14 N2 O4	250.095	5.814	YES				3			6	22	40572.3	1.40484e+07	274722	54690.5	33108.2	39694	526281	4.10433e+06	181298	47974.9	64873.9	104084	93996.5	35804.5	36314.3	37395	71232.7	86652.1	36542	62370.6	67883.8	28054.2	47398.2	62194.5	37040.3	68901.5	33044.5	37604.8	37388.1	36809.9	33891.1	24714.5	55713.4	15508.7	54688.1	27781.8	49098.6
Dehydroascorbic acid	C6 H6 O6	174.016	4.217	YES				3	Metabolic pathways;Microbial metabolism in diverse environments;Biosynthesis of secondary metabolites;Biosynthesis of plant secondary metabolites;Ascorbate and aldarate metabolism;Biosynthesis of alkaloids derived from ornithine, lysine and nicotinic acid;Biosynthesis of alkaloids derived from shikimate pathway;Biosynthesis of phenylpropanoids;2-Oxocarboxylic acid metabolism;Biosynthesis of plant…	Superpathway of cytosolic glycolysis (plants), pyruvate dehydrogenase and TCA cycle;Superpathway of glycolysis, pyruvate dehydrogenase, TCA, and glyoxylate bypass;Other	6	12	9.65586e+07	3.43674e+07	9.23496e+07	4.83532e+07	8.47947e+07	8.06448e+07	6.39781e+07	1.53608e+07	1.97383e+07	1.84e+07	2.15362e+06	3.25664e+07	3.79122e+07	2.74493e+08	2.4397e+07	2.85632e+07	3.48673e+07	3.39881e+07	4.17219e+07	2.53361e+07	2.76676e+07	7.92945e+07	3.80605e+07	3.04158e+07	2.93917e+07	3.6418e+07	5.22062e+07	9.36648e+06	2.80709e+08	1.73055e+08	7.97964e+07	1.16331e+08	4.26676e+07	8.56875e+07	1.83097e+07	5.91611e+07	1.35606e+07
Ethyl lactate	C5 H10 O3	118.063	1.421	YES				3	Metabolic pathways;Other		6	6	9.55149e+06	6.18944e+06	1.00983e+07	6.49484e+06	8.14213e+06	3.83067e+06	1.40207e+07	6.10813e+06	8.74106e+06	1.07164e+07	9.74793e+06	8.91243e+06	1.55181e+07	1.88049e+07	1.06822e+07	1.31643e+07	9.98292e+06	9.73278e+06	2.41099e+07	4.57955e+07	1.72455e+07	9.30049e+06	2.6771e+07	2.31224e+07	2.55511e+07	5.03368e+07	2.41797e+07	3.8136e+07	1.32291e+07	2.24949e+07	1.66367e+07	1.49394e+07	1.35075e+07	5.94437e+06	6.42459e+07	1.47101e+07	9.40945e+07
Gentisic acid	C7 H6 O4	154.027	0.949	YES	84.4		71.9	2	Metabolic pathways;Microbial metabolism in diverse environments;Biosynthesis of secondary metabolites;Degradation of aromatic compounds;Biosynthesis of phenylpropanoids;Other	Superpathway of aromatic compound degradation via 3-oxoadipate;Superpathway of aromatic compound degradation via 2-oxopent-4-enoate;Superpathway of chorismate metabolism;Other	6	13	763113	363743	374066	386856	5.62007e+06	1.18394e+06	341461	490030	175849	113603	381650	153645	59327.4	691895	138902	154854	165360	2.97428e+06	290997	64799.5	87284.6	60879.2	117068	105455	212309	2.39208e+06	197377	104698	93069.2	75392.2	25825.4	145919	86340.2	44699.3	57499.5	55956.8	98022.1
Gluconic acid	C6 H12 O7	196.058	8.603	YES	86.8	93.8	69	1	Metabolic pathways;Microbial metabolism in diverse environments;Biosynthesis of secondary metabolites;Biosynthesis of cofactors;Carbon metabolism;Ascorbate and aldarate metabolism;Other	Other	6	18	2.15069e+06	5.55068e+06	1.65193e+06	2.71111e+06	5.44615e+06	2.54465e+06	1.93241e+06	4.55375e+06	1.70387e+06	828076	1.44277e+06	3.37202e+06	7.77484e+06	1.36596e+07	4.41148e+06	1.50979e+06	2.58038e+06	1.50717e+06	2.51295e+06	2.83086e+06	1.11298e+07	5.66827e+06	6.40426e+06	5.75557e+06	1.51031e+06	7.44004e+06	4.52046e+06	1.99904e+06	5.49918e+06	2.71767e+06	5.03174e+06	2.01339e+07	3.31183e+06	3.18149e+06	3.37279e+06	1.00254e+07	4.90092e+06
Glucose	C6 H12 O6	180.063	7.557	YES	99.3		81.9	2	Metabolic pathways;Microbial metabolism in diverse environments;Biosynthesis of secondary metabolites;Biosynthesis of plant secondary metabolites;Biosynthesis of cofactors;Carbon metabolism;ABC transporters;Ascorbate and aldarate metabolism;Central carbon metabolism in cancer;Biosynthesis of alkaloids derived from ornithine, lysine and nicotinic acid;Biosynthesis of alkaloids derived from shikima…	Other	6	19	1.10737e+07	3.11033e+06	6.37933e+06	9.42585e+06	1.75002e+07	1.94012e+06	5.45666e+06	2.26253e+06	3.15038e+06	1.41428e+07	9.18934e+06	2.52627e+07	1.3842e+07	4.12463e+07	4.09861e+07	9.2992e+06	1.76821e+07	2.54767e+07	3.16611e+07	2.7728e+07	2.10371e+07	2.30284e+07	2.94426e+07	6.02e+07	3.00472e+07	4.7549e+07	7.40846e+06	1.59863e+07	2.87738e+07	5.56734e+07	3.08911e+07	2.52213e+07	2.32269e+07	2.19953e+07	3.51275e+07	4.05097e+07	1.18803e+07
Glutamic acid	C5 H9 N O4	147.053	8.513	YES		85.1	97.2	1	Metabolic pathways;Microbial metabolism in diverse environments;Biosynthesis of secondary metabolites;Biosynthesis of plant secondary metabolites;Biosynthesis of cofactors;Carbon metabolism;Biosynthesis of amino acids;ABC transporters;Central carbon metabolism in cancer;Biosynthesis of alkaloids derived from ornithine, lysine and nicotinic acid;2-Oxocarboxylic acid metabolism;Butanoate metabolism…	Methanobacterium thermoautotrophicum biosynthetic metabolism;L-glutamate degradation VIII (to propanoate);Superpathway of anaerobic energy metabolism (invertebrates);Superpathway of purine nucleotide salvage;Superpathway of L-threonine metabolism;Superpathway of L-lysine degradation;Superpathway of histidine, purine, and pyrimidine biosynthesis;Superpathway of branched chain amino acid biosynthes…	6	18	1.51551e+08	7.86038e+07	2.05665e+08	1.47659e+08	3.27974e+08	6.1199e+07	2.6481e+08	1.14162e+08	9.94735e+07	3.24479e+08	2.63204e+08	1.61729e+08	1.62861e+08	2.22241e+08	1.0417e+08	1.26551e+08	2.50725e+08	2.08056e+08	1.13758e+08	1.22578e+08	4.3141e+07	2.97107e+08	7.27607e+07	1.72672e+08	1.99059e+08	9.64173e+07	1.77812e+08	1.97446e+08	1.982e+08	4.73966e+08	3.35432e+08	8.1707e+07	1.6716e+08	4.65004e+08	1.33532e+08	2.91569e+08	7.03446e+07
Glutamine	C5 H10 N2 O3	146.069	8.352	YES		86.2	72.3	1	Metabolic pathways;Microbial metabolism in diverse environments;Biosynthesis of plant secondary metabolites;Biosynthesis of cofactors;Biosynthesis of amino acids;ABC transporters;Central carbon metabolism in cancer;D-Amino acid metabolism;Other	Superpathway of purine nucleotide salvage;Superpathway of histidine, purine, and pyrimidine biosynthesis;Superpathway of chorismate metabolism;Other	6	18	1.11283e+08	5.46267e+07	1.3652e+08	1.19249e+08	2.35624e+08	5.94126e+07	1.10684e+08	9.73902e+07	8.79177e+07	2.54164e+08	2.05862e+08	3.18424e+08	2.6984e+08	5.89124e+08	2.54728e+08	1.5228e+08	2.36373e+08	4.57105e+08	4.04029e+08	5.03035e+08	2.62368e+08	2.22458e+08	2.78738e+08	4.91932e+08	4.54183e+08	3.7689e+08	4.85551e+08	5.99198e+08	4.06622e+08	4.88e+08	2.40291e+08	2.88771e+08	3.7806e+08	2.74928e+08	3.94404e+08	3.00941e+08	3.4271e+08
Glutaric acid	C5 H8 O4	132.042	2.586	YES	99.3		87.9	2	Metabolic pathways;Microbial metabolism in diverse environments;Biosynthesis of secondary metabolites;Degradation of aromatic compounds;Biosynthesis of amino acids;2-Oxocarboxylic acid metabolism;Butanoate metabolism;Other	Superpathway of aromatic compound degradation via 3-oxoadipate;Superpathway of aromatic compound degradation via 2-oxopent-4-enoate;Superpathway of L-lysine degradation;Superpathway of branched chain amino acid biosynthesis;Other	6	7	2.7897e+07	2.16121e+07	2.25531e+07	1.84221e+07	2.62093e+07	1.22096e+07	2.34365e+07	3.12589e+07	1.76244e+07	1.94371e+07	1.65307e+07	1.00961e+07	1.88188e+07	1.49222e+07	1.70747e+07	1.28551e+07	1.60418e+07	2.05169e+07	1.75771e+07	1.87092e+07	7.11068e+07	9.86329e+06	2.82719e+07	2.30741e+07	1.46544e+07	4.66362e+07	2.77044e+07	2.43903e+07	2.74168e+07	1.93586e+07	2.19536e+07	2.47569e+07	1.8059e+07	6.10453e+07	2.60105e+07	2.12794e+07	2.25093e+07
Glutathione	C10 H17 N3 O6 S	307.084	8.807	YES			89.3	2	Metabolic pathways;Biosynthesis of cofactors;ABC transporters;Other	Superpathway of seleno-compound metabolism;Other	6	20	1.52436e+08	6.54123e+07	1.2848e+08	1.1584e+08	2.0147e+08	9.09957e+07	1.0238e+08	8.50007e+07	1.13047e+08	1.81839e+08	7.11374e+07	1.58076e+08	1.66262e+08	1.94985e+08	1.11787e+08	1.54398e+08	1.6371e+08	2.6705e+08	2.05917e+08	1.6934e+08	9.50945e+07	1.65582e+08	1.65474e+08	1.88558e+08	1.61521e+08	1.19183e+08	2.40383e+08	2.02959e+08	1.96475e+08	2.03016e+08	1.39065e+08	1.28668e+08	1.28491e+08	1.99576e+08	2.18139e+08	9.52325e+07	1.25286e+08
Glycerol 3-phosphate	C3 H9 O6 P	172.014	8.663	YES			92	2	Metabolic pathways;Biosynthesis of secondary metabolites;ABC transporters;Other	Methanobacterium thermoautotrophicum biosynthetic metabolism;Other	6	21	1.09003e+07	6.60921e+06	1.38441e+07	5.25661e+06	1.27384e+07	1.10645e+07	8.09465e+06	5.6384e+06	1.07146e+07	9.86787e+06	1.69464e+07	8.04793e+06	1.12889e+07	8.00289e+06	9.36933e+06	4.28798e+07	1.08043e+07	1.1849e+07	1.28264e+07	3.07117e+07	7.6945e+06	1.1814e+07	9.64873e+06	6.07458e+06	1.24782e+07	1.54084e+07	6.33505e+06	1.21135e+07	1.23862e+07	1.11109e+07	2.84035e+07	8.39703e+06	1.26729e+07	1.00518e+07	2.63621e+07	1.0175e+07	6.48109e+06
Glycerophosphoglycerol	C6 H15 O8 P	246.05	8.356	YES				3			6	19	5.84339e+06	3.52125e+06	1.18579e+07	6.64132e+06	1.07374e+07	7.32737e+06	9.25322e+06	3.27207e+06	4.85844e+06	8.9265e+06	3.05325e+06	8.80213e+06	7.81712e+06	4.06053e+07	1.55908e+07	1.07888e+07	6.64396e+06	7.15081e+06	1.2575e+07	1.08648e+07	9.71684e+06	3.19393e+07	1.85387e+07	9.98887e+06	1.4058e+07	6.60315e+06	7.35414e+06	1.07616e+07	2.92013e+07	3.34098e+07	1.55743e+07	1.73453e+07	6.14295e+06	9.789e+06	1.84635e+07	1.64056e+07	5.433e+06
Glycerylphosphorylethanolamine	C5 H14 N O6 P	215.056	8.622	YES				3	Metabolic pathways;Other		6	19	1.21934e+08	6.60837e+07	1.35947e+08	1.25953e+08	2.23717e+08	1.34963e+08	1.66111e+08	8.33763e+07	5.11648e+07	6.89121e+07	9.05421e+07	1.03562e+08	1.28145e+08	2.61076e+08	1.62237e+08	2.27741e+08	1.89565e+08	2.36551e+08	1.97506e+08	2.65831e+08	1.11204e+08	1.60834e+08	1.33394e+08	1.87537e+08	1.93156e+08	2.30442e+08	2.70617e+08	1.91163e+08	3.06863e+08	2.27165e+08	1.19888e+08	1.43437e+08	1.26096e+08	1.74329e+08	2.86865e+08	7.78593e+07	1.04996e+08
Glycine	C2 H5 N O2	75.0319	8.418	YES	91			2	Metabolic pathways;Microbial metabolism in diverse environments;Biosynthesis of secondary metabolites;Biosynthesis of plant secondary metabolites;Biosynthesis of cofactors;Carbon metabolism;Biosynthesis of amino acids;ABC transporters;Central carbon metabolism in cancer;D-Amino acid metabolism;Methane metabolism;Other	Superpathway of L-threonine metabolism;Superpathway of histidine, purine, and pyrimidine biosynthesis;Other	6	18	3.93275e+06	2.14099e+06	3.82824e+06	3.61412e+06	6.06085e+06	2.98438e+06	3.88134e+06	3.45032e+06	3.59398e+06	1.31908e+06	1.86022e+06	1.45093e+06	1.84549e+06	2.14247e+06	1.01808e+06	1.01139e+06	2.10524e+06	1.22202e+06	2.58853e+06	2.77219e+06	2.0632e+06	3.02281e+06	2.07663e+06	4.12679e+06	3.09655e+06	2.25704e+06	3.73458e+06	2.47831e+06	4.58739e+06	3.59809e+06	3.13849e+06	1.39433e+06	3.86429e+06	2.50549e+06	1.79417e+06	2.58139e+06	2.20092e+06
Guanine	C5 H5 N5 O	151.049	6.252	YES	96.5		93.2	2	Metabolic pathways;Other	Superpathway of purine nucleotide salvage;Purine nucleotides degradation II (aerobic);Other	6	3	2.27417e+06	893161	1.71844e+06	1.38833e+06	969182	6.11316e+06	3.73778e+06	1.11013e+06	3.17968e+06	3.01984e+06	9.64575e+06	8.84229e+06	6.11934e+06	3.44946e+06	6.05373e+06	8.56621e+06	5.59495e+06	3.17496e+06	4.07591e+06	7.63277e+06	1.90808e+06	3.95229e+06	3.78279e+06	1.61325e+06	7.21202e+06	4.15754e+06	1.66451e+06	3.94607e+06	3.21431e+06	4.52506e+06	4.09722e+06	4.89097e+06	8.50686e+06	1.69977e+06	2.05668e+06	7.84936e+06	4.39138e+06
Guanosine	C10 H13 N5 O5	283.092	6.972	YES	69.4		95.2	2	Metabolic pathways;ABC transporters;Other	Superpathway of purine nucleotide salvage;Purine nucleotides degradation II (aerobic);Other	6	8	258261	130962	563661	492909	207701	1.52883e+06	454537	207552	663410	1.1413e+06	3.31663e+06	3.53188e+06	3.88798e+06	719750	2.14786e+06	3.54145e+06	2.5437e+06	1.09099e+06	2.24816e+06	2.70663e+06	466658	1.54328e+06	1.26856e+06	583568	2.34873e+06	1.4433e+06	171816	1.4033e+06	943694	1.62421e+06	1.93751e+06	1.3133e+06	2.30224e+06	415781	549027	3.74576e+06	1.30655e+06
Hypotaurine	C2 H7 N O2 S	109.02	7.845	YES			92.8	2	Metabolic pathways;Other		6	21	393046	273468	1.02478e+06	977959	5.14893e+06	382608	2.3692e+06	213072	345765	44957.2	50957.5	188719	99391.6	1.73567e+07	46640.7	129947	278826	38961.9	31984.9	72709.6	36295.5	131806	50001.5	189922	66276.3	40609.3	121723	34174	280700	3.72901e+06	202601	38023.3	77382.4	198305	84739.5	154999	24800.2
Indoxyl sulfate	C8 H7 N O4 S	213.01	1.205	YES			85.2	2			6	12	1.10099e+07	8.27743e+07	3.05092e+07	2.32649e+07	6.99585e+06	1.36951e+07	1.80896e+07	1.15956e+08	2.26112e+07	2.04023e+07	2.58309e+07	5.31476e+07	6.57942e+07	5.82755e+07	3.22466e+07	2.3302e+07	1.32014e+07	3.20629e+07	4.07183e+07	8.92627e+07	1.52098e+08	2.73864e+06	8.26593e+07	3.48344e+07	3.9151e+07	6.49583e+07	3.79995e+07	4.07451e+07	2.22088e+07	2.07509e+07	1.65446e+07	5.46026e+07	3.75593e+07	9.76295e+06	6.22803e+07	1.55226e+07	3.16958e+07
Inosine-5'-monophosphate (IMP)	C10 H13 N4 O8 P	348.047	9.006	YES	75.1		88.5	2	Metabolic pathways;Biosynthesis of secondary metabolites;Biosynthesis of plant secondary metabolites;Biosynthesis of cofactors;Biosynthesis of plant hormones;Other	Superpathway of purine nucleotide salvage;Superpathway of histidine, purine, and pyrimidine biosynthesis;Purine nucleotides degradation II (aerobic);Other	6	22	2.20801e+06	2.22222e+06	5.23788e+06	1.9071e+06	5.11362e+06	1.65169e+06	2.22898e+06	2.18648e+06	3.14454e+06	2.79053e+06	494832	1.34937e+06	4.39729e+06	3.77088e+06	787385	2.74449e+06	1.21944e+06	2.86575e+06	1.08507e+06	3.6847e+06	1.08757e+06	2.25454e+06	1.66994e+06	737130	1.75151e+06	1.02113e+06	1.84272e+06	1.56028e+06	6.89162e+06	2.43977e+06	4.59077e+06	1.09783e+06	2.18085e+06	2.75048e+06	5.34521e+06	926782	1.42499e+06
Inositol	C6 H12 O6	180.063	8.606	YES		92	88.5	1	Metabolic pathways;Microbial metabolism in diverse environments;Biosynthesis of secondary metabolites;Biosynthesis of plant secondary metabolites;Biosynthesis of cofactors;Carbon metabolism;ABC transporters;Ascorbate and aldarate metabolism;Central carbon metabolism in cancer;Biosynthesis of alkaloids derived from ornithine, lysine and nicotinic acid;Biosynthesis of alkaloids derived from shikima…	Other	6	15	8.06885e+08	4.11244e+08	7.44308e+08	8.32698e+08	1.01037e+09	5.61474e+08	7.71166e+08	5.83693e+08	7.3333e+08	1.13206e+09	8.17492e+08	9.15479e+08	1.15144e+09	1.09272e+09	8.8062e+08	9.83629e+08	6.03837e+08	1.51449e+09	8.32366e+08	1.05863e+09	4.11636e+08	5.37005e+08	7.11976e+08	9.30003e+08	8.9241e+08	6.88294e+08	1.04201e+09	8.46873e+08	9.28377e+08	1.11597e+09	4.82906e+08	4.37189e+08	7.7713e+08	8.6738e+08	8.79513e+08	4.18752e+08	9.15594e+08
Isethionic acid	C2 H6 O4 S	125.999	6.603	YES				3	Metabolic pathways;Other		6	12	816615	3.39925e+06	1.21015e+06	760522	982652	682164	1.1073e+06	1.59113e+06	634540	1.96156e+06	1.9458e+06	2.05992e+06	4.17474e+06	1.90143e+06	2.25739e+06	1.44028e+06	953056	1.87394e+06	1.79674e+06	2.51558e+06	1.06626e+07	1.07037e+06	3.52928e+06	1.81264e+06	2.35216e+06	4.60611e+06	1.68508e+06	2.53134e+06	2.99975e+06	1.71107e+06	620373	5.92718e+06	1.66172e+06	1.3485e+06	4.47136e+06	687054	3.67938e+06
Itaconic acid	C5 H6 O4	130.027	4.214	YES				3	Metabolic pathways;Microbial metabolism in diverse environments;Carbon metabolism;Ascorbate and aldarate metabolism;2-Oxocarboxylic acid metabolism;D-Amino acid metabolism;Other	Superpathway of pentose and pentitol degradation;L-glutamate degradation VIII (to propanoate);Other	6	8	1.13264e+08	6.21723e+07	8.31955e+07	6.91708e+07	8.48696e+07	8.24689e+07	8.28749e+07	3.31651e+07	4.11574e+07	3.79597e+07	5.97047e+06	6.90667e+07	6.24222e+07	2.84275e+08	5.16134e+07	4.41821e+07	4.90454e+07	5.53582e+07	6.28818e+07	4.36617e+07	5.98841e+07	7.80576e+07	5.94349e+07	5.40216e+07	5.17595e+07	5.11392e+07	8.09323e+07	2.15999e+07	2.08998e+08	1.56956e+08	7.51112e+07	1.17133e+08	6.86952e+07	7.53488e+07	2.75349e+07	7.4971e+07	2.7449e+07
Lactic acid	C3 H6 O3	90.0314	3.343	YES	100			2	Metabolic pathways;Microbial metabolism in diverse environments;Biosynthesis of secondary metabolites;Carbon metabolism;Central carbon metabolism in cancer;Methane metabolism;Other	Superpathway of the 3-hydroxypropanoate cycle;Superpathway of coenzyme A biosynthesis II (plants);Other	6	5	6.31439e+09	3.87723e+09	6.41873e+09	6.51913e+09	7.5825e+09	7.58589e+09	6.57884e+09	3.43781e+09	6.52789e+09	2.81542e+09	2.48457e+09	1.05727e+09	2.11628e+09	3.0009e+09	6.21649e+08	3.52522e+09	3.44404e+09	2.0572e+09	3.20039e+09	2.33618e+09	3.01732e+09	6.11918e+09	3.49363e+09	3.54819e+09	2.16662e+09	2.61093e+09	1.90696e+09	3.24033e+09	3.95081e+09	2.7958e+09	7.66231e+09	2.04527e+09	3.38966e+09	7.53632e+09	3.27575e+09	5.75159e+09	4.14099e+09
Levulinic acid	C5 H8 O3	116.047	2.607	YES				3	Metabolic pathways;Microbial metabolism in diverse environments;Biosynthesis of secondary metabolites;Biosynthesis of cofactors;Biosynthesis of amino acids;2-Oxocarboxylic acid metabolism;Other	Superpathway of coenzyme A biosynthesis II (plants);Superpathway of L-lysine degradation;Superpathway of branched chain amino acid biosynthesis;Other	6	11	3.41422e+07	5.67307e+06	2.16866e+07	3.39533e+07	1.57972e+07	2.19883e+07	3.6211e+07	1.02884e+07	1.70289e+07	2.15284e+07	2.43581e+07	2.29102e+07	2.44477e+07	2.40286e+07	3.3026e+07	4.06977e+07	5.92028e+07	1.22801e+07	1.59075e+07	2.57481e+07	4.37451e+07	3.62029e+07	3.55013e+07	3.22214e+07	2.327e+07	3.45329e+07	1.6752e+07	2.20041e+07	2.67503e+07	3.85623e+07	2.89512e+07	2.84359e+07	3.67567e+07	5.38971e+07	3.37571e+07	5.97053e+07	3.25501e+07
Meglumine	C7 H17 N O5	195.111	5.014	YES				3			6	10	2.58554e+07	2.26399e+07	4.03471e+07	2.29843e+07	3.26898e+07	4.4157e+07	2.78169e+07	1.33246e+07	2.62855e+07	2.32979e+07	3.88084e+07	3.67935e+07	3.26023e+07	2.44075e+07	2.60643e+07	4.87562e+07	4.08695e+07	3.1617e+07	2.44326e+07	4.414e+07	2.38447e+07	3.32198e+07	3.35314e+07	2.103e+07	3.91522e+07	2.64345e+07	1.89132e+07	3.79414e+07	4.46705e+07	2.37805e+07	4.1324e+07	2.6678e+07	4.22827e+07	2.59277e+07	4.28419e+07	2.68048e+07	3.76548e+07
Methanesulfonic acid	C H4 O3 S	95.9877	1.859	YES				3	Metabolic pathways;Other		6	13	752900	459573	1.10706e+06	185860	58895	159498	1.20279e+06	533596	351689	2.56402e+07	7.31405e+06	2.84741e+07	2.2844e+07	1.25633e+07	2.6617e+07	1.52858e+07	2.96088e+07	2.14908e+07	2.90773e+07	1.91521e+07	1.67336e+07	1.32567e+07	2.51117e+07	9.02875e+06	1.45628e+07	9.34242e+06	4.53516e+06	1.2836e+07	1.27859e+07	5.36538e+06	5.90926e+06	1.13194e+07	3.65714e+06	8.56931e+06	1.79607e+07	1.07345e+07	3.12899e+07
Methyl salicylate	C8 H8 O3	152.047	0.961	YES	99.5			2	Metabolic pathways;Microbial metabolism in diverse environments;Biosynthesis of secondary metabolites;Degradation of aromatic compounds;Biosynthesis of alkaloids derived from shikimate pathway;Biosynthesis of phenylpropanoids;Other	Superpathway of aromatic compound degradation via 3-oxoadipate;Superpathway of aromatic compound degradation via 2-oxopent-4-enoate;Other	6	14	3.78187e+06	2.28604e+06	4.31928e+06	4.08799e+06	9.20805e+06	3.85002e+06	7.2038e+06	1.51705e+06	2.27483e+06	2.72558e+06	2.14723e+06	3.43844e+06	5.0111e+06	2.03849e+06	7.89533e+06	3.37967e+06	2.88326e+06	7.71173e+06	3.44785e+06	3.7199e+06	5.77979e+07	1.60296e+06	1.24073e+07	3.19991e+06	8.48e+06	1.0609e+07	1.16364e+07	2.2664e+06	1.68542e+06	1.76068e+06	1.3712e+06	4.73122e+08	2.18772e+07	1.44805e+06	1.91535e+06	1.45966e+06	7.65637e+07
Methylmalonic acid	C4 H6 O4	118.026	3.743	YES	96	85.4	95.7	1	Metabolic pathways;Microbial metabolism in diverse environments;Biosynthesis of secondary metabolites;Biosynthesis of plant secondary metabolites;Degradation of aromatic compounds;Carbon metabolism;Central carbon metabolism in cancer;Biosynthesis of alkaloids derived from ornithine, lysine and nicotinic acid;Biosynthesis of alkaloids derived from shikimate pathway;Biosynthesis of phenylpropanoids…	Methanobacterium thermoautotrophicum biosynthetic metabolism;L-glutamate degradation VIII (to propanoate);Superpathway of anaerobic energy metabolism (invertebrates);Superpathway of aromatic compound degradation via 3-oxoadipate;Superpathway of the 3-hydroxypropanoate cycle;Superpathway of cytosolic glycolysis (plants), pyruvate dehydrogenase and TCA cycle;Superpathway of glycolysis, pyruvate deh…	6	5	1.54556e+09	7.13936e+08	1.08318e+09	8.00109e+08	1.0389e+09	2.1821e+09	8.88134e+08	7.80853e+08	1.37031e+09	6.43752e+08	1.65455e+09	1.8341e+09	8.80615e+08	1.1805e+09	1.30878e+09	7.20819e+08	1.311e+09	8.98571e+08	1.89258e+08	9.9171e+08	5.9702e+08	9.80443e+08	8.61671e+08	7.36521e+08	1.10775e+09	5.14862e+08	5.24993e+08	8.48737e+08	7.06622e+08	9.9911e+08	1.44361e+09	7.30125e+08	9.86309e+08	8.76335e+08	8.16753e+08	1.20543e+09	9.23761e+08
Mevalonic acid	C6 H12 O4	148.074	2.579	YES				3	Metabolic pathways;Biosynthesis of secondary metabolites;Biosynthesis of plant secondary metabolites;Biosynthesis of cofactors;Biosynthesis of amino acids;2-Oxocarboxylic acid metabolism;Biosynthesis of plant hormones;Other	Methanobacterium thermoautotrophicum biosynthetic metabolism;Superpathway of L-threonine metabolism;Superpathway of coenzyme A biosynthesis II (plants);Superpathway of branched chain amino acid biosynthesis;Other	6	19	2.4923e+06	3.48948e+06	4.8539e+06	1.75318e+06	4.59436e+06	3.3164e+06	2.19295e+06	9.16565e+06	4.92758e+06	2.3619e+06	1.94508e+06	2.71017e+06	748914	4.86312e+06	5.59067e+06	969350	2.33127e+06	440115	5.77509e+06	5.70293e+06	1.28153e+07	4.73398e+06	1.27799e+06	1.04647e+07	3.98421e+06	734272	652690	6.39564e+06	8.95526e+06	483287	3.31743e+06	8.2082e+06	4.76573e+06	3.32192e+06	6.88407e+06	2.39106e+06	6.58349e+06
mw = 100.0523; rt = 1.455	C5 H8 O2	100.052	1.455	YES				4			6	7	176752	561321	238025	298625	367551	259136	242731	562672	296150	381389	648473	338958	1.03839e+06	447623	1.08879e+06	306084	125988	304471	606218	820073	4.1401e+06	218402	1.26574e+06	1.25769e+06	674910	1.20999e+06	888689	850473	720925	629639	165549	3.74447e+06	624442	152979	1.55032e+06	222049	950312
mw = 111.98287; rt = 1.697		111.983	1.697	YES				5			6	19	5.02468e+06	1.30831e+07	6.02035e+06	6.27171e+06	3.92782e+06	3.43077e+06	3.79105e+06	8.58762e+06	7.73523e+06	1.30447e+07	6.72032e+06	6.97028e+06	1.33365e+07	9.04134e+06	1.0255e+07	1.04428e+07	3.7882e+06	1.8412e+07	1.45791e+07	1.21253e+07	2.40845e+07	2.64937e+06	1.36231e+07	5.44501e+07	1.98175e+07	4.28657e+07	8.65106e+06	3.00854e+07	4.23165e+06	8.67746e+06	3.54941e+06	1.26529e+07	9.53216e+06	4.99003e+06	1.62803e+07	4.25395e+06	1.10367e+07
mw = 111.98287; rt = 1.88		111.983	1.88	YES				5			6	17	2.73411e+06	6.20092e+06	3.02158e+06	3.96849e+06	2.83819e+06	1.99176e+06	2.55463e+06	5.58152e+06	5.11077e+06	8.37323e+06	2.62803e+06	3.3675e+06	9.97734e+06	2.79541e+06	6.32583e+06	6.34197e+06	1.94678e+06	2.85639e+06	7.67539e+06	7.62222e+06	1.76619e+07	1.20937e+06	4.55853e+06	1.97706e+07	1.29389e+07	1.57037e+07	2.68249e+06	2.7382e+07	1.56151e+06	4.42124e+06	958267	6.8126e+06	5.53359e+06	3.00164e+06	7.13796e+06	1.40428e+06	3.91949e+06
mw = 112.02717; rt = 2.253		112.027	2.253	YES				5			6	9	8.45248e+06	2.99311e+06	7.32984e+06	1.05722e+07	2.90383e+06	2.51611e+07	8.51965e+06	4.95977e+06	9.80535e+06	1.7573e+07	4.18272e+07	7.32263e+07	4.13348e+07	1.58427e+07	6.48255e+07	4.10389e+07	3.18804e+07	2.85265e+07	3.51831e+07	6.73716e+07	1.63743e+07	1.94827e+07	3.25122e+07	1.8412e+07	4.24968e+07	2.99847e+07	1.29077e+07	3.24343e+07	2.57429e+07	4.23769e+07	1.21876e+07	2.88081e+07	3.84317e+07	7.55234e+06	3.02954e+07	3.12319e+07	2.95901e+07
mw = 113.99259; rt = 7.511		113.993	7.511	YES				5			6	11	3.39271e+08	1.52765e+08	2.99279e+08	3.59824e+08	3.46528e+08	2.45199e+08	3.86783e+07	1.91619e+08	3.70778e+08	4.82995e+08	8.66231e+07	5.46812e+08	4.70788e+08	4.18425e+08	4.35199e+08	4.38088e+08	4.65102e+08	6.5333e+08	5.52026e+08	5.62952e+08	3.70195e+08	3.40701e+08	4.37023e+08	5.70031e+08	5.5974e+08	5.73224e+08	4.63551e+08	5.09112e+08	3.95366e+08	3.30351e+08	3.09408e+08	3.39974e+08	5.15208e+08	2.20165e+08	5.94548e+08	3.42548e+08	5.04467e+08
mw = 113.99261; rt = 1.192		113.993	1.192	YES				5			6	12	9.87877e+08	4.47655e+08	9.84415e+08	1.05315e+09	1.11218e+09	8.05006e+08	8.79082e+08	6.04144e+08	1.05539e+09	1.59397e+09	1.38676e+09	1.42368e+09	1.56185e+09	7.68703e+08	1.34013e+09	1.46543e+09	1.62881e+09	1.67119e+09	1.19166e+09	9.17545e+08	1.34196e+09	7.98323e+08	1.27253e+09	1.20398e+09	1.23855e+09	1.1047e+09	1.49273e+09	1.36212e+09	1.14362e+09	1.05424e+09	5.9772e+08	9.57697e+08	1.48085e+09	7.52573e+08	1.06448e+09	6.95019e+08	1.03748e+09
mw = 113.9953; rt = 4.216	C4 H2 O4	113.995	4.216	YES				4			6	13	1.34685e+08	5.23032e+07	1.21798e+08	6.84545e+07	1.0971e+08	1.04123e+08	8.67331e+07	2.90536e+07	3.59428e+07	3.16104e+07	4.47411e+06	5.8362e+07	6.37462e+07	3.57897e+08	3.61275e+07	4.35972e+07	5.2894e+07	5.11817e+07	6.05552e+07	4.39097e+07	4.24725e+07	1.04265e+08	5.69993e+07	4.80782e+07	4.56526e+07	5.47127e+07	7.42462e+07	1.65362e+07	3.39255e+08	2.19627e+08	1.05544e+08	1.47463e+08	6.41358e+07	1.0588e+08	3.0705e+07	7.9934e+07	2.33101e+07
mw = 114.99596; rt = 1.191		114.996	1.191	YES				5			6	11	2.49482e+07	1.23445e+07	2.46812e+07	2.59764e+07	2.72413e+07	2.0886e+07	2.15218e+07	1.57911e+07	2.31894e+07	3.87956e+07	3.34811e+07	3.17735e+07	4.17119e+07	1.95009e+07	3.33885e+07	3.54723e+07	4.18085e+07	4.44388e+07	3.05629e+07	2.31989e+07	3.44803e+07	1.90948e+07	3.18055e+07	3.06871e+07	3.28376e+07	2.93062e+07	3.98608e+07	3.69239e+07	2.80104e+07	2.96273e+07	1.47062e+07	2.77963e+07	3.50177e+07	1.80987e+07	2.64229e+07	1.7932e+07	2.78093e+07
mw = 115.03811; rt = 5.426	C3 H5 N3 O2	115.038	5.426	YES				4			6	10	4.84638e+06	1.01606e+07	2.75214e+06	3.91338e+06	4.36529e+06	1.89701e+06	2.2965e+06	6.77796e+06	2.29308e+06	3.24627e+06	5.5096e+06	5.37683e+06	1.37709e+07	6.59524e+06	8.45587e+06	3.70938e+06	4.65791e+06	6.23589e+06	8.22864e+06	1.13017e+07	3.01942e+07	4.88053e+06	1.35201e+07	5.89061e+06	8.38672e+06	1.3938e+07	9.1672e+06	1.16198e+07	8.8799e+06	9.06869e+06	4.91687e+06	1.65391e+07	8.09191e+06	4.41702e+06	1.56512e+07	3.48269e+06	1.31906e+07
mw = 122.07309; rt = 1.229		122.073	1.229	YES				5			6	21	22585.3	292977	4.83051e+06	15771.2	62637.1	22689.7	6.91945e+06	2.18501e+07	5.24491e+06	228238	60485.8	26452	98157.6	16825	275494	27458.9	32775	235752	19829.7	16051.3	27579.1	9415.9	20270.7	21896.5	105926	85654	185632	34326.8	12500.5	10673.8	7349.65	46347.2	119310	6578.66	19617.3	8988.34	26095.5
mw = 126.02506; rt = 7.617		126.025	7.617	YES				5			6	13	2.25937e+07	1.05483e+07	2.81663e+07	1.68598e+07	1.75201e+07	6.16421e+06	7.15101e+06	1.10336e+07	1.17236e+07	3.46691e+06	1.07938e+07	1.2999e+07	4.10102e+06	8.70637e+06	8.18602e+06	1.20119e+07	1.07054e+07	1.61223e+07	2.5882e+07	2.8746e+07	9.33537e+06	5.03113e+06	6.92139e+06	2.84245e+07	1.59328e+07	1.25014e+07	1.56742e+07	1.89452e+07	1.00713e+07	9.9433e+06	5.55734e+06	8.93799e+06	1.21523e+07	4.67864e+06	1.97722e+07	5.32262e+06	2.30663e+07
mw = 126.03162; rt = 1.247		126.032	1.247	YES				5			6	10	382048	671868	376115	178880	228504	46424.7	215554	1.13637e+06	213390	43313.9	478395	198028	535833	281329	828755	93600.2	140870	620700	686093	448492	1.97767e+06	1.23952e+06	2.40469e+06	779692	400996	666043	810503	2.23815e+06	971879	226025	1.18332e+06	1.89075e+06	571822	967859	745481	1.06297e+06	1.16579e+06
mw = 129.96661; rt = 6.683		129.967	6.683	YES				5			6	9	2.85669e+08	1.57829e+08	3.54207e+08	3.04386e+08	3.39541e+08	2.71315e+08	2.87106e+08	2.08465e+08	3.11211e+08	4.33952e+08	4.78845e+08	5.02143e+08	3.73776e+08	4.90424e+08	4.8394e+08	3.32092e+08	4.70185e+08	5.69911e+08	4.02603e+08	4.21096e+08	3.29206e+08	2.53908e+08	4.38495e+08	4.68933e+08	4.87331e+08	3.22234e+08	4.55529e+08	5.21042e+08	4.87028e+08	4.93968e+08	2.37154e+08	3.59506e+08	4.0633e+08	2.92152e+08	4.21633e+08	2.5787e+08	4.70727e+08
mw = 130.96736; rt = 8.152		130.967	8.152	YES				5			6	21	122012	50053.7	206528	252596	363331	188606	233734	73883.1	101271	43524.9	85598	166288	131512	1.2466e+06	36772.7	101073	210647	129791	115579	169160	182152	137824	177688	397653	302451	132668	559038	128660	904358	5.53366e+06	487745	76218.9	268670	1.13498e+06	229479	206630	103873
mw = 134.999; rt = 2.614	C3 H5 N O3 S	134.999	2.614	YES				4			6	15	7.2187e+07	2.82464e+07	2.63333e+07	3.18828e+07	3.92196e+07	3.01847e+07	2.83191e+07	2.93513e+07	2.46188e+07	2.34916e+07	3.47102e+07	2.30604e+07	2.35117e+07	1.80277e+07	1.76144e+07	4.0728e+07	2.06861e+07	2.29183e+07	1.20049e+07	1.54299e+07	3.08137e+07	2.15648e+07	3.06236e+07	3.07933e+07	3.07839e+07	8.13548e+07	5.11289e+07	3.93468e+07	3.12444e+07	2.19221e+07	3.53925e+07	5.23527e+07	1.09898e+08	2.70756e+07	1.29942e+07	2.34492e+07	3.36795e+07
mw = 136.03843; rt = 4.735	C5 H4 N4 O	136.038	4.735	YES				4			6	9	7.59218e+07	3.24421e+07	7.78945e+07	6.77884e+07	7.83553e+07	1.72806e+08	1.79859e+08	5.01721e+07	1.49323e+08	1.44041e+08	1.91497e+08	2.21415e+08	2.10062e+08	1.15908e+08	1.98414e+08	1.68369e+08	2.12093e+08	2.08083e+08	1.82025e+08	2.02615e+08	1.13378e+08	1.34017e+08	1.69473e+08	1.55998e+08	1.39402e+08	1.05947e+08	7.33833e+07	2.043e+08	1.87634e+08	1.7725e+08	1.05257e+08	1.16707e+08	1.1339e+08	1.7578e+08	1.82904e+08	1.55373e+08	1.87308e+08
mw = 139.99212; rt = 8.501		139.992	8.501	YES				5			6	12	2.73363e+06	1.43614e+06	3.19179e+06	2.62964e+06	4.0598e+06	1.58012e+06	3.26811e+06	1.73004e+06	2.6252e+06	4.19487e+06	4.16433e+06	3.55733e+06	2.99053e+06	3.20317e+06	2.31419e+06	2.37468e+06	4.18579e+06	3.51007e+06	2.27752e+06	2.50484e+06	1.01649e+06	3.34203e+06	1.70408e+06	3.19983e+06	3.97771e+06	2.04591e+06	3.06759e+06	3.51226e+06	3.04124e+06	5.28198e+06	3.40147e+06	1.70622e+06	2.78884e+06	3.89341e+06	2.72006e+06	3.71385e+06	1.78017e+06
mw = 144.00584; rt = 4.216	C5 H4 O5	144.006	4.216	YES				4			6	13	1.19132e+08	7.58216e+07	9.15163e+07	6.91379e+07	1.15371e+08	8.10918e+07	1.26107e+08	2.04001e+07	4.34584e+07	2.71716e+07	3.36738e+06	4.79123e+07	4.90676e+07	4.0251e+08	2.77353e+07	4.02453e+07	5.0206e+07	3.84729e+07	5.96669e+07	3.96659e+07	5.5814e+07	9.99278e+07	6.13351e+07	4.89672e+07	4.15171e+07	5.35416e+07	7.23696e+07	1.33945e+07	3.19711e+08	2.17353e+08	8.46038e+07	1.18188e+08	4.97626e+07	1.07129e+08	2.69927e+07	8.10647e+07	2.05782e+07
mw = 156.00932; rt = 2.584		156.009	2.584	YES				5			6	13	661876	620243	807068	564002	617869	570864	601537	699154	846850	1.98494e+06	721027	1.83563e+06	4.12246e+06	6.83729e+06	4.7226e+06	1.16292e+06	1.6666e+06	1.63891e+06	2.06277e+06	2.25198e+06	1.35588e+07	1.8836e+06	5.59191e+06	3.27213e+06	1.08811e+06	3.14441e+07	2.48312e+06	8.1023e+06	3.48923e+06	3.32795e+06	2.93241e+06	1.70109e+07	1.21436e+06	2.1429e+06	8.04948e+06	388704	5.3157e+06
mw = 160.0157; rt = 2.512	C9 H4 O3	160.016	2.512	YES				4			6	16	2.90106e+07	5.82953e+07	5.12522e+07	4.1673e+07	7.21098e+07	5.35831e+07	3.81687e+07	2.97723e+07	4.43017e+07	8.45994e+07	1.02179e+08	1.16945e+08	9.63195e+07	7.22248e+07	1.32025e+08	5.90467e+07	5.21956e+07	1.47694e+08	1.38737e+08	1.12618e+08	6.35677e+07	2.91311e+07	1.03055e+08	6.21312e+07	1.26823e+08	7.57328e+07	1.35137e+08	1.43844e+08	5.98305e+07	6.72681e+07	2.02276e+07	1.03728e+08	6.97492e+07	1.45451e+07	1.0729e+08	2.07878e+07	9.09259e+07
mw = 168.04559; rt = 1.168	C5 H12 O4 S	168.046	1.168	YES				4			6	13	132178	2.69309e+06	259600	195958	117537	53599.1	199413	1.34053e+06	321718	328197	1.42663e+06	174100	812395	502674	1.68033e+06	333382	89639	406918	1.60122e+06	2.47928e+06	4.21313e+06	41048	2.26121e+06	504268	722437	4.04457e+06	695257	579623	194768	141008	119409	1.90983e+06	145238	24571.5	4.41325e+06	365998	214921
mw = 172.00413; rt = 6.037	C3 H8 O6 S	172.004	6.037	YES				4			6	15	2.46102e+06	3.31752e+06	1.63065e+07	1.9169e+06	2.63356e+06	1.51516e+06	1.52138e+06	2.0749e+06	2.55583e+06	2.2035e+06	2.4389e+06	3.30574e+06	7.89538e+06	2.54215e+06	4.25058e+06	3.1308e+06	2.53669e+06	2.16821e+06	4.00767e+06	2.93805e+06	1.64144e+07	4.96136e+06	6.6254e+06	5.17817e+06	5.52171e+06	1.09864e+07	3.24638e+06	1.2422e+07	5.11875e+06	2.9155e+06	5.45642e+06	6.85681e+06	3.27728e+06	1.64079e+06	8.65357e+06	1.78241e+06	5.41743e+06
mw = 172.04837; rt = 4.352		172.048	4.352	YES				5			6	7	570777	524671	556579	76208.4	645324	330423	387945	1.67154e+06	88663.6	3.41537e+06	446317	7.75986e+06	2.44559e+06	9.2137e+06	7.78687e+06	1.03426e+06	91298.7	6.30539e+06	1.58281e+07	1.84436e+07	4.38473e+07	286715	9.418e+07	1.40771e+06	1.07606e+07	8.42874e+07	2.96704e+07	3.58493e+07	3.57878e+06	1.25693e+07	432231	6.31958e+06	1.72777e+07	120821	1.02974e+08	153395	3.8114e+07
mw = 174.95724; rt = 8.152		174.957	8.152	YES				5			6	12	1.30482e+06	803614	1.34063e+06	1.67583e+06	1.71249e+06	1.14014e+06	1.36187e+06	870900	1.14871e+06	1.35745e+06	1.4146e+06	1.37341e+06	1.67872e+06	2.29631e+06	999735	1.23891e+06	1.52477e+06	1.70024e+06	1.49204e+06	1.73382e+06	1.06406e+06	1.10059e+06	1.17214e+06	1.589e+06	1.60505e+06	1.50652e+06	2.26609e+06	1.28925e+06	1.90791e+06	4.63417e+06	1.19729e+06	873075	1.3448e+06	1.36295e+06	1.61754e+06	840109	1.33331e+06
mw = 179.85143; rt = 4.113		179.851	4.113	YES				5			6	10	1.65167e+07	3.67509e+06	1.29143e+07	1.48605e+07	5.88372e+06	8.39212e+06	1.61486e+07	7.06917e+06	3.53295e+06	3.07443e+07	2.96155e+07	2.94063e+07	4.71934e+07	5.26658e+07	2.86799e+07	2.00018e+07	4.4213e+07	3.02576e+07	2.08045e+07	3.07034e+07	1.6439e+07	2.60183e+07	4.56392e+07	3.8989e+07	2.96685e+07	1.50577e+07	4.41551e+06	3.51399e+07	6.8713e+07	6.57791e+07	3.72207e+07	1.00722e+07	3.72396e+07	2.30271e+07	4.76298e+07	5.24135e+07	3.94254e+07
mw = 181.98033; rt = 7.506	C2 H2 N2 O8	181.98	7.506	YES				4			6	5	1.71972e+07	7.66441e+06	1.40837e+07	1.52292e+07	1.54435e+07	1.40788e+07	1.13256e+07	9.76783e+06	1.7683e+07	2.09736e+07	2.878e+07	3.18514e+07	2.12146e+07	1.91545e+07	2.2025e+07	2.05258e+07	2.37294e+07	2.79317e+07	2.29203e+07	2.1727e+07	2.00748e+07	1.38227e+07	2.05971e+07	2.44262e+07	2.88739e+07	2.23004e+07	1.90623e+07	2.49279e+07	1.68483e+07	1.24196e+07	1.1683e+07	1.77655e+07	2.35151e+07	7.53904e+06	2.25084e+07	1.34232e+07	2.20211e+07
mw = 183.99398; rt = 8.352		183.994	8.352	YES				5			6	10	1.47482e+06	564159	3.22284e+06	1.57765e+06	4.70406e+06	785755	1.73899e+06	1.64688e+06	747371	4.80662e+06	4.80056e+06	8.53376e+06	4.72536e+06	1.45406e+07	8.25244e+06	1.91189e+06	5.84442e+06	1.04418e+07	7.93759e+06	9.3294e+06	8.21837e+06	5.14698e+06	8.54447e+06	1.20918e+07	1.16388e+07	7.93446e+06	9.04595e+06	1.69894e+07	9.37199e+06	1.08082e+07	4.2664e+06	1.01753e+07	9.19777e+06	4.84041e+06	7.74175e+06	8.16986e+06	1.21121e+07
mw = 184.97799; rt = 8.512		184.978	8.512	YES				5			6	15	6.80701e+06	3.50117e+06	1.33514e+07	6.59093e+06	1.95667e+07	2.30793e+06	1.42638e+07	5.46537e+06	3.0891e+06	1.6433e+07	1.49285e+07	7.991e+06	6.83516e+06	1.3933e+07	5.03564e+06	4.58337e+06	1.90157e+07	8.28255e+06	3.45748e+06	4.6276e+06	1.6248e+06	1.66991e+07	2.80151e+06	9.79827e+06	1.19426e+07	2.91353e+06	7.13789e+06	1.19354e+07	1.21838e+07	2.39133e+07	1.83999e+07	4.41125e+06	9.99678e+06	2.14156e+07	5.04866e+06	1.83119e+07	2.07362e+06
mw = 187.05282; rt = 3.322		187.053	3.322	YES				5			6	15	7.15289e+07	5.2372e+07	7.54026e+07	8.42249e+07	8.19792e+07	1.10116e+08	9.69819e+07	3.4227e+07	7.06789e+07	2.21146e+07	1.43914e+07	1.75765e+07	1.22944e+07	2.41887e+07	1.09793e+07	2.7337e+07	3.22746e+07	9.34345e+06	2.77371e+07	1.79702e+07	3.77303e+07	8.017e+07	3.87018e+07	3.40221e+07	1.39502e+07	2.13227e+07	1.48231e+07	2.57765e+07	3.44585e+07	2.85434e+07	1.09654e+08	3.32459e+07	3.74891e+07	1.04406e+08	3.36929e+07	8.31732e+07	4.17757e+07
mw = 188.04915; rt = 3.327		188.049	3.327	YES				5			6	12	2.93829e+08	1.82719e+08	3.43643e+08	3.34185e+08	3.39116e+08	4.21481e+08	3.71196e+08	1.37272e+08	2.97547e+08	8.51561e+07	5.82316e+07	6.81549e+07	4.93975e+07	9.50838e+07	4.40377e+07	1.13974e+08	1.31511e+08	3.68396e+07	1.06357e+08	7.70781e+07	1.33585e+08	3.39147e+08	1.37904e+08	1.43288e+08	5.70945e+07	8.47983e+07	5.24204e+07	9.78606e+07	1.56643e+08	1.10623e+08	4.37843e+08	1.25126e+08	1.49211e+08	4.13733e+08	1.45678e+08	3.17586e+08	1.43606e+08
mw = 189.0096; rt = 1.112	C6 H7 N O4 S	189.01	1.112	YES				4			6	8	2.0262e+06	673880	27768.4	285250	7.50738e+06	614701	379668	501693	117342	67198.7	348817	84815.3	260542	313623	362130	143481	64154.4	388572	1.02239e+06	349662	422240	21619.5	226341	77711.4	298089	3.07637e+06	428148	133449	94777.9	90451	15783.6	258163	85095.7	21647.4	123908	79910.9	121860
mw = 189.95689; rt = 3.359		189.957	3.359	YES				5			6	15	7.84823e+07	4.1266e+07	7.01961e+07	9.38977e+07	8.11594e+07	1.04609e+08	9.21735e+07	3.92111e+07	9.06893e+07	3.28885e+07	3.19115e+07	2.97684e+07	2.07087e+07	3.50011e+07	2.22478e+07	3.91511e+07	4.20297e+07	1.67533e+07	3.84317e+07	2.55974e+07	3.7447e+07	6.60142e+07	4.37001e+07	4.12144e+07	2.25119e+07	3.09592e+07	1.73907e+07	3.74127e+07	4.35072e+07	3.70761e+07	9.04449e+07	3.7307e+07	4.48999e+07	6.80772e+07	3.58424e+07	8.40466e+07	5.4511e+07
mw = 191.08447; rt = 2.622		191.084	2.622	YES				5			6	13	7.24576e+08	1.06306e+08	7.97513e+08	7.39668e+08	4.31798e+08	6.41604e+08	5.41282e+08	3.84424e+08	8.6081e+08	8.95023e+07	5.54158e+07	1.45316e+08	4.48433e+07	2.04178e+07	1.40561e+08	5.00982e+07	5.73407e+08	8.16088e+07	2.63325e+07	3.79313e+07	5.11514e+08	7.62136e+08	6.89245e+07	2.03586e+08	4.52846e+07	3.86909e+07	3.52369e+07	2.17519e+07	5.74003e+07	1.60336e+07	6.50432e+08	3.87924e+08	1.35899e+08	7.78842e+08	3.39626e+07	7.49173e+08	2.58047e+08
mw = 192.08042; rt = 2.623		192.08	2.623	YES				5			6	10	2.8065e+09	4.25243e+08	3.00099e+09	2.88976e+09	1.63469e+09	2.5876e+09	2.22448e+09	1.0751e+09	3.2327e+09	3.56251e+08	2.15846e+08	5.80012e+08	1.3783e+08	8.18184e+07	5.93494e+08	1.95282e+08	1.65135e+09	3.45054e+08	9.35117e+07	1.44038e+08	2.10458e+09	2.86246e+09	2.8727e+08	8.08907e+08	1.79085e+08	1.42399e+08	1.34719e+08	8.53348e+07	2.12626e+08	6.08852e+07	2.52341e+09	1.30761e+09	5.31297e+08	2.99169e+09	1.24559e+08	2.97511e+09	7.6294e+08
mw = 193.00206; rt = 7.556	C H3 N7 O3 S	193.002	7.556	YES				4			6	19	7.19029e+06	4.86946e+06	1.10459e+07	8.8187e+06	1.36517e+07	6.80117e+06	1.39532e+07	5.4442e+06	8.5543e+06	1.48751e+07	1.2025e+07	1.51624e+07	1.31247e+07	2.12114e+07	1.61025e+07	1.15148e+07	2.1308e+07	1.41694e+07	1.35923e+07	1.53433e+07	1.31949e+07	1.42745e+07	1.45858e+07	2.26257e+07	1.50082e+07	9.44825e+06	1.19436e+07	2.2212e+07	2.36363e+07	3.27037e+07	1.55885e+07	1.43702e+07	1.74421e+07	1.31174e+07	1.3534e+07	1.93355e+07	1.66181e+07
mw = 197.90207; rt = 9.008		197.902	9.008	YES				5			6	13	1.02639e+08	7.94436e+07	1.11174e+08	8.26981e+07	1.36731e+08	7.34956e+07	9.55546e+07	6.7608e+07	6.94723e+07	1.36216e+08	6.31446e+07	1.2202e+08	1.70139e+08	1.4118e+08	1.47617e+08	9.88514e+07	1.01864e+08	1.67222e+08	9.70025e+07	1.49734e+08	8.96011e+07	6.40071e+07	1.28823e+08	1.75474e+08	1.32357e+08	1.19859e+08	1.97111e+08	1.64659e+08	1.59225e+08	1.20822e+08	9.30684e+07	1.02186e+08	1.25025e+08	1.11091e+08	1.53501e+08	9.17341e+07	1.18435e+08
mw = 200.01433; rt = 0.873		200.014	0.873	YES				5			6	21	174225	840782	166154	221086	1.1487e+06	252914	2.29786e+06	906580	707708	135412	194861	160560	102123	124828	207207	94670.2	25729.7	332106	65699.9	60790.8	111925	70168.3	55316.9	69612.2	165702	57071.2	105020	135279	60971.7	47942.4	50743.8	171177	113990	35342.7	38159.3	47866.7	57178.1
mw = 201.95689; rt = 1.862		201.957	1.862	YES				5			6	16	89840.9	30538.7	285448	86022.1	48559	80791.3	377144	60726.5	94192.2	1.85457e+07	3.46458e+06	1.39171e+07	1.68031e+07	6.71273e+06	2.14059e+07	1.16802e+07	1.50493e+07	1.18999e+07	2.18972e+07	1.56354e+07	2.17865e+07	1.09605e+07	2.44055e+07	1.13403e+07	8.9695e+06	1.18259e+07	3.63232e+06	9.58631e+06	9.10397e+06	5.55303e+06	9.2304e+06	1.19236e+07	7.24132e+06	9.10055e+06	1.62516e+07	1.46636e+07	2.38831e+07
mw = 202.00456; rt = 8.35		202.005	8.35	YES				5			6	12	2.86448e+06	1.12769e+06	5.52981e+06	2.59736e+06	7.97229e+06	1.32532e+06	3.34443e+06	2.94469e+06	1.36831e+06	8.6928e+06	9.04729e+06	1.47251e+07	8.4341e+06	2.56072e+07	1.48574e+07	3.53013e+06	1.03632e+07	1.81496e+07	1.4837e+07	1.62417e+07	1.47615e+07	8.57259e+06	1.55524e+07	2.07962e+07	2.09967e+07	1.42429e+07	1.65089e+07	2.99943e+07	1.59237e+07	1.76493e+07	7.75302e+06	1.83554e+07	1.64143e+07	8.19957e+06	1.31371e+07	1.29966e+07	2.14305e+07
mw = 202.04531; rt = 3.379	C4 H6 N6 O4	202.045	3.379	YES				4			6	7	1.05677e+08	5.70353e+07	1.06306e+08	1.2091e+08	1.05588e+08	8.05859e+07	1.03534e+08	4.25294e+07	1.76511e+08	6.27398e+07	5.67198e+07	6.75754e+07	5.09621e+07	6.18175e+07	4.0901e+07	7.96779e+07	8.56934e+07	4.0868e+07	7.07068e+07	6.43516e+07	4.50524e+07	9.22747e+07	7.371e+07	9.44493e+07	5.03293e+07	5.58712e+07	4.18045e+07	7.74163e+07	8.88682e+07	5.02575e+07	5.91372e+07	5.97371e+07	6.94282e+07	5.96419e+07	9.35383e+07	7.79518e+07	8.44028e+07
mw = 202.98856; rt = 8.513		202.989	8.513	YES				5			6	10	9.77464e+06	4.92768e+06	1.69938e+07	9.13389e+06	2.4885e+07	3.69753e+06	1.79956e+07	7.66164e+06	4.41741e+06	2.60626e+07	2.04938e+07	1.11305e+07	1.01666e+07	1.993e+07	6.80691e+06	6.90495e+06	2.46712e+07	1.23055e+07	5.69028e+06	6.77317e+06	2.91e+06	2.05592e+07	4.77405e+06	1.35881e+07	1.76597e+07	4.63063e+06	1.00594e+07	1.78008e+07	1.58953e+07	3.01889e+07	2.50265e+07	7.19526e+06	1.44505e+07	2.35311e+07	6.76005e+06	2.57651e+07	3.88451e+06
mw = 203.00419; rt = 3.756	C2 H N7 O5	203.004	3.756	YES				4			6	3	8.05307e+07	3.21782e+07	5.05215e+07	6.49211e+07	7.03262e+07	8.55688e+07	5.42093e+07	4.43219e+07	8.88117e+07	4.8145e+07	9.98725e+07	1.17202e+08	6.41866e+07	6.32743e+07	7.98146e+07	7.01643e+07	6.70441e+07	6.86037e+07	5.89458e+07	6.58282e+07	4.09942e+07	6.36709e+07	6.21417e+07	4.95737e+07	6.94231e+07	3.90842e+07	4.66387e+07	5.90347e+07	5.58365e+07	3.95965e+07	3.99072e+07	5.13381e+07	5.77688e+07	3.96156e+07	6.26938e+07	5.7333e+07	7.19497e+07
mw = 203.04581; rt = 2.512	C6 H10 N3 O3 P	203.046	2.512	YES				4			6	20	1.94453e+06	5.06335e+06	2.93388e+06	1.83718e+06	3.13575e+06	1.75808e+06	2.21903e+06	3.47665e+06	2.09628e+06	2.76077e+06	4.34672e+06	1.99613e+06	5.66759e+06	4.62736e+06	3.4765e+06	2.26333e+06	2.0446e+06	4.76998e+06	3.01353e+06	2.84453e+06	5.18016e+06	1.06864e+06	6.99768e+06	2.30001e+06	4.55197e+06	1.09956e+07	959367	2.1678e+06	2.93738e+06	4.78366e+06	1.85345e+06	3.32512e+06	2.56618e+06	1.8801e+06	3.39716e+06	1.80987e+06	1.97724e+06
mw = 204.00911; rt = 1.259		204.009	1.259	YES				5			6	7	114269	6.89294e+06	3.77271e+06	135807	128330	223359	5.73694e+06	3.21766e+07	5.79649e+06	1.05167e+06	1.12245e+06	236578	1.80154e+06	349394	563736	407279	353961	1.21728e+06	424344	369452	6.40747e+06	104313	724428	845838	654167	1.39901e+06	415251	514451	149888	407545	479382	1.62559e+06	471961	219037	1.42286e+06	863011	311392
mw = 205.06131; rt = 2.557		205.061	2.557	YES				5			6	12	4.13214e+07	1.8744e+07	6.58538e+07	3.75811e+07	1.13965e+08	8.25951e+07	5.51269e+07	5.06447e+06	6.48865e+07	2.1795e+07	1.40766e+08	1.27773e+08	4.82933e+07	9.18823e+07	1.81137e+08	8.49686e+07	1.091e+08	1.76621e+08	4.72403e+07	4.04389e+07	1.75421e+08	1.85378e+07	1.40719e+08	8.0857e+07	1.39517e+08	1.45191e+08	1.44234e+08	1.0457e+08	9.33706e+07	7.2576e+07	1.86246e+07	9.49474e+07	8.71515e+07	1.34508e+07	8.69247e+07	2.21293e+07	1.26645e+08
mw = 206.05764; rt = 2.548		206.058	2.548	YES				5			6	11	7.0209e+07	2.83326e+07	9.83935e+07	7.36516e+07	1.55127e+08	1.02431e+08	7.22708e+07	3.96472e+07	9.24138e+07	1.59828e+08	1.88393e+08	1.6756e+08	1.63187e+08	2.54285e+06	2.15117e+08	1.19986e+08	1.57968e+08	2.2433e+08	2.75402e+06	1.31197e+08	2.01898e+08	4.75161e+07	1.6513e+08	1.37892e+08	1.77049e+08	1.85917e+08	1.42677e+07	176116	1.3633e+08	8.72598e+07	4.05318e+07	1.52295e+08	1.43649e+08	3.05557e+07	1.20943e+08	3.92832e+07	1.6903e+08
mw = 213.91808; rt = 1.191		213.918	1.191	YES				5			6	21	3.47446e+07	1.18041e+07	2.55635e+07	3.97241e+07	4.10741e+07	3.25906e+07	2.4743e+07	1.21642e+07	4.05547e+07	7.27021e+07	6.08166e+07	6.07621e+07	7.08735e+07	2.70124e+07	5.5543e+07	5.07319e+07	7.52803e+07	6.18607e+07	5.96432e+07	3.27904e+07	3.88264e+07	2.69401e+07	4.55166e+07	5.10018e+07	5.25457e+07	3.96898e+07	4.30531e+07	5.14999e+07	3.71469e+07	4.46101e+07	2.00463e+07	3.42771e+07	5.86326e+07	2.57782e+07	3.84364e+07	2.38509e+07	1.49457e+07
mw = 214.91829; rt = 1.185	C6 H3 N P2 S2	214.918	1.185	YES				4			6	22	3.85752e+06	1.39982e+06	2.84171e+06	4.73488e+06	4.51525e+06	3.92253e+06	3.14149e+06	1.36035e+06	4.84477e+06	8.99599e+06	7.33963e+06	6.60842e+06	7.96499e+06	2.97881e+06	6.32293e+06	5.6509e+06	8.76786e+06	7.28112e+06	7.19927e+06	3.64252e+06	5.92607e+06	2.8309e+06	5.53023e+06	4.93409e+06	6.07272e+06	4.47042e+06	5.26568e+06	7.01265e+06	4.21339e+06	5.02642e+06	2.16803e+06	3.79627e+06	7.17099e+06	2.60196e+06	4.15664e+06	4.43828e+06	1.77904e+06
mw = 216.00901; rt = 0.811		216.009	0.811	YES				5			6	21	1.04558e+06	2.32346e+08	8.96707e+06	152434	448160	256370	6.3121e+07	7.08446e+07	2.17836e+07	651050	816359	43630.7	665716	59794.3	765494	263789	29087.4	62559.2	134218	16334.4	216685	8836.42	77173.2	151225	412746	275824	47215.6	109470	12394.2	54320.8	24853.4	878299	162717	45025.8	77252.4	48534.6	29465.1
mw = 216.04; rt = 8.587	C6 H13 Cl O6	216.04	8.587	YES				4			6	7	6.9102e+07	4.46753e+07	7.55764e+07	7.6802e+07	7.51967e+07	2.76954e+07	6.45144e+07	5.04595e+07	7.80378e+07	1.11575e+08	1.04551e+08	1.15148e+08	9.4982e+07	7.82405e+07	1.24963e+08	8.70607e+07	8.74214e+07	1.0822e+08	9.20843e+07	8.56884e+07	6.77183e+07	5.25717e+07	9.18858e+07	8.79551e+07	9.67915e+07	7.43658e+07	1.01829e+08	1.13059e+08	7.71618e+07	3.94763e+07	4.14557e+07	6.67273e+07	8.58668e+07	3.29286e+07	7.20428e+07	4.51112e+07	1.18938e+08
mw = 216.05905; rt = 8.623	C4 H12 N2 O8	216.059	8.623	YES				4			6	21	6.89517e+06	4.2032e+06	8.52734e+06	7.68603e+06	1.37068e+07	8.51233e+06	1.03563e+07	5.16107e+06	2.81829e+06	3.96936e+06	5.97635e+06	6.30513e+06	7.66069e+06	1.60666e+07	1.01701e+07	1.45882e+07	1.13239e+07	1.4819e+07	1.2679e+07	1.55753e+07	7.1975e+06	9.71327e+06	8.6226e+06	1.02147e+07	1.19705e+07	1.46063e+07	1.8524e+07	1.20884e+07	1.71499e+07	1.37276e+07	7.8765e+06	8.97359e+06	7.7832e+06	9.57768e+06	1.68876e+07	4.62241e+06	6.55255e+06
mw = 216.08043; rt = 1.681	C6 H12 N6 O S	216.08	1.681	YES				4			6	7	142965	44259.2	110733	72712.4	68243	268183	91313.3	46268.4	89417.6	8.90469e+06	5.39878e+06	1.13519e+07	1.13611e+07	8.62677e+06	1.21658e+07	8.27675e+06	3.91518e+06	5.38889e+06	1.41522e+07	1.30988e+07	8.01821e+06	3.86861e+06	7.36434e+06	1.06326e+07	1.07441e+07	1.83133e+07	8.86775e+06	9.89101e+06	3.56659e+06	1.01869e+07	3.69434e+06	1.80903e+06	3.77471e+06	1.00297e+06	1.48041e+07	2.67574e+06	6.27834e+06
mw = 216.08048; rt = 0.886		216.08	0.886	YES				5			6	16	32719	13064.3	34848.6	104119	33662.8	20574.3	20377.7	21369.4	42554.7	94554.3	46769.8	57869.5	872131	1.00357e+06	163189	93566.5	188776	34717.6	659331	1.39064e+06	1.33706e+06	274190	893573	242188	1.20025e+06	2.30893e+06	1.86375e+06	419759	1.09932e+06	1.08197e+07	1.04317e+06	6.25771e+06	1.45213e+06	232779	5.01334e+06	1.35606e+06	952529
mw = 216.0997; rt = 4.271		216.1	4.271	YES				5			6	14	862375	2.66757e+07	748532	812208	176230	158940	1.1423e+06	1.82926e+07	811052	766892	819202	1.05995e+06	211151	242081	1.0933e+06	189053	706371	1.07252e+06	831166	178251	1.5828e+07	154666	401584	171121	937355	582190	886344	951655	591275	161705	325038	1.3772e+06	181386	100476	775452	431991	949991
mw = 216.96781; rt = 8.512		216.968	8.512	YES				5			6	15	1.10604e+06	563897	2.0909e+06	543660	3.33279e+06	342578	2.44982e+06	876326	456608	2.97227e+06	2.27399e+06	1.22059e+06	1.07547e+06	1.9926e+06	742360	760664	2.89572e+06	1.30609e+06	504223	730217	234483	2.65765e+06	416458	1.42909e+06	2.00296e+06	463378	1.19005e+06	1.80825e+06	1.78667e+06	3.73293e+06	3.01805e+06	631413	1.6044e+06	3.70695e+06	771847	2.84645e+06	274896
mw = 217.95182; rt = 3.746		217.952	3.746	YES				5			6	15	3.09097e+07	1.22988e+07	2.04043e+07	1.51378e+07	2.08943e+07	4.93516e+07	2.08506e+07	1.33318e+07	2.3208e+07	1.26987e+07	2.9683e+07	3.11706e+07	1.45003e+07	2.00535e+07	2.16404e+07	2.03467e+07	1.94681e+07	1.45974e+07	1.47872e+07	1.45168e+07	1.0222e+07	2.14665e+07	1.46489e+07	1.08976e+07	1.93764e+07	8.649e+06	8.85217e+06	1.41195e+07	1.19854e+07	2.03061e+07	3.33451e+07	1.22982e+07	1.67451e+07	1.81919e+07	1.57288e+07	2.69734e+07	2.18513e+07
mw = 218.02482; rt = 1.241		218.025	1.241	YES				5			6	8	269186	3.85603e+06	434491	124021	449060	179903	605017	5.10114e+06	529625	261687	461174	399882	1.05014e+06	587457	906106	366479	87756.3	415654	435909	479224	1.36961e+06	94457.6	758995	295260	403696	1.22201e+06	495730	693071	300949	149551	216759	1.3168e+06	239154	73722.2	356772	99366.2	239062
mw = 219.03838; rt = 2.524	C7 H9 N O7	219.038	2.524	YES				4			6	7	1.93551e+07	6.14704e+07	4.88607e+07	2.24254e+07	6.06134e+07	4.79471e+07	3.94275e+07	4.79409e+07	3.76127e+07	8.3429e+07	1.19109e+08	7.23346e+07	1.06106e+08	8.43074e+07	7.47295e+07	4.94573e+07	4.84057e+07	1.34418e+08	8.55646e+07	7.17521e+07	8.37929e+07	1.85837e+07	1.11661e+08	6.4107e+07	1.18445e+08	1.53741e+08	1.45988e+08	1.01303e+08	5.7011e+07	7.45039e+07	2.1506e+07	8.08251e+07	8.3065e+07	1.57893e+07	7.19233e+07	2.04703e+07	7.47889e+07
mw = 220.00412; rt = 1.163	C7 H8 O6 S	220.004	1.163	YES				4			6	9	60201.2	1.46862e+06	617668	22121.7	175034	33586.4	1.19196e+06	9.80763e+06	477236	75237.8	84858.8	30792.5	79778.4	18328.4	81540.5	29301.9	22857.5	28214.9	34832.7	29981.3	123474	12762.4	39318.6	22065.8	43897.7	103628	30898.4	34035.1	20897.8	16659.9	14964.5	50798.8	30953.9	11570.2	25949.2	13759.9	23096.9
mw = 220.0348; rt = 2.53	C7 H14 N2 P2 S	220.035	2.53	NO				4			6	7	2.30883e+07	4.93246e+07	3.8824e+07	1.56513e+07	4.33316e+07	2.36223e+07	3.00433e+07	3.87731e+07	2.82733e+07	5.37139e+07	7.91017e+07	4.39052e+07	5.81279e+07	6.31373e+07	5.04571e+07	3.3504e+07	3.44969e+07	6.66802e+07	6.53005e+07	6.44572e+07	6.25551e+07	1.13457e+07	6.64579e+07	4.54244e+07	8.43982e+07	1.19917e+08	1.084e+08	8.02109e+07	3.98419e+07	4.94506e+07	1.61007e+07	5.15561e+07	6.16078e+07	1.22008e+07	4.93019e+07	1.52777e+07	4.90103e+07
mw = 223.96049; rt = 8.151	C3 H7 N4 P3 S	223.96	8.151	YES				4			6	13	7.20587e+06	4.85795e+06	7.41739e+06	9.38687e+06	9.85002e+06	6.35487e+06	7.84254e+06	4.62976e+06	6.04654e+06	7.0823e+06	6.98632e+06	7.57062e+06	9.41725e+06	1.082e+07	5.2459e+06	6.55485e+06	8.24963e+06	9.73574e+06	7.56661e+06	9.05714e+06	6.32123e+06	6.11343e+06	7.47713e+06	8.56043e+06	9.52307e+06	8.2799e+06	1.24362e+07	7.48252e+06	8.82523e+06	9.76534e+06	6.02877e+06	4.98619e+06	7.95392e+06	5.42088e+06	8.37397e+06	4.63731e+06	7.55882e+06
mw = 229.00444; rt = 1.223	C8 H7 N O5 S	229.004	1.223	YES				4			6	12	31498.4	756216	28354.5	115149	79947.9	99849	127543	4.059e+06	94271.4	369640	656262	859269	1.56186e+06	493396	481688	804051	102152	559507	2.55932e+06	4.52649e+06	3.44696e+06	57112.1	2.27095e+06	911245	2.45145e+06	3.57679e+06	3.05335e+06	1.98495e+06	1.14008e+06	557416	157833	2.28505e+06	1.49713e+06	189826	2.72522e+06	21891	1.3971e+06
mw = 230.00064; rt = 4.217	C5 H11 O6 P S	230.001	4.217	YES				4			6	16	4.24504e+07	2.33246e+07	2.97848e+07	3.47062e+07	4.07616e+07	2.82706e+07	2.98046e+07	9.12238e+06	2.02251e+07	1.4848e+07	1.65013e+06	2.13383e+07	2.19881e+07	5.26636e+07	1.40078e+07	1.77037e+07	1.94069e+07	2.56165e+07	2.44132e+07	2.47588e+07	1.76405e+07	2.46487e+07	3.06404e+07	2.10658e+07	1.80259e+07	2.95292e+07	3.99795e+07	8.69329e+06	5.79992e+07	3.77435e+07	2.18642e+07	4.01371e+07	2.02768e+07	2.16837e+07	1.17418e+07	1.84991e+07	1.32513e+07
mw = 230.07658; rt = 1.679	C6 H10 N6 O4	230.077	1.679	YES				4			6	7	5.11066e+06	393430	2.1249e+06	959357	116462	7.84716e+06	2.17962e+06	255003	2.16125e+06	3.32745e+07	3.24822e+07	3.34904e+07	1.69768e+07	2.59436e+07	2.10439e+07	2.56975e+07	2.41061e+07	2.7869e+07	2.63054e+07	2.19566e+07	2.22466e+07	1.72383e+07	2.92197e+07	2.47876e+07	3.80518e+07	1.92979e+07	2.13564e+07	3.78563e+07	1.80037e+07	1.36565e+07	8.19264e+06	1.23764e+07	1.60089e+07	6.30024e+06	2.06236e+07	8.9464e+06	2.33157e+07
mw = 234.01973; rt = 1.088		234.02	1.088	YES				5			6	8	170609	6.94427e+06	520047	117829	402128	282918	994056	4.61057e+06	331109	301883	387826	385577	1.90612e+06	657234	1.29565e+06	219294	344029	599452	1.99694e+06	4.93436e+06	5.00789e+06	59303.9	3.42235e+06	1.10463e+06	1.43669e+06	3.67039e+06	3.66228e+06	2.76314e+06	4.14991e+06	1.4658e+06	251579	1.98074e+06	1.34801e+06	728322	3.60964e+06	160404	1.80863e+06
mw = 241.00449; rt = 2.152		241.004	2.152	YES				5			6	9	872201	1.81653e+07	1.63584e+06	226477	99204.1	108331	1.91223e+06	5.9771e+07	706572	124612	656585	184349	1.4309e+06	202480	565324	220367	140963	274044	176793	166254	320252	77865.7	184303	127534	170599	963122	212403	129522	162747	108019	129703	330044	206035	53852.5	187353	100606	163412
mw = 241.0045; rt = 1.219	C9 H7 N O5 S	241.004	1.219	YES				4			6	8	655251	5.46246e+06	1.19834e+06	221334	199067	678585	420650	1.15267e+07	398403	28017.9	1.61842e+06	27329.3	174431	324264	999322	355817	256329	212950	53917.6	24587.9	94550.6	26755.3	34172.3	34675.2	53384.2	3.45824e+06	116238	42655.1	26828.7	18035.6	10877	112800	19274.6	9588.68	54814.4	14573.7	43238.2
mw = 242.98368; rt = 1.229	C8 H5 N O6 S	242.984	1.229	YES				4			6	11	219380	3.64962e+06	119399	204771	179340	63778.4	403627	1.62914e+07	119838	404509	1.75924e+06	391651	3.49632e+06	171070	223885	144182	312132	451479	687026	1.45738e+06	1.18377e+07	117917	2.33681e+06	1.63034e+06	2.08374e+06	2.11769e+06	1.92996e+06	2.72772e+06	1.54726e+06	1.28093e+06	374502	3.62829e+06	3.72448e+06	148253	4.97111e+06	474379	1.21209e+06
mw = 243.02019; rt = 1.289	C9 H9 N O5 S	243.02	1.289	YES				4			6	6	1.31378e+06	1.12427e+07	1.35727e+06	18065.8	175989	192352	834365	3.31478e+07	621714	448719	1.34122e+06	372739	1.98141e+06	63512.6	907308	519839	238014	626180	672114	1.54755e+06	1.2971e+06	25931	1.20202e+06	556618	983977	4.22901e+06	2.51423e+06	978799	2.44984e+06	650739	83607.4	315120	1.43702e+06	11440.8	2.31013e+06	100382	919759
mw = 243.08709; rt = 8.399	C7 H18 N O6 P	243.087	8.399	YES				4			6	22	6.32227e+07	3.26485e+07	3.17009e+07	4.01924e+07	7.4623e+07	4.73563e+07	7.16283e+07	2.20381e+07	2.45707e+07	3.33093e+07	7.24692e+07	7.01806e+07	5.81349e+07	5.50388e+07	1.00046e+08	9.29871e+07	1.45304e+08	1.09077e+08	9.16499e+07	9.96177e+07	7.2195e+07	6.89668e+07	5.49386e+07	4.48591e+07	6.63545e+07	1.34718e+08	1.72892e+08	7.57319e+07	9.64997e+07	3.49307e+07	2.2162e+07	7.66816e+07	5.73483e+07	4.2613e+07	1.678e+08	2.36056e+07	5.094e+07
mw = 243.18336; rt = 1.22		243.183	1.22	YES				5			6	7	2.59542e+06	987104	1.3802e+06	882557	1.1205e+06	706341	776811	483387	1.07494e+06	1.4339e+06	1.69912e+06	1.57179e+06	1.23978e+06	987385	1.58525e+06	1.53207e+06	716949	1.55664e+06	2.11716e+06	1.51196e+06	526556	557507	2.25611e+06	681819	1.32471e+06	1.12279e+06	2.19903e+06	6.93469e+06	598133	1.48968e+06	1.51724e+06	812967	1.0695e+06	481508	2.6966e+06	485072	1.22717e+06
mw = 244.97529; rt = 3.324	C6 H5 N3 O4 P2	244.975	3.324	YES				4			6	12	5.75463e+07	3.50837e+07	9.35299e+07	4.79893e+07	5.95875e+07	5.07866e+07	5.91687e+07	3.00434e+07	8.35311e+07	2.64046e+07	2.6573e+07	3.02353e+07	1.66312e+07	3.68352e+07	1.58275e+07	3.43795e+07	3.65645e+07	1.42143e+07	3.33277e+07	2.43506e+07	3.63011e+07	6.96331e+07	3.85894e+07	4.32418e+07	1.64203e+07	2.18152e+07	2.34861e+07	3.72153e+07	5.22458e+07	3.11627e+07	6.01804e+07	2.90247e+07	4.09306e+07	3.28347e+07	3.70301e+07	5.08277e+07	4.10019e+07
mw = 246.97836; rt = 8.512		246.978	8.512	YES				5			6	7	1.05934e+07	5.40237e+06	2.10302e+07	1.06996e+07	2.85948e+07	8.55027e+06	1.89032e+07	7.57705e+06	1.41524e+07	2.47786e+07	2.08036e+07	1.939e+07	2.03618e+07	1.68398e+07	1.43548e+07	1.7344e+07	2.85237e+07	1.6946e+07	1.85136e+07	1.60689e+07	7.44869e+06	2.32398e+07	1.07961e+07	1.38491e+07	1.75375e+07	1.31802e+07	1.22967e+07	1.63265e+07	1.45862e+07	2.26179e+07	1.80815e+07	1.08048e+07	1.41241e+07	2.20859e+07	1.00932e+07	1.76597e+07	1.19034e+07
mw = 248.99211; rt = 8.351	C3 H5 N7 O3 P2	248.992	8.351	YES				4			6	19	8.8463e+06	6.34641e+06	7.2496e+06	9.63813e+06	9.29439e+06	5.90599e+06	7.50156e+06	5.3781e+06	8.32996e+06	1.53931e+07	1.26599e+07	1.32744e+07	1.41992e+07	7.1908e+06	1.04118e+07	1.10715e+07	8.65577e+06	1.83118e+07	1.52888e+07	1.10756e+07	6.29673e+06	6.31783e+06	8.4055e+06	8.578e+06	9.51989e+06	9.8287e+06	1.20399e+07	8.71793e+06	6.35427e+06	3.42121e+06	4.38551e+06	7.60655e+06	8.64528e+06	3.63341e+06	1.06962e+07	3.91026e+06	1.05173e+07
mw = 249.00674; rt = 2.624	C4 H12 N O7 P S	249.007	2.624	YES				4			6	13	6.05815e+06	2.32443e+06	9.34107e+06	6.01101e+06	4.30217e+06	4.52068e+06	6.8865e+06	5.64225e+06	8.111e+06	787056	455721	1.27348e+06	273293	223349	1.22683e+06	233226	4.11286e+06	471811	500275	239438	5.02304e+06	6.53038e+06	324592	2.15656e+06	305349	334569	791745	259663	649553	155267	5.0707e+06	3.57326e+06	1.80781e+06	5.24485e+06	214027	5.83263e+06	2.38665e+06
mw = 249.96765; rt = 7.505	C3 H3 N6 O4 P S	249.968	7.505	YES				4			6	1	4.22398e+07	1.97936e+07	2.88759e+07	4.46074e+07	3.97643e+07	3.46155e+07	2.88368e+07	2.52494e+07	4.68977e+07	5.45615e+07	7.50325e+07	7.73738e+07	5.53899e+07	4.03086e+07	4.94569e+07	5.16106e+07	5.91021e+07	7.19628e+07	5.88124e+07	5.59606e+07	4.47025e+07	3.16381e+07	4.64769e+07	4.76393e+07	6.40654e+07	5.47682e+07	4.86596e+07	5.80962e+07	3.70958e+07	2.46304e+07	2.56102e+07	4.01428e+07	5.23386e+07	1.60625e+07	5.42195e+07	2.83967e+07	4.94959e+07
mw = 250.08742; rt = 1.29		250.087	1.29	YES				5			6	11	124084	4.90947e+06	473473	33197.5	23072	12544.6	585005	3.83074e+06	305154	28713	88898.6	34294.7	338948	32486	35585.1	29866.6	31735.2	27522	24414.4	72005.6	433321	13381.3	92899.2	22861.8	102891	116408	30166.2	195952	19948	60564.6	12644.3	50640.5	51092.9	17756.1	124783	14799.1	126432
mw = 251.98918; rt = 8.152		251.989	8.152	NO				5			6	19	1.90903e+06	1.0393e+06	2.58335e+06	3.49527e+06	4.28029e+06	1.90758e+06	2.79854e+06	1.50848e+06	1.22231e+06	1.2068e+06	1.406e+06	1.39734e+06	2.52317e+06	4.47133e+06	917546	1.27053e+06	2.51915e+06	2.14091e+06	1.47434e+06	2.53453e+06	1.72188e+06	1.94168e+06	1.83032e+06	3.10142e+06	2.64523e+06	2.57613e+06	5.71561e+06	1.71381e+06	4.65669e+06	5.71828e+06	3.23689e+06	1.01677e+06	2.43298e+06	3.64757e+06	3.23022e+06	1.77225e+06	1.63101e+06
mw = 254.02481; rt = 1.061	C11 H10 O5 S	254.025	1.061	YES				4			6	13	2.02089e+07	1.11976e+07	9.74691e+06	3.52878e+07	5.21607e+07	3.34138e+07	1.49515e+07	1.98198e+07	2.72779e+07	2.99376e+06	8.31165e+06	75619.6	73832	2.7589e+07	2.82363e+06	5.46e+06	3.36789e+06	3.03481e+06	3.5055e+06	9.42295e+06	3.25156e+07	547507	140923	49189.7	3.51472e+06	1.91507e+07	1.60784e+06	32842.6	20732.7	41680.6	3.5746e+06	4.29777e+06	364302	867164	111006	175784	42515.9
mw = 255.0226; rt = 4.218	C6 H9 N O10	255.023	4.218	YES				4			6	14	2.28356e+08	1.01226e+08	2.16208e+08	1.83692e+08	1.86367e+08	1.57939e+08	1.5821e+08	6.5968e+07	1.15578e+08	9.13584e+07	1.83245e+07	1.39577e+08	1.55244e+08	3.58117e+08	9.77564e+07	1.40214e+08	1.29947e+08	1.32693e+08	1.41509e+08	1.08782e+08	9.40945e+07	1.5336e+08	1.35734e+08	1.06212e+08	1.11412e+08	1.35046e+08	2.67667e+08	5.90798e+07	3.81919e+08	2.19753e+08	1.31662e+08	2.23552e+08	1.44453e+08	1.26328e+08	8.33356e+07	1.23074e+08	6.18953e+07
mw = 255.98882; rt = 1.157		255.989	1.157	YES				5			6	14	7.06188e+06	2.96437e+07	6.22758e+06	1.41069e+07	9.36438e+06	3.98225e+06	4.08051e+06	2.10647e+07	8.84084e+06	2.65514e+06	3.42681e+06	5.00624e+06	5.32025e+07	6.12847e+06	1.03095e+07	4.02629e+06	9.33877e+06	2.87867e+06	1.21682e+07	1.04826e+07	7.82384e+07	4.07846e+06	4.43847e+07	6.06745e+06	5.7506e+06	2.37002e+07	1.61087e+07	1.68885e+07	3.54219e+07	7.52656e+06	1.31304e+07	7.60479e+07	9.11833e+06	6.72456e+06	2.21712e+07	1.19226e+07	1.02707e+07
mw = 258.03514; rt = 3.75	C6 H6 N6 O6	258.035	3.75	YES				4			6	7	3.55406e+07	1.82085e+07	2.54222e+07	1.57731e+07	2.51895e+07	5.87419e+07	2.56162e+07	1.31861e+07	2.6492e+07	1.16783e+07	3.6968e+07	3.42928e+07	1.38586e+07	2.64783e+07	2.65173e+07	2.24075e+07	2.40076e+07	1.41521e+07	1.48465e+07	1.6736e+07	9.32884e+06	2.65628e+07	1.72374e+07	1.09318e+07	2.19529e+07	7.05239e+06	8.89251e+06	1.49286e+07	1.36397e+07	2.24e+07	3.14823e+07	1.22847e+07	1.73047e+07	2.01696e+07	1.84515e+07	2.88524e+07	2.67594e+07
mw = 260.06806; rt = 2.625	C7 H12 N6 O3 S	260.068	2.625	YES				4			6	11	1.50279e+07	544250	1.90618e+07	2.18477e+07	1.63731e+07	1.84188e+07	1.30494e+07	958334	2.62516e+07	6.14834e+06	4.34704e+06	1.17532e+07	3.46615e+06	1.88903e+06	8.90724e+06	4.55642e+06	1.93268e+07	6.57656e+06	2.28689e+06	3.43444e+06	1.35464e+07	1.77668e+07	4.80119e+06	9.81952e+06	3.24558e+06	2.09293e+06	2.31625e+06	1.98044e+06	4.27489e+06	1.01283e+06	1.11641e+07	1.28768e+07	7.92821e+06	1.29086e+07	3.38025e+06	1.64248e+07	1.24384e+07
mw = 264.03056; rt = 2.614	C10 H16 O2 S3	264.031	2.614	YES				4			6	14	3.88501e+06	8.64239e+06	7.04255e+06	6.09008e+06	8.44726e+06	4.13466e+06	6.04689e+06	9.53605e+06	5.10615e+06	5.30179e+06	5.73119e+06	8.31215e+06	1.64577e+07	3.76883e+06	8.05496e+06	4.00902e+06	1.00977e+07	7.54295e+06	6.286e+06	1.04601e+07	7.63996e+07	4.99687e+06	2.46462e+07	9.60164e+06	7.35773e+06	2.0128e+07	8.52449e+06	1.01222e+07	1.1176e+07	6.47535e+06	3.88099e+06	2.90512e+07	1.16265e+07	1.0841e+07	1.31811e+07	5.08235e+06	1.79643e+07
mw = 264.06668; rt = 1.241	C10 H16 O6 S	264.067	1.241	YES				4			6	17	225081	3.31909e+06	138404	73614.5	171823	25318.6	173219	3.33152e+06	74148.2	115843	404593	66591.7	3.56696e+06	41549.9	313927	72401.1	203026	263660	357452	296533	7.50088e+06	27391.4	424100	49423.7	216649	1.07207e+06	336773	393255	204341	126399	19126.5	4.26761e+06	151744	42758.2	478640	25610.1	281402
mw = 269.03822; rt = 1.323	C7 H11 N O10	269.038	1.323	YES				4			6	14	4.50093e+06	2.10972e+06	4.31188e+06	1.94908e+06	1.86037e+06	2.46445e+06	3.23022e+06	1.01435e+06	919873	1.19748e+06	183089	2.31975e+06	2.61431e+06	4.97002e+06	2.27471e+06	1.76656e+06	1.67354e+06	2.62226e+06	1.45378e+06	1.8452e+06	3.0287e+06	1.6712e+06	1.77703e+06	1.22129e+06	1.78278e+06	1.5336e+06	2.49761e+06	772233	3.76436e+06	3.80163e+06	1.70095e+06	2.28808e+06	3.00491e+06	1.17647e+06	841600	1.42321e+06	1.03102e+06
mw = 271.95313; rt = 4.115	C6 H9 Br O7	271.953	4.115	YES				4			6	13	1.70685e+08	6.37908e+07	1.79846e+08	1.23759e+08	8.23092e+07	9.97699e+07	1.5751e+08	6.04887e+07	4.77757e+07	1.61393e+08	1.92022e+07	1.88078e+08	2.38659e+08	5.18132e+08	1.40735e+08	1.37808e+08	2.31235e+08	2.22902e+08	1.56461e+08	1.71492e+08	1.35524e+08	2.49161e+08	2.23522e+08	2.92362e+08	1.65087e+08	1.1635e+08	8.59897e+07	8.89641e+07	7.02452e+08	5.50889e+08	3.28225e+08	1.50097e+08	3.03347e+08	2.2387e+08	1.81923e+08	3.43135e+08	1.19176e+08
mw = 272.01121; rt = 7.563	C4 H13 N6 P S3	272.011	7.563	YES				4			6	22	325294	249022	1.73367e+06	553801	1.26683e+06	480796	1.60894e+06	637108	609389	1.51727e+06	830251	1.47322e+06	952259	2.77264e+06	1.62197e+06	791169	1.32666e+06	940011	967861	1.38079e+06	688406	1.08135e+06	985686	3.00281e+06	1.09417e+06	563578	829408	1.27233e+06	4.26784e+06	7.86958e+06	1.75289e+06	1.41071e+06	1.58696e+06	3.51203e+06	1.47217e+06	2.20714e+06	1.22274e+06
mw = 274.01466; rt = 1.474		274.015	1.474	YES				5			6	8	2.53108e+06	1.00549e+08	3.96385e+06	102430	4.33954e+06	520360	5.7831e+06	4.86492e+07	3.15934e+06	122148	544882	214616	955402	101807	322018	174483	130446	175306	2.12503e+06	171571	301211	75403.8	246537	123305	265490	754964	116934	134217	139040	86183.5	52793.2	339870	118670	49587.5	119208	74940.6	292378
mw = 278.98341; rt = 2.536	C3 H11 N3 O6 P2 S	278.983	2.536	YES				4			6	18	759632	6.61993e+07	2.65574e+06	629326	648570	706296	7.81002e+06	5.95158e+07	780724	540401	1.05022e+06	647353	1.59464e+06	404763	1.08071e+06	421393	674682	630371	469911	430332	785088	470378	595615	593182	563323	2.2496e+06	554025	471304	402198	339628	359752	707047	673286	288989	397610	468093	706704
mw = 279.13177; rt = 5.019		279.132	5.019	YES				5			6	18	2.77198e+06	935671	826929	4.55239e+06	2.00719e+06	962889	5.09929e+06	404932	163432	111533	1.14487e+06	141475	134850	40150.8	327423	2.58198e+06	4.37164e+06	64386.9	1.09535e+06	89592.4	1.27186e+06	5.19903e+06	2.34243e+06	416100	932093	1.65391e+06	56335.3	1.64413e+06	533411	1.10915e+06	850721	1.31201e+06	1.66357e+06	8.85162e+06	84474.5	1.5727e+06	413031
mw = 279.9886; rt = 8.608	C5 H2 N10 O P2	279.989	8.608	YES				4			6	10	1.24945e+07	9.21522e+06	1.88739e+07	1.27323e+07	1.28398e+07	1.27894e+07	1.22524e+07	8.88944e+06	1.64631e+07	2.00843e+07	1.92628e+07	2.78276e+07	1.60081e+07	1.37258e+07	1.86433e+07	1.58483e+07	1.69422e+07	2.00812e+07	1.70644e+07	1.77288e+07	1.1966e+07	9.78071e+06	1.93815e+07	1.98391e+07	1.74491e+07	9.22532e+06	1.77913e+07	2.07103e+07	1.00163e+07	7.94817e+06	6.14745e+06	1.31783e+07	1.30187e+07	6.3462e+06	1.53862e+07	5.90396e+06	2.24679e+07
mw = 280.09451; rt = 2.564	C7 H16 N6 O4 S	280.095	2.564	YES				4			6	15	1.13563e+07	3.56169e+06	1.53806e+07	1.81553e+07	2.25619e+07	2.11503e+07	1.24772e+07	2.99018e+06	1.59621e+07	1.1895e+07	8.39651e+06	1.28808e+07	6.89298e+06	3.29107e+06	1.80608e+07	6.09792e+06	2.75322e+07	1.23909e+07	4.74001e+06	5.38766e+06	2.75935e+07	1.06878e+07	1.0183e+07	1.628e+07	6.96781e+06	5.18531e+06	6.96324e+06	3.94799e+06	6.35685e+06	2.62673e+06	7.26566e+06	2.98037e+07	1.9612e+07	5.20816e+06	4.41063e+06	6.64847e+06	2.31269e+07
mw = 281.01833; rt = 7.87	C4 H9 N7 O4 P2	281.018	7.87	YES				4			6	18	7.99145e+06	4.65045e+06	9.18752e+06	7.10883e+06	9.78582e+06	5.50477e+06	7.14546e+06	6.50805e+06	1.38205e+07	1.0637e+06	1.40933e+06	642652	701134	2.08348e+06	715780	956411	1.9364e+06	546753	3.75371e+06	3.12109e+06	3.19322e+06	3.22672e+06	4.23608e+06	5.45422e+06	4.09691e+06	2.15759e+06	2.86224e+06	5.33231e+06	8.45365e+06	1.1779e+06	3.84994e+06	3.76366e+06	3.17979e+06	3.20907e+06	3.54915e+06	3.65342e+06	3.75296e+06
mw = 282.98643; rt = 8.604	C4 H7 N5 O6 P2	282.986	8.604	YES				4			6	22	9.96024e+06	7.06308e+06	6.4501e+06	1.04968e+07	1.1028e+07	5.40297e+06	9.93362e+06	6.31667e+06	1.0164e+07	1.54839e+07	8.97196e+06	7.41027e+06	1.56105e+07	6.67784e+06	6.94248e+06	1.12187e+07	5.68002e+06	1.90234e+07	1.24972e+07	1.31232e+07	3.73417e+06	6.15027e+06	6.55731e+06	6.64324e+06	9.15784e+06	9.18672e+06	1.33965e+07	7.06599e+06	6.76882e+06	4.37341e+06	5.15747e+06	4.41968e+06	5.25809e+06	4.36258e+06	1.17191e+07	2.76777e+06	8.73063e+06
mw = 284.12086; rt = 7.849	C9 H20 N2 O8	284.121	7.849	YES				4			6	21	2.72308e+06	503936	1.39969e+06	2.52161e+06	1.80751e+06	990966	2.03591e+06	579869	318979	3.11199e+06	2.00231e+06	1.77913e+06	3.80618e+06	2.92185e+06	2.21192e+06	1.3758e+06	6.15692e+06	3.55958e+06	1.70185e+06	2.71146e+06	2.01814e+06	3.40531e+06	3.64194e+06	5.01318e+06	2.46701e+06	2.59432e+06	4.40776e+06	3.92771e+06	6.61794e+06	5.2124e+06	2.80897e+06	3.73924e+06	2.47449e+06	3.9629e+06	4.05014e+06	3.47018e+06	1.52578e+06
mw = 285.08275; rt = 2.526	C6 H16 N5 O6 P	285.083	2.526	YES				4			6	7	247692	1.60615e+07	1.05408e+06	274178	274309	210577	2.36767e+06	1.51812e+07	303563	185687	1.09833e+06	396907	1.50133e+06	162121	949481	179030	816448	228411	216089	174215	488372	182148	178176	236818	545421	2.68436e+06	167694	182906	374780	155247	251951	351177	358974	148136	186262	172732	229033
mw = 297.82745; rt = 9.015		297.827	9.015	YES				5			6	10	1.00555e+07	1.16299e+07	1.5814e+07	9.38955e+06	1.4457e+07	1.15477e+07	9.46933e+06	6.77321e+06	7.78805e+06	1.64519e+07	5.41061e+06	1.70698e+07	1.78313e+07	1.17123e+07	2.22433e+07	1.25323e+07	1.41462e+07	2.08384e+07	1.07025e+07	1.6555e+07	1.45509e+07	6.50159e+06	2.18176e+07	2.09389e+07	1.637e+07	1.33732e+07	1.95407e+07	2.12503e+07	1.16444e+07	6.36581e+06	7.00493e+06	1.7205e+07	1.53691e+07	4.51229e+06	1.49337e+07	7.22964e+06	1.77188e+07
mw = 297.88952; rt = 6.691		297.89	6.691	YES				5			6	17	1.95736e+07	1.34794e+07	3.07027e+07	2.74812e+07	2.60521e+07	3.20789e+07	2.19192e+07	1.70884e+07	3.80147e+07	3.65121e+07	3.46953e+07	4.87671e+07	2.80412e+07	2.93858e+07	3.56987e+07	2.36915e+07	5.38896e+07	6.72753e+07	2.96314e+07	3.64887e+07	2.0421e+07	1.89868e+07	2.71972e+07	2.87938e+07	3.87201e+07	2.21568e+07	3.31105e+07	3.3917e+07	2.83306e+07	3.56399e+07	1.75684e+07	2.50763e+07	3.39089e+07	2.2385e+07	2.71355e+07	1.73041e+07	4.60001e+07
mw = 300.9264; rt = 1.184	C H2 N7 O6 P3	300.926	1.184	YES				4			6	12	2.23507e+06	1.20572e+06	2.54691e+06	3.08237e+06	2.90198e+06	2.28672e+06	1.71014e+06	1.12607e+06	6.03053e+06	4.12701e+06	5.1494e+06	5.85788e+06	3.78171e+06	1.83642e+06	7.35022e+06	3.1234e+06	4.38382e+06	4.14812e+06	4.96709e+06	2.71537e+06	3.41142e+06	1.63101e+06	3.35834e+06	3.30265e+06	3.78305e+06	2.20477e+06	4.22184e+06	3.7694e+06	2.79495e+06	1.85791e+06	1.18e+06	2.57167e+06	3.35606e+06	904449	2.36914e+06	1.33503e+06	2.46215e+06
mw = 303.10826; rt = 8.4	C10 H18 N5 O4 P	303.108	8.4	YES				4			6	21	4.51906e+07	2.29427e+07	2.28162e+07	2.83034e+07	5.18083e+07	3.36754e+07	5.07286e+07	1.55686e+07	1.77104e+07	2.32878e+07	5.2184e+07	5.09312e+07	4.01096e+07	3.977e+07	7.05771e+07	6.60899e+07	1.04247e+08	7.71252e+07	6.47133e+07	7.16432e+07	5.20794e+07	4.85774e+07	3.90693e+07	3.20942e+07	4.72551e+07	9.4085e+07	1.22291e+08	5.51569e+07	6.94361e+07	2.48407e+07	1.58064e+07	5.59432e+07	4.07318e+07	2.98948e+07	1.17635e+08	1.67812e+07	3.67228e+07
mw = 305.09465; rt = 2.548	C6 H22 N5 O3 P3	305.095	2.548	YES				4			6	21	2.12682e+06	302019	3.55727e+06	3.3035e+06	5.88129e+06	4.5842e+06	2.87637e+06	567311	3.8061e+06	5.66447e+06	631707	4.23141e+06	4.21257e+06	2.04529e+06	199293	458819	5.99577e+06	6.27285e+06	403900	3.42759e+06	6.69975e+06	2.44018e+06	3.40723e+06	5.706e+06	4.42877e+06	3.50456e+06	4.14525e+06	2.48848e+06	3.98707e+06	1.59362e+06	1.20635e+06	5.64128e+06	3.00548e+06	1.00698e+06	3.00389e+06	1.24596e+06	7.40246e+06
mw = 307.06515; rt = 4.723	C10 H9 N7 O5	307.065	4.723	YES				4			6	9	6.30997e+06	4.61577e+06	8.59638e+06	9.82198e+06	3.48504e+06	1.98281e+07	7.71625e+06	3.65848e+06	5.22461e+06	3.61386e+07	3.55823e+07	2.44921e+07	3.93861e+07	1.16625e+07	4.29372e+07	6.05291e+07	2.3729e+07	4.03277e+07	3.80745e+07	3.77524e+07	1.17133e+07	1.66698e+07	3.88076e+07	1.8831e+07	2.70053e+07	1.91907e+07	1.09676e+07	2.23136e+07	1.51145e+07	3.64593e+07	2.33251e+07	2.2041e+07	3.62205e+07	7.32874e+06	7.26155e+06	3.32837e+07	2.75048e+07
mw = 308.12947; rt = 1.282	C13 H24 O6 S	308.129	1.282	YES				4			6	13	33821.2	2.827e+06	102373	23852.2	19353.5	15339.7	136069	1.6775e+06	106775	33289	31774.6	30832.6	44831.4	37353.8	37893.4	33742.8	24894.9	31952.2	33463.6	24762	24614.1	13103.7	26143.6	26370	44677.1	24934.6	23954	26818.6	17499.2	21943.2	10144.5	20283.9	26032	9072.56	23620.5	21131.8	34511.8
mw = 313.10213; rt = 4.773	C11 H15 N5 O6	313.102	4.773	YES				4			6	9	7.50347e+06	1.27528e+07	2.15724e+07	2.73127e+07	1.33807e+07	2.94857e+07	2.37947e+07	4.31934e+06	1.53944e+07	1.20695e+08	2.24922e+08	2.64465e+08	2.22611e+08	1.14401e+08	2.62354e+08	3.38481e+08	1.17966e+08	3.40145e+07	2.40019e+08	3.83325e+08	1.6006e+07	1.70039e+08	1.45943e+08	4.7421e+07	3.43522e+08	8.15238e+07	2.88029e+07	7.14032e+07	6.22097e+07	2.08923e+08	6.12467e+07	1.64995e+08	3.52152e+08	3.63725e+07	1.06222e+07	3.43024e+08	8.91872e+07
mw = 314.12026; rt = 8.349	C8 H14 N10 O4	314.12	8.349	YES				4			6	18	3.96151e+06	2.4217e+06	5.0171e+06	4.7614e+06	8.53581e+06	1.95125e+06	4.30213e+06	3.47496e+06	2.69419e+06	9.84194e+06	7.64748e+06	1.04388e+07	1.29401e+07	1.36906e+07	8.92355e+06	5.24855e+06	7.97088e+06	1.53219e+07	1.62828e+07	1.60299e+07	9.05183e+06	7.12933e+06	8.81603e+06	1.26384e+07	1.31793e+07	1.46092e+07	1.64338e+07	1.96144e+07	1.06931e+07	9.46995e+06	7.20623e+06	8.85877e+06	1.28131e+07	7.12258e+06	1.29678e+07	7.46336e+06	1.29917e+07
mw = 316.08831; rt = 8.513	C8 H12 N8 O6	316.088	8.513	YES				4			6	18	4.30887e+06	2.07346e+06	4.9817e+06	4.74169e+06	1.04921e+07	1.57446e+06	6.59961e+06	3.12576e+06	2.78151e+06	8.82605e+06	6.18703e+06	4.28192e+06	4.74874e+06	4.71366e+06	2.60927e+06	3.89726e+06	6.2551e+06	5.75123e+06	3.17434e+06	3.75469e+06	1.14146e+06	8.09522e+06	1.85729e+06	4.41382e+06	4.85227e+06	2.75184e+06	4.53395e+06	4.72904e+06	4.53558e+06	7.07923e+06	7.30499e+06	2.09803e+06	4.67022e+06	8.01652e+06	4.05522e+06	5.72005e+06	1.7369e+06
mw = 317.95504; rt = 7.506		317.955	7.506	YES				5			6	6	2.84168e+07	1.27187e+07	1.93245e+07	2.5441e+07	2.59838e+07	2.30761e+07	1.7693e+07	1.74147e+07	3.16019e+07	3.80051e+07	5.04123e+07	5.55249e+07	3.73907e+07	2.74042e+07	3.30855e+07	3.62035e+07	4.3325e+07	4.70305e+07	3.89721e+07	3.91989e+07	2.78992e+07	2.33354e+07	2.99509e+07	3.35425e+07	4.35805e+07	3.78497e+07	3.31094e+07	3.91778e+07	2.72451e+07	1.49213e+07	1.70557e+07	2.51029e+07	3.55219e+07	1.01862e+07	3.02334e+07	1.86274e+07	3.35315e+07
mw = 322.21766; rt = 1.304	C16 H34 O4 S	322.218	1.304	YES				4			6	15	1.76883e+06	272860	179730	1.12474e+06	308598	103046	2.07902e+06	198720	81768.9	3.48655e+06	1.9821e+06	412650	784613	1.35545e+06	464921	6.2109e+06	1.041e+06	2.82771e+06	1.61471e+06	1.30508e+06	2.47128e+06	428665	1.45796e+06	1.62164e+06	243183	252688	1.03166e+06	1.11645e+06	74696.9	3.0933e+06	89399.4	219651	1.5334e+06	197106	391152	1.31278e+06	490897
mw = 326.04185; rt = 6.862		326.042	6.862	YES				5			6	10	2.82427e+06	2.21401e+06	1.1666e+06	1.21219e+06	1.78056e+06	904039	1.14524e+06	2.42611e+06	1.2997e+06	1.65243e+06	2.04781e+06	1.76743e+06	4.04384e+06	1.52675e+06	1.54548e+06	1.59075e+06	1.59163e+06	2.16491e+06	2.10042e+06	2.58999e+06	9.93219e+06	1.96949e+06	3.97301e+06	2.41275e+06	2.86651e+06	3.98947e+06	2.55544e+06	2.72085e+06	2.92181e+06	2.62038e+06	1.60739e+06	5.66496e+06	2.82118e+06	1.08169e+06	4.37881e+06	2.06946e+06	2.8648e+06
mw = 326.99803; rt = 8.806	C5 H10 N7 O4 P S2	326.998	8.806	YES				4			6	18	5.53369e+06	2.67206e+06	5.34294e+06	4.42867e+06	7.11539e+06	4.03346e+06	3.80702e+06	3.35216e+06	4.22947e+06	7.54104e+06	2.77726e+06	6.85644e+06	6.06004e+06	6.13109e+06	5.13427e+06	6.08737e+06	6.58173e+06	1.13366e+07	8.48259e+06	6.21433e+06	4.27154e+06	5.85269e+06	7.73086e+06	7.0812e+06	6.74996e+06	4.61267e+06	9.25558e+06	7.96525e+06	7.00053e+06	3.85049e+06	4.56229e+06	5.58341e+06	4.96872e+06	5.17928e+06	7.47409e+06	3.4413e+06	6.6081e+06
mw = 330.09243; rt = 4.779	C10 H14 N6 O7	330.092	4.779	YES				4			6	5	471255	1.05224e+06	1.57551e+06	2.0941e+06	1.09086e+06	1.79805e+06	2.19058e+06	446744	967747	7.7368e+06	1.34366e+07	1.79327e+07	1.43027e+07	7.66746e+06	1.71863e+07	1.95327e+07	1.00019e+07	2.79433e+06	1.3562e+07	2.08394e+07	1.91397e+06	8.0112e+06	1.35739e+07	4.0201e+06	1.82261e+07	6.90555e+06	2.9365e+06	6.47782e+06	3.94453e+06	8.3167e+06	3.21956e+06	1.03499e+07	1.97657e+07	3.03706e+06	966887	1.35994e+07	9.20245e+06
mw = 334.10118; rt = 4.714	C12 H18 N2 O9	334.101	4.714	YES				4			6	16	475973	253219	877928	770152	402124	3.01063e+06	618677	228999	519797	1.1202e+06	1.63512e+06	1.20192e+06	1.786e+06	471003	1.40245e+06	2.77147e+06	1.54415e+06	1.05576e+06	2.33349e+06	1.1472e+06	453002	3.26383e+06	2.18789e+06	1.03605e+06	1.14957e+06	1.10243e+06	244134	1.14396e+06	923387	2.06658e+06	4.45197e+06	1.41086e+06	2.0777e+06	1.27728e+06	366562	6.15031e+06	1.54969e+06
mw = 350.02621; rt = 8.513	C7 H11 Cl N10 O S2	350.026	8.513	NO				4			6	18	4.15128e+06	2.17285e+06	4.90944e+06	4.5733e+06	1.002e+07	1.53748e+06	6.82717e+06	3.09431e+06	2.69967e+06	8.25421e+06	6.16068e+06	4.02534e+06	4.6477e+06	4.89325e+06	3.05789e+06	3.59536e+06	6.1621e+06	5.98734e+06	3.03854e+06	3.5261e+06	1.20396e+06	7.39547e+06	1.88341e+06	4.32886e+06	4.80741e+06	2.63897e+06	4.51979e+06	4.73151e+06	4.43739e+06	6.6358e+06	7.00255e+06	2.31186e+06	4.64421e+06	7.51778e+06	3.62299e+06	5.17638e+06	1.85308e+06
mw = 351.02411; rt = 8.513	C6 H15 N3 O10 P2	351.024	8.513	YES				4			6	15	7.0059e+06	3.92557e+06	9.02212e+06	7.82196e+06	1.74266e+07	2.8343e+06	1.12338e+07	5.3627e+06	4.52684e+06	1.50845e+07	1.15913e+07	7.53954e+06	8.14482e+06	8.78671e+06	5.62935e+06	6.42933e+06	1.16118e+07	1.06224e+07	5.57547e+06	6.14171e+06	2.30372e+06	1.23935e+07	3.46146e+06	7.38547e+06	8.64868e+06	4.66335e+06	8.11499e+06	8.89307e+06	7.59336e+06	1.11419e+07	1.16896e+07	4.54312e+06	8.07232e+06	1.25953e+07	6.50106e+06	9.21154e+06	3.39321e+06
mw = 358.10848; rt = 1.246		358.108	1.246	YES				5			6	20	439657	6.4928e+06	216982	173558	13442.6	39103.1	80738	427175	100927	115955	224596	998673	1.46545e+07	3.95021e+06	2.06321e+06	2.51539e+06	23879.3	848336	2.82495e+06	2.26447e+06	6.3446e+06	75889.2	6.61394e+06	401478	3.7579e+06	3.23006e+06	3.50263e+06	1.69218e+06	652793	1.2825e+06	50528	9.83093e+06	382348	43638.6	2.77373e+06	57965.4	487759
mw = 364.00163; rt = 8.802	C6 H14 N4 O8 P2 S	364.002	8.802	YES				4			6	18	7.51499e+06	4.86787e+06	5.10038e+06	6.64377e+06	7.88273e+06	4.65321e+06	5.53622e+06	3.9598e+06	7.4479e+06	9.63857e+06	6.43827e+06	8.21143e+06	9.5271e+06	5.20631e+06	5.49194e+06	9.0093e+06	6.8523e+06	1.31025e+07	1.30715e+07	8.66654e+06	4.2394e+06	6.05873e+06	6.55619e+06	6.00112e+06	7.17738e+06	7.53657e+06	9.54693e+06	7.52544e+06	5.24028e+06	2.73906e+06	4.23656e+06	5.25322e+06	5.41542e+06	3.98283e+06	8.35301e+06	3.24319e+06	7.31415e+06
mw = 381.85086; rt = 6.69	C4 H O15 P3	381.851	6.69	YES				4			6	14	1.95984e+07	9.21357e+06	2.55534e+07	1.64544e+07	2.21186e+07	1.76394e+07	1.58878e+07	1.37097e+07	1.93277e+07	2.60839e+07	2.27834e+07	3.84319e+07	2.66586e+07	2.8025e+07	2.00954e+07	2.58423e+07	3.18838e+07	3.79875e+07	2.23396e+07	2.65719e+07	1.80052e+07	1.63036e+07	1.62785e+07	2.71556e+07	2.24599e+07	2.0738e+07	2.86028e+07	3.35371e+07	2.51748e+07	2.12591e+07	1.19532e+07	1.66811e+07	2.48109e+07	1.56536e+07	2.42103e+07	1.46417e+07	2.95002e+07
mw = 385.94264; rt = 7.505	C5 H4 N6 O11 P2	385.943	7.505	YES				4			6	6	1.61628e+07	7.34833e+06	1.22935e+07	1.81136e+07	1.48622e+07	1.36434e+07	1.05504e+07	9.97893e+06	1.77754e+07	2.24007e+07	2.77274e+07	3.34057e+07	2.16603e+07	1.55142e+07	1.92679e+07	2.10209e+07	2.49045e+07	2.64579e+07	1.95683e+07	2.32147e+07	1.63623e+07	1.32115e+07	1.71826e+07	1.96028e+07	2.6216e+07	2.27673e+07	1.85468e+07	2.43012e+07	1.51968e+07	8.17376e+06	9.55347e+06	1.54715e+07	2.13281e+07	5.47466e+06	2.10293e+07	1.06574e+07	1.9741e+07
mw = 407.00896; rt = 8.807	C14 H10 N5 O6 P S	407.009	8.807	YES				4			6	16	1.03356e+07	4.86247e+06	1.11477e+07	7.84256e+06	1.22596e+07	8.42994e+06	7.57263e+06	7.66874e+06	8.38587e+06	1.41529e+07	5.25813e+06	1.38937e+07	1.07016e+07	1.31868e+07	1.03689e+07	1.20318e+07	1.43604e+07	2.18129e+07	1.66172e+07	1.13612e+07	9.1364e+06	1.15842e+07	1.57472e+07	1.68149e+07	1.40647e+07	8.18831e+06	1.7339e+07	1.74683e+07	1.36623e+07	8.89703e+06	8.46983e+06	1.16988e+07	1.01818e+07	1.02638e+07	1.33331e+07	6.93754e+06	1.60358e+07
mw = 423.96113; rt = 8.82	C15 H11 N2 O5 P3 S	423.961	8.82	YES				4			6	21	6.72634e+06	3.22658e+06	4.57235e+06	7.16317e+06	6.67598e+06	3.80872e+06	5.23723e+06	5.76546e+06	3.76068e+06	1.09253e+07	3.76221e+06	7.41833e+06	5.12928e+06	6.85744e+06	7.93356e+06	5.27956e+06	5.841e+06	2.35768e+07	7.55271e+06	7.55659e+06	5.49909e+06	5.78653e+06	8.47582e+06	1.28665e+07	6.57789e+06	6.77398e+06	1.19236e+07	9.76641e+06	8.53777e+06	7.55851e+06	5.27966e+06	4.6594e+06	6.52514e+06	4.50685e+06	1.26292e+07	3.39452e+06	8.78483e+06
mw = 70.00279; rt = 1.193		70.0028	1.193	YES				5			6	8	2.58567e+08	1.07718e+08	2.47682e+08	2.51474e+08	2.44185e+08	1.89681e+08	2.05335e+08	1.36369e+08	2.09784e+08	3.54596e+08	3.27769e+08	3.07433e+08	3.35616e+08	1.962e+08	3.16634e+08	3.20757e+08	3.83166e+08	4.70955e+08	2.96178e+08	2.17233e+08	3.13105e+08	1.94781e+08	2.73694e+08	2.78483e+08	2.94818e+08	2.99853e+08	3.9357e+08	3.11208e+08	2.89424e+08	3.03945e+08	1.48958e+08	2.38259e+08	3.40839e+08	1.65475e+08	2.51623e+08	1.89562e+08	2.81896e+08
mw = 74.03659; rt = 3.743		74.0366	3.743	YES				5			6	9	1.5896e+08	7.60431e+07	1.26155e+08	9.69499e+07	1.40176e+08	2.57545e+08	1.25787e+08	9.03832e+07	1.58819e+08	7.62228e+07	1.95353e+08	1.81892e+08	1.07784e+08	1.46501e+08	1.50322e+08	1.21062e+08	1.576e+08	1.03205e+08	1.14688e+08	1.19095e+08	6.85072e+07	1.37596e+08	9.22151e+07	7.18686e+07	1.34703e+08	6.25437e+07	7.2018e+07	1.0218e+08	7.78104e+07	1.19871e+08	1.77421e+08	8.72799e+07	1.17268e+08	1.07544e+08	1.13805e+08	1.48535e+08	1.63662e+08
mw = 74.03661; rt = 1.589		74.0366	1.589	YES				5			6	8	8.71948e+06	6.78281e+06	2.4222e+07	9.94798e+06	1.15862e+07	5.05273e+06	1.98004e+07	1.19918e+07	2.18932e+07	3.96546e+06	2.82828e+06	4.11722e+06	3.8234e+06	4.27193e+06	3.59058e+06	2.4073e+06	5.33351e+06	3.94895e+06	3.95889e+06	5.44483e+06	4.99582e+06	4.35417e+06	7.59803e+06	4.79326e+06	4.45263e+06	5.36394e+06	5.50039e+06	6.50932e+06	5.67023e+06	5.8194e+06	5.64717e+06	4.00324e+06	4.086e+06	5.2448e+06	9.36735e+06	4.43303e+06	4.21768e+06
mw = 89.04751; rt = 8.953		89.0475	8.953	YES				5			6	19	2.40408e+06	763992	2.11173e+06	3.09724e+06	4.05534e+06	1.19098e+06	3.4652e+06	1.68144e+06	963970	1.87041e+06	2.15215e+06	2.08485e+06	1.40601e+06	2.05753e+06	1.7095e+06	1.55701e+06	4.95415e+06	1.99615e+06	2.11155e+06	1.8484e+06	685088	4.58709e+06	1.9246e+06	3.2486e+06	4.3894e+06	2.04994e+06	4.01158e+06	2.82658e+06	4.28759e+06	4.59872e+06	3.77633e+06	1.17077e+06	3.19248e+06	4.28074e+06	2.86663e+06	4.46787e+06	974429
mw = 94.05289; rt = 3.364	C5 H6 N2	94.0529	3.364	YES				4			6	7	4.1638e+06	7.77361e+06	3.65224e+06	1.3391e+07	5.96035e+06	1.45012e+06	1.75926e+07	1.83416e+07	7.64948e+06	2.16305e+07	1.19926e+08	7.33865e+06	6.52942e+07	8.13558e+06	5.62231e+07	2.39875e+07	1.51036e+07	7.52829e+06	1.51116e+07	1.38636e+07	1.05591e+08	8.06536e+06	3.11149e+07	2.70508e+07	9.26979e+06	5.12386e+07	1.71856e+07	4.21012e+07	2.51084e+06	2.29607e+07	1.18585e+07	2.71117e+07	7.10713e+07	4.14653e+06	2.73398e+07	3.1822e+07	5.37126e+07
mw = 98.01152; rt = 5.426	C3 H2 N2 O2	98.0115	5.426	YES				4			6	10	4.01481e+06	8.36338e+06	2.32262e+06	3.25072e+06	3.63375e+06	1.58628e+06	1.88587e+06	5.38062e+06	2.06401e+06	2.72965e+06	4.64905e+06	4.57835e+06	1.15567e+07	5.18235e+06	6.8735e+06	3.13591e+06	3.87358e+06	5.27295e+06	6.61096e+06	9.36039e+06	2.00014e+07	3.88019e+06	1.10091e+07	4.78645e+06	6.70894e+06	1.12791e+07	7.5384e+06	9.68281e+06	7.32537e+06	7.07649e+06	4.04363e+06	1.3547e+07	6.90396e+06	3.62058e+06	1.29796e+07	2.88977e+06	1.09161e+07
Myristyl sulfate	C14 H30 O4 S	294.186	1.306	YES	82.2			2			6	13	3.85101e+06	972720	653465	3.06721e+06	961611	70411.6	6.07219e+06	743889	359077	9.72038e+06	7.08354e+06	1.90773e+06	2.95371e+06	3.58349e+06	2.17148e+06	2.49479e+07	3.54272e+06	8.65554e+06	6.57081e+06	4.52777e+06	8.60821e+06	2.23158e+06	4.29852e+06	7.25329e+06	752801	843828	3.17545e+06	4.82067e+06	196767	7.74885e+06	246927	648081	6.77623e+06	733191	1.72316e+06	4.63059e+06	2.36166e+06
N,N-Dihydroxy-L-tryptophan	C11 H12 N2 O4	236.08	6.243	YES				3	Metabolic pathways;Biosynthesis of cofactors;Other	Superpathway of aromatic compound degradation via 3-oxoadipate;Superpathway of aromatic compound degradation via 2-oxopent-4-enoate;Other	6	2	25906.1	2.4569e+07	205648	28801.1	27262.9	22679.2	627330	5.3187e+06	100586	31239.4	41015.6	46330.4	113640	26851.4	52680.5	31905.1	34193.2	39992.5	46227	32463	33901.2	20006.1	28496.2	32559.3	32464.8	61312.1	27465.7	34085	27666.3	18265.3	14499.8	39640.5	32274.2	12682.5	30785.2	16739.8	36088.3
N-Acetylalanine	C5 H9 N O3	131.058	7.868	YES	80.3		79.9	2	Metabolic pathways;Microbial metabolism in diverse environments;Biosynthesis of secondary metabolites;Biosynthesis of plant secondary metabolites;Biosynthesis of cofactors;Biosynthesis of amino acids;ABC transporters;D-Amino acid metabolism;Other	Other	6	22	1.08011e+06	707407	1.20104e+06	1.47456e+06	1.66e+06	711584	1.57055e+06	976051	1.3285e+06	663060	560129	794454	380016	893564	263574	120233	490807	842565	716861	1.38957e+06	418805	1.93041e+06	651815	1.58372e+06	1.168e+06	1.58367e+06	4.36346e+06	911645	1.99248e+06	967035	2.92587e+06	943825	995111	1.48588e+06	528931	1.71625e+06	700769
n-Butyl lactate	C7 H14 O3	146.094	1.23	YES				3			6	14	2.54442e+06	950485	3.43171e+06	2.8384e+06	2.02332e+06	1.95845e+06	3.6914e+06	1.98598e+06	3.03964e+06	3.38665e+07	1.1693e+07	3.57967e+06	4.36867e+06	3.22301e+06	5.66166e+06	2.52252e+06	3.16089e+06	4.16929e+06	7.30568e+06	2.80286e+06	3.42076e+06	1.64942e+06	3.30792e+06	4.22268e+06	3.52161e+06	2.84922e+06	9.07185e+06	1.03246e+07	2.23269e+06	8.29743e+06	1.01099e+06	3.10192e+06	4.13776e+06	1.03746e+06	3.91548e+06	1.03792e+07	2.21006e+07
N-Ethylglycine	C4 H9 N O2	103.063	8.513	YES	99.6			2	Metabolic pathways;Microbial metabolism in diverse environments;Butanoate metabolism;Other	Other	6	18	6.6907e+06	3.82516e+06	8.65092e+06	6.93768e+06	1.48733e+07	2.53771e+06	1.13166e+07	5.05262e+06	4.28286e+06	1.46738e+07	1.11366e+07	6.96626e+06	7.61124e+06	8.93728e+06	4.36759e+06	5.72789e+06	1.13004e+07	9.22745e+06	5.11537e+06	5.64963e+06	1.91987e+06	1.34131e+07	3.09172e+06	7.54806e+06	8.55315e+06	4.3187e+06	8.31913e+06	9.13579e+06	7.80342e+06	1.91912e+07	1.45074e+07	3.38341e+06	7.52899e+06	2.03672e+07	6.56517e+06	1.32291e+07	2.96219e+06
Nicotinic acid	C6 H5 N O2	123.032	3.659	YES	85.7	86.9	89.1	1	Metabolic pathways;Microbial metabolism in diverse environments;Biosynthesis of secondary metabolites;Biosynthesis of plant secondary metabolites;Degradation of aromatic compounds;Biosynthesis of cofactors;Biosynthesis of alkaloids derived from ornithine, lysine and nicotinic acid;Other	Other	6	15	243923	220973	237829	434240	385794	239137	211430	309443	324898	561126	865641	782910	277656	482455	278767	510205	279043	723654	284418	489121	448229	177959	550759	471495	643206	330055	240473	618653	215914	171687	158048	230411	763028	133259	234068	290259	710870
N-methyl-2-oxoglutaramic acid	C6 H9 N O4	159.053	8.739	YES				3	Other		6	20	1.52692e+06	124030	851130	268720	248221	84690.2	191421	364102	165176	67391.4	220887	113767	101152	172192	193954	640063	259394	472579	590373	218131	278687	91312	368876	91434.8	382380	162546	42983.9	535652	124694	247507	182091	60480	218350	195513	7.27633e+06	39838.3	411467
N-Undecanoylglycine	C13 H25 N O3	243.183	1.129	YES				3			6	19	9.63378e+06	4.35847e+06	5.24919e+06	4.04107e+06	4.89083e+06	3.12667e+06	2.9591e+06	2.0436e+06	1.61356e+06	7.93298e+06	7.73887e+06	6.78878e+06	6.76519e+06	4.02803e+06	8.44466e+06	6.59372e+06	2.35733e+06	7.68772e+06	1.03686e+07	6.73108e+06	6.90157e+06	2.37697e+06	1.07391e+07	3.02402e+06	6.57045e+06	4.47844e+06	1.20101e+07	2.22389e+07	2.17291e+06	5.25432e+06	5.9231e+06	4.20395e+06	4.42445e+06	1.6129e+06	8.64653e+06	2.01821e+06	4.11709e+06
Pantothenic acid	C9 H17 N O5	219.111	3.219	YES			94.9	2	Metabolic pathways;Biosynthesis of secondary metabolites;Biosynthesis of cofactors;Other	Superpathway of coenzyme A biosynthesis II (plants);Other	6	6	4.98751e+07	2.7543e+07	3.35863e+07	7.53739e+07	4.59407e+07	4.38411e+07	3.47375e+07	1.83894e+07	3.07217e+07	8.92708e+07	8.85125e+07	9.79582e+07	8.42217e+07	1.96925e+08	8.60594e+07	9.82273e+07	8.08781e+07	1.21931e+08	1.28205e+08	1.88697e+08	1.48942e+08	4.20127e+07	1.80982e+08	4.3811e+07	1.51005e+08	1.7406e+08	9.82347e+07	1.48386e+08	1.14092e+08	1.44043e+08	8.8283e+07	1.27649e+08	1.10313e+08	4.60051e+07	1.71723e+08	9.37942e+07	9.84441e+07
p-Cresylsulfate	C7 H8 O4 S	188.014	0.946	YES				3	Microbial metabolism in diverse environments;Degradation of aromatic compounds;Other		6	14	3.94752e+06	3.82913e+07	2.66798e+06	7.75012e+07	874285	1.75151e+07	1.22502e+07	5.49833e+06	1.223e+07	1.02748e+08	1.81029e+08	2.64681e+08	3.026e+08	1.66034e+08	3.82746e+08	1.58119e+08	5.12976e+07	1.32846e+08	1.59585e+08	2.74892e+08	3.40024e+08	1.47008e+07	3.97755e+08	1.62417e+08	3.50843e+08	4.0609e+08	2.15537e+08	3.65488e+08	2.04565e+08	2.05222e+08	6.21078e+07	1.83299e+08	3.22555e+08	1.992e+07	3.95494e+08	9.99152e+07	1.05113e+08
Phenylacetaldehyde	C8 H8 O	120.057	1.229	YES	93.2			2	Metabolic pathways;Microbial metabolism in diverse environments;Biosynthesis of secondary metabolites;Degradation of aromatic compounds;Other	Other	6	22	326362	7.89047e+06	6.71743e+07	180587	697770	220864	9.40829e+07	2.9963e+08	6.9619e+07	3.66617e+06	749215	71966.9	1.17937e+06	348025	3.3079e+06	239067	364546	2.05967e+06	381821	135335	344845	68918.3	160085	410698	1.68595e+06	1.25557e+06	2.00504e+06	620248	28055.6	115495	40179.4	398034	1.37508e+06	33876.5	263528	60569.4	309331
phosphoethanolamine	C2 H8 N O4 P	141.019	8.944	YES			90.1	2	Metabolic pathways;Other	Other	6	20	9.28315e+07	2.75549e+07	6.62795e+07	9.11723e+07	1.04906e+08	4.24124e+07	8.6069e+07	5.27373e+07	3.68628e+07	1.05631e+08	6.74804e+07	9.55588e+07	1.15342e+08	2.22867e+08	7.2843e+07	7.34459e+07	9.11824e+07	1.42462e+08	9.63402e+07	1.50389e+08	5.50785e+07	9.62952e+07	9.02374e+07	1.04539e+08	1.37193e+08	7.9881e+07	1.78721e+08	1.01658e+08	2.36593e+08	2.45566e+08	1.30803e+08	7.74427e+07	1.14183e+08	1.79012e+08	1.6801e+08	9.37239e+07	8.26374e+07
Pimelic acid	C7 H12 O4	160.074	1.582	YES	99.5			2	Metabolic pathways;Biosynthesis of cofactors;Other	Other	6	22	3.73521e+06	1.17482e+07	3.89244e+06	4.24271e+06	3.36045e+06	3.14577e+06	1.02258e+07	1.12988e+07	3.82229e+06	1.90568e+07	6.80465e+06	4.11502e+06	1.57964e+07	1.18394e+07	8.3738e+06	8.64311e+06	4.20995e+06	5.76143e+06	1.30541e+07	5.66525e+06	1.36002e+07	2.37908e+06	4.24589e+06	7.57573e+06	4.34521e+06	4.1644e+06	5.68109e+06	5.62419e+06	1.36768e+06	4.71628e+06	867623	1.04301e+07	4.56474e+06	1.28272e+06	9.7463e+06	5.4012e+06	6.56237e+06
Pyruvic acid	C3 H4 O3	88.0159	5.016	YES	99.8			2	Metabolic pathways;Microbial metabolism in diverse environments;Biosynthesis of secondary metabolites;Biosynthesis of plant secondary metabolites;Degradation of aromatic compounds;Biosynthesis of cofactors;Carbon metabolism;Biosynthesis of amino acids;Ascorbate and aldarate metabolism;Central carbon metabolism in cancer;Biosynthesis of alkaloids derived from ornithine, lysine and nicotinic acid;B…	Methanobacterium thermoautotrophicum biosynthetic metabolism;Superpathway of pentose and pentitol degradation;L-glutamate degradation VIII (to propanoate);Superpathway of anaerobic energy metabolism (invertebrates);Superpathway of L-threonine metabolism;Superpathway of aromatic compound degradation via 3-oxoadipate;Superpathway of aromatic compound degradation via 2-oxopent-4-enoate;Superpathway …	6	9	1.02394e+08	4.37795e+07	5.40384e+07	1.53594e+08	8.85108e+07	5.71229e+07	1.33717e+08	3.46279e+07	3.55585e+07	2.81646e+07	8.93935e+07	3.52912e+07	3.0368e+07	1.54698e+07	5.24411e+07	1.00491e+08	1.51259e+08	2.38891e+07	9.26104e+07	2.40203e+07	7.98423e+07	1.18281e+08	1.09376e+08	4.73105e+07	6.99201e+07	8.59664e+07	1.08587e+07	9.37127e+07	4.44234e+07	5.67629e+07	3.95021e+07	7.76304e+07	8.5245e+07	1.37523e+08	1.63182e+07	6.30028e+07	5.39565e+07
Quinol sulfate	C6 H6 O5 S	189.994	0.861	YES				3	Microbial metabolism in diverse environments;Other		6	19	4.00456e+06	1.51193e+08	7.59547e+07	685255	4.85645e+06	1.42422e+06	5.37817e+07	5.9751e+07	3.54775e+07	1.12517e+06	2.96011e+06	389324	4.19452e+06	1.10694e+06	3.55971e+06	894130	245857	1.05086e+06	1.56412e+06	357946	1.36873e+06	44353.4	432165	917594	1.27957e+06	4.39451e+06	1.31032e+06	1.21461e+06	288288	161973	131840	1.03605e+06	1.58756e+06	68507.5	476111	126263	284155
Serine	C3 H7 N O3	105.042	8.418	YES		85.3		1	Metabolic pathways;Microbial metabolism in diverse environments;Biosynthesis of secondary metabolites;Biosynthesis of plant secondary metabolites;Biosynthesis of cofactors;Carbon metabolism;Biosynthesis of amino acids;ABC transporters;Central carbon metabolism in cancer;D-Amino acid metabolism;Methane metabolism;Other	Methanobacterium thermoautotrophicum biosynthetic metabolism;Superpathway of chorismate metabolism;Superpathway of seleno-compound metabolism;Other	6	17	3.74519e+07	1.98563e+07	4.0538e+07	3.41469e+07	5.78233e+07	3.12201e+07	3.9286e+07	3.23753e+07	3.48332e+07	1.41222e+07	1.76068e+07	1.45611e+07	1.68258e+07	2.25197e+07	1.01351e+07	8.55282e+06	2.07928e+07	1.3679e+07	2.71144e+07	2.68128e+07	2.09417e+07	3.10463e+07	2.10844e+07	4.02551e+07	3.13211e+07	2.18358e+07	3.72394e+07	2.41407e+07	4.4614e+07	3.71043e+07	3.11857e+07	1.50613e+07	3.72139e+07	2.38298e+07	1.7499e+07	2.56558e+07	2.35294e+07
Succinic anhydride	C4 H4 O3	100.016	4.215	YES				3			6	13	4.8412e+07	2.30741e+07	3.7569e+07	2.86701e+07	3.30237e+07	3.68813e+07	3.11214e+07	1.10772e+07	2.25269e+07	1.5925e+07	2.40174e+06	3.45036e+07	4.09223e+07	1.09233e+08	1.57378e+07	1.98761e+07	2.11113e+07	2.31598e+07	2.32844e+07	1.92865e+07	1.95457e+07	3.41427e+07	2.14001e+07	2.53913e+07	2.50666e+07	3.07082e+07	3.23792e+07	1.12442e+07	7.63692e+07	5.16982e+07	2.684e+07	5.49625e+07	2.46374e+07	2.57196e+07	1.15476e+07	2.42295e+07	1.2387e+07
Threonine	C4 H9 N O3	119.058	8.027	YES		80.4	82.6	1	Metabolic pathways;Microbial metabolism in diverse environments;Biosynthesis of secondary metabolites;Biosynthesis of plant secondary metabolites;Biosynthesis of amino acids;ABC transporters;D-Amino acid metabolism;Other	Superpathway of L-threonine metabolism;Superpathway of branched chain amino acid biosynthesis;Other	6	19	1.52282e+07	1.0956e+07	2.46794e+07	1.3471e+07	2.82072e+07	9.83418e+06	2.99254e+07	1.62703e+07	2.18212e+07	2.25989e+07	1.75418e+07	1.85649e+07	1.0829e+07	1.98587e+07	8.31984e+06	8.76792e+06	1.33373e+07	1.04917e+07	1.94044e+07	2.51023e+07	1.39025e+07	1.19613e+07	2.30992e+07	2.32306e+07	1.58894e+07	1.84269e+07	2.4073e+07	1.96564e+07	2.19943e+07	3.11325e+07	1.36874e+07	9.41817e+06	1.40538e+07	1.34634e+07	1.97161e+07	1.04081e+07	1.15715e+07
Uracil	C4 H4 N2 O2	112.027	2.09	YES	99.1			2	Metabolic pathways;Other	Other	6	13	1.84939e+07	6.33909e+06	1.29562e+07	1.87941e+07	4.95269e+06	4.2904e+07	2.04358e+07	1.15328e+07	1.7047e+07	4.80007e+07	7.34572e+07	1.31287e+08	6.81576e+07	3.89816e+07	1.25695e+08	8.90347e+07	4.80269e+07	6.19249e+07	6.52453e+07	1.23281e+08	3.17748e+07	3.69007e+07	8.33761e+07	3.20791e+07	9.775e+07	5.29476e+07	2.61525e+07	6.72071e+07	5.05924e+07	7.74932e+07	2.67101e+07	5.6595e+07	7.67277e+07	1.62716e+07	4.32898e+07	7.10144e+07	4.67407e+07
Uridine	C9 H12 N2 O6	244.069	4.726	YES		95.9	94.4	1	Metabolic pathways;ABC transporters;Other	Other	6	18	2.41246e+07	1.43494e+07	4.62547e+07	4.97799e+07	2.41655e+07	1.15155e+08	2.90334e+07	1.36973e+07	3.76899e+07	1.25522e+08	2.36819e+08	2.24152e+08	2.82213e+08	5.41403e+07	2.06164e+08	3.46204e+08	1.69698e+08	2.24807e+08	2.48052e+08	1.59614e+08	3.06793e+07	1.46289e+08	1.81062e+08	9.7682e+07	1.75974e+08	1.25131e+08	3.03486e+07	1.5724e+08	9.78969e+07	2.2151e+08	1.17768e+08	1.38098e+08	2.30407e+08	3.62644e+07	3.74973e+07	3.13499e+08	1.34724e+08
Urocanic acid	C6 H6 N2 O2	138.043	3.363	YES	99.7		93.7	2	Metabolic pathways;Other		6	7	1.77738e+07	3.26719e+07	1.53087e+07	5.58375e+07	2.51918e+07	4.21766e+06	6.7797e+07	8.31629e+07	3.27471e+07	9.73311e+07	5.64942e+08	3.40635e+07	3.00312e+08	3.74307e+07	2.61829e+08	1.02826e+08	6.50819e+07	4.13586e+07	6.7413e+07	5.97061e+07	4.67519e+08	3.38178e+07	1.34977e+08	1.14582e+08	4.11828e+07	2.18166e+08	7.78044e+07	1.90941e+08	1.13355e+07	9.81775e+07	4.22562e+07	1.21435e+08	2.13123e+08	1.54739e+07	1.08064e+08	1.22249e+08	2.39339e+08
Xanthine	C5 H4 N4 O2	152.033	5.394	YES	80.5		91.1	2	Metabolic pathways;Microbial metabolism in diverse environments;Biosynthesis of secondary metabolites;Biosynthesis of plant secondary metabolites;Other	Purine nucleotides degradation II (aerobic);Other	6	9	7.52724e+07	2.39199e+07	5.5591e+07	3.77297e+07	3.34448e+07	6.41809e+07	5.76105e+07	2.19594e+07	1.13261e+08	4.53881e+07	3.32053e+07	3.40601e+07	3.37293e+07	1.49796e+07	2.69064e+07	5.51264e+07	5.69243e+07	3.29769e+07	3.76322e+07	2.87171e+07	2.18093e+07	4.72682e+07	3.41613e+07	1.18468e+07	1.7113e+07	1.37998e+07	1.12449e+07	2.80775e+07	2.05025e+07	2.91271e+07	6.98906e+07	2.12532e+07	1.83726e+07	3.08983e+07	4.05769e+07	4.31995e+07	3.66887e+07
[truncated: 10 more columns]

## Sheet: Table Legend
Name	Metabolite name
Formula	Metabolite formula
Molecular Weight	Molecular Weight
MS2	Acquired MS/MS
RT [min]	retention time
mzCloud Best Match	Matching score to mzCloud MS/MS library
mzVault Local DB	Matching score to local MS/MS library
mzVault MoNA DB	Matching score to MoNA MS/MS library
Confidence level	1= validated by reference standards; 2= putative identification from MS/MS spectrum match; 3= Tentative annotation based on MS1 and signature ions; 4= Molecular formula based on mass measurement accuracy; 5= Unknowns or Unique feature
KEGG Pathways	KEGG Pathways
Metabolika Pathways	Metabolika Pathways
# Usable QC	# Usable QC
RSD Corr. QC Areas [%]	Correction factor in %
Norm. Area	normalized area by the sum and corrected using QC batch normalization
	annotation from MS-Finder (includes MS finder score (MSF), Sirius score; and CSI:Finger IS score)
