# Supplementary material for: Mass spectrometry of the white adipose metabolome in a hibernating mammal reveals seasonal changes in alternate fuels and carnitine derivatives
Source: Front Physiol. 2023 Jun 28;14:1214087. doi: 10.3389/fphys.2023.1214087 (PMC10337995; doi:10.3389/fphys.2023.1214087)
Supplement: Supplementary file 2 [file Table3.XLSX]

## Sheet: POS ANOVA
Positive-mode Features	f.value	p.value	-LOG10(p)	FDR	Tukey's HSD
Acetylcarnitine	83.085	2.2e-19	18.657	8.55e-17	2_OCT-1_SEPT; 3_TOR-1_SEPT; 4_IBA-1_SEPT; 5_MAR-1_SEPT; 3_TOR-2_OCT; 5_MAR-2_OCT; 5_MAR-3_TOR; 5_MAR-4_IBA
mw = 84.02105; rt = 6.944	80.711	3.77e-19	18.424	8.55e-17	2_OCT-1_SEPT; 3_TOR-1_SEPT; 4_IBA-1_SEPT; 5_MAR-1_SEPT; 3_TOR-2_OCT; 5_MAR-2_OCT; 5_MAR-3_TOR; 5_MAR-4_IBA
Hydroxyhexanoycarnitine	61.935	4.61e-17	16.336	6.98e-15	2_OCT-1_SEPT; 3_TOR-1_SEPT; 4_IBA-1_SEPT; 5_MAR-1_SEPT; 3_TOR-2_OCT; 5_MAR-2_OCT; 5_MAR-3_TOR; 5_MAR-4_IBA
3-hydroxybutyrylcarnitine	54.979	3.78e-16	15.423	4.29e-14	2_OCT-1_SEPT; 3_TOR-1_SEPT; 4_IBA-1_SEPT; 5_MAR-1_SEPT; 3_TOR-2_OCT; 5_MAR-2_OCT; 4_IBA-3_TOR; 5_MAR-3_TOR; 5_MAR-4_IBA
3-Hydroxyoctanoylcarnitine	49.635	2.22e-15	14.653	2.02e-13	2_OCT-1_SEPT; 3_TOR-1_SEPT; 4_IBA-1_SEPT; 5_MAR-1_SEPT; 3_TOR-2_OCT; 5_MAR-2_OCT; 5_MAR-3_TOR; 5_MAR-4_IBA
3-Hydroxydecanoylcarnitine (MSF 5.16; Sirius score 94.7; CSI:FingerIS 96.8%)	40.421	7.04e-14	13.153	5.32e-12	2_OCT-1_SEPT; 3_TOR-1_SEPT; 4_IBA-1_SEPT; 5_MAR-1_SEPT; 3_TOR-2_OCT; 5_MAR-2_OCT; 5_MAR-3_TOR; 5_MAR-4_IBA
3-Hydroxyoctenoylcarnitine (MSF 5.93; Sirius score 91.4%; CSI:FingerIS 77.7%)	38.659	1.46e-13	12.835	9.48e-12	2_OCT-1_SEPT; 3_TOR-1_SEPT; 4_IBA-1_SEPT; 3_TOR-2_OCT; 5_MAR-2_OCT; 5_MAR-3_TOR; 5_MAR-4_IBA
mw = 176.01743; rt = 8.485	37.924	2e-13	12.7	1.13e-11	2_OCT-1_SEPT; 3_TOR-1_SEPT; 4_IBA-1_SEPT; 4_IBA-2_OCT; 5_MAR-2_OCT; 4_IBA-3_TOR; 5_MAR-3_TOR; 5_MAR-4_IBA
Methionine sulfoxide	37.128	2.82e-13	12.55	1.42e-11	2_OCT-1_SEPT; 3_TOR-1_SEPT; 4_IBA-1_SEPT; 4_IBA-2_OCT; 5_MAR-2_OCT; 4_IBA-3_TOR; 5_MAR-3_TOR; 5_MAR-4_IBA
2-Methylbutyrylcarnitine	35.816	5.02e-13	12.299	2.28e-11	2_OCT-1_SEPT; 3_TOR-1_SEPT; 4_IBA-1_SEPT; 4_IBA-2_OCT; 5_MAR-2_OCT; 4_IBA-3_TOR; 5_MAR-3_TOR; 5_MAR-4_IBA
3-Hydroxy-cis-5-tetradecenoylcarnitine	35.337	6.23e-13	12.205	2.57e-11	2_OCT-1_SEPT; 3_TOR-1_SEPT; 4_IBA-1_SEPT; 5_MAR-2_OCT; 5_MAR-3_TOR; 5_MAR-4_IBA
mw = 245.12644; rt = 6.559	34.972	7.35e-13	12.133	2.78e-11	2_OCT-1_SEPT; 3_TOR-1_SEPT; 4_IBA-1_SEPT; 3_TOR-2_OCT; 4_IBA-3_TOR; 5_MAR-3_TOR; 5_MAR-4_IBA
mw = 359.26725; rt = 4.887	34.625	8.62e-13	12.064	3.01e-11	2_OCT-1_SEPT; 3_TOR-1_SEPT; 4_IBA-1_SEPT; 3_TOR-2_OCT; 5_MAR-2_OCT; 5_MAR-3_TOR; 5_MAR-4_IBA
mw = 329.07356; rt = 2.61	33.654	1.35e-12	11.869	4.39e-11	2_OCT-1_SEPT; 3_TOR-1_SEPT; 4_IBA-2_OCT; 5_MAR-2_OCT; 4_IBA-3_TOR; 5_MAR-3_TOR
Asparagine	32.598	2.23e-12	11.651	6.76e-11	2_OCT-1_SEPT; 3_TOR-1_SEPT; 4_IBA-1_SEPT; 4_IBA-2_OCT; 5_MAR-2_OCT; 4_IBA-3_TOR; 5_MAR-3_TOR; 5_MAR-4_IBA
Methionine	32.154	2.77e-12	11.558	7.85e-11	2_OCT-1_SEPT; 3_TOR-1_SEPT; 4_IBA-1_SEPT; 5_MAR-2_OCT; 4_IBA-3_TOR; 5_MAR-3_TOR; 5_MAR-4_IBA
mw = 132.02453; rt = 7.199	31.968	3.03e-12	11.519	8.09e-11	2_OCT-1_SEPT; 3_TOR-1_SEPT; 4_IBA-1_SEPT; 5_MAR-2_OCT; 4_IBA-3_TOR; 5_MAR-3_TOR; 5_MAR-4_IBA
mw = 383.26724; rt = 4.915	31.22	4.37e-12	11.359	1.1e-10	2_OCT-1_SEPT; 3_TOR-1_SEPT; 4_IBA-1_SEPT; 5_MAR-1_SEPT; 5_MAR-2_OCT; 5_MAR-3_TOR; 5_MAR-4_IBA
mw = 357.25157; rt = 4.902	30.466	6.38e-12	11.195	1.52e-10	2_OCT-1_SEPT; 3_TOR-1_SEPT; 4_IBA-1_SEPT; 5_MAR-2_OCT; 5_MAR-3_TOR; 5_MAR-4_IBA
Picolinic acid N-oxide	29.403	1.1e-11	10.959	2.44e-10	2_OCT-1_SEPT; 3_TOR-1_SEPT; 4_IBA-2_OCT; 5_MAR-2_OCT; 4_IBA-3_TOR; 5_MAR-3_TOR; 5_MAR-4_IBA
mw = 331.23611; rt = 5.248	29.351	1.13e-11	10.948	2.44e-10	2_OCT-1_SEPT; 3_TOR-1_SEPT; 4_IBA-1_SEPT; 3_TOR-2_OCT; 5_MAR-2_OCT; 5_MAR-3_TOR; 5_MAR-4_IBA
mw = 193.01495; rt = 7.2	28.658	1.62e-11	10.79	3.32e-10	2_OCT-1_SEPT; 3_TOR-1_SEPT; 5_MAR-2_OCT; 4_IBA-3_TOR; 5_MAR-3_TOR; 5_MAR-4_IBA
mw = 303.20474; rt = 5.551	28.59	1.68e-11	10.775	3.32e-10	2_OCT-1_SEPT; 3_TOR-1_SEPT; 4_IBA-1_SEPT; 3_TOR-2_OCT; 5_MAR-2_OCT; 5_MAR-3_TOR; 5_MAR-4_IBA
mw = 385.28283; rt = 4.864	28.493	1.77e-11	10.752	3.35e-10	2_OCT-1_SEPT; 3_TOR-1_SEPT; 4_IBA-1_SEPT; 5_MAR-2_OCT; 5_MAR-3_TOR; 5_MAR-4_IBA
mw = 330.06987; rt = 2.627	27.906	2.42e-11	10.616	4.39e-10	2_OCT-1_SEPT; 3_TOR-1_SEPT; 4_IBA-2_OCT; 5_MAR-2_OCT; 4_IBA-3_TOR; 5_MAR-3_TOR
But-2-enoic acid	25.622	8.57e-11	10.067	1.5e-09	3_TOR-1_SEPT; 4_IBA-1_SEPT; 5_MAR-1_SEPT; 3_TOR-2_OCT; 4_IBA-2_OCT; 5_MAR-2_OCT
mw = 191.08421; rt = 2.651	25.432	9.56e-11	10.02	1.61e-09	2_OCT-1_SEPT; 3_TOR-1_SEPT; 4_IBA-2_OCT; 5_MAR-2_OCT; 4_IBA-3_TOR; 5_MAR-3_TOR
mw = 192.08053; rt = 2.651	25.217	1.08e-10	9.9661	1.75e-09	2_OCT-1_SEPT; 3_TOR-1_SEPT; 4_IBA-2_OCT; 5_MAR-2_OCT; 4_IBA-3_TOR; 5_MAR-3_TOR
mw = 191.03243; rt = 6.808	24.739	1.43e-10	9.8454	2.23e-09	2_OCT-1_SEPT; 3_TOR-1_SEPT; 4_IBA-1_SEPT; 5_MAR-1_SEPT
Isoleucine	24.456	1.69e-10	9.7733	2.55e-09	2_OCT-1_SEPT; 3_TOR-1_SEPT; 4_IBA-1_SEPT; 5_MAR-1_SEPT; 5_MAR-3_TOR
mw = 155.06265; rt = 2.654	24.152	2.02e-10	9.6951	2.87e-09	2_OCT-1_SEPT; 3_TOR-1_SEPT; 4_IBA-2_OCT; 5_MAR-2_OCT; 4_IBA-3_TOR; 5_MAR-3_TOR
mw = 317.12841; rt = 3.241	24.149	2.02e-10	9.6944	2.87e-09	2_OCT-1_SEPT; 5_MAR-1_SEPT; 4_IBA-2_OCT; 5_MAR-2_OCT; 4_IBA-3_TOR; 5_MAR-3_TOR; 5_MAR-4_IBA
mw = 100.0332; rt = 2.651	23.991	2.22e-10	9.6535	3.05e-09	2_OCT-1_SEPT; 3_TOR-1_SEPT; 4_IBA-2_OCT; 5_MAR-2_OCT; 4_IBA-3_TOR; 5_MAR-3_TOR
Prolylleucine	23.178	3.63e-10	9.4402	4.85e-09	2_OCT-1_SEPT; 3_TOR-1_SEPT; 4_IBA-1_SEPT; 5_MAR-1_SEPT; 3_TOR-2_OCT; 4_IBA-2_OCT
Pipecolinic acid	23.075	3.87e-10	9.4129	5.01e-09	2_OCT-1_SEPT; 3_TOR-1_SEPT; 4_IBA-1_SEPT; 5_MAR-1_SEPT; 3_TOR-2_OCT; 4_IBA-3_TOR; 5_MAR-3_TOR
mw = 314.0959; rt = 2.63	22.533	5.4e-10	9.2675	6.81e-09	2_OCT-1_SEPT; 3_TOR-1_SEPT; 4_IBA-2_OCT; 5_MAR-2_OCT; 4_IBA-3_TOR; 5_MAR-3_TOR
1-Methylhistidine	22.026	7.42e-10	9.1295	9.11e-09	2_OCT-1_SEPT; 3_TOR-1_SEPT; 4_IBA-1_SEPT; 3_TOR-2_OCT; 5_MAR-3_TOR; 5_MAR-4_IBA
Propionylcarnitine	21.791	8.62e-10	9.0647	1.03e-08	2_OCT-1_SEPT; 3_TOR-1_SEPT; 4_IBA-1_SEPT; 5_MAR-2_OCT; 5_MAR-3_TOR; 5_MAR-4_IBA
mw = 247.10572; rt = 8.361	21.554	1e-09	8.9989	1.17e-08	2_OCT-1_SEPT; 3_TOR-1_SEPT; 4_IBA-1_SEPT; 5_MAR-1_SEPT
Lysine	21.514	1.03e-09	8.9877	1.17e-08	2_OCT-1_SEPT; 3_TOR-1_SEPT; 4_IBA-1_SEPT; 5_MAR-1_SEPT; 3_TOR-2_OCT; 4_IBA-3_TOR; 5_MAR-3_TOR
Leucine	21.252	1.22e-09	8.9144	1.35e-08	2_OCT-1_SEPT; 3_TOR-1_SEPT; 4_IBA-1_SEPT; 5_MAR-1_SEPT
mw = 85.0891; rt = 6.982	21.139	1.31e-09	8.8827	1.42e-08	2_OCT-1_SEPT; 3_TOR-1_SEPT; 4_IBA-1_SEPT; 5_MAR-1_SEPT; 5_MAR-3_TOR
1-Piperideine	20.915	1.52e-09	8.8195	1.6e-08	2_OCT-1_SEPT; 3_TOR-1_SEPT; 4_IBA-1_SEPT; 5_MAR-1_SEPT; 3_TOR-2_OCT; 4_IBA-3_TOR; 5_MAR-3_TOR
mw = 172.02253; rt = 8.005	20.359	2.19e-09	8.6603	2.26e-08	2_OCT-1_SEPT; 3_TOR-1_SEPT; 4_IBA-1_SEPT; 5_MAR-1_SEPT
mw = 85.0891; rt = 6.798	20.276	2.31e-09	8.6362	2.33e-08	2_OCT-1_SEPT; 3_TOR-1_SEPT; 4_IBA-1_SEPT; 5_MAR-1_SEPT
mw = 327.15111; rt = 2.647	19.744	3.3e-09	8.4809	3.26e-08	2_OCT-1_SEPT; 3_TOR-1_SEPT; 4_IBA-2_OCT; 5_MAR-2_OCT; 4_IBA-3_TOR; 5_MAR-3_TOR
N-Propionylmethionine	19.665	3.49e-09	8.4575	3.37e-08	3_TOR-1_SEPT; 4_IBA-1_SEPT; 3_TOR-2_OCT; 4_IBA-3_TOR; 5_MAR-3_TOR
CDP-ethanolamine	19.597	3.65e-09	8.4376	3.45e-08	2_OCT-1_SEPT; 3_TOR-1_SEPT; 3_TOR-2_OCT; 5_MAR-2_OCT; 4_IBA-3_TOR; 5_MAR-3_TOR
mw = 185.10523; rt = 6.886	19.402	4.17e-09	8.3796	3.87e-08	2_OCT-1_SEPT; 3_TOR-1_SEPT; 4_IBA-1_SEPT; 3_TOR-2_OCT; 4_IBA-3_TOR; 5_MAR-3_TOR; 5_MAR-4_IBA
mw = 307.14781; rt = 2.641	19.367	4.28e-09	8.3691	3.88e-08	2_OCT-1_SEPT; 3_TOR-1_SEPT; 4_IBA-2_OCT; 5_MAR-2_OCT; 4_IBA-3_TOR; 5_MAR-3_TOR
N-Isobutylacetamide	19.086	5.19e-09	8.2851	4.62e-08	2_OCT-1_SEPT; 3_TOR-1_SEPT; 5_MAR-2_OCT; 4_IBA-3_TOR; 5_MAR-3_TOR; 5_MAR-4_IBA
mw = 103.0633; rt = 1.738	18.898	5.91e-09	8.2284	5.16e-08	2_OCT-1_SEPT; 3_TOR-1_SEPT; 4_IBA-1_SEPT; 3_TOR-2_OCT; 5_MAR-2_OCT; 5_MAR-3_TOR; 5_MAR-4_IBA
Cytidine 5'-monophosphate (hydrate)	18.775	6.44e-09	8.1909	5.52e-08	2_OCT-1_SEPT; 3_TOR-1_SEPT; 3_TOR-2_OCT; 5_MAR-2_OCT; 4_IBA-3_TOR; 5_MAR-3_TOR
N3,N4-Dimethylarginine	18.586	7.36e-09	8.1334	6.18e-08	3_TOR-1_SEPT; 4_IBA-1_SEPT; 5_MAR-1_SEPT; 3_TOR-2_OCT; 4_IBA-2_OCT; 5_MAR-3_TOR
Pyrrolidine	18.505	7.78e-09	8.1088	6.43e-08	2_OCT-1_SEPT; 3_TOR-1_SEPT; 4_IBA-1_SEPT; 5_MAR-2_OCT; 5_MAR-3_TOR; 5_MAR-4_IBA
mw = 103.06331; rt = 1.63	18.422	8.26e-09	8.0832	6.69e-08	2_OCT-1_SEPT; 3_TOR-1_SEPT; 4_IBA-1_SEPT; 5_MAR-2_OCT; 5_MAR-3_TOR; 5_MAR-4_IBA
N-Succinyl-L,L-2,6-diaminopimelate	18.329	8.82e-09	8.0547	7.02e-08	2_OCT-1_SEPT; 3_TOR-1_SEPT; 4_IBA-2_OCT; 5_MAR-2_OCT; 4_IBA-3_TOR; 5_MAR-3_TOR
mw = 409.17375; rt = 2.617	18.038	1.09e-08	7.9645	8.49e-08	2_OCT-1_SEPT; 3_TOR-1_SEPT; 4_IBA-2_OCT; 5_MAR-2_OCT; 4_IBA-3_TOR; 5_MAR-3_TOR
S-Adenosylhomocysteine	18.008	1.11e-08	7.9551	8.53e-08	2_OCT-1_SEPT; 3_TOR-1_SEPT; 4_IBA-1_SEPT; 5_MAR-1_SEPT; 3_TOR-2_OCT; 4_IBA-2_OCT; 5_MAR-2_OCT
mw = 292.11395; rt = 2.645	17.874	1.22e-08	7.9132	9.24e-08	2_OCT-1_SEPT; 3_TOR-1_SEPT; 4_IBA-2_OCT; 5_MAR-2_OCT; 4_IBA-3_TOR; 5_MAR-3_TOR
mw = 308.14416; rt = 2.641	17.592	1.5e-08	7.8246	1.11e-07	2_OCT-1_SEPT; 3_TOR-1_SEPT; 4_IBA-2_OCT; 5_MAR-2_OCT; 4_IBA-3_TOR; 5_MAR-3_TOR
mw = 159.12593; rt = 5.849	17.495	1.61e-08	7.7939	1.18e-07	3_TOR-1_SEPT; 4_IBA-1_SEPT; 5_MAR-2_OCT; 5_MAR-3_TOR; 5_MAR-4_IBA
mw = 407.18108; rt = 2.607	17.151	2.07e-08	7.6839	1.49e-07	2_OCT-1_SEPT; 3_TOR-1_SEPT; 4_IBA-2_OCT; 5_MAR-2_OCT; 4_IBA-3_TOR; 5_MAR-3_TOR
Hypoxanthine	17.081	2.18e-08	7.6616	1.55e-07	2_OCT-1_SEPT; 4_IBA-1_SEPT; 5_MAR-1_SEPT; 5_MAR-2_OCT; 5_MAR-3_TOR; 5_MAR-4_IBA
mw = 326.13411; rt = 6.062	17.006	2.31e-08	7.6373	1.61e-07	2_OCT-1_SEPT; 3_TOR-1_SEPT; 4_IBA-1_SEPT; 5_MAR-1_SEPT; 5_MAR-2_OCT; 5_MAR-3_TOR; 5_MAR-4_IBA
mw = 511.32738; rt = 5.671	16.802	2.68e-08	7.5714	1.85e-07	3_TOR-1_SEPT; 4_IBA-1_SEPT; 3_TOR-2_OCT; 5_MAR-3_TOR; 5_MAR-4_IBA
mw = 521.19571; rt = 9.428	16.425	3.56e-08	7.448	2.42e-07	2_OCT-1_SEPT; 3_TOR-1_SEPT; 4_IBA-1_SEPT; 5_MAR-1_SEPT; 4_IBA-3_TOR
mw = 96.02114; rt = 9.078	16.163	4.35e-08	7.3615	2.89e-07	2_OCT-1_SEPT; 3_TOR-1_SEPT; 5_MAR-1_SEPT; 5_MAR-2_OCT; 5_MAR-3_TOR; 5_MAR-4_IBA
mw = 309.14047; rt = 2.637	16.151	4.39e-08	7.3575	2.89e-07	2_OCT-1_SEPT; 3_TOR-1_SEPT; 4_IBA-2_OCT; 5_MAR-2_OCT; 4_IBA-3_TOR; 5_MAR-3_TOR
THTA	16.13	4.46e-08	7.3504	2.89e-07	2_OCT-1_SEPT; 3_TOR-1_SEPT; 4_IBA-1_SEPT; 3_TOR-2_OCT; 5_MAR-2_OCT; 5_MAR-3_TOR; 5_MAR-4_IBA
mw = 320.1949; rt = 6.963	16.008	4.9e-08	7.3097	3.13e-07	2_OCT-1_SEPT; 3_TOR-1_SEPT; 4_IBA-1_SEPT; 5_MAR-1_SEPT; 3_TOR-2_OCT
mw = 165.07898; rt = 5.92	15.986	4.98e-08	7.3024	3.14e-07	2_OCT-1_SEPT; 3_TOR-1_SEPT; 5_MAR-2_OCT; 5_MAR-3_TOR; 5_MAR-4_IBA
mw = 192.12428; rt = 8.885	15.848	5.55e-08	7.256	3.45e-07	2_OCT-1_SEPT; 3_TOR-1_SEPT; 4_IBA-1_SEPT; 5_MAR-1_SEPT
mw = 384.24851; rt = 8.885	15.614	6.65e-08	7.1773	4.08e-07	2_OCT-1_SEPT; 3_TOR-1_SEPT; 4_IBA-1_SEPT; 5_MAR-1_SEPT
Nicotinamide 1-oxide	15.585	6.8e-08	7.1674	4.12e-07	3_TOR-1_SEPT; 5_MAR-1_SEPT; 5_MAR-2_OCT; 5_MAR-3_TOR; 5_MAR-4_IBA
6-Ketoprostaglandin F1a	15.562	6.92e-08	7.1597	4.14e-07	2_OCT-1_SEPT; 3_TOR-1_SEPT; 4_IBA-2_OCT; 5_MAR-2_OCT; 4_IBA-3_TOR; 5_MAR-3_TOR
mw = 163.0667; rt = 7.137	15.525	7.13e-08	7.147	4.2e-07	2_OCT-1_SEPT; 3_TOR-1_SEPT; 4_IBA-1_SEPT; 5_MAR-2_OCT; 5_MAR-3_TOR; 5_MAR-4_IBA
mw = 413.31417; rt = 4.761	15.068	1.02e-07	6.9902	5.92e-07	2_OCT-1_SEPT; 3_TOR-1_SEPT; 4_IBA-1_SEPT; 5_MAR-2_OCT; 5_MAR-3_TOR; 5_MAR-4_IBA
N-(tert-Butoxycarbonyl)leucine	15.059	1.03e-07	6.9874	5.92e-07	2_OCT-1_SEPT; 3_TOR-1_SEPT; 4_IBA-2_OCT; 5_MAR-2_OCT; 4_IBA-3_TOR; 5_MAR-3_TOR
delta-Guanidinovaleric acid	14.97	1.11e-07	6.9565	6.27e-07	2_OCT-1_SEPT; 3_TOR-1_SEPT; 4_IBA-1_SEPT; 5_MAR-1_SEPT
mw = 184.1576; rt = 7.78	14.222	2.03e-07	6.6931	1.13e-06	2_OCT-1_SEPT; 3_TOR-1_SEPT; 4_IBA-1_SEPT; 5_MAR-1_SEPT; 5_MAR-4_IBA
3-Ureidopropionic acid	14.214	2.04e-07	6.6902	1.13e-06	2_OCT-1_SEPT; 3_TOR-1_SEPT; 4_IBA-2_OCT; 5_MAR-2_OCT; 4_IBA-3_TOR; 5_MAR-3_TOR
mw = 119.05828; rt = 2.832	14.131	2.19e-07	6.6605	1.2e-06	2_OCT-1_SEPT; 3_TOR-1_SEPT; 4_IBA-1_SEPT; 5_MAR-3_TOR
Uridine monophosphate	14.085	2.27e-07	6.644	1.23e-06	5_MAR-1_SEPT; 5_MAR-2_OCT; 5_MAR-3_TOR; 5_MAR-4_IBA
mw = 245.10723; rt = 3.209	13.64	3.29e-07	6.4831	1.76e-06	2_OCT-1_SEPT; 3_TOR-1_SEPT; 5_MAR-1_SEPT; 4_IBA-3_TOR
4-Acetamidobutanoic acid	13.611	3.37e-07	6.4724	1.78e-06	3_TOR-1_SEPT; 3_TOR-2_OCT; 4_IBA-3_TOR; 5_MAR-3_TOR
Dihydrothymine	13.495	3.71e-07	6.4302	1.94e-06	2_OCT-1_SEPT; 3_TOR-1_SEPT; 4_IBA-1_SEPT; 5_MAR-1_SEPT
mw = 154.03544; rt = 5.241	13.331	4.27e-07	6.3695	2.2e-06	2_OCT-1_SEPT; 3_TOR-1_SEPT; 4_IBA-2_OCT; 5_MAR-2_OCT; 4_IBA-3_TOR; 5_MAR-3_TOR
Thiamine	13.193	4.8e-07	6.3185	2.45e-06	3_TOR-1_SEPT; 4_IBA-1_SEPT; 3_TOR-2_OCT; 4_IBA-2_OCT; 5_MAR-3_TOR; 5_MAR-4_IBA
mw = 252.00122; rt = 9.082	12.883	6.27e-07	6.2024	3.17e-06	2_OCT-1_SEPT; 3_TOR-1_SEPT; 5_MAR-1_SEPT; 5_MAR-4_IBA
Formiminoglutamic Acid	12.597	8.05e-07	6.0944	4.01e-06	3_TOR-1_SEPT; 4_IBA-1_SEPT; 3_TOR-2_OCT; 5_MAR-3_TOR; 5_MAR-4_IBA
Cystathionine	12.569	8.25e-07	6.0837	4.07e-06	3_TOR-1_SEPT; 3_TOR-2_OCT; 4_IBA-3_TOR; 5_MAR-3_TOR
mw = 532.31823; rt = 5.994	12.489	8.84e-07	6.0534	4.32e-06	2_OCT-1_SEPT; 3_TOR-1_SEPT; 5_MAR-2_OCT; 4_IBA-3_TOR; 5_MAR-3_TOR
mw = 261.15778; rt = 6.998	12.073	1.28e-06	5.8928	6.18e-06	2_OCT-1_SEPT; 3_TOR-1_SEPT; 4_IBA-1_SEPT; 5_MAR-4_IBA
mw = 85.05274; rt = 2.038	11.925	1.46e-06	5.835	6.99e-06	3_TOR-1_SEPT; 3_TOR-2_OCT; 4_IBA-3_TOR; 5_MAR-3_TOR
mw = 177.12665; rt = 3.094	11.887	1.51e-06	5.8203	7.15e-06	5_MAR-1_SEPT; 5_MAR-2_OCT; 5_MAR-3_TOR; 5_MAR-4_IBA
Dimethylethanolamine	11.827	1.6e-06	5.7966	7.48e-06	2_OCT-1_SEPT; 3_TOR-1_SEPT; 4_IBA-1_SEPT; 5_MAR-1_SEPT
mw = 241.10634; rt = 8.244	11.755	1.7e-06	5.7687	7.89e-06	3_TOR-1_SEPT; 4_IBA-1_SEPT; 3_TOR-2_OCT; 5_MAR-3_TOR
mw = 205.048; rt = 8.895	11.369	2.43e-06	5.6151	1.11e-05	2_OCT-1_SEPT; 3_TOR-1_SEPT; 4_IBA-1_SEPT; 5_MAR-1_SEPT
mw = 151.04948; rt = 6.971	11.275	2.65e-06	5.5776	1.2e-05	2_OCT-1_SEPT; 4_IBA-1_SEPT; 5_MAR-1_SEPT; 5_MAR-3_TOR; 5_MAR-4_IBA
mw = 141.04023; rt = 8.031	11.048	3.27e-06	5.4859	1.47e-05	2_OCT-1_SEPT; 3_TOR-1_SEPT; 4_IBA-1_SEPT; 5_MAR-1_SEPT
mw = 283.09181; rt = 6.974	11.01	3.38e-06	5.4705	1.5e-05	2_OCT-1_SEPT; 3_TOR-1_SEPT; 4_IBA-1_SEPT; 5_MAR-1_SEPT; 5_MAR-3_TOR
Pantothenic acid	11.003	3.41e-06	5.4675	1.5e-05	2_OCT-1_SEPT; 3_TOR-1_SEPT; 5_MAR-1_SEPT
2,2,6,6-Tetramethyl-1-piperidinol (TEMPO)	10.902	3.75e-06	5.4263	1.64e-05	3_TOR-1_SEPT; 4_IBA-1_SEPT; 5_MAR-1_SEPT; 3_TOR-2_OCT; 4_IBA-2_OCT; 5_MAR-2_OCT
mw = 249.0863; rt = 2.158	10.785	4.18e-06	5.3787	1.81e-05	2_OCT-1_SEPT; 3_TOR-1_SEPT; 5_MAR-2_OCT; 5_MAR-3_TOR
mw = 241.09272; rt = 3.211	10.767	4.25e-06	5.3712	1.82e-05	2_OCT-1_SEPT; 3_TOR-1_SEPT; 5_MAR-1_SEPT; 4_IBA-3_TOR
mw = 201.07898; rt = 1.214	10.693	4.56e-06	5.3407	1.94e-05	3_TOR-1_SEPT; 3_TOR-2_OCT; 4_IBA-3_TOR; 5_MAR-3_TOR
Epsilon-(gamma-Glutamyl)-lysine	10.608	4.95e-06	5.3056	2.08e-05	3_TOR-1_SEPT; 4_IBA-1_SEPT; 5_MAR-1_SEPT; 5_MAR-2_OCT
Pyroglutamic acid	10.565	5.16e-06	5.2877	2.15e-05	2_OCT-1_SEPT; 3_TOR-1_SEPT; 4_IBA-1_SEPT; 5_MAR-1_SEPT
mw = 83.0371; rt = 8.36	10.455	5.72e-06	5.2424	2.36e-05	2_OCT-1_SEPT; 3_TOR-1_SEPT; 4_IBA-1_SEPT; 5_MAR-1_SEPT
4-Amino-4-deoxypentopyranose	10.363	6.25e-06	5.2039	2.56e-05	3_TOR-1_SEPT; 4_IBA-1_SEPT; 3_TOR-2_OCT; 5_MAR-3_TOR
mw = 287.20976; rt = 4.445	10.32	6.52e-06	5.1858	2.64e-05	3_TOR-1_SEPT; 4_IBA-1_SEPT; 4_IBA-2_OCT; 5_MAR-4_IBA
mw = 312.11846; rt = 6.063	9.9646	9.21e-06	5.0359	3.7e-05	2_OCT-1_SEPT; 5_MAR-1_SEPT; 5_MAR-3_TOR; 5_MAR-4_IBA
mw = 133.01155; rt = 7.885	9.9268	9.55e-06	5.0198	3.81e-05	2_OCT-1_SEPT; 3_TOR-1_SEPT; 4_IBA-1_SEPT; 5_MAR-1_SEPT
Inosine	9.9033	9.78e-06	5.0098	3.86e-05	2_OCT-1_SEPT; 4_IBA-1_SEPT; 5_MAR-1_SEPT; 5_MAR-3_TOR
mw = 403.13534; rt = 4.746	9.6781	1.22e-05	4.9133	4.78e-05	2_OCT-1_SEPT; 4_IBA-1_SEPT; 5_MAR-1_SEPT; 5_MAR-3_TOR
mw = 279.0414; rt = 1.194	9.6511	1.25e-05	4.9016	4.87e-05	2_OCT-1_SEPT; 3_TOR-1_SEPT; 4_IBA-1_SEPT; 5_MAR-1_SEPT
2-Aminonicotinic acid	9.3843	1.64e-05	4.7859	6.3e-05	2_OCT-1_SEPT; 3_TOR-1_SEPT; 5_MAR-2_OCT; 5_MAR-3_TOR
mw = 489.16942; rt = 8.512	9.3607	1.68e-05	4.7756	6.4e-05	2_OCT-1_SEPT; 3_TOR-1_SEPT; 4_IBA-1_SEPT; 5_MAR-1_SEPT
Caprolactam	9.2788	1.82e-05	4.7397	6.89e-05	4_IBA-1_SEPT; 5_MAR-1_SEPT; 3_TOR-2_OCT; 4_IBA-2_OCT; 5_MAR-2_OCT
Cytosine	9.2623	1.85e-05	4.7325	6.95e-05	2_OCT-1_SEPT; 3_TOR-1_SEPT; 4_IBA-1_SEPT; 5_MAR-1_SEPT
mw = 224.02736; rt = 7.562	9.1459	2.08e-05	4.6813	7.75e-05	2_OCT-1_SEPT; 3_TOR-1_SEPT; 4_IBA-1_SEPT; 5_MAR-1_SEPT
Acetylproline	9.0402	2.32e-05	4.6345	8.56e-05	3_TOR-1_SEPT; 3_TOR-2_OCT; 4_IBA-3_TOR; 5_MAR-3_TOR
mw = 558.14366; rt = 6.045	8.9195	2.62e-05	4.5809	9.61e-05	2_OCT-1_SEPT; 3_TOR-1_SEPT; 4_IBA-1_SEPT; 5_MAR-1_SEPT
Taurocholic acid	8.7994	2.97e-05	4.5272	0.00010788	2_OCT-1_SEPT; 3_TOR-1_SEPT; 5_MAR-2_OCT; 5_MAR-3_TOR
mw = 163.02212; rt = 8.032	8.7676	3.07e-05	4.5129	0.0001106	2_OCT-1_SEPT; 3_TOR-1_SEPT; 4_IBA-1_SEPT; 5_MAR-1_SEPT
mw = 279.81136; rt = 6.742	8.7436	3.15e-05	4.5022	0.00011249	3_TOR-1_SEPT; 4_IBA-1_SEPT; 5_MAR-1_SEPT; 3_TOR-2_OCT; 4_IBA-2_OCT; 5_MAR-2_OCT
mw = 256.106; rt = 4.499	8.6411	3.5e-05	4.4559	0.00012414	3_TOR-1_SEPT; 5_MAR-3_TOR
(15-Carboxypentadecanoyl)carnitine	8.5891	3.69e-05	4.4324	0.00013002	3_TOR-1_SEPT; 4_IBA-3_TOR; 5_MAR-3_TOR
mw = 99.04326; rt = 5.505	8.4863	4.11e-05	4.3858	0.00014361	3_TOR-1_SEPT; 4_IBA-1_SEPT; 3_TOR-2_OCT; 5_MAR-3_TOR
mw = 205.03273; rt = 8.201	8.4792	4.14e-05	4.3826	0.00014361	2_OCT-1_SEPT; 4_IBA-2_OCT; 5_MAR-2_OCT; 5_MAR-3_TOR
mw = 159.1259; rt = 6.403	8.392	4.54e-05	4.3428	0.00015619	5_MAR-2_OCT; 5_MAR-3_TOR; 5_MAR-4_IBA
mw = 211.09569; rt = 7.65	8.3184	4.91e-05	4.3092	0.00016751	3_TOR-1_SEPT; 5_MAR-3_TOR
Methylguanidine	8.2904	5.05e-05	4.2963	0.00017112	3_TOR-1_SEPT; 3_TOR-2_OCT; 5_MAR-3_TOR
mw = 186.11877; rt = 8.922	8.2841	5.09e-05	4.2934	0.00017112	3_TOR-1_SEPT; 4_IBA-1_SEPT; 5_MAR-1_SEPT; 5_MAR-2_OCT
Adenosine 5'-monophosphate	8.2126	5.49e-05	4.2606	0.00018322	5_MAR-1_SEPT; 5_MAR-2_OCT; 5_MAR-3_TOR; 5_MAR-4_IBA
Lys-leu	8.1555	5.83e-05	4.2342	0.00019325	2_OCT-1_SEPT; 3_TOR-1_SEPT; 4_IBA-1_SEPT; 5_MAR-1_SEPT
5-methylthioribose	8.052	6.51e-05	4.1863	0.00021424	3_TOR-1_SEPT; 4_IBA-1_SEPT; 3_TOR-2_OCT; 4_IBA-2_OCT
5'-S-Methyl-5'-thioadenosine	7.9807	7.03e-05	4.1532	0.00022955	3_TOR-1_SEPT; 4_IBA-1_SEPT; 5_MAR-1_SEPT; 3_TOR-2_OCT
Proline betaine	7.8732	7.89e-05	4.103	0.00025584	2_OCT-1_SEPT; 3_TOR-1_SEPT; 4_IBA-1_SEPT; 5_MAR-3_TOR; 5_MAR-4_IBA
mw = 244.13119; rt = 1.296	7.861	7.99e-05	4.0972	0.00025739	5_MAR-1_SEPT; 5_MAR-2_OCT; 5_MAR-3_TOR; 5_MAR-4_IBA
Kynurenine	7.7699	8.82e-05	4.0545	0.00028203	2_OCT-1_SEPT; 3_TOR-1_SEPT
mw = 279.81139; rt = 6.727	7.6036	0.00010569	3.976	0.00033555	3_TOR-1_SEPT; 4_IBA-1_SEPT; 5_MAR-1_SEPT; 3_TOR-2_OCT; 4_IBA-2_OCT; 5_MAR-2_OCT
mw = 123.03543; rt = 1.216	7.5433	0.00011289	3.9474	0.00035591	3_TOR-1_SEPT; 4_IBA-1_SEPT; 3_TOR-2_OCT; 5_MAR-3_TOR; 5_MAR-4_IBA
Threonine	7.4814	0.00012082	3.9179	0.00037819	2_OCT-1_SEPT; 4_IBA-1_SEPT; 3_TOR-2_OCT; 5_MAR-2_OCT
Guanidineacetic acid	7.4754	0.00012162	3.915	0.00037819	2_OCT-1_SEPT; 4_IBA-1_SEPT; 3_TOR-2_OCT; 5_MAR-2_OCT
2-palmitoyl-sn-glycero-3-phosphocholine	7.3768	0.00013556	3.8679	0.00041865	3_TOR-1_SEPT; 4_IBA-1_SEPT; 3_TOR-2_OCT; 5_MAR-3_TOR
Acetylarginine	7.2489	0.00015617	3.8064	0.00047907	3_TOR-1_SEPT; 3_TOR-2_OCT; 5_MAR-3_TOR
mw = 524.27799; rt = 7.853	7.1453	0.00017525	3.7563	0.00053399	3_TOR-1_SEPT; 4_IBA-1_SEPT; 5_MAR-1_SEPT
Hypotaurine	7.1381	0.00017667	3.7528	0.00053472	2_OCT-1_SEPT; 3_TOR-1_SEPT; 4_IBA-1_SEPT; 5_MAR-3_TOR
mw = 202.04529; rt = 8.612	7.1171	0.00018085	3.7427	0.00054375	3_TOR-1_SEPT; 4_IBA-1_SEPT; 3_TOR-2_OCT; 4_IBA-2_OCT
mw = 165.04595; rt = 1.215	7.0813	0.00018825	3.7253	0.00056214	3_TOR-1_SEPT; 4_IBA-1_SEPT; 3_TOR-2_OCT; 5_MAR-3_TOR; 5_MAR-4_IBA
mw = 169.03512; rt = 8.519	7.0756	0.00018944	3.7225	0.00056214	3_TOR-1_SEPT; 3_TOR-2_OCT; 4_IBA-2_OCT
Creatinine	7.0206	0.0002015	3.6957	0.00059402	3_TOR-1_SEPT; 5_MAR-3_TOR
Linoleyl carnitine	7.0001	0.00020618	3.6858	0.0006039	4_IBA-1_SEPT; 4_IBA-2_OCT; 5_MAR-4_IBA
mw = 372.23727; rt = 8.923	6.9598	0.00021575	3.666	0.0006248	4_IBA-1_SEPT; 5_MAR-1_SEPT; 5_MAR-2_OCT
Adenosine	6.9585	0.00021607	3.6654	0.0006248	2_OCT-1_SEPT; 3_TOR-1_SEPT; 4_IBA-1_SEPT; 5_MAR-1_SEPT
mw = 224.00871; rt = 9.623	6.7952	0.00025985	3.5853	0.00074666	2_OCT-1_SEPT; 3_TOR-1_SEPT; 4_IBA-2_OCT
1-Aminocyclopropanecarboxylate	6.7589	0.00027078	3.5674	0.00077318	2_OCT-1_SEPT; 3_TOR-2_OCT; 5_MAR-2_OCT
Pyrogallol	6.6795	0.0002964	3.5281	0.00084102	2_OCT-1_SEPT; 3_TOR-1_SEPT; 4_IBA-2_OCT
Glutamine	6.6636	0.00030184	3.5202	0.00084665	2_OCT-1_SEPT; 3_TOR-1_SEPT; 4_IBA-1_SEPT
mw = 565.42049; rt = 5.099	6.6628	0.00030211	3.5198	0.00084665	3_TOR-2_OCT; 4_IBA-2_OCT; 5_MAR-2_OCT
mw = 161.01772; rt = 7.981	6.5877	0.00032922	3.4825	0.00091696	2_OCT-1_SEPT; 5_MAR-2_OCT; 5_MAR-3_TOR; 5_MAR-4_IBA
mw = 358.08409; rt = 8.345	6.5785	0.00033269	3.478	0.00092099	3_TOR-1_SEPT; 4_IBA-1_SEPT; 5_MAR-1_SEPT; 5_MAR-2_OCT
Biotin amide	6.5538	0.00034226	3.4656	0.00094173	3_TOR-1_SEPT; 3_TOR-2_OCT; 5_MAR-3_TOR
mw = 359.14279; rt = 8.623	6.5439	0.00034618	3.4607	0.00094679	2_OCT-1_SEPT; 3_TOR-1_SEPT; 4_IBA-1_SEPT; 5_MAR-1_SEPT
Anthranilic acid	6.4953	0.00036606	3.4365	0.00099514	4_IBA-1_SEPT; 5_MAR-1_SEPT; 3_TOR-2_OCT; 4_IBA-2_OCT; 5_MAR-2_OCT
Butyryl-homoserine lactone	6.4797	0.00037271	3.4286	0.0010072	3_TOR-1_SEPT; 4_IBA-1_SEPT; 5_MAR-3_TOR
mw = 277.05632; rt = 9.621	6.442	0.00038927	3.4097	0.0010457	2_OCT-1_SEPT; 3_TOR-1_SEPT; 4_IBA-2_OCT
mw = 519.33233; rt = 5.217	6.4181	0.00040014	3.3978	0.0010686	2_OCT-1_SEPT; 3_TOR-2_OCT; 4_IBA-2_OCT; 5_MAR-2_OCT
6-Methylnicotinamide	6.3917	0.00041255	3.3845	0.0010953	2_OCT-1_SEPT; 3_TOR-1_SEPT; 4_IBA-1_SEPT; 5_MAR-1_SEPT
mw = 235.0152; rt = 3.35	6.3753	0.00042047	3.3763	0.0011098	2_OCT-1_SEPT; 3_TOR-1_SEPT; 4_IBA-1_SEPT; 5_MAR-1_SEPT
Adenine	6.3649	0.00042556	3.371	0.0011168	2_OCT-1_SEPT; 3_TOR-1_SEPT; 4_IBA-1_SEPT; 5_MAR-1_SEPT
2-Aminoadipic acid	6.3482	0.00043386	3.3627	0.001132	4_IBA-2_OCT; 5_MAR-2_OCT; 5_MAR-3_TOR
Trimethylamine N-oxide	6.3027	0.00045741	3.3397	0.0011867	2_OCT-1_SEPT; 3_TOR-1_SEPT; 4_IBA-1_SEPT; 5_MAR-1_SEPT
mw = 415.19054; rt = 7.852	6.2475	0.00048772	3.3118	0.0012581	2_OCT-1_SEPT; 3_TOR-1_SEPT; 4_IBA-1_SEPT; 5_MAR-1_SEPT
3,4-Methylenesebacic acid	6.223	0.00050186	3.2994	0.0012872	5_MAR-2_OCT; 5_MAR-3_TOR; 5_MAR-4_IBA
mw = 423.05736; rt = 8.954	6.1736	0.00053162	3.2744	0.0013559	3_TOR-1_SEPT; 4_IBA-1_SEPT; 5_MAR-1_SEPT
mw = 117.05383; rt = 7.978	6.1529	0.00054468	3.2639	0.0013815	2_OCT-1_SEPT; 5_MAR-2_OCT; 5_MAR-3_TOR; 5_MAR-4_IBA
mw = 281.04158; rt = 6.692	6.0237	0.00063393	3.198	0.0015989	3_TOR-1_SEPT; 4_IBA-1_SEPT; 5_MAR-1_SEPT
mw = 339.25226; rt = 2.491	5.9454	0.00069527	3.1578	0.0017416	3_TOR-2_OCT; 4_IBA-2_OCT; 5_MAR-2_OCT
mw = 272.07713; rt = 4.675	5.9419	0.00069816	3.156	0.0017416	5_MAR-1_SEPT; 5_MAR-3_TOR
Pro-Leu-Lys	5.9252	0.00071206	3.1475	0.0017665	3_TOR-1_SEPT; 4_IBA-1_SEPT
mw = 495.33237; rt = 5.396	5.883	0.00074857	3.1258	0.001847	3_TOR-1_SEPT; 3_TOR-2_OCT; 5_MAR-3_TOR
Lactose	5.8471	0.00078114	3.1073	0.001917	2_OCT-1_SEPT; 3_TOR-1_SEPT
N-Lactoyl ethanolamine	5.8263	0.00080068	3.0965	0.0019544	3_TOR-1_SEPT; 4_IBA-1_SEPT; 5_MAR-1_SEPT
mw = 297.18031; rt = 9.706	5.7716	0.00085455	3.0683	0.0020747	3_TOR-1_SEPT; 4_IBA-1_SEPT; 5_MAR-1_SEPT
5-Nitro-o-toluidine	5.7628	0.00086358	3.0637	0.0020855	3_TOR-1_SEPT; 5_MAR-3_TOR
mw = 184.02506; rt = 8.346	5.7523	0.00087444	3.0583	0.0021005	3_TOR-1_SEPT; 4_IBA-1_SEPT; 5_MAR-1_SEPT
mw = 253.10638; rt = 7.886	5.7356	0.00089206	3.0496	0.0021315	5_MAR-1_SEPT; 5_MAR-2_OCT
mw = 178.12122; rt = 8.979	5.7087	0.00092122	3.0356	0.0021897	3_TOR-1_SEPT; 4_IBA-1_SEPT
3'-CMP	5.6852	0.00094743	3.0235	0.0022403	5_MAR-1_SEPT; 5_MAR-3_TOR
mw = 58.06566; rt = 5.328	5.6774	0.00095639	3.0194	0.0022497	2_OCT-1_SEPT; 4_IBA-1_SEPT; 5_MAR-1_SEPT
mw = 251.07471; rt = 7.513	5.6111	0.0010355	2.9848	0.0024234	4_IBA-1_SEPT; 5_MAR-1_SEPT; 4_IBA-2_OCT; 5_MAR-2_OCT
mw = 294.2157; rt = 5.017	5.5225	0.0011521	2.9385	0.0026767	5_MAR-2_OCT; 5_MAR-3_TOR
mw = 479.27068; rt = 5.994	5.52	0.0011556	2.9372	0.0026767	5_MAR-2_OCT; 5_MAR-3_TOR
Traumatin	5.5115	0.0011674	2.9328	0.0026904	3_TOR-1_SEPT; 5_MAR-3_TOR
Aspartic acid	5.498	0.0011866	2.9257	0.0027209	5_MAR-2_OCT; 5_MAR-3_TOR
Inositol cyclic phosphate	5.4845	0.0012061	2.9186	0.0027516	2_OCT-1_SEPT; 4_IBA-2_OCT
mw = 183.08721; rt = 7.52	5.4474	0.0012615	2.8991	0.0028635	5_MAR-1_SEPT; 4_IBA-2_OCT; 5_MAR-2_OCT
mw = 452.33638; rt = 4.336	5.4312	0.0012865	2.8906	0.0029058	3_TOR-2_OCT; 4_IBA-2_OCT; 5_MAR-2_OCT
mw = 63.00847; rt = 7.508	5.3306	0.0014536	2.8375	0.0032671	2_OCT-1_SEPT; 3_TOR-1_SEPT; 4_IBA-1_SEPT; 5_MAR-1_SEPT
mw = 519.33234; rt = 5.327	5.2989	0.001511	2.8207	0.0033792	2_OCT-1_SEPT; 3_TOR-2_OCT; 4_IBA-2_OCT
mw = 173.99444; rt = 4.712	5.2912	0.0015252	2.8167	0.0033943	5_MAR-3_TOR
mw = 294.05923; rt = 4.695	5.2864	0.0015341	2.8142	0.0033974	5_MAR-1_SEPT; 5_MAR-3_TOR
mw = 226.1682; rt = 1.716	5.2629	0.0015789	2.8017	0.0034796	3_TOR-2_OCT; 4_IBA-2_OCT; 5_MAR-2_OCT
mw = 357.25157; rt = 5.039	5.2283	0.0016471	2.7833	0.0036032	3_TOR-1_SEPT; 5_MAR-3_TOR
mw = 346.01788; rt = 8.849	5.2264	0.0016508	2.7823	0.0036032	5_MAR-1_SEPT; 5_MAR-2_OCT
Ergothioneine	5.2023	0.0017002	2.7695	0.0036933	2_OCT-1_SEPT; 5_MAR-2_OCT
N-(2-Hydroxyethyl)glutamine	5.1419	0.001831	2.7373	0.0039585	3_TOR-2_OCT; 4_IBA-2_OCT
mw = 244.15368; rt = 7.51	5.0757	0.0019865	2.7019	0.0042743	3_TOR-1_SEPT; 5_MAR-3_TOR
mw = 259.01994; rt = 8.651	5.0454	0.0020621	2.6857	0.0044115	4_IBA-1_SEPT; 5_MAR-1_SEPT; 5_MAR-2_OCT
mw = 338.07027; rt = 8.522	5.0424	0.0020697	2.6841	0.0044115	3_TOR-1_SEPT; 3_TOR-2_OCT
mw = 136.0385; rt = 4.708	5.0303	0.002101	2.6776	0.0044572	5_MAR-3_TOR
Hypaphorine	5.0166	0.0021366	2.6703	0.0045117	5_MAR-1_SEPT; 5_MAR-2_OCT; 5_MAR-3_TOR
mw = 191.01707; rt = 8.525	4.9996	0.002182	2.6611	0.0045863	3_TOR-1_SEPT; 3_TOR-2_OCT
mw = 185.09872; rt = 7.62	4.9514	0.0023163	2.6352	0.0048462	2_OCT-1_SEPT; 5_MAR-2_OCT
mw = 330.15825; rt = 5.067	4.9277	0.0023854	2.6224	0.0049678	4_IBA-1_SEPT; 4_IBA-2_OCT
Imidazoleacetic acid	4.9092	0.0024407	2.6125	0.0050597	5_MAR-1_SEPT; 5_MAR-2_OCT; 5_MAR-3_TOR
mw = 502.1407; rt = 7.621	4.8438	0.0026479	2.5771	0.0054643	2_OCT-1_SEPT; 3_TOR-2_OCT; 5_MAR-2_OCT
Vinylglycine	4.8237	0.0027148	2.5663	0.0055769	4_IBA-3_TOR; 5_MAR-3_TOR
Glutamic acid	4.8191	0.0027306	2.5637	0.0055841	4_IBA-3_TOR; 5_MAR-3_TOR
mw = 228.08076; rt = 7.621	4.7634	0.0029273	2.5335	0.0059597	2_OCT-1_SEPT; 3_TOR-2_OCT; 5_MAR-2_OCT
mw = 275.18466; rt = 9.136	4.7423	0.0030054	2.5221	0.0060914	3_TOR-1_SEPT; 5_MAR-1_SEPT
mw = 158.14191; rt = 8.57	4.6958	0.0031859	2.4968	0.0064285	3_TOR-1_SEPT; 5_MAR-3_TOR
Tilarginine	4.691	0.0032051	2.4942	0.0064385	2_OCT-1_SEPT; 5_MAR-2_OCT
2-Oxindole	4.68	0.0032496	2.4882	0.0064992	4_IBA-3_TOR; 5_MAR-3_TOR
mw = 541.72395; rt = 6.687	4.6759	0.0032666	2.4859	0.0065046	5_MAR-1_SEPT; 4_IBA-2_OCT; 5_MAR-2_OCT
mw = 190.03306; rt = 8.345	4.6337	0.0034443	2.4629	0.0068284	3_TOR-1_SEPT; 4_IBA-1_SEPT; 5_MAR-1_SEPT
N-Nonanoylglycine	4.6273	0.0034722	2.4594	0.0068538	5_MAR-1_SEPT; 5_MAR-2_OCT
mw = 141.86263; rt = 6.516	4.5986	0.0035998	2.4437	0.0070749	5_MAR-2_OCT; 5_MAR-4_IBA
mw = 196.10725; rt = 6.254	4.5792	0.0036889	2.4331	0.0072189	2_OCT-1_SEPT; 5_MAR-1_SEPT
Triethanolamine	4.5591	0.003784	2.422	0.0073732	5_MAR-1_SEPT; 5_MAR-4_IBA
Ethanolamine	4.501	0.0040721	2.3902	0.0079006	4_IBA-3_TOR; 5_MAR-3_TOR
mw = 169.02538; rt = 7.873	4.4511	0.0043379	2.3627	0.0083805	5_MAR-1_SEPT
3-Hydroxydodecanoylcarnitine	4.3398	0.0049979	2.3012	0.0096146	3_TOR-1_SEPT; 5_MAR-3_TOR
Guanine	4.2379	0.0056928	2.2447	0.010905	5_MAR-1_SEPT
mw = 118.99595; rt = 8.155	4.1358	0.0064901	2.1877	0.01238	3_TOR-1_SEPT; 4_IBA-1_SEPT; 5_MAR-1_SEPT
mw = 336.10228; rt = 8.352	4.1168	0.0066501	2.1772	0.012632	3_TOR-1_SEPT; 4_IBA-1_SEPT
mw = 249.09754; rt = 4.725	3.97	0.008039	2.0948	0.015207	3_TOR-1_SEPT; 5_MAR-1_SEPT
mw = 521.34803; rt = 5.295	3.9213	0.0085626	2.0674	0.01613	3_TOR-2_OCT
Acetohydroxamic acid	3.8324	0.0096122	2.0172	0.018033	5_MAR-2_OCT
mw = 295.00234; rt = 7.527	3.74	0.010845	1.9648	0.020261	3_TOR-2_OCT; 4_IBA-3_TOR
mw = 85.05272; rt = 7.28	3.7168	0.011179	1.9516	0.0208	5_MAR-4_IBA
mw = 279.81136; rt = 6.626	3.6706	0.011876	1.9253	0.021999	4_IBA-1_SEPT
mw = 255.1682; rt = 1.379	3.6678	0.01192	1.9237	0.021999	4_IBA-2_OCT
mw = 239.1451; rt = 1.379	3.661	0.012026	1.9199	0.022098	4_IBA-2_OCT
mw = 237.03792; rt = 8.64	3.6582	0.012071	1.9183	0.022098	4_IBA-1_SEPT; 5_MAR-1_SEPT
Carnosine	3.6267	0.012581	1.9003	0.022938	5_MAR-1_SEPT
mw = 195.08686; rt = 6.254	3.5258	0.014367	1.8426	0.02609	5_MAR-1_SEPT
Maltose	3.4589	0.015695	1.8042	0.02838	2_OCT-1_SEPT; 3_TOR-1_SEPT
mw = 521.34806; rt = 5.35	3.4561	0.015753	1.8026	0.02838	3_TOR-2_OCT; 4_IBA-2_OCT
Ascorbate	3.4361	0.016175	1.7912	0.029025	3_TOR-2_OCT
mw = 517.31462; rt = 5.345	3.4006	0.016954	1.7707	0.030303	3_TOR-1_SEPT
Pentahomomethionine	3.3954	0.017071	1.7677	0.030392	5_MAR-3_TOR
mw = 159.02732; rt = 7.524	3.3783	0.017461	1.7579	0.030967	3_TOR-2_OCT
mw = 85.08909; rt = 4.967	3.3509	0.018108	1.7421	0.031989	3_TOR-1_SEPT
mw = 219.12935; rt = 5.314	3.3443	0.018268	1.7383	0.032035
mw = 457.76275; rt = 6.691	3.344	0.018275	1.7381	0.032035	5_MAR-2_OCT
mw = 271.17842; rt = 4.822	3.3058	0.019225	1.7161	0.033508	5_MAR-3_TOR
mw = 123.04501; rt = 1.482	3.3043	0.019263	1.7153	0.033508	5_MAR-3_TOR
mw = 382.10872; rt = 8.612	3.2827	0.019826	1.7028	0.034355	4_IBA-2_OCT
mw = 295.0589; rt = 8.396	3.2633	0.020345	1.6916	0.03512	3_TOR-1_SEPT
mw = 560.3496; rt = 5.996	3.2395	0.020998	1.6778	0.03611	5_MAR-3_TOR
mw = 273.05258; rt = 7.619	3.1852	0.022575	1.6464	0.038676	2_OCT-1_SEPT
Glycerol 3-phosphate	3.1756	0.022866	1.6408	0.039027	5_MAR-2_OCT; 5_MAR-3_TOR
N8-Acetylspermidine	3.111	0.024927	1.6033	0.042386	4_IBA-1_SEPT
mw = 587.10307; rt = 9.127	3.1075	0.025046	1.6013	0.042428	5_MAR-3_TOR
Carnitine	3.0804	0.02597	1.5855	0.04383
mw = 217.07161; rt = 8.671	3.0513	0.027002	1.5686	0.045404	5_MAR-3_TOR
mw = 123.05124; rt = 1.481	3.043	0.027305	1.5638	0.045743	5_MAR-3_TOR
1-Methylimidazoleacetic acid	3.0242	0.028003	1.5528	0.046739	3_TOR-2_OCT
Histamine	3.019	0.028197	1.5498	0.046892	5_MAR-3_TOR
1-Vinylimidazole	2.9982	0.028998	1.5376	0.048048	5_MAR-3_TOR
Creatine	2.9896	0.029335	1.5326	0.048429	5_MAR-1_SEPT
mw = 368.24245; rt = 8.99	2.9719	0.03004	1.5223	0.049413
Acetylcholine	2.954	0.030769	1.5119	0.050359
mw = 157.11027; rt = 6.632	2.9524	0.030837	1.5109	0.050359
mw = 165.10013; rt = 6.418	2.9408	0.031318	1.5042	0.050888
Choline	2.9393	0.031384	1.5033	0.050888
2,6-Dimethylpyrazine	2.9257	0.031963	1.4954	0.051484
mw = 329.0659; rt = 8.802	2.9253	0.031979	1.4951	0.051484
mw = 280.00181; rt = 6.628	2.9223	0.03211	1.4934	0.051512
mw = 184.12119; rt = 8.992	2.9108	0.032612	1.4866	0.052133
Asp-lys	2.8739	0.034272	1.4651	0.054595
mw = 345.03975; rt = 8.8	2.8697	0.034462	1.4627	0.054706
mw = 168.05107; rt = 8.349	2.8541	0.035195	1.4535	0.055674
mw = 240.99244; rt = 9.807	2.8186	0.036919	1.4327	0.058062
mw = 791.58859; rt = 5.657	2.8178	0.03696	1.4323	0.058062
N-Methylhistamine	2.8153	0.037088	1.4308	0.058062
mw = 223.08789; rt = 5.348	2.8103	0.037335	1.4279	0.058248
mw = 373.8014; rt = 6.691	2.8048	0.037616	1.4246	0.058486
mw = 103.09968; rt = 8.408	2.8005	0.037836	1.4221	0.058627
mw = 266.05162; rt = 4.634	2.7937	0.038184	1.4181	0.058794
mw = 146.99666; rt = 7.535	2.7933	0.038203	1.4179	0.058794
Serine	2.7718	0.03933	1.4053	0.060324
Inosine-5'-monophosphate (IMP)	2.7651	0.039684	1.4014	0.060662
mw = 904.67264; rt = 5.82	2.7475	0.040637	1.3911	0.06191
Tryptophan	2.7445	0.040804	1.3893	0.061956
mw = 202.00787; rt = 5.437	2.7218	0.042075	1.376	0.063673
Proline	2.7117	0.042654	1.37	0.06413
mw = 180.02598; rt = 5.426	2.7102	0.042741	1.3692	0.06413
mw = 136.03853; rt = 9.012	2.7092	0.042801	1.3685	0.06413
6-Hydroxycaproic acid	2.6918	0.043815	1.3584	0.065434
mw = 264.00842; rt = 9.808	2.6735	0.044916	1.3476	0.066859
N-(3,4-Dihydroxyphenyl)glutamine	2.6655	0.045402	1.3429	0.067361
Trans-3-Indoleacrylic acid	2.6476	0.046519	1.3324	0.068478
mw = 242.17629; rt = 5.026	2.6465	0.046585	1.3317	0.068478
N-Acetylputrescine	2.6462	0.046607	1.3315	0.068478
mw = 366.14285; rt = 8.114	2.6395	0.047027	1.3277	0.068871
mw = 261.12139; rt = 7.575	2.6337	0.047397	1.3242	0.069191
mw = 279.08488; rt = 8.396	2.6193	0.048336	1.3157	0.070335
7-Methylguanine	2.6149	0.048619	1.3132	0.070502
mw = 197.04532; rt = 8.631	2.6128	0.048761	1.3119	0.070502
mw = 289.84014; rt = 6.689	2.6104	0.048916	1.3105	0.070502
alpha-Glycerylphosphorylcholine	2.6063	0.049192	1.3081	0.070674
Platelet-activating factor	2.5968	0.049828	1.3025	0.071362
mw = 175.03345; rt = 7.85	2.5803	0.050957	1.2928	0.07275
mw = 222.98188; rt = 9.804	2.5565	0.052627	1.2788	0.074898
N-Trimethyllysine	2.5517	0.052968	1.276	0.075148
mw = 342.28831; rt = 4.931	2.4997	0.056837	1.2454	0.080386
mw = 198.09392; rt = 6.435	2.4446	0.061252	1.2129	0.086362
mw = 452.09377; rt = 8.642	2.4097	0.064221	1.1923	0.090267
Glycerylphosphorylethanolamine	2.4062	0.06453	1.1902	0.090421
mw = 175.09571; rt = 8.631	2.3975	0.065295	1.1851	0.091212
Urea	2.3811	0.066765	1.1755	0.09298
mw = 489.06603; rt = 9.011	2.3678	0.067979	1.1676	0.09438
Octanedioic acid	2.3625	0.068474	1.1645	0.094779
mw = 183.08308; rt = 6.415	2.3575	0.06894	1.1615	0.095133
mw = 150.04056; rt = 8.356	2.3521	0.069445	1.1584	0.09554
N-Acetylserotonin	2.3429	0.070318	1.1529	0.096448
mw = 150.02796; rt = 9.809	2.3195	0.07259	1.1391	0.099265
mw = 363.05809; rt = 9.37	2.2831	0.076273	1.1176	0.10371
mw = 213.11137; rt = 8.253	2.2812	0.076466	1.1165	0.10371
mw = 369.04501; rt = 8.76	2.2806	0.076529	1.1162	0.10371
mw = 229.16792; rt = 1.209	2.2695	0.077691	1.1096	0.10496
mw = 290.06294; rt = 6.052	2.2675	0.077912	1.1084	0.10496
mw = 293.99341; rt = 7.551	2.2409	0.080776	1.0927	0.1085
mw = 129.00955; rt = 9.806	2.1649	0.08956	1.0479	0.11994
mw = 372.94087; rt = 7.531	2.1437	0.092178	1.0354	0.12309
mw = 154.02292; rt = 9.808	2.1145	0.095903	1.0182	0.12768
3-Methylguanine	2.086	0.099689	1.0014	0.13234
Phosphoethanolamine	2.0819	0.10025	0.99892	0.13269
mw = 151.02458; rt = 8.355	2.066	0.10243	0.98957	0.13518
mw = 430.11179; rt = 8.636	2.0593	0.10337	0.98559	0.13603
mw = 127.01197; rt = 9.808	2.0536	0.10417	0.98225	0.13669
mw = 353.32946; rt = 0.896	2.0364	0.10664	0.97208	0.13952
mw = 109.00142; rt = 9.808	1.9977	0.11239	0.94927	0.14654
mw = 217.98192; rt = 5.432	1.996	0.11265	0.94827	0.14654
mw = 195.11882; rt = 1.359	1.9784	0.11537	0.93791	0.14965
Nicotinic acid	1.9616	0.11801	0.92807	0.15265
Glycerophosphoinositol	1.9389	0.12171	0.91468	0.15698
mw = 201.11127; rt = 6.883	1.9203	0.12481	0.90376	0.16052
mw = 129.05382; rt = 5.7	1.9178	0.12523	0.90229	0.1606
mw = 150.08923; rt = 1.43	1.8734	0.13299	0.87619	0.17007
mw = 156.16265; rt = 8.191	1.8661	0.13432	0.87187	0.17129
Australine	1.8624	0.13498	0.86973	0.17165
mw = 240.9908; rt = 6.666	1.8453	0.13814	0.85969	0.17518
mw = 343.22058; rt = 1.439	1.822	0.14257	0.84597	0.1803
N-Undecanoylglycine	1.764	0.15416	0.81202	0.19442
mw = 523.36362; rt = 5.336	1.7249	0.1625	0.78914	0.20437
mw = 211.14206; rt = 1.359	1.7006	0.1679	0.77495	0.20991
mw = 370.22032; rt = 1.465	1.6993	0.1682	0.77417	0.20991
mw = 387.24701; rt = 1.483	1.6988	0.1683	0.77392	0.20991
mw = 308.96732; rt = 9.804	1.6694	0.17508	0.75677	0.21777
mw = 307.19811; rt = 1.29	1.6444	0.18104	0.74222	0.22457
mw = 342.28831; rt = 4.813	1.5942	0.19363	0.71302	0.23953
mw = 193.12152; rt = 5.546	1.5818	0.19688	0.70581	0.24289
Panthenol	1.5504	0.20528	0.68765	0.25257
mw = 343.22062; rt = 1.773	1.5382	0.20866	0.68056	0.25603
Methylimidazoleacetic acid	1.5234	0.21279	0.67205	0.26039
3-Methylenenorleucine	1.5203	0.21369	0.67022	0.26079
mw = 215.97766; rt = 8.68	1.5138	0.21553	0.66649	0.26233
Prolinamide	1.4925	0.22173	0.65417	0.26916
mw = 387.24699; rt = 1.832	1.4754	0.22681	0.64434	0.27459
mw = 267.12541; rt = 5.349	1.469	0.22873	0.64067	0.27618
mw = 1072.37524; rt = 8.401	1.4557	0.23279	0.63304	0.28034
mw = 194.11537; rt = 1.356	1.4479	0.23522	0.62853	0.28251
mw = 388.25032; rt = 1.496	1.4279	0.24151	0.61707	0.2893
mw = 190.06941; rt = 9.384	1.4227	0.24316	0.61411	0.29051
Betaine	1.4129	0.24633	0.60848	0.29307
mw = 173.11645; rt = 6.117	1.4121	0.24659	0.60802	0.29307
12-Aminododecanoic acid	1.3999	0.25059	0.60103	0.29705
mw = 286.22591; rt = 5.28	1.3935	0.2527	0.59739	0.29877
mw = 536.18755; rt = 8.397	1.3839	0.25592	0.59189	0.30179
Ethyl acetate	1.3758	0.25866	0.58727	0.30423
mw = 246.05061; rt = 8.361	1.3682	0.26124	0.58296	0.30647
Butyric acid	1.363	0.26304	0.57998	0.3075
mw = 229.1679; rt = 1.262	1.3617	0.26347	0.57927	0.3075
Citrulline	1.3551	0.26577	0.57549	0.30911
mw = 299.19451; rt = 1.718	1.3538	0.26621	0.57477	0.30911
mw = 138.04296; rt = 1.623	1.3408	0.27079	0.56736	0.31362
1-Palmitoyl-2-hydroxy-sn-glycero-3-PE	1.3374	0.27199	0.56545	0.31421
1-Methyl-1,3-dihydro-2H-benzimidazole-2-thione	1.3337	0.27333	0.56331	0.31495
mw = 314.12041; rt = 8.348	1.3133	0.28069	0.55177	0.32261
mw = 112.06366; rt = 8.6	1.3	0.28558	0.54428	0.3274
mw = 202.13176; rt = 7.511	1.2926	0.28835	0.54009	0.32975
mw = 268.03252; rt = 8.36	1.29	0.28932	0.53862	0.33003
mw = 431.27305; rt = 1.523	1.2866	0.29063	0.53666	0.33069
mw = 173.11644; rt = 5.972	1.2682	0.29764	0.52631	0.33774
mw = 201.1113; rt = 6.984	1.2665	0.29831	0.52533	0.33774
mw = 168.9786; rt = 7.535	1.2564	0.30223	0.51966	0.34133
mw = 304.02034; rt = 8.98	1.2048	0.32301	0.49078	0.36389
mw = 186.08925; rt = 1.179	1.1484	0.34719	0.45944	0.39015
mw = 186.11908; rt = 0.893	1.1302	0.35532	0.44939	0.39831
mw = 300.2778; rt = 2.847	1.1259	0.35726	0.44701	0.3995
mw = 119.07353; rt = 6.663	1.1239	0.35816	0.44592	0.39952
mw = 278.67909; rt = 8.157	1.1111	0.36401	0.43889	0.40505
Cysteinylglycine	1.1024	0.36807	0.43406	0.40857
mw = 224.1274; rt = 1.77	1.0868	0.37535	0.42556	0.41563
mw = 303.29274; rt = 1.418	1.0506	0.39281	0.40581	0.43354
mw = 135.04086; rt = 7.855	1.0493	0.39343	0.40513	0.43354
Phenylalanine	1.0473	0.39442	0.40404	0.43357
mw = 304.95359; rt = 7.53	1.016	0.41009	0.38712	0.4489
Methylenediurea	1.0125	0.41188	0.38523	0.4489
mw = 278.0862; rt = 0.988	1.0119	0.41221	0.38488	0.4489
mw = 163.12085; rt = 6.302	1.0117	0.41231	0.38477	0.4489
mw = 213.05159; rt = 8.63	1.0013	0.41764	0.3792	0.45361
mw = 225.12135; rt = 1.296	0.97249	0.43274	0.36378	0.46888
mw = 122.03301; rt = 9.807	0.96538	0.43653	0.35999	0.47187
mw = 244.06728; rt = 7.475	0.95132	0.44411	0.35251	0.47886
mw = 137.96623; rt = 6.392	0.94947	0.44511	0.35153	0.47886
Argininosuccinic acid	0.94212	0.44911	0.34764	0.48203
mw = 150.0542; rt = 2.324	0.93841	0.45115	0.34568	0.48307
mw = 213.1729; rt = 0.996	0.9155	0.46386	0.33361	0.49552
gamma-Glutamylleucine	0.89693	0.47437	0.32388	0.50555
Choline O-Sulfate	0.89338	0.4764	0.32203	0.50652
4'-Phosphopantetheine	0.87783	0.48536	0.31394	0.51485
mw = 437.3716; rt = 0.929	0.87251	0.48846	0.31118	0.51593
mw = 211.13211; rt = 6.439	0.87216	0.48866	0.31099	0.51593
mw = 121.9172; rt = 6.688	0.85804	0.49694	0.3037	0.52346
Urocanic acid	0.84163	0.5067	0.29525	0.5325
mw = 150.08922; rt = 1.609	0.82211	0.51848	0.28527	0.54362
mw = 184.1576; rt = 5.593	0.82015	0.51967	0.28427	0.54362
Glutathione	0.80344	0.52993	0.27578	0.55307
mw = 292.13846; rt = 8.349	0.79741	0.53366	0.27274	0.55569
mw = 306.19454; rt = 1.288	0.76486	0.55411	0.2564	0.57567
Tris(2-butoxyethyl) phosphate	0.73696	0.57204	0.24257	0.59293
4-Guanidinobutyric acid	0.69883	0.5971	0.22395	0.6175
mw = 126.1157; rt = 5.598	0.6765	0.61205	0.21321	0.63153
mw = 306.10303; rt = 7.851	0.65353	0.62765	0.20228	0.64615
mw = 205.14465; rt = 8.978	0.6334	0.64146	0.19283	0.65888
mw = 205.87859; rt = 6.688	0.61934	0.6512	0.18629	0.66737
mw = 410.28933; rt = 8.977	0.56046	0.69259	0.15952	0.70819
mw = 198.10047; rt = 1.206	0.53433	0.71121	0.148	0.72559
O-ureido-(DL)-serine	0.47007	0.75735	0.1207	0.76947
Tris(hydroxymethyl)aminomethane	0.46972	0.7576	0.12056	0.76947
mw = 490.14979; rt = 8.81	0.4464	0.77436	0.11105	0.78474
mw = 197.07758; rt = 8.587	0.41266	0.79851	0.09772	0.8074
6-Aminocaproic acid	0.37271	0.82675	0.082623	0.8341
mw = 78.98237; rt = 6.687	0.35224	0.841	0.075204	0.84659
mw = 1329.47812; rt = 8.4	0.33457	0.85313	0.068986	0.8569
mw = 182.10559; rt = 2.191	0.27391	0.89316	0.04907	0.89513
mw = 249.17059; rt = 0.981	0.072637	0.99005	0.0043437	0.99005

## Sheet: POS CORR
	mw = 177.12665; rt	3'-CMP	mw = 159.1259; rt	mw = 202.00787; rt	mw = 217.98192; rt	2-Oxindole	mw = 180.02598; rt	3-Hydroxydodecanoy	mw = 357.25157; rt	mw = 158.14191; rt	Biotin amide	mw = 201.07898; rt	CDP-ethanolamine	Cytidine 5'-monoph	Picolinic acid N-o	2-Aminonicotinic a	N-Isobutylacetamid	(15-Carboxypentade	5-Nitro-o-toluidin	Nicotinamide 1-oxi	Inositol cyclic ph	mw = 277.05632; rt	mw = 224.00871; rt	Pyrogallol	Maltose	Lactose	mw = 521.19571; rt	mw = 172.02253; rt	mw = 184.1576; rt	Glutamine	mw = 83.0371; rt =	Pyroglutamic acid	2-palmitoyl-sn-gly	mw = 495.33237; rt	mw = 224.02736; rt	mw = 415.19054; rt	mw = 63.00847; rt	N-Trimethyllysine	mw = 178.12122; rt	Pro-Leu-Lys	mw = 359.14279; rt	mw = 489.16942; rt	Pantothenic acid	mw = 241.09272; rt	mw = 245.10723; rt	mw = 129.05382; rt	7-Methylguanine	mw = 219.12935; rt	Pentahomomethionin
mw = 177.12665; rt	1	0.5696	0.4547	0.37199	0.33508	0.35639	0.24537	0.25451	0.3678	0.30715	0.33819	0.38372	0.56202	0.58327	0.59829	0.55318	0.59492	0.47127	0.39533	0.6459	0.20977	0.26818	0.23462	0.22259	0.094361	0.10927	0.19535	0.22267	0.31775	0.20663	0.18716	0.1745	0.2356	0.27697	-0.084944	0.13702	0.15922	0.35147	0.33404	0.35157	0.075395	-0.028731	-0.14748	0.070398	0.0049738	0.30522	0.20842	0.38011	0.41484
3'-CMP	0.5696	1	0.53901	0.4322	0.39437	0.4429	0.36156	0.13269	0.21619	0.20472	0.31062	0.39391	0.57666	0.59978	0.58763	0.48171	0.55263	0.32847	0.44917	0.5976	0.22658	0.233	0.25521	0.29421	0.15884	0.23518	0.26322	0.094535	0.12661	0.18893	0.14461	0.14344	0.2127	0.24677	-0.15638	0.11047	0.13239	0.3373	0.25692	0.24321	0.14537	-0.019601	0.0051905	0.21007	0.12265	0.068277	0.13649	0.25813	0.29876
mw = 159.1259; rt	0.4547	0.53901	1	0.36133	0.32773	0.49057	0.36233	0.041074	0.12278	0.32918	0.33752	0.25727	0.53638	0.5377	0.58525	0.47194	0.60809	0.28814	0.47039	0.57288	0.12958	0.1756	0.17819	0.17078	0.24377	0.34509	0.28403	0.20684	0.33801	0.10292	0.079562	0.07879	0.17648	0.22599	0.12613	0.10176	0.07833	0.21805	0.24479	0.22788	0.25785	0.14871	0.11734	0.30352	0.24591	0.13911	0.34695	0.48182	0.46705
mw = 202.00787; rt	0.37199	0.4322	0.36133	1	0.95317	0.46487	0.77199	0.020762	0.20947	0.28889	0.41913	0.31199	0.50462	0.49421	0.55903	0.46549	0.54491	0.4112	0.59667	0.44471	0.13492	0.19075	0.18427	0.19979	0.32629	0.24616	0.21611	0.077251	0.016044	0.23186	0.20176	0.1672	-0.014623	0.12342	0.11817	0.20031	0.44029	0.27925	0.21293	0.21504	0.19485	0.054124	0.18669	0.36702	0.30999	0.13062	0.38613	0.25941	0.31919
mw = 217.98192; rt	0.33508	0.39437	0.32773	0.95317	1	0.43819	0.80616	-0.0067262	0.19772	0.33918	0.47129	0.28643	0.50885	0.49915	0.49885	0.46288	0.55557	0.3862	0.58225	0.41868	0.13166	0.18779	0.18743	0.216	0.31284	0.26269	0.23247	0.096303	-0.005048	0.26294	0.25345	0.21983	-0.032396	0.089835	0.081043	0.19562	0.39675	0.28322	0.27504	0.27734	0.24569	0.14296	0.20326	0.34501	0.32291	0.096894	0.42915	0.23672	0.31049
2-Oxindole	0.35639	0.4429	0.49057	0.46487	0.43819	1	0.63316	0.14747	0.23232	0.30357	0.41658	0.47679	0.43335	0.45469	0.50439	0.52709	0.66406	0.43772	0.4707	0.63022	0.029795	0.1115	0.07241	0.062467	0.17532	0.22158	0.18854	-0.001597	0.01469	0.041107	0.021032	-0.0028882	0.052778	0.084531	-0.19181	-0.13712	0.066083	0.1843	0.28227	0.2773	0.14764	0.016308	0.065709	0.18724	0.15455	0.39423	0.57567	0.54958	0.62018
mw = 180.02598; rt	0.24537	0.36156	0.36233	0.77199	0.80616	0.63316	1	0.10204	0.25267	0.38651	0.45013	0.36062	0.47744	0.47177	0.50302	0.53126	0.66281	0.44267	0.65366	0.55161	0.049792	0.13276	0.10294	0.1099	0.28832	0.30495	0.23076	0.11576	0.028017	0.14563	0.17069	0.13529	-0.0088763	0.12598	0.058801	0.19679	0.31841	0.34073	0.38372	0.388	0.26334	0.1732	0.25656	0.37023	0.3725	0.41608	0.73711	0.46453	0.51832
3-Hydroxydodecanoy	0.25451	0.13269	0.041074	0.020762	-0.0067262	0.14747	0.10204	1	0.88364	0.36681	0.47696	0.60138	0.34178	0.32858	0.32959	0.36624	0.34906	0.77369	0.20538	0.28421	-0.041576	0.02651	-0.027033	-0.036209	0.25048	0.3663	0.30904	0.33628	0.35059	0.17357	0.2133	0.20154	0.44158	0.37357	0.24546	0.35716	0.34962	-0.0038902	0.13283	0.12987	0.22298	0.18934	0.10009	0.18559	0.13095	0.41955	0.19333	0.32651	0.2712
mw = 357.25157; rt	0.3678	0.21619	0.12278	0.20947	0.19772	0.23232	0.25267	0.88364	1	0.45105	0.57272	0.58286	0.4658	0.45233	0.45161	0.45716	0.48146	0.88096	0.349	0.41522	0.044642	0.14069	0.087921	0.076755	0.28664	0.41274	0.35572	0.3592	0.31412	0.20582	0.24339	0.22653	0.41331	0.40176	0.1578	0.39407	0.38163	-0.01718	0.096033	0.10065	0.25344	0.20923	0.11483	0.24447	0.1486	0.41944	0.34685	0.41429	0.38726
mw = 158.14191; rt	0.30715	0.20472	0.32918	0.28889	0.33918	0.30357	0.38651	0.36681	0.45105	1	0.51808	0.38148	0.44852	0.45286	0.42884	0.40491	0.52446	0.51965	0.48144	0.49541	0.14239	0.22634	0.17961	0.17476	0.46275	0.53994	0.50391	0.3368	0.19595	0.43322	0.44566	0.42585	0.29274	0.27607	0.21622	0.28551	0.25566	0.13904	0.27619	0.26193	0.50313	0.47462	0.2819	0.40899	0.31402	0.37548	0.42326	0.36006	0.42311
Biotin amide	0.33819	0.31062	0.33752	0.41913	0.47129	0.41658	0.45013	0.47696	0.57272	0.51808	1	0.6007	0.6156	0.60497	0.46013	0.36583	0.55114	0.6126	0.54727	0.41785	0.0032303	0.10027	0.050193	0.025209	0.36274	0.43674	0.36574	0.14523	0.23112	0.43042	0.44214	0.42649	0.38302	0.38521	0.16594	0.19764	0.38438	0.3139	0.28962	0.27738	0.39716	0.33712	0.23783	0.37132	0.25314	0.21213	0.38096	0.38546	0.45857
mw = 201.07898; rt	0.38372	0.39391	0.25727	0.31199	0.28643	0.47679	0.36062	0.60138	0.58286	0.38148	0.6007	1	0.63832	0.63026	0.53091	0.54288	0.54004	0.6389	0.42609	0.44246	0.079751	0.15219	0.10846	0.12095	0.44316	0.53034	0.48572	0.36972	0.44434	0.37187	0.40565	0.38589	0.50613	0.46724	0.184	0.31186	0.42786	0.37596	0.38938	0.37336	0.50312	0.44639	0.39183	0.50912	0.43005	0.34947	0.26817	0.36556	0.4424
CDP-ethanolamine	0.56202	0.57666	0.53638	0.50462	0.50885	0.43335	0.47744	0.34178	0.4658	0.44852	0.6156	0.63832	1	0.99393	0.8067	0.70659	0.73455	0.59586	0.59268	0.60743	0.34472	0.41002	0.41087	0.41596	0.42569	0.56871	0.58728	0.3921	0.38533	0.50922	0.51222	0.50419	0.39045	0.36112	0.13365	0.32011	0.37898	0.46556	0.49392	0.48009	0.50838	0.36206	0.35514	0.5571	0.5153	0.23685	0.3154	0.38333	0.40482
Cytidine 5'-monoph	0.58327	0.59978	0.5377	0.49421	0.49915	0.45469	0.47177	0.32858	0.45233	0.45286	0.60497	0.63026	0.99393	1	0.81258	0.71384	0.73924	0.58051	0.58174	0.62461	0.35331	0.41771	0.41716	0.42782	0.41417	0.55352	0.58577	0.38405	0.39821	0.5032	0.50436	0.4977	0.3861	0.34639	0.12162	0.29487	0.36495	0.48644	0.50513	0.49022	0.49666	0.35394	0.34979	0.5493	0.50419	0.23648	0.3205	0.4106	0.41966
Picolinic acid N-o	0.59829	0.58763	0.58525	0.55903	0.49885	0.50439	0.50302	0.32959	0.45161	0.42884	0.46013	0.53091	0.8067	0.81258	1	0.83691	0.86014	0.62743	0.71837	0.78234	0.38614	0.42741	0.42485	0.42669	0.23722	0.39093	0.47831	0.47364	0.42751	0.43053	0.43521	0.42199	0.35881	0.35422	0.15234	0.31892	0.41949	0.32353	0.34476	0.36155	0.29194	0.19864	0.29774	0.53839	0.44964	0.29368	0.45077	0.52359	0.48411
2-Aminonicotinic a	0.55318	0.48171	0.47194	0.46549	0.46288	0.52709	0.53126	0.36624	0.45716	0.40491	0.36583	0.54288	0.70659	0.71384	0.83691	1	0.7832	0.59023	0.56871	0.70769	0.38506	0.43375	0.42002	0.41554	0.22187	0.39172	0.4402	0.38107	0.43511	0.31056	0.35092	0.32979	0.20766	0.15662	0.15216	0.31486	0.36808	0.30562	0.38627	0.39827	0.33885	0.27389	0.24503	0.40097	0.42406	0.30212	0.46687	0.52196	0.52438
N-Isobutylacetamid	0.59492	0.55263	0.60809	0.54491	0.55557	0.66406	0.66281	0.34906	0.48146	0.52446	0.55114	0.54004	0.73455	0.73924	0.86014	0.7832	1	0.65511	0.72332	0.82189	0.28087	0.3517	0.32373	0.30876	0.21106	0.40278	0.44756	0.41772	0.32947	0.33447	0.36876	0.34894	0.33767	0.37499	0.029442	0.18096	0.29626	0.30848	0.44158	0.46123	0.30556	0.23737	0.24603	0.45217	0.4038	0.45328	0.62937	0.56721	0.57451
(15-Carboxypentade	0.47127	0.32847	0.28814	0.4112	0.3862	0.43772	0.44267	0.77369	0.88096	0.51965	0.6126	0.6389	0.59586	0.58051	0.62743	0.59023	0.65511	1	0.53072	0.578	0.14559	0.23971	0.18293	0.16805	0.35734	0.4508	0.35045	0.27924	0.23784	0.32493	0.34273	0.31017	0.36173	0.42182	0.091576	0.30136	0.40688	0.0071863	0.14713	0.16023	0.29717	0.23376	0.15809	0.35057	0.23887	0.42274	0.45642	0.43176	0.40844
5-Nitro-o-toluidin	0.39533	0.44917	0.47039	0.59667	0.58225	0.4707	0.65366	0.20538	0.349	0.48144	0.54727	0.42609	0.59268	0.58174	0.71837	0.56871	0.72332	0.53072	1	0.66282	0.066281	0.1319	0.11912	0.099209	0.21446	0.29315	0.29086	0.29188	0.23258	0.44198	0.42527	0.41791	0.32361	0.41531	0.21386	0.33984	0.40535	0.16484	0.17825	0.19088	0.22718	0.17504	0.18445	0.39878	0.29482	0.43782	0.57878	0.53691	0.55556
Nicotinamide 1-oxi	0.6459	0.5976	0.57288	0.44471	0.41868	0.63022	0.55161	0.28421	0.41522	0.49541	0.41785	0.44246	0.60743	0.62461	0.78234	0.70769	0.82189	0.578	0.66282	1	0.10075	0.17596	0.12795	0.11551	0.10552	0.22114	0.23849	0.27586	0.27262	0.22453	0.22221	0.20567	0.17927	0.2234	-0.17867	0.13557	0.17618	0.2113	0.28903	0.31221	0.10389	-0.013436	-0.048863	0.18477	0.089389	0.47324	0.55269	0.61391	0.61795
Inositol cyclic ph	0.20977	0.22658	0.12958	0.13492	0.13166	0.029795	0.049792	-0.041576	0.044642	0.14239	0.0032303	0.079751	0.34472	0.35331	0.38614	0.38506	0.28087	0.14559	0.066281	0.10075	1	0.97523	0.98442	0.95365	0.29396	0.36373	0.53395	0.35283	0.16813	0.32058	0.33855	0.32762	0.031773	-0.046058	0.17396	0.13021	0.15168	0.12882	0.23538	0.22925	0.40661	0.39031	0.15507	0.22607	0.20652	-0.14839	0.085892	0.061644	0.071124
mw = 277.05632; rt	0.26818	0.233	0.1756	0.19075	0.18779	0.1115	0.13276	0.02651	0.14069	0.22634	0.10027	0.15219	0.41002	0.41771	0.42741	0.43375	0.3517	0.23971	0.1319	0.17596	0.97523	1	0.98017	0.95585	0.3707	0.41497	0.56876	0.39005	0.20459	0.37464	0.38708	0.36979	0.030129	-0.032614	0.19625	0.1799	0.21854	0.14386	0.29663	0.28774	0.44933	0.42521	0.14256	0.24372	0.20155	-0.07329	0.16495	0.14432	0.1583
mw = 224.00871; rt	0.23462	0.25521	0.17819	0.18427	0.18743	0.07241	0.10294	-0.027033	0.087921	0.17961	0.050193	0.10846	0.41087	0.41716	0.42485	0.42002	0.32373	0.18293	0.11912	0.12795	0.98442	0.98017	1	0.97202	0.35034	0.42192	0.57787	0.37445	0.18327	0.33032	0.34235	0.33089	0.030176	-0.044182	0.19013	0.18302	0.17939	0.16276	0.2775	0.26426	0.45635	0.42642	0.16988	0.25891	0.23264	-0.12302	0.12449	0.090815	0.10282
Pyrogallol	0.22259	0.29421	0.17078	0.19979	0.216	0.062467	0.1099	-0.036209	0.076755	0.17476	0.025209	0.12095	0.41596	0.42782	0.42669	0.41554	0.30876	0.16805	0.099209	0.11551	0.95365	0.95585	0.97202	1	0.36317	0.43694	0.59706	0.38698	0.20775	0.34653	0.3604	0.34373	0.033071	-0.014994	0.18844	0.23271	0.20758	0.16714	0.29338	0.28147	0.46969	0.45768	0.21292	0.30214	0.26626	-0.14785	0.099703	0.059085	0.052991
Maltose	0.094361	0.15884	0.24377	0.32629	0.31284	0.17532	0.28832	0.25048	0.28664	0.46275	0.36274	0.44316	0.42569	0.41417	0.23722	0.22187	0.21106	0.35734	0.21446	0.10552	0.29396	0.3707	0.35034	0.36317	1	0.87242	0.72765	0.26727	0.32153	0.36105	0.33607	0.30513	0.062849	0.062135	0.42587	0.28141	0.43625	0.22548	0.37418	0.31765	0.86767	0.72148	0.35017	0.44286	0.34978	-0.064237	0.18358	0.22943	0.25749
Lactose	0.10927	0.23518	0.34509	0.24616	0.26269	0.22158	0.30495	0.3663	0.41274	0.53994	0.43674	0.53034	0.56871	0.55352	0.39093	0.39172	0.40278	0.4508	0.29315	0.22114	0.36373	0.41497	0.42192	0.43694	0.87242	1	0.84495	0.28227	0.35855	0.25792	0.2774	0.25333	0.1798	0.15066	0.3227	0.2623	0.30243	0.20302	0.3371	0.28862	0.91439	0.79199	0.40015	0.49926	0.42281	0.063271	0.24527	0.2205	0.25308
mw = 521.19571; rt	0.19535	0.26322	0.28403	0.21611	0.23247	0.18854	0.23076	0.30904	0.35572	0.50391	0.36574	0.48572	0.58728	0.58577	0.47831	0.4402	0.44756	0.35045	0.29086	0.23849	0.53395	0.56876	0.57787	0.59706	0.72765	0.84495	1	0.50465	0.45304	0.39706	0.43147	0.42447	0.27841	0.22873	0.41547	0.391	0.38591	0.28134	0.43837	0.40187	0.81025	0.74072	0.48293	0.56249	0.52375	0.09956	0.26466	0.26032	0.27366
mw = 172.02253; rt	0.22267	0.094535	0.20684	0.077251	0.096303	-0.001597	0.11576	0.33628	0.3592	0.3368	0.14523	0.36972	0.3921	0.38405	0.47364	0.38107	0.41772	0.27924	0.29188	0.27586	0.35283	0.39005	0.37445	0.38698	0.26727	0.28227	0.50465	1	0.70083	0.57037	0.60718	0.62478	0.5303	0.4512	0.46245	0.63421	0.42065	0.28067	0.46082	0.47291	0.35192	0.39791	0.44912	0.49412	0.4721	0.3459	0.32023	0.4669	0.33768
mw = 184.1576; rt	0.31775	0.12661	0.33801	0.016044	-0.005048	0.01469	0.028017	0.35059	0.31412	0.19595	0.23112	0.44434	0.38533	0.39821	0.42751	0.43511	0.32947	0.23784	0.23258	0.27262	0.16813	0.20459	0.18327	0.20775	0.32153	0.35855	0.45304	0.70083	1	0.38032	0.42679	0.43718	0.48587	0.41689	0.40348	0.54294	0.44127	0.43226	0.49921	0.5006	0.43595	0.43691	0.36039	0.4121	0.36155	0.24994	0.24065	0.4928	0.39196
Glutamine	0.20663	0.18893	0.10292	0.23186	0.26294	0.041107	0.14563	0.17357	0.20582	0.43322	0.43042	0.37187	0.50922	0.5032	0.43053	0.31056	0.33447	0.32493	0.44198	0.22453	0.32058	0.37464	0.33032	0.34653	0.36105	0.25792	0.39706	0.57037	0.38032	1	0.97911	0.98162	0.46914	0.43536	0.45308	0.44501	0.55729	0.24611	0.42755	0.43528	0.40695	0.44124	0.43901	0.53283	0.43312	0.10822	0.16433	0.31454	0.2809
mw = 83.0371; rt =	0.18716	0.14461	0.079562	0.20176	0.25345	0.021032	0.17069	0.2133	0.24339	0.44566	0.44214	0.40565	0.51222	0.50436	0.43521	0.35092	0.36876	0.34273	0.42527	0.22221	0.33855	0.38708	0.34235	0.3604	0.33607	0.2774	0.43147	0.60718	0.42679	0.97911	1	0.99476	0.52233	0.47839	0.47857	0.49407	0.60047	0.27047	0.48857	0.50375	0.4435	0.51761	0.51089	0.57399	0.50367	0.13498	0.21938	0.30901	0.28771
Pyroglutamic acid	0.1745	0.14344	0.07879	0.1672	0.21983	-0.0028882	0.13529	0.20154	0.22653	0.42585	0.42649	0.38589	0.50419	0.4977	0.42199	0.32979	0.34894	0.31017	0.41791	0.20567	0.32762	0.36979	0.33089	0.34373	0.30513	0.25333	0.42447	0.62478	0.43718	0.98162	0.99476	1	0.53382	0.48211	0.47682	0.48902	0.56167	0.28035	0.46609	0.48002	0.42196	0.49266	0.50769	0.56528	0.4964	0.14137	0.20009	0.31257	0.2791
2-palmitoyl-sn-gly	0.2356	0.2127	0.17648	-0.014623	-0.032396	0.052778	-0.0088763	0.44158	0.41331	0.29274	0.38302	0.50613	0.39045	0.3861	0.35881	0.20766	0.33767	0.36173	0.32361	0.17927	0.031773	0.030129	0.030176	0.033071	0.062849	0.1798	0.27841	0.5303	0.48587	0.46914	0.52233	0.53382	1	0.90869	0.34346	0.54456	0.4068	0.26103	0.38068	0.40048	0.24949	0.30889	0.48493	0.50755	0.45352	0.33189	0.14203	0.26228	0.2232
mw = 495.33237; rt	0.27697	0.24677	0.22599	0.12342	0.089835	0.084531	0.12598	0.37357	0.40176	0.27607	0.38521	0.46724	0.36112	0.34639	0.35422	0.15662	0.37499	0.42182	0.41531	0.2234	-0.046058	-0.032614	-0.044182	-0.014994	0.062135	0.15066	0.22873	0.4512	0.41689	0.43536	0.47839	0.48211	0.90869	1	0.28627	0.54441	0.4165	0.22057	0.29223	0.31744	0.20361	0.26178	0.47534	0.53697	0.45243	0.4264	0.25667	0.26615	0.22575
mw = 224.02736; rt	-0.084944	-0.15638	0.12613	0.11817	0.081043	-0.19181	0.058801	0.24546	0.1578	0.21622	0.16594	0.184	0.13365	0.12162	0.15234	0.15216	0.029442	0.091576	0.21386	-0.17867	0.17396	0.19625	0.19013	0.18844	0.42587	0.3227	0.41547	0.46245	0.40348	0.45308	0.47857	0.47682	0.34346	0.28627	1	0.56289	0.62931	0.16787	0.28262	0.26	0.4301	0.47739	0.55754	0.52321	0.53483	0.031937	0.12976	0.30342	0.22229
mw = 415.19054; rt	0.13702	0.11047	0.10176	0.20031	0.19562	-0.13712	0.19679	0.35716	0.39407	0.28551	0.19764	0.31186	0.32011	0.29487	0.31892	0.31486	0.18096	0.30136	0.33984	0.13557	0.13021	0.1799	0.18302	0.23271	0.28141	0.2623	0.391	0.63421	0.54294	0.44501	0.49407	0.48902	0.54456	0.54441	0.56289	1	0.66557	0.28329	0.36442	0.37442	0.33736	0.40274	0.44571	0.47837	0.46131	0.29266	0.29019	0.27766	0.20743
mw = 63.00847; rt	0.15922	0.13239	0.07833	0.44029	0.39675	0.066083	0.31841	0.34962	0.38163	0.25566	0.38438	0.42786	0.37898	0.36495	0.41949	0.36808	0.29626	0.40688	0.40535	0.17618	0.15168	0.21854	0.17939	0.20758	0.43625	0.30243	0.38591	0.42065	0.44127	0.55729	0.60047	0.56167	0.4068	0.4165	0.62931	0.66557	1	0.30884	0.44184	0.44822	0.39069	0.39587	0.53953	0.60193	0.55477	0.10598	0.37206	0.35195	0.35802
N-Trimethyllysine	0.35147	0.3373	0.21805	0.27925	0.28322	0.1843	0.34073	-0.0038902	-0.01718	0.13904	0.3139	0.37596	0.46556	0.48644	0.32353	0.30562	0.30848	0.0071863	0.16484	0.2113	0.12882	0.14386	0.16276	0.16714	0.22548	0.20302	0.28134	0.28067	0.43226	0.24611	0.27047	0.28035	0.26103	0.22057	0.16787	0.28329	0.30884	1	0.68904	0.67685	0.37426	0.30056	0.38193	0.39425	0.43672	0.10788	0.2877	0.27996	0.34039
mw = 178.12122; rt	0.33404	0.25692	0.24479	0.21293	0.27504	0.28227	0.38372	0.13283	0.096033	0.27619	0.28962	0.38938	0.49392	0.50513	0.34476	0.38627	0.44158	0.14713	0.17825	0.28903	0.23538	0.29663	0.2775	0.29338	0.37418	0.3371	0.43837	0.46082	0.49921	0.42755	0.48857	0.46609	0.38068	0.29223	0.28262	0.36442	0.44184	0.68904	1	0.99375	0.51191	0.45278	0.37157	0.38085	0.43881	0.20236	0.37179	0.38193	0.43574
Pro-Leu-Lys	0.35157	0.24321	0.22788	0.21504	0.27734	0.2773	0.388	0.12987	0.10065	0.26193	0.27738	0.37336	0.48009	0.49022	0.36155	0.39827	0.46123	0.16023	0.19088	0.31221	0.22925	0.28774	0.26426	0.28147	0.31765	0.28862	0.40187	0.47291	0.5006	0.43528	0.50375	0.48002	0.40048	0.31744	0.26	0.37442	0.44822	0.67685	0.99375	1	0.46485	0.42176	0.36728	0.37584	0.43414	0.22586	0.38928	0.3794	0.42744
mw = 359.14279; rt	0.075395	0.14537	0.25785	0.19485	0.24569	0.14764	0.26334	0.22298	0.25344	0.50313	0.39716	0.50312	0.50838	0.49666	0.29194	0.33885	0.30556	0.29717	0.22718	0.10389	0.40661	0.44933	0.45635	0.46969	0.86767	0.91439	0.81025	0.35192	0.43595	0.40695	0.4435	0.42196	0.24949	0.20361	0.4301	0.33736	0.39069	0.37426	0.51191	0.46485	1	0.91536	0.50763	0.53557	0.50017	-0.0034905	0.25329	0.22272	0.29379
mw = 489.16942; rt	-0.028731	-0.019601	0.14871	0.054124	0.14296	0.016308	0.1732	0.18934	0.20923	0.47462	0.33712	0.44639	0.36206	0.35394	0.19864	0.27389	0.23737	0.23376	0.17504	-0.013436	0.39031	0.42521	0.42642	0.45768	0.72148	0.79199	0.74072	0.39791	0.43691	0.44124	0.51761	0.49266	0.30889	0.26178	0.47739	0.40274	0.39587	0.30056	0.45278	0.42176	0.91536	1	0.55444	0.52926	0.51173	0.0075345	0.2659	0.17374	0.22205
Pantothenic acid	-0.14748	0.0051905	0.11734	0.18669	0.20326	0.065709	0.25656	0.10009	0.11483	0.2819	0.23783	0.39183	0.35514	0.34979	0.29774	0.24503	0.24603	0.15809	0.18445	-0.048863	0.15507	0.14256	0.16988	0.21292	0.35017	0.40015	0.48293	0.44912	0.36039	0.43901	0.51089	0.50769	0.48493	0.47534	0.55754	0.44571	0.53953	0.38193	0.37157	0.36728	0.50763	0.55444	1	0.93668	0.93504	0.080526	0.2784	0.13392	0.080492
mw = 241.09272; rt	0.070398	0.21007	0.30352	0.36702	0.34501	0.18724	0.37023	0.18559	0.24447	0.40899	0.37132	0.50912	0.5571	0.5493	0.53839	0.40097	0.45217	0.35057	0.39878	0.18477	0.22607	0.24372	0.25891	0.30214	0.44286	0.49926	0.56249	0.49412	0.4121	0.53283	0.57399	0.56528	0.50755	0.53697	0.52321	0.47837	0.60193	0.39425	0.38085	0.37584	0.53557	0.52926	0.93668	1	0.91211	0.14849	0.32507	0.2261	0.17937
mw = 245.10723; rt	0.0049738	0.12265	0.24591	0.30999	0.32291	0.15455	0.3725	0.13095	0.1486	0.31402	0.25314	0.43005	0.5153	0.50419	0.44964	0.42406	0.4038	0.23887	0.29482	0.089389	0.20652	0.20155	0.23264	0.26626	0.34978	0.42281	0.52375	0.4721	0.36155	0.43312	0.50367	0.4964	0.45352	0.45243	0.53483	0.46131	0.55477	0.43672	0.43881	0.43414	0.50017	0.51173	0.93504	0.91211	1	0.12398	0.33613	0.18298	0.14014
mw = 129.05382; rt	0.30522	0.068277	0.13911	0.13062	0.096894	0.39423	0.41608	0.41955	0.41944	0.37548	0.21213	0.34947	0.23685	0.23648	0.29368	0.30212	0.45328	0.42274	0.43782	0.47324	-0.14839	-0.07329	-0.12302	-0.14785	-0.064237	0.063271	0.09956	0.3459	0.24994	0.10822	0.13498	0.14137	0.33189	0.4264	0.031937	0.29266	0.10598	0.10788	0.20236	0.22586	-0.0034905	0.0075345	0.080526	0.14849	0.12398	1	0.61933	0.57148	0.52348
7-Methylguanine	0.20842	0.13649	0.34695	0.38613	0.42915	0.57567	0.73711	0.19333	0.34685	0.42326	0.38096	0.26817	0.3154	0.3205	0.45077	0.46687	0.62937	0.45642	0.57878	0.55269	0.085892	0.16495	0.12449	0.099703	0.18358	0.24527	0.26466	0.32023	0.24065	0.16433	0.21938	0.20009	0.14203	0.25667	0.12976	0.29019	0.37206	0.2877	0.37179	0.38928	0.25329	0.2659	0.2784	0.32507	0.33613	0.61933	1	0.74745	0.73784
mw = 219.12935; rt	0.38011	0.25813	0.48182	0.25941	0.23672	0.54958	0.46453	0.32651	0.41429	0.36006	0.38546	0.36556	0.38333	0.4106	0.52359	0.52196	0.56721	0.43176	0.53691	0.61391	0.061644	0.14432	0.090815	0.059085	0.22943	0.2205	0.26032	0.4669	0.4928	0.31454	0.30901	0.31257	0.26228	0.26615	0.30342	0.27766	0.35195	0.27996	0.38193	0.3794	0.22272	0.17374	0.13392	0.2261	0.18298	0.57148	0.74745	1	0.92103
Pentahomomethionin	0.41484	0.29876	0.46705	0.31919	0.31049	0.62018	0.51832	0.2712	0.38726	0.42311	0.45857	0.4424	0.40482	0.41966	0.48411	0.52438	0.57451	0.40844	0.55556	0.61795	0.071124	0.1583	0.10282	0.052991	0.25749	0.25308	0.27366	0.33768	0.39196	0.2809	0.28771	0.2791	0.2232	0.22575	0.22229	0.20743	0.35802	0.34039	0.43574	0.42744	0.29379	0.22205	0.080492	0.17937	0.14014	0.52348	0.73784	0.92103	1
mw = 211.09569; rt	0.47741	0.32199	0.46648	0.46359	0.49541	0.63672	0.68088	0.32107	0.47526	0.51185	0.51432	0.46802	0.61029	0.63104	0.69229	0.68512	0.82548	0.5803	0.64921	0.75392	0.23384	0.31867	0.27288	0.2429	0.25679	0.36265	0.43329	0.47356	0.44671	0.31202	0.35233	0.34091	0.26523	0.28669	0.0742	0.27976	0.35174	0.38046	0.47038	0.4828	0.32691	0.29392	0.2249	0.35417	0.33862	0.59968	0.85467	0.80012	0.77064
Acetylarginine	0.40488	0.4377	0.4667	0.48341	0.50794	0.65574	0.69908	0.21227	0.31679	0.39391	0.51563	0.40178	0.55084	0.56203	0.68834	0.70038	0.81143	0.49715	0.67263	0.74724	0.21309	0.27284	0.22748	0.20511	0.15802	0.25807	0.28759	0.27644	0.32064	0.31576	0.35665	0.33407	0.15904	0.22699	0.02666	0.10337	0.35255	0.35031	0.43613	0.45105	0.26881	0.18411	0.19532	0.31831	0.33005	0.38791	0.76516	0.66041	0.68205
mw = 244.15368; rt	0.39966	0.30981	0.47078	0.44434	0.47478	0.6426	0.74544	0.20895	0.36015	0.43558	0.46025	0.35563	0.48567	0.49918	0.6368	0.57881	0.7574	0.47501	0.67639	0.7099	0.09205	0.18198	0.1464	0.126	0.13784	0.22263	0.26632	0.40963	0.35152	0.2462	0.27587	0.27194	0.22304	0.30519	0.055427	0.2676	0.2904	0.39947	0.43305	0.45368	0.22912	0.17681	0.23011	0.34349	0.31283	0.62403	0.89163	0.7759	0.75554
Formiminoglutamic	0.42838	0.5193	0.55931	0.38559	0.42292	0.53712	0.60774	0.1383	0.24503	0.39897	0.46539	0.49694	0.62405	0.63361	0.6713	0.61246	0.78199	0.34876	0.58473	0.69975	0.1484	0.21064	0.1746	0.19634	0.23016	0.36293	0.35903	0.45752	0.51623	0.35488	0.40446	0.39022	0.37073	0.38157	0.038143	0.20236	0.25804	0.4703	0.64157	0.65671	0.38937	0.29902	0.31779	0.44194	0.39922	0.35794	0.5547	0.5521	0.57851
mw = 103.0633; rt	0.42028	0.3015	0.45747	0.43124	0.44248	0.37371	0.56916	0.40438	0.5015	0.59123	0.53125	0.42535	0.59861	0.59778	0.69925	0.57369	0.71465	0.51493	0.65616	0.68235	0.077474	0.15138	0.11616	0.12914	0.28064	0.3751	0.42832	0.55593	0.49899	0.38052	0.42633	0.41405	0.37785	0.40529	0.29518	0.43298	0.42707	0.40035	0.45662	0.46836	0.37864	0.29587	0.30857	0.44751	0.4034	0.44352	0.61842	0.62514	0.6197
mw = 103.06331; rt	0.42659	0.30596	0.50652	0.52428	0.53046	0.40922	0.65234	0.34639	0.46199	0.56812	0.57147	0.44825	0.59544	0.59126	0.71916	0.62696	0.75472	0.50491	0.75195	0.70164	0.045363	0.12731	0.089832	0.087787	0.27907	0.34901	0.41988	0.56424	0.53744	0.38984	0.43225	0.4214	0.38787	0.43933	0.34698	0.48845	0.48782	0.41651	0.45971	0.47242	0.34564	0.28973	0.34714	0.49306	0.46046	0.48539	0.68733	0.67623	0.65998
N-Propionylmethion	0.42259	0.46886	0.46233	0.48115	0.48828	0.55273	0.65112	0.45427	0.51466	0.5182	0.58794	0.66856	0.74786	0.76063	0.76361	0.7185	0.787	0.60638	0.65302	0.71029	0.21331	0.27711	0.254	0.24891	0.32864	0.45471	0.50397	0.49605	0.50807	0.44951	0.49041	0.4829	0.42095	0.42243	0.23788	0.35479	0.47129	0.52485	0.57135	0.56973	0.44803	0.35319	0.40152	0.54248	0.5045	0.51733	0.66235	0.71229	0.72918
mw = 163.0667; rt	0.50853	0.35302	0.53707	0.35337	0.35261	0.50238	0.50025	0.4286	0.50739	0.47661	0.53787	0.61382	0.62968	0.63388	0.70505	0.66629	0.73032	0.56174	0.63741	0.74251	0.1294	0.21444	0.16401	0.1256	0.26982	0.32559	0.38393	0.61547	0.66337	0.46275	0.4932	0.49146	0.42559	0.3988	0.25672	0.41959	0.46825	0.45108	0.56306	0.57174	0.34995	0.28183	0.25114	0.39343	0.32744	0.53765	0.67456	0.83212	0.83377
THTA	0.50437	0.35209	0.52833	0.34656	0.34378	0.49992	0.49081	0.43898	0.51317	0.48211	0.53587	0.61057	0.62305	0.62852	0.70128	0.66839	0.72034	0.55915	0.62585	0.73973	0.12835	0.21267	0.16285	0.1252	0.26657	0.32077	0.38879	0.61844	0.66946	0.46539	0.49496	0.49462	0.42865	0.39811	0.26388	0.42542	0.46887	0.45255	0.56399	0.572	0.34745	0.2759	0.25299	0.39323	0.32836	0.54036	0.66866	0.83629	0.83709
mw = 241.10634; rt	0.30042	0.1665	0.26582	0.2692	0.34157	0.50801	0.60909	0.37008	0.47067	0.50208	0.54136	0.50095	0.55461	0.55969	0.5299	0.5675	0.68131	0.51017	0.60345	0.55268	0.10514	0.18054	0.16685	0.13126	0.34285	0.45247	0.5111	0.49644	0.47792	0.36017	0.42534	0.42168	0.37994	0.39005	0.21827	0.37652	0.37355	0.42911	0.56472	0.56906	0.50105	0.46684	0.41187	0.45858	0.46443	0.61714	0.79465	0.68615	0.69036
Acetylproline	0.28353	0.33937	0.44242	0.46072	0.50722	0.59824	0.7375	0.24594	0.35774	0.49781	0.47728	0.52175	0.61944	0.62971	0.68561	0.66394	0.78982	0.50678	0.6681	0.66879	0.18432	0.22724	0.21227	0.2033	0.19486	0.35263	0.38205	0.43495	0.35197	0.37643	0.44435	0.43191	0.31789	0.35295	0.15262	0.26434	0.36874	0.43273	0.48344	0.49876	0.37155	0.35696	0.46591	0.5479	0.54059	0.54461	0.81203	0.68511	0.69736
4-Acetamidobutanoi	0.33498	0.34641	0.4134	0.41641	0.46216	0.55934	0.6564	0.30426	0.42245	0.43952	0.55206	0.51187	0.62099	0.63223	0.68864	0.64532	0.77272	0.55839	0.66417	0.6561	0.20701	0.23745	0.21693	0.19447	0.20715	0.35974	0.42083	0.41614	0.43375	0.36502	0.43699	0.42903	0.42492	0.45776	0.1099	0.26678	0.3921	0.42787	0.4581	0.47795	0.38915	0.36348	0.42741	0.50574	0.49784	0.46658	0.79146	0.65534	0.6623
mw = 85.05274; rt	0.36379	0.39185	0.37993	0.45404	0.48941	0.55245	0.66314	0.31011	0.45492	0.42434	0.5349	0.4918	0.61901	0.62942	0.68403	0.65541	0.74216	0.56697	0.59609	0.61985	0.21916	0.24974	0.23188	0.24437	0.16374	0.31691	0.39687	0.40382	0.41649	0.35745	0.43177	0.41553	0.47941	0.54696	0.10229	0.38007	0.44128	0.43352	0.47238	0.4948	0.34648	0.32378	0.47387	0.55279	0.55122	0.47768	0.76731	0.62205	0.62783
mw = 123.03543; rt	0.33951	0.22016	0.47626	0.34854	0.39722	0.5111	0.61329	0.34177	0.39843	0.5125	0.46354	0.42406	0.42602	0.42455	0.48721	0.49625	0.68151	0.44657	0.50051	0.70196	-0.074746	-0.0034219	-0.041963	-0.078134	0.14457	0.23217	0.28172	0.46979	0.40767	0.23941	0.30427	0.29615	0.32994	0.35477	0.13938	0.36905	0.31259	0.34994	0.51183	0.53185	0.23511	0.19778	0.25672	0.32124	0.32625	0.63146	0.75168	0.68692	0.67573
mw = 165.04595; rt	0.3201	0.20378	0.46572	0.34611	0.39533	0.49142	0.60321	0.33182	0.38735	0.486	0.45275	0.41351	0.399	0.39433	0.46902	0.47999	0.66291	0.42689	0.48821	0.67604	-0.084565	-0.019806	-0.055111	-0.09314	0.11649	0.20022	0.25697	0.47983	0.4071	0.23415	0.30196	0.29448	0.34049	0.36618	0.1446	0.38425	0.30972	0.34171	0.49517	0.51681	0.20877	0.18462	0.25678	0.31415	0.32176	0.61886	0.73884	0.67711	0.66793
Creatinine	0.30688	0.21818	0.3774	0.47912	0.53103	0.57166	0.75751	0.29744	0.42133	0.45812	0.45472	0.44199	0.5198	0.52281	0.63061	0.65337	0.76202	0.52322	0.64433	0.62635	0.18084	0.25459	0.21394	0.21105	0.24038	0.32195	0.41392	0.54569	0.43125	0.34991	0.42461	0.40442	0.3035	0.35699	0.24094	0.44336	0.49222	0.37079	0.50454	0.52784	0.34335	0.35675	0.42826	0.49172	0.5097	0.58806	0.90687	0.73849	0.70362
mw = 256.106; rt =	0.41284	0.32381	0.49084	0.47813	0.51757	0.59164	0.75357	0.29094	0.4305	0.49569	0.46325	0.48458	0.5544	0.56154	0.67689	0.66323	0.81404	0.5473	0.70544	0.69736	0.14775	0.22775	0.19261	0.18263	0.24661	0.33314	0.3689	0.54378	0.45419	0.34445	0.39373	0.38042	0.36201	0.41997	0.20788	0.40058	0.41703	0.42184	0.52927	0.54596	0.34432	0.33528	0.35544	0.46247	0.45937	0.61414	0.89667	0.79615	0.76609
Methylguanidine	0.39935	0.25044	0.4161	0.4506	0.46828	0.58584	0.70735	0.40588	0.48478	0.4842	0.45286	0.52754	0.56452	0.55933	0.61936	0.61034	0.79693	0.58089	0.57003	0.70259	0.098023	0.17674	0.13374	0.094898	0.17993	0.30505	0.3517	0.49222	0.37532	0.23814	0.31259	0.29213	0.33869	0.3651	0.0817	0.34262	0.37294	0.33131	0.497	0.51854	0.25554	0.21251	0.31502	0.41486	0.43321	0.67593	0.79075	0.65034	0.63607
mw = 99.04326; rt	0.38259	0.19763	0.35765	0.35281	0.39147	0.56234	0.64649	0.46424	0.53471	0.50967	0.4735	0.53213	0.49693	0.49541	0.55245	0.58983	0.73797	0.57786	0.52872	0.7067	0.024206	0.12313	0.067475	0.042474	0.19909	0.28668	0.3562	0.54711	0.43988	0.29487	0.36774	0.35022	0.34886	0.37156	0.14432	0.42079	0.40587	0.34344	0.55101	0.57301	0.27499	0.25678	0.28413	0.36321	0.36565	0.7174	0.81336	0.73147	0.71539
mw = 119.05828; rt	0.54389	0.39813	0.49373	0.46298	0.46781	0.46042	0.53203	0.3712	0.4832	0.50665	0.52293	0.60618	0.77555	0.78517	0.75056	0.71458	0.7599	0.56944	0.63931	0.6524	0.28545	0.37713	0.3277	0.33479	0.34577	0.41826	0.50984	0.63746	0.63428	0.53321	0.57856	0.56745	0.47657	0.44528	0.2931	0.49961	0.51481	0.5022	0.61293	0.62894	0.43869	0.39211	0.40477	0.54727	0.49735	0.45535	0.56061	0.61962	0.59636
mw = 185.10523; rt	0.42921	0.351	0.4198	0.31816	0.30213	0.40866	0.40642	0.49676	0.54782	0.45095	0.5638	0.69481	0.72681	0.73138	0.7168	0.62589	0.68591	0.56665	0.57856	0.62936	0.14356	0.20779	0.17967	0.19034	0.35492	0.51743	0.52288	0.55323	0.69546	0.3861	0.43385	0.42807	0.45642	0.42877	0.15983	0.36612	0.41362	0.37332	0.40969	0.41269	0.46692	0.3648	0.386	0.53875	0.43846	0.44882	0.44839	0.53483	0.51127
Acetylcarnitine	0.46873	0.26033	0.39069	0.25975	0.26188	0.13101	0.25249	0.49955	0.57831	0.48567	0.49983	0.58154	0.64657	0.64361	0.71871	0.63355	0.6612	0.58639	0.52202	0.52304	0.35133	0.41128	0.38906	0.38854	0.35174	0.46531	0.57858	0.75651	0.78327	0.57959	0.64578	0.63898	0.61655	0.57824	0.41485	0.63106	0.57537	0.39379	0.49981	0.51576	0.50467	0.52737	0.44843	0.58559	0.51459	0.32097	0.41016	0.50276	0.45023
mw = 84.02105; rt	0.46648	0.26316	0.39603	0.2344	0.23544	0.12299	0.22704	0.48637	0.56138	0.46626	0.4722	0.57469	0.63461	0.63064	0.7029	0.61213	0.6531	0.57039	0.51235	0.50806	0.3524	0.40973	0.38909	0.39142	0.34233	0.4577	0.57492	0.77406	0.79106	0.57956	0.644	0.63996	0.62917	0.59698	0.40694	0.62553	0.55178	0.38509	0.49437	0.51189	0.49679	0.52133	0.44624	0.58094	0.51335	0.32697	0.39779	0.49399	0.43338
3-hydroxybutyrylca	0.4481	0.24021	0.33185	0.28397	0.292	0.18595	0.27961	0.59014	0.65865	0.52614	0.58572	0.68367	0.73399	0.72968	0.69069	0.62202	0.61849	0.65754	0.46803	0.51327	0.2728	0.35103	0.31384	0.32356	0.43216	0.52056	0.60294	0.72364	0.74827	0.61152	0.67031	0.65975	0.57521	0.52074	0.39856	0.58187	0.6003	0.40569	0.52452	0.53164	0.53955	0.50525	0.49268	0.61695	0.55225	0.33083	0.37829	0.49866	0.44845
Hydroxyhexanoycarn	0.46226	0.27722	0.3934	0.29932	0.31487	0.19647	0.33855	0.57276	0.65783	0.52081	0.59228	0.61528	0.70038	0.69245	0.675	0.62619	0.66461	0.64307	0.50177	0.50483	0.27308	0.34836	0.32541	0.32504	0.4738	0.56869	0.62946	0.69961	0.73769	0.53961	0.60837	0.59304	0.62063	0.58239	0.45739	0.64036	0.63034	0.43801	0.5975	0.60213	0.59406	0.56264	0.49633	0.6129	0.5682	0.32397	0.45923	0.53554	0.49829
mw = 245.12644; rt	0.434	0.34513	0.31092	0.30793	0.32009	0.19726	0.35622	0.61681	0.68158	0.46944	0.57861	0.71507	0.69206	0.68406	0.68046	0.5888	0.62954	0.71637	0.56063	0.55644	0.16963	0.24025	0.20833	0.22433	0.36664	0.45757	0.47493	0.64655	0.70765	0.55399	0.61086	0.59765	0.60453	0.59099	0.2609	0.5745	0.56082	0.37364	0.4756	0.49068	0.45203	0.42488	0.40601	0.55842	0.45455	0.35418	0.38817	0.4376	0.4044
mw = 383.26724; rt	0.47306	0.27811	0.40127	0.22355	0.18778	0.27358	0.24812	0.67182	0.73014	0.43131	0.50347	0.6441	0.61472	0.6109	0.69357	0.63559	0.65408	0.71247	0.51248	0.56233	0.25017	0.3274	0.28887	0.25752	0.38832	0.46619	0.54986	0.72161	0.73152	0.47766	0.51674	0.51427	0.61525	0.53703	0.38827	0.56412	0.5356	0.24607	0.4212	0.43312	0.41449	0.38219	0.33428	0.48289	0.40367	0.39179	0.42052	0.61293	0.52891
mw = 303.20474; rt	0.47161	0.36023	0.4269	0.32508	0.32651	0.36489	0.40284	0.63249	0.71529	0.50133	0.61096	0.67914	0.68824	0.67847	0.70598	0.65119	0.72667	0.75026	0.57721	0.60059	0.2373	0.32821	0.29997	0.2903	0.44669	0.54195	0.56237	0.63414	0.64957	0.473	0.51991	0.5033	0.5953	0.56757	0.3182	0.60214	0.56649	0.32396	0.51634	0.52265	0.50722	0.45207	0.3926	0.55137	0.47609	0.3911	0.50284	0.54301	0.50309
3-Hydroxydecanoylc	0.50528	0.30069	0.40587	0.2946	0.28416	0.28095	0.33145	0.65769	0.72657	0.48878	0.58227	0.67789	0.64498	0.63481	0.70805	0.64347	0.69514	0.74433	0.60183	0.59135	0.21693	0.3022	0.26254	0.2452	0.40373	0.49291	0.54675	0.69041	0.71718	0.51232	0.56037	0.54826	0.60231	0.56614	0.36115	0.59848	0.56778	0.2602	0.43983	0.45371	0.45373	0.442	0.32794	0.48777	0.41464	0.43008	0.47733	0.58586	0.52567
3-Hydroxyoctanoylc	0.52573	0.34948	0.43443	0.28011	0.26199	0.27188	0.30862	0.64844	0.71773	0.51584	0.61217	0.6658	0.68582	0.68124	0.7157	0.6325	0.68705	0.72194	0.55443	0.58392	0.24528	0.32374	0.28993	0.2762	0.44745	0.53528	0.5876	0.67537	0.73983	0.51497	0.56111	0.55047	0.6423	0.60146	0.37325	0.59178	0.57025	0.34757	0.49255	0.50026	0.51238	0.46259	0.38495	0.5447	0.45932	0.37248	0.43777	0.56984	0.5204
Pyrrolidine	0.44874	0.40406	0.47812	0.38125	0.35277	0.26606	0.34158	0.37211	0.48144	0.57211	0.58846	0.43769	0.64644	0.64721	0.72169	0.55654	0.67097	0.52163	0.63008	0.62592	0.20344	0.27435	0.25617	0.231	0.17696	0.31537	0.45392	0.4978	0.49314	0.55432	0.56687	0.57706	0.56525	0.56961	0.28378	0.47979	0.45404	0.34415	0.42168	0.4285	0.31129	0.25633	0.32409	0.50612	0.37301	0.40854	0.42242	0.51081	0.49596
3-Hydroxyoctenoylc	0.62619	0.47878	0.50176	0.43872	0.40666	0.3663	0.36805	0.54733	0.62146	0.53963	0.63947	0.7182	0.79147	0.78561	0.80033	0.66762	0.74264	0.7154	0.63016	0.69312	0.21066	0.29271	0.2494	0.2355	0.35766	0.42866	0.46731	0.5752	0.60941	0.58442	0.60262	0.5908	0.58086	0.54628	0.25087	0.43547	0.52615	0.38322	0.49655	0.51009	0.40966	0.30954	0.30113	0.50781	0.41918	0.36071	0.35308	0.51256	0.52253
mw = 413.31417; rt	0.48123	0.27956	0.34361	0.29531	0.28382	0.33266	0.2713	0.77259	0.8049	0.49082	0.60911	0.67021	0.5842	0.58363	0.63586	0.61482	0.62927	0.83572	0.48856	0.52705	0.18915	0.27194	0.21876	0.21637	0.36416	0.44388	0.46216	0.54452	0.5621	0.48937	0.51367	0.49752	0.57121	0.52454	0.33109	0.4272	0.49709	0.080829	0.31361	0.32159	0.35819	0.33972	0.26097	0.42288	0.30703	0.39689	0.37155	0.55677	0.47289
mw = 331.23611; rt	0.55806	0.35282	0.42314	0.3276	0.31119	0.38357	0.38255	0.69034	0.77046	0.52278	0.60268	0.70869	0.64553	0.63818	0.73818	0.68829	0.72796	0.81669	0.60677	0.68798	0.16953	0.26389	0.21457	0.20488	0.36726	0.46818	0.46488	0.60407	0.64978	0.43952	0.48005	0.46065	0.57033	0.55145	0.23628	0.5308	0.51857	0.23793	0.4023	0.42033	0.40068	0.36322	0.25739	0.44048	0.34188	0.46953	0.50647	0.59951	0.55453
mw = 357.25157; rt	0.5138	0.31171	0.42457	0.29624	0.27053	0.3199	0.31615	0.6715	0.74487	0.47337	0.55379	0.66491	0.62468	0.61956	0.70709	0.64032	0.69886	0.75786	0.57866	0.58087	0.22575	0.31298	0.26977	0.25467	0.39331	0.47936	0.54323	0.67938	0.69495	0.47325	0.51089	0.50066	0.61171	0.57079	0.34764	0.57063	0.53392	0.21255	0.39916	0.41439	0.40882	0.39796	0.30279	0.47269	0.39301	0.43615	0.45342	0.58426	0.51286
mw = 359.26725; rt	0.54164	0.35777	0.39212	0.32628	0.29995	0.30198	0.3304	0.70304	0.75683	0.50288	0.58592	0.68137	0.67159	0.66875	0.74339	0.6574	0.70201	0.79523	0.60562	0.61052	0.23094	0.31545	0.27042	0.26547	0.39406	0.47324	0.52914	0.64791	0.67755	0.53755	0.57004	0.55717	0.61144	0.58399	0.34234	0.54987	0.56967	0.21654	0.40865	0.4229	0.40845	0.37132	0.3168	0.50799	0.39943	0.43461	0.4236	0.56267	0.49368
3-Hydroxy-cis-5-te	0.55265	0.32349	0.39324	0.33233	0.30115	0.31521	0.31677	0.70357	0.76553	0.49569	0.5807	0.6733	0.68662	0.6807	0.74808	0.69222	0.70435	0.79459	0.5549	0.59757	0.27098	0.35905	0.30717	0.29889	0.39802	0.48017	0.55985	0.64999	0.67241	0.5273	0.5643	0.54873	0.59511	0.56011	0.35211	0.54591	0.5819	0.20964	0.41775	0.4325	0.41508	0.37737	0.32391	0.50741	0.42082	0.4229	0.41655	0.56212	0.50279
mw = 385.28283; rt	0.52723	0.31346	0.3814	0.3395	0.30578	0.30338	0.33132	0.7335	0.78135	0.50876	0.57246	0.69599	0.68077	0.67121	0.72911	0.68701	0.68378	0.80002	0.56415	0.59427	0.23155	0.31845	0.2697	0.24916	0.42691	0.5085	0.55995	0.62018	0.65258	0.48417	0.51727	0.50376	0.5718	0.52369	0.35788	0.52332	0.57734	0.19307	0.38897	0.39767	0.42631	0.35815	0.31527	0.50185	0.40626	0.41372	0.39474	0.54524	0.50085
mw = 320.1949; rt	0.27532	0.12903	0.14329	0.053625	0.14181	0.0312	0.15246	0.32884	0.42746	0.3964	0.40471	0.55532	0.50054	0.50431	0.40813	0.43134	0.43873	0.35568	0.31287	0.31077	0.22684	0.27275	0.25127	0.27187	0.23931	0.36634	0.46858	0.6139	0.60666	0.54526	0.64492	0.64805	0.59876	0.514	0.30972	0.54704	0.41415	0.40622	0.47438	0.4937	0.51705	0.60203	0.50446	0.51349	0.49527	0.21946	0.27851	0.29532	0.31788
N3,N4-Dimethylargi	0.22599	0.13165	0.25993	0.18427	0.27858	0.20055	0.46529	0.3202	0.40281	0.5984	0.45965	0.51152	0.51537	0.5126	0.46099	0.4847	0.53708	0.37401	0.48844	0.43642	0.065939	0.12695	0.10984	0.11806	0.23791	0.35854	0.45575	0.59373	0.48974	0.48686	0.5911	0.58349	0.55338	0.52025	0.41017	0.58952	0.48813	0.48254	0.60645	0.61494	0.48108	0.55262	0.58405	0.59194	0.61131	0.47722	0.61186	0.50329	0.54341
Prolylleucine	0.12868	-0.01906	0.12492	0.17793	0.26673	0.2147	0.44551	0.42707	0.49869	0.40608	0.4587	0.47264	0.44957	0.44791	0.41712	0.45071	0.475	0.46262	0.36691	0.34159	0.14039	0.20086	0.16856	0.17918	0.34093	0.39409	0.48488	0.64875	0.60175	0.48253	0.58174	0.57303	0.47426	0.45083	0.41681	0.57374	0.544	0.43032	0.60406	0.6174	0.5093	0.54941	0.56199	0.54001	0.53763	0.4067	0.66633	0.59014	0.54216
1-Piperideine	0.36937	0.29358	0.21764	0.21425	0.24243	0.20288	0.28263	0.35688	0.38643	0.47314	0.40257	0.6336	0.72474	0.734	0.53531	0.58307	0.50303	0.36856	0.34662	0.30417	0.32301	0.37702	0.3847	0.41182	0.49083	0.59397	0.74052	0.57011	0.60682	0.51378	0.57739	0.57534	0.5208	0.44318	0.39004	0.5494	0.52209	0.62508	0.66858	0.64783	0.68563	0.66305	0.59443	0.64585	0.66816	0.30108	0.33033	0.34874	0.37724
Lysine	0.3739	0.29881	0.23072	0.23642	0.2602	0.22104	0.30426	0.35081	0.38216	0.47301	0.41256	0.64517	0.73198	0.73962	0.55244	0.58626	0.51999	0.38047	0.36953	0.31907	0.30328	0.35797	0.36763	0.39485	0.47932	0.58559	0.72408	0.54806	0.5922	0.5065	0.57288	0.56726	0.542	0.47149	0.38657	0.55458	0.54218	0.62582	0.67907	0.66004	0.6759	0.65264	0.60881	0.66598	0.68218	0.30292	0.34052	0.33703	0.37294
Pipecolinic acid	0.35325	0.28169	0.2192	0.22988	0.25808	0.21741	0.3019	0.35977	0.39112	0.46117	0.4211	0.64569	0.72755	0.73386	0.54908	0.58395	0.52244	0.38845	0.35947	0.30234	0.3182	0.36977	0.37908	0.40539	0.48097	0.59219	0.72914	0.55656	0.59125	0.51002	0.58115	0.57518	0.53912	0.46928	0.3945	0.54343	0.55301	0.62437	0.67219	0.65504	0.6849	0.66735	0.62932	0.67816	0.69767	0.29524	0.35404	0.34171	0.37519
mw = 191.03243; rt	0.13293	0.11854	0.21845	0.16315	0.16716	0.0027534	0.1188	0.29127	0.31795	0.34769	0.33558	0.4699	0.58873	0.5809	0.49801	0.45887	0.39536	0.31467	0.37064	0.16754	0.31809	0.34629	0.35146	0.37487	0.40658	0.50219	0.66776	0.63047	0.64831	0.62906	0.69232	0.69623	0.65202	0.56627	0.56699	0.64697	0.62922	0.3722	0.52121	0.52028	0.59406	0.62355	0.69411	0.72371	0.70497	0.12649	0.22444	0.28334	0.2228
Leucine	0.20109	0.12098	0.24329	0.1525	0.16288	0.063579	0.20703	0.27938	0.30488	0.41713	0.37328	0.53009	0.62819	0.61985	0.5271	0.51069	0.4531	0.33554	0.42316	0.22767	0.32608	0.35293	0.35396	0.36441	0.3965	0.52384	0.64507	0.59422	0.63197	0.60343	0.67736	0.67989	0.67155	0.596	0.53091	0.59928	0.53664	0.47313	0.5655	0.56766	0.637	0.66309	0.70937	0.74818	0.71684	0.20346	0.27961	0.2912	0.2771
mw = 85.0891; rt =	0.20432	0.11257	0.26203	0.17826	0.1877	0.067068	0.21078	0.26203	0.30662	0.42788	0.38651	0.51878	0.63432	0.62506	0.52808	0.50041	0.4536	0.34646	0.4311	0.21869	0.32545	0.35605	0.35725	0.36613	0.40983	0.53034	0.64288	0.59103	0.62476	0.6187	0.68653	0.68926	0.66698	0.60222	0.5317	0.60942	0.55034	0.46638	0.55202	0.55352	0.63898	0.67345	0.71411	0.75796	0.71899	0.21212	0.30003	0.30526	0.28405
Isoleucine	0.2903	0.14514	0.31936	0.13489	0.15004	0.11152	0.18737	0.32079	0.36257	0.47905	0.41063	0.5745	0.62521	0.62453	0.58819	0.58935	0.50732	0.38418	0.46087	0.33973	0.31328	0.34764	0.34013	0.3492	0.3631	0.50543	0.64392	0.61333	0.69855	0.58084	0.65999	0.65874	0.64784	0.56463	0.50198	0.61065	0.54704	0.44339	0.52884	0.53201	0.59568	0.65568	0.63029	0.69231	0.64519	0.2349	0.33904	0.39462	0.38668
mw = 85.0891; rt =	0.28252	0.14837	0.31682	0.088737	0.10356	0.13816	0.14733	0.30519	0.33506	0.46752	0.39895	0.55897	0.61804	0.62077	0.57851	0.57514	0.51088	0.34612	0.44744	0.32583	0.32315	0.34457	0.34632	0.34124	0.35211	0.51301	0.65143	0.61754	0.70811	0.56899	0.63637	0.64586	0.6245	0.52014	0.45179	0.53062	0.45856	0.43747	0.49332	0.4917	0.59803	0.63761	0.60833	0.66592	0.61442	0.2425	0.32107	0.41012	0.39515
Kynurenine	0.12174	0.13809	0.21299	0.32882	0.36365	0.28104	0.4869	0.1321	0.25255	0.39407	0.43599	0.46425	0.61406	0.58509	0.57704	0.55024	0.5799	0.40177	0.50315	0.33394	0.48338	0.49937	0.49564	0.45745	0.33238	0.47805	0.51934	0.42366	0.25696	0.46868	0.55344	0.53291	0.41172	0.3959	0.26816	0.35949	0.38764	0.35816	0.42812	0.44361	0.5629	0.56148	0.58778	0.63466	0.62897	0.16707	0.44934	0.22153	0.29513
mw = 247.10572; rt	0.25404	-0.031122	0.082299	0.325	0.31993	0.13413	0.32327	0.42021	0.52898	0.30517	0.52842	0.50517	0.53066	0.51539	0.49121	0.42735	0.48933	0.50938	0.41494	0.23193	0.32384	0.38074	0.35172	0.31422	0.37376	0.41863	0.51197	0.5818	0.56527	0.50548	0.59042	0.57164	0.51073	0.45886	0.43694	0.50323	0.58389	0.36957	0.45199	0.47012	0.49851	0.52651	0.4719	0.51212	0.5143	0.25977	0.41558	0.37471	0.36746
1-Methylhistidine	0.39616	0.22338	0.45545	0.28985	0.34466	0.30954	0.44537	0.42517	0.4887	0.64741	0.55946	0.51566	0.56338	0.56077	0.61769	0.57319	0.66953	0.48508	0.51431	0.56372	0.12915	0.20509	0.17725	0.1829	0.32983	0.41727	0.49107	0.67988	0.55256	0.54625	0.60184	0.59442	0.53144	0.50346	0.43867	0.55684	0.45421	0.42573	0.56613	0.57015	0.47994	0.50729	0.43348	0.5231	0.49428	0.44705	0.5798	0.66536	0.64477
delta-Guanidinoval	0.24192	0.14363	0.3787	0.17316	0.21964	0.085089	0.33251	0.37322	0.43685	0.50831	0.3333	0.40316	0.48633	0.47837	0.52642	0.48088	0.50696	0.39604	0.46365	0.36173	0.26874	0.30926	0.30595	0.28363	0.29264	0.38542	0.50855	0.74823	0.56268	0.49694	0.57108	0.57731	0.55614	0.482	0.5652	0.64888	0.54319	0.35219	0.4847	0.49413	0.46186	0.49552	0.54996	0.58343	0.60396	0.3659	0.53428	0.54462	0.499
Butyryl-homoserine	0.30781	0.2064	0.42246	0.23292	0.2591	0.3603	0.42973	0.25548	0.29309	0.47826	0.33056	0.45218	0.48224	0.51169	0.55726	0.56574	0.57981	0.32304	0.48551	0.58859	0.1256	0.18672	0.14221	0.16172	0.20842	0.30487	0.37324	0.58802	0.69236	0.4074	0.45421	0.46142	0.32158	0.2996	0.25021	0.36479	0.34551	0.36865	0.44359	0.45395	0.33994	0.31769	0.40909	0.4953	0.41506	0.53344	0.576	0.68056	0.60985
Proline betaine	0.48387	0.28053	0.46124	0.26629	0.33312	0.21052	0.39768	0.42421	0.58752	0.47809	0.44033	0.38458	0.50127	0.51188	0.60488	0.61399	0.62073	0.53185	0.47771	0.62255	0.16149	0.23417	0.20348	0.21381	0.1168	0.26287	0.31077	0.57625	0.5469	0.30503	0.36993	0.36776	0.37727	0.35741	0.25032	0.55221	0.38111	0.28738	0.32195	0.34811	0.25899	0.28394	0.25191	0.35336	0.31436	0.40754	0.55582	0.60427	0.54419
mw = 511.32738; rt	0.36472	0.33438	0.45592	0.17302	0.20546	0.41384	0.29941	0.31646	0.41532	0.58144	0.55325	0.60155	0.60041	0.59339	0.58202	0.50638	0.65361	0.48615	0.4749	0.50245	0.16851	0.2086	0.20427	0.20885	0.23114	0.44054	0.47668	0.44614	0.42855	0.38051	0.43147	0.43061	0.64134	0.627	0.094393	0.31141	0.17107	0.38561	0.41431	0.42165	0.46685	0.45541	0.45316	0.55638	0.49293	0.28593	0.35787	0.31706	0.38891
4-Amino-4-deoxypen	0.28632	0.27562	0.078586	0.23198	0.31945	0.18037	0.3572	0.3306	0.34272	0.44474	0.4286	0.52679	0.52701	0.52501	0.51164	0.47004	0.54879	0.4021	0.49894	0.47479	0.11907	0.1394	0.13139	0.153	0.13633	0.25214	0.39072	0.42832	0.23101	0.57407	0.63606	0.63311	0.43147	0.40102	0.20016	0.36021	0.34805	0.3468	0.4526	0.47634	0.32684	0.37682	0.33265	0.40898	0.39307	0.2987	0.32231	0.27549	0.32817
Cystathionine	0.25689	0.36444	0.2409	0.34867	0.45439	0.34012	0.47593	0.25313	0.37379	0.42007	0.54729	0.57254	0.72864	0.73222	0.57656	0.54913	0.64399	0.42065	0.50302	0.44108	0.21679	0.24309	0.25126	0.27277	0.15904	0.37496	0.48844	0.37793	0.23321	0.45233	0.53503	0.53528	0.45625	0.41043	0.10797	0.26804	0.30061	0.4005	0.43181	0.44376	0.41362	0.41562	0.51451	0.56469	0.58661	0.24604	0.36932	0.23503	0.29485
mw = 121.9172; rt	0.20542	0.056146	-0.02639	0.14366	0.20223	0.018181	0.11208	-0.077241	0.054377	0.13436	0.12069	0.18225	0.23463	0.2295	0.29289	0.31761	0.21789	0.14795	0.28892	0.14563	0.24554	0.22309	0.25548	0.25902	-0.20069	-0.12469	-0.017775	0.22391	0.066189	0.41532	0.47325	0.4695	0.39023	0.367	0.16057	0.38045	0.25879	0.20753	0.14928	0.19129	0.077332	0.20396	0.36204	0.34605	0.33708	0.054367	0.15318	0.021922	0.075342
mw = 205.87859; rt	0.26791	0.12117	0.039203	0.28638	0.31204	0.10615	0.17604	-0.091114	0.074838	0.17279	0.18105	0.18778	0.26813	0.26122	0.35298	0.32136	0.23674	0.22773	0.3426	0.19236	0.2693	0.2572	0.28705	0.29204	-0.12439	-0.06359	-0.033898	0.092284	-0.020821	0.33589	0.35557	0.34511	0.28666	0.29869	0.064743	0.28748	0.20272	0.16356	0.037704	0.072852	0.075246	0.1358	0.27814	0.33004	0.25558	-0.0057963	0.11649	-0.026281	0.048462
mw = 295.00234; rt	0.10947	0.33545	0.014407	0.263	0.33471	0.32011	0.37886	-0.011951	0.093899	0.23686	0.13882	0.23504	0.44332	0.45563	0.30666	0.33322	0.33629	0.27678	0.28506	0.29358	0.21408	0.21214	0.21192	0.22998	-0.071129	0.040381	0.078228	-0.020114	-0.25802	0.3367	0.35666	0.35701	0.1166	0.12857	-0.17197	-0.060866	0.017656	0.099996	0.15168	0.16929	0.08011	0.043122	0.25935	0.28411	0.30039	0.16387	0.18786	0.021014	0.080355
Proline	0.046651	0.20473	-0.020267	0.13452	0.20302	0.15569	0.24001	-0.05202	0.040767	0.23474	0.12504	0.19807	0.42329	0.43873	0.24302	0.25798	0.25731	0.16956	0.21443	0.16149	0.24057	0.22071	0.22769	0.23396	-0.10117	0.056973	0.11513	0.013801	-0.15664	0.34945	0.38242	0.39811	0.16805	0.15413	-0.1091	-0.031497	-0.035684	0.17456	0.1132	0.12839	0.11708	0.12766	0.3344	0.33217	0.35951	0.13493	0.10742	-0.05035	-0.0026776
mw = 159.02732; rt	0.13165	0.20085	-0.010387	0.10624	0.19178	0.182	0.25468	0.023825	0.10802	0.25879	0.14723	0.26224	0.43611	0.44936	0.32263	0.33924	0.37147	0.21726	0.24017	0.22561	0.2963	0.27229	0.28201	0.27879	-0.12104	0.05105	0.19263	0.19829	-0.050769	0.40685	0.47177	0.48532	0.34704	0.30491	-0.011576	0.084798	0.059423	0.244	0.28473	0.31377	0.15128	0.1919	0.42153	0.40011	0.43924	0.20862	0.21182	0.049522	0.087639
mw = 261.12139; rt	0.017849	0.10709	0.014503	0.07713	0.22521	0.22099	0.3724	-0.05379	0.079139	0.080462	0.096499	0.18799	0.30991	0.31508	0.17474	0.23689	0.31608	0.10203	0.18243	0.18893	0.07884	0.063751	0.10892	0.1402	-0.12237	0.10581	0.15365	0.11698	-0.068567	0.083234	0.16452	0.17147	0.28572	0.26444	-0.16607	0.17878	-0.052249	0.20318	0.25447	0.27841	0.16521	0.24776	0.3298	0.2693	0.33004	0.24115	0.33436	0.057058	0.087108
mw = 330.15825; rt	0.051711	0.15788	0.013538	0.057952	0.063567	0.02027	0.054648	0.16072	0.13405	0.14291	0.14871	0.24579	0.16896	0.16582	0.2372	0.28641	0.1768	0.10643	0.10842	0.22205	0.055657	0.044512	0.041088	0.034615	-0.064691	-0.036655	-0.016779	0.46196	0.428	0.36649	0.39676	0.40432	0.50708	0.36862	0.075924	0.37471	0.26499	0.29565	0.37581	0.40481	0.084177	0.090405	0.24569	0.20957	0.21041	0.15805	0.10771	0.21266	0.16632
Linoleyl carnitine	0.13026	0.13396	0.067442	-0.10788	-0.13444	0.031462	-0.010663	0.51333	0.41657	0.16116	0.23844	0.35653	0.080597	0.10453	0.19322	0.11955	0.19141	0.27872	0.20889	0.24563	-0.23161	-0.20029	-0.2468	-0.22936	-0.030558	-0.028442	0.025825	0.49362	0.6039	0.27575	0.28544	0.31457	0.68443	0.60406	0.22919	0.41698	0.28432	0.22092	0.27444	0.29009	0.0052789	0.027009	0.17356	0.19	0.094873	0.38976	0.20046	0.46843	0.34064
mw = 287.20976; rt	0.17379	0.084051	0.072451	-0.13886	-0.13166	-0.10061	-0.099738	0.38889	0.3628	0.25437	0.22959	0.28669	0.16817	0.18934	0.29278	0.23576	0.23737	0.22932	0.28413	0.22505	0.002801	0.018487	0.0026502	0.0011856	-0.0095987	0.053129	0.19108	0.59691	0.68731	0.44368	0.47988	0.51517	0.69547	0.5834	0.34884	0.52282	0.40002	0.25649	0.28004	0.30316	0.16904	0.23205	0.34328	0.34712	0.27182	0.30517	0.2241	0.42497	0.32129
1-Palmitoyl-2-hydr	0.14169	0.20169	-0.0020543	-0.22778	-0.24921	-0.034115	-0.21843	0.20796	0.20353	0.11616	0.19294	0.29786	0.09221	0.10812	0.055604	-0.13932	0.048925	0.11997	0.07712	0.031611	-0.17818	-0.20494	-0.20278	-0.18311	-0.13325	-0.025765	-0.028261	0.13032	0.12148	0.15454	0.18304	0.19543	0.77497	0.70977	0.01264	0.19575	0.085071	0.094118	0.083715	0.10217	0.0083033	0.091912	0.25522	0.23905	0.13264	0.19299	-0.083581	0.013753	0.0094638
mw = 523.36362; rt	0.083015	0.14277	0.12014	-0.097667	-0.16913	0.056144	-0.093636	0.2835	0.20956	0.18311	0.2065	0.38767	0.2207	0.20486	0.21483	0.018487	0.17004	0.24629	0.28975	0.12693	-0.07498	-0.074368	-0.094006	-0.097848	-0.058293	0.0087649	0.070508	0.36364	0.31391	0.42767	0.43527	0.45058	0.85939	0.83828	0.17595	0.43132	0.28384	0.076928	0.17353	0.1966	0.051397	0.10854	0.33313	0.3699	0.28247	0.3838	0.066394	0.15969	0.11838
Platelet-activatin	0.12656	0.17687	0.13809	-0.12035	-0.17014	0.11078	-0.070249	0.28391	0.22188	0.1906	0.22719	0.41051	0.2529	0.23802	0.20983	0.050453	0.2085	0.24173	0.2641	0.17936	-0.10923	-0.10503	-0.12248	-0.13087	-0.068912	0.0096781	0.061556	0.3823	0.34306	0.42044	0.43265	0.45075	0.86712	0.82959	0.10533	0.41156	0.243	0.14011	0.25827	0.28382	0.062303	0.098496	0.31969	0.34744	0.27836	0.42326	0.10052	0.20423	0.17734
mw = 521.34803; rt	0.1396	0.17604	0.035199	-0.049333	-0.052312	0.05828	-0.0010146	0.32279	0.26766	0.18055	0.35128	0.44385	0.24474	0.22619	0.1747	0.053238	0.20235	0.29389	0.29832	0.12729	-0.10687	-0.099086	-0.13423	-0.12027	-0.025816	0.019186	0.067209	0.31696	0.3151	0.46495	0.50476	0.50928	0.86072	0.84568	0.14432	0.43335	0.35979	0.15736	0.28101	0.3149	0.12223	0.17479	0.34245	0.34738	0.2794	0.29244	0.10715	0.11365	0.12728
mw = 521.34806; rt	0.065016	0.12618	-0.014922	-0.097443	-0.10758	0.024205	-0.031372	0.3553	0.26687	0.12997	0.30295	0.39854	0.15708	0.14399	0.14637	0.031505	0.15178	0.25804	0.2992	0.07416	-0.16218	-0.16433	-0.19362	-0.18717	-0.14026	-0.07925	-0.041221	0.3094	0.28583	0.40811	0.44654	0.45705	0.86571	0.80664	0.18046	0.40009	0.32109	0.098616	0.20398	0.24027	0.0067224	0.089284	0.30114	0.28674	0.2366	0.32478	0.088009	0.13056	0.11583
Glycerophosphoinos	0.028313	-0.0937	-0.11826	-0.045183	-0.037635	-0.051437	-0.12282	0.36165	0.3579	0.27001	0.29603	0.33119	0.18563	0.19479	0.00090678	0.043351	-0.032584	0.28342	-0.097963	-0.17684	0.1361	0.15839	0.15048	0.15542	0.15925	0.1759	0.19605	0.19532	0.059121	0.26275	0.27996	0.28657	0.39597	0.33405	0.31157	0.18557	0.17234	0.10824	-0.015844	-0.035256	0.22535	0.31464	0.37692	0.33236	0.30935	0.16903	-0.025888	0.02234	-0.016699
N-Acetylserotonin	-0.0095895	0.00091493	-0.15794	0.01245	0.081824	-0.096905	-0.056948	0.12725	0.18034	0.0022559	0.20094	0.072448	0.019859	0.023273	0.076102	-0.0080247	0.0343	0.12634	0.20231	-0.0066638	-0.03825	-0.07163	-0.030591	-0.047625	-0.085501	-0.086215	0.026893	0.20401	0.16176	0.26605	0.31043	0.31037	0.39212	0.32127	0.17673	0.20414	0.33326	-0.12358	0.048424	0.069046	0.0168	0.075631	0.2415	0.18067	0.14455	0.018677	0.062001	0.0576	0.03618
N-(2-Hydroxyethyl)	-0.029821	-0.054032	-0.03711	-0.086444	0.021926	-0.009952	0.21517	0.0017664	0.028879	0.34741	0.16008	0.13467	0.12396	0.12537	0.031329	0.091421	0.15782	-0.025993	0.1437	0.082798	0.005089	0.0052836	0.0081059	0.011954	-0.033153	0.03312	0.13719	0.30966	0.10369	0.40006	0.47249	0.48632	0.32949	0.32629	0.29691	0.2818	0.10523	0.35671	0.38011	0.3878	0.23251	0.33229	0.42877	0.33934	0.36334	0.28444	0.32197	0.22541	0.27551
mw = 184.12119; rt	0.22315	0.18091	-0.046496	-0.024545	0.070793	-0.080592	0.071253	-0.072882	-0.10695	0.10823	0.041962	0.18903	0.25655	0.26945	0.12463	0.2296	0.15848	-0.12899	0.025245	0.078092	0.1703	0.162	0.17639	0.22652	-0.12031	-0.056062	0.14058	0.3336	0.32704	0.42689	0.50095	0.50938	0.35672	0.3065	0.16913	0.36952	0.23542	0.61114	0.6606	0.68027	0.19674	0.2668	0.3299	0.26032	0.33744	0.15142	0.097586	0.084986	0.1547
mw = 368.24245; rt	0.21138	0.18452	-0.047093	-0.013616	0.083168	-0.077117	0.085777	-0.073263	-0.1068	0.10329	0.047154	0.1896	0.25427	0.26668	0.12652	0.23343	0.16517	-0.12468	0.029119	0.079926	0.16303	0.15499	0.16868	0.22155	-0.1295	-0.062285	0.13167	0.32939	0.32247	0.42699	0.50085	0.50901	0.35686	0.31295	0.16467	0.36547	0.24219	0.61261	0.65504	0.67595	0.18582	0.25667	0.34129	0.27194	0.34853	0.14775	0.10352	0.078663	0.14521
mw = 293.99341; rt	0.041386	-0.029562	0.041228	-0.26663	-0.19778	-0.034646	-0.14516	0.090721	0.07878	0.1409	-0.043861	0.073888	0.13891	0.14937	0.18343	0.26527	0.14461	0.030247	1.6242e-05	0.12259	0.30165	0.28438	0.2973	0.29753	-0.23549	-0.062406	0.095587	0.35457	0.30043	0.30994	0.39031	0.4046	0.38442	0.24767	0.12121	0.29288	0.08338	0.15769	0.33951	0.36117	0.11124	0.23243	0.16642	0.10807	0.11802	0.14186	0.1423	0.16654	0.18816
mw = 146.99666; rt	0.021902	-0.11062	0.026394	-0.22463	-0.13811	-0.11409	-0.10373	0.087088	0.065773	0.21173	0.052393	0.16264	0.15374	0.15247	0.16251	0.23661	0.10914	0.046144	0.079831	0.082966	0.1711	0.16428	0.16848	0.18021	-0.14554	0.0088245	0.06684	0.34782	0.35577	0.40274	0.48148	0.48784	0.42826	0.3124	0.23671	0.37063	0.20284	0.18009	0.35271	0.37751	0.1849	0.31965	0.2823	0.22574	0.20577	0.16462	0.13844	0.15023	0.17227
mw = 168.9786; rt	0.018753	-0.093552	0.049831	-0.2065	-0.13038	-0.082064	-0.098849	0.06569	0.044391	0.16862	-0.010441	0.14182	0.13873	0.12922	0.15021	0.19848	0.090591	0.053296	0.089505	0.059044	0.16199	0.14809	0.16786	0.1744	-0.15425	0.021385	0.05467	0.27078	0.26518	0.2959	0.3643	0.37147	0.38463	0.28538	0.16793	0.32138	0.12201	0.077889	0.27313	0.29577	0.15712	0.25769	0.24461	0.20424	0.16318	0.16442	0.093752	0.056919	0.090735
Creatine	-0.20218	-0.11318	-0.20136	-0.23259	-0.13874	-0.29385	-0.062557	-0.077776	-0.078084	0.10809	-0.1501	-0.00078153	-0.057535	-0.057105	-0.11501	-0.0061736	-0.13879	-0.17832	-0.034033	-0.19356	0.11577	0.077239	0.10899	0.14777	-0.1338	-0.067753	0.080008	0.33505	0.14277	0.31315	0.38079	0.40758	0.4168	0.36749	0.31344	0.56688	0.17035	0.21379	0.19108	0.20895	0.14495	0.32956	0.44198	0.29618	0.3317	0.1583	0.10155	-0.00082145	-0.015078
mw = 251.07471; rt	-0.12101	-0.13884	-0.10676	-0.025865	0.081309	-0.22567	-0.014881	-0.082259	-0.024369	0.058087	0.034401	0.077963	0.044362	0.044786	-0.0065487	0.055981	0.0029885	-0.066168	0.052469	-0.061846	-0.025831	-0.063319	-0.037219	-0.0027657	-0.0754	-0.048545	0.054269	0.24176	0.19308	0.35068	0.43999	0.44528	0.35209	0.31486	0.33648	0.32585	0.25833	0.10606	0.18655	0.21026	0.17097	0.28778	0.51946	0.39501	0.42826	-0.11541	0.0021408	-0.049934	-0.051904
mw = 423.05736; rt	-0.094851	-0.018853	-0.082732	-0.062734	0.029514	-0.22438	-0.046893	-0.011667	0.030611	0.13576	0.0714	0.12673	0.1946	0.19009	0.06676	0.10063	0.048568	-0.075496	0.088447	-0.10369	0.16586	0.13694	0.17058	0.21084	-0.065689	0.011169	0.27426	0.47164	0.32011	0.53275	0.61534	0.63519	0.54442	0.48326	0.39259	0.59622	0.40571	0.273	0.34235	0.35804	0.22946	0.3965	0.54759	0.43243	0.51153	0.12172	0.1368	0.080901	0.081819
mw = 524.27799; rt	-0.06612	-0.055052	-0.042608	-0.11567	-0.036904	-0.25876	0.014603	0.14361	0.15625	0.2006	0.0067651	0.19686	0.17413	0.16711	0.12176	0.19886	0.052737	0.021881	0.07858	-0.057498	0.21941	0.21248	0.23917	0.28244	0.083361	0.16245	0.33421	0.60882	0.44589	0.40786	0.49921	0.51738	0.53783	0.45703	0.49233	0.79038	0.40059	0.33494	0.36788	0.3824	0.3475	0.50308	0.5722	0.4743	0.50469	0.18999	0.2006	0.14706	0.096223
Carnosine	-0.081394	-0.042092	-0.19561	-0.27831	-0.19493	-0.14638	-0.17426	0.016202	0.024915	0.10422	-0.0087213	0.14119	0.12527	0.13788	0.025579	0.12234	0.0071415	-0.09844	-0.10497	-0.16256	0.34079	0.31682	0.34181	0.36716	-0.067875	0.041984	0.28093	0.41357	0.24431	0.36654	0.44356	0.46691	0.46291	0.33046	0.18376	0.39233	0.15246	0.35	0.32428	0.32811	0.26074	0.45922	0.38275	0.25444	0.31606	0.06655	0.082976	0.04506	0.073919
mw = 366.14285; rt	-0.17167	-0.031318	-0.0067495	-0.28467	-0.23232	-0.056278	-0.11907	0.06286	0.063644	0.12556	0.01313	0.13098	0.074285	0.09003	0.093525	0.13762	0.071994	-0.01821	0.070739	-0.013406	0.16197	0.12434	0.15651	0.16385	-0.17497	-0.028162	0.13706	0.36593	0.27683	0.35689	0.42706	0.4595	0.5233	0.40428	0.26613	0.38879	0.15253	0.20299	0.16808	0.18604	0.14379	0.32696	0.42253	0.31421	0.33042	0.17908	0.20048	0.20201	0.18122
N-(3,4-Dihydroxyph	0.030319	-0.18497	0.097517	-0.18669	-0.15111	-0.061784	0.027013	0.10374	0.13202	0.20647	-0.026387	0.1708	0.088796	0.089443	0.050402	0.16335	0.063807	0.058143	-0.024692	0.040933	0.01919	0.083393	0.06514	0.090104	0.059675	0.10778	0.22824	0.42942	0.46725	0.16117	0.23149	0.23873	0.37621	0.3584	0.2709	0.52573	0.26667	0.28195	0.41179	0.41898	0.22545	0.33882	0.37336	0.29693	0.34874	0.3448	0.34549	0.28816	0.23095
mw = 186.11877; rt	-0.20804	-0.25	-0.20366	-0.17353	-0.07178	-0.049317	0.06864	0.03412	0.011169	0.030862	-0.029516	0.17188	0.079841	0.083814	-0.10149	-0.0052775	-0.027341	-0.075851	-0.15384	-0.20419	0.17533	0.19617	0.18655	0.22246	0.26582	0.25866	0.33884	0.38681	0.2747	0.27374	0.36873	0.35561	0.29314	0.15967	0.37074	0.28713	0.27473	0.27557	0.63377	0.63678	0.4407	0.51617	0.45155	0.27945	0.34115	0.082657	0.19322	0.15199	0.14201
mw = 372.23727; rt	-0.25767	-0.26661	-0.22488	-0.2605	-0.16552	-0.066172	-0.010228	-0.011246	-0.044706	-0.066233	-0.067409	0.10092	-0.011695	0.0023215	-0.17985	-0.12263	-0.095423	-0.11803	-0.22957	-0.25693	0.18811	0.201	0.19794	0.21422	0.22517	0.17391	0.24862	0.32573	0.25884	0.1964	0.28537	0.27372	0.27732	0.12393	0.26023	0.23873	0.22643	0.27193	0.61311	0.6159	0.34791	0.44992	0.36644	0.2009	0.2514	0.0018407	0.16844	0.090362	0.073325
Epsilon-(gamma-Glu	0.0058591	-0.021951	0.081307	-0.16914	-0.10027	-0.11205	-0.062844	0.2029	0.14255	0.28072	0.12825	0.32857	0.20114	0.21659	0.060801	0.15506	0.077046	0.0087385	-0.048787	0.0012675	0.10828	0.12729	0.12812	0.16795	0.25265	0.2798	0.42141	0.54504	0.58916	0.3718	0.45741	0.47	0.40734	0.3241	0.49569	0.52064	0.37971	0.46838	0.52224	0.50447	0.48127	0.55179	0.55134	0.4358	0.48836	0.13879	0.18338	0.27062	0.24434
S-Adenosylhomocyst	-0.13467	-0.042107	-0.023874	0.042264	0.13626	-0.030043	0.16161	0.19654	0.23074	0.32807	0.28429	0.35719	0.40378	0.39762	0.21871	0.27879	0.21809	0.14208	0.20345	-0.0030484	0.16273	0.18016	0.20257	0.2349	0.37484	0.44643	0.58124	0.55823	0.4972	0.52346	0.60963	0.61521	0.50706	0.39038	0.44143	0.5654	0.38416	0.3372	0.51231	0.50368	0.58978	0.66845	0.6273	0.54801	0.59164	0.089738	0.18148	0.14034	0.13046
mw = 192.12428; rt	0.076072	-0.1681	-0.04001	0.028562	0.059079	-0.13206	0.014585	0.21974	0.14187	0.1933	0.12094	0.20913	0.19654	0.17138	0.17836	0.18424	0.16551	0.11785	0.11695	0.03913	0.26002	0.28648	0.26674	0.25068	0.24184	0.18714	0.41567	0.67	0.58656	0.54813	0.61307	0.61509	0.3448	0.2989	0.46216	0.53748	0.48677	0.30797	0.56766	0.58481	0.37511	0.41158	0.32217	0.27545	0.32454	0.19629	0.22634	0.24813	0.2232
mw = 384.24851; rt	0.079051	-0.16474	-0.037666	0.034387	0.06509	-0.12875	0.021148	0.21984	0.14415	0.1954	0.1206	0.21037	0.19795	0.17282	0.18153	0.1883	0.17005	0.12309	0.11831	0.043014	0.26027	0.28684	0.26725	0.25188	0.24056	0.18702	0.4145	0.66921	0.58685	0.54592	0.61197	0.61334	0.34452	0.30107	0.45894	0.53929	0.48916	0.30888	0.56992	0.58778	0.37417	0.41085	0.32652	0.28014	0.32888	0.19999	0.2317	0.2468	0.22157
Dihydrothymine	0.13059	0.043278	0.11461	-0.075771	-0.014996	-0.03861	0.079589	0.27354	0.28902	0.29437	0.09001	0.36105	0.31089	0.3075	0.37238	0.35389	0.36817	0.19967	0.21648	0.22445	0.31713	0.32826	0.32107	0.33259	0.08196	0.16884	0.38827	0.9102	0.64587	0.50743	0.59043	0.60955	0.60348	0.50518	0.35852	0.61678	0.3526	0.33348	0.47312	0.49448	0.30824	0.43116	0.50018	0.47466	0.48734	0.34652	0.35678	0.38855	0.30432
Lys-leu	0.0053363	-0.077892	-0.11012	-0.13975	-0.089551	-0.12338	-0.10003	0.19463	0.18522	0.11232	0.041444	0.32747	0.25206	0.25702	0.26263	0.28584	0.17081	0.13051	0.042998	0.037979	0.30959	0.28424	0.31289	0.32982	0.0093453	0.12396	0.29885	0.6449	0.61297	0.50121	0.58178	0.59801	0.52226	0.40259	0.26008	0.49215	0.331	0.35376	0.42308	0.4455	0.30775	0.43123	0.47374	0.39963	0.42094	0.19895	0.16554	0.20728	0.15283
5'-S-Methyl-5'-thi	0.070236	0.15154	0.070972	0.068214	0.14483	0.092259	0.21477	0.16165	0.21626	0.31305	0.27361	0.42403	0.40241	0.40691	0.37683	0.3754	0.39577	0.23778	0.3843	0.27105	0.21294	0.1925	0.20057	0.20623	0.033249	0.18528	0.3704	0.52318	0.33119	0.5888	0.66699	0.68832	0.58123	0.53211	0.31937	0.45266	0.33519	0.31611	0.35259	0.37893	0.32341	0.43209	0.60686	0.57168	0.55475	0.28841	0.34927	0.308	0.27644
N-Lactoyl ethanola	0.015975	0.07518	0.031763	0.05871	0.15196	0.067984	0.23642	0.075654	0.17235	0.28397	0.25462	0.33807	0.32341	0.32404	0.29583	0.32081	0.34648	0.19431	0.33686	0.22758	0.18357	0.16669	0.17388	0.17391	0.033105	0.18598	0.31448	0.444	0.25621	0.49734	0.58037	0.59964	0.43683	0.40678	0.25242	0.38131	0.24328	0.29533	0.27253	0.30597	0.32038	0.43446	0.57641	0.51628	0.49881	0.2379	0.35606	0.23371	0.20319
mw = 275.18466; rt	-0.0074702	-0.066699	-0.12231	-0.092746	-0.017435	-0.11705	-0.016908	0.062731	0.17288	0.14358	0.18328	0.27602	0.35741	0.35487	0.15589	0.17028	0.076571	0.11797	0.080854	-0.005043	0.29246	0.28965	0.30991	0.31885	0.14202	0.23178	0.30508	0.31064	0.28786	0.45483	0.54461	0.5426	0.33749	0.25675	0.17421	0.37319	0.29981	0.25906	0.25579	0.26466	0.42418	0.50202	0.4201	0.35558	0.38933	0.014387	0.11799	0.037633	0.090364
mw = 297.18031; rt	0.053464	0.029236	0.03271	-0.12701	0.011623	-0.10092	0.073928	0.060549	0.13912	0.32782	0.14176	0.21475	0.34941	0.36412	0.16655	0.23042	0.20979	0.053925	0.058344	0.097751	0.16489	0.18523	0.19881	0.26716	0.13934	0.27721	0.38894	0.42584	0.3376	0.42096	0.51831	0.52733	0.29246	0.25242	0.23563	0.36961	0.22091	0.40786	0.41304	0.4203	0.45408	0.56503	0.52328	0.44683	0.49977	0.14466	0.24004	0.13689	0.13446
Serine	-0.11558	0.18625	0.059721	0.012267	0.073103	0.064207	0.11668	0.21516	0.15984	0.24631	0.20098	0.2874	0.30564	0.30017	0.20605	0.19634	0.19987	0.18328	0.25822	0.12307	0.1367	0.18191	0.14338	0.22139	0.14159	0.1665	0.22239	0.39537	0.19918	0.60743	0.6184	0.62146	0.34656	0.30579	0.33896	0.30848	0.28299	0.057253	0.26487	0.26555	0.26491	0.2827	0.33134	0.32671	0.31636	0.099595	0.062065	0.15787	0.12867
N8-Acetylspermidin	-0.036274	0.047743	0.071221	-0.12297	-0.11633	-0.049447	-0.041018	0.014329	0.022552	0.20932	0.031273	0.092784	0.048688	0.07126	0.16569	0.17974	0.093767	-0.11221	0.15018	0.11029	0.11115	0.083262	0.118	0.11023	-0.060428	0.01557	0.21033	0.44123	0.44656	0.3378	0.36641	0.40623	0.36605	0.30926	0.38633	0.40967	0.22315	0.28893	0.23354	0.23099	0.188	0.22516	0.42931	0.38577	0.31784	0.24907	0.20249	0.35311	0.32747
Phosphoethanolamin	-0.035383	0.12443	0.0081082	-0.06525	0.00034868	-0.19455	-0.17349	-0.12262	-0.033707	0.10717	0.030352	0.099559	0.23994	0.24206	0.10533	0.079719	0.014453	-0.13474	0.089274	-0.061466	0.21851	0.17517	0.24099	0.27368	-0.011469	0.059818	0.27421	0.3735	0.21148	0.51237	0.52734	0.56276	0.43527	0.35322	0.3194	0.45984	0.28258	0.22083	0.18782	0.18313	0.2274	0.3059	0.44813	0.39935	0.40063	-0.036564	-0.022875	0.058866	0.068596
mw = 182.10559; rt	0.095691	0.077325	0.27285	0.16452	0.15486	0.37166	0.46021	-0.035319	0.021582	0.18019	0.09988	-0.021794	-0.12628	-0.12683	0.027066	0.036543	0.19823	0.099198	0.29083	0.25431	-0.094869	-0.033542	-0.068518	-0.1051	0.088072	0.016737	-0.040439	-0.0011344	-0.026051	-0.091271	-0.1108	-0.11394	-0.098561	0.03977	0.12596	0.076365	0.052586	0.15527	0.15403	0.15497	0.039234	-0.036031	-0.027438	-0.014084	-0.011736	0.3524	0.62199	0.49114	0.49546
mw = 198.10047; rt	0.19622	0.20257	0.36566	0.2608	0.2908	0.36514	0.5137	-0.033887	0.02553	0.23864	0.17005	0.14079	0.10988	0.097439	0.18233	0.13673	0.30883	0.13582	0.38202	0.28942	0.069754	0.13112	0.105	0.085396	0.23501	0.16589	0.11273	0.18892	0.010593	0.12701	0.10425	0.099016	0.020515	0.092954	0.22011	0.18444	0.10625	0.24492	0.33105	0.33298	0.21013	0.12905	0.063742	0.12303	0.11578	0.27124	0.51783	0.43898	0.4702
4-Guanidinobutyric	0.087876	-0.048066	0.033646	0.18331	0.23567	0.25035	0.50637	-0.059032	0.016344	0.086616	0.12237	0.13199	0.11309	0.11203	0.060342	0.16538	0.21771	0.07205	0.24588	0.15735	-0.099586	-0.064518	-0.082375	-0.10926	0.15346	0.12748	-0.0049276	0.02647	-0.018612	-0.066159	-0.0097511	-0.033263	0.075111	0.11133	0.020357	0.11794	0.15255	0.2031	0.24522	0.25572	0.16863	0.19552	0.19676	0.16304	0.24223	0.32883	0.51618	0.28786	0.28962
Triethanolamine	-0.11981	-0.14523	-0.026644	0.042326	0.084735	0.16038	0.37475	0.15323	0.18946	0.11849	0.1919	0.17257	0.18805	0.1698	0.027236	0.037429	0.17494	0.2329	0.12819	-0.024632	0.0044287	0.059668	0.060543	0.0080667	0.16517	0.2231	0.13858	0.095776	-0.097525	0.027739	0.090986	0.073121	0.036241	0.070383	0.073987	0.12056	0.070366	0.03903	0.15187	0.13726	0.20027	0.26488	0.28921	0.23193	0.33207	0.35353	0.39136	0.11728	0.058586
Prolinamide	0.31141	0.16562	0.21965	0.3128	0.36035	0.45112	0.51755	0.052776	0.048704	0.092359	0.2514	0.33801	0.31485	0.33288	0.28728	0.40644	0.44329	0.21607	0.34487	0.30545	0.094227	0.1625	0.12244	0.13857	0.16869	0.127	0.126	0.18848	0.30277	0.17018	0.2334	0.19684	0.17762	0.20109	0.11881	0.22191	0.41846	0.4033	0.56886	0.58324	0.22361	0.2351	0.26356	0.26641	0.36569	0.29362	0.55889	0.40887	0.38697
Urocanic acid	0.24905	0.035904	0.23776	0.18884	0.20198	0.33006	0.41925	-0.029814	-0.038047	0.16727	0.14028	0.18044	0.13206	0.1512	0.14346	0.22561	0.30641	0.082426	0.25213	0.24643	0.068568	0.13794	0.09069	0.059588	0.28922	0.16291	0.14114	0.21614	0.33429	0.099633	0.1384	0.11591	0.14734	0.17493	0.1415	0.23696	0.31267	0.37527	0.48897	0.48825	0.28063	0.29393	0.16986	0.16963	0.22107	0.3048	0.55788	0.45216	0.42738
mw = 173.11644; rt	0.13563	0.089322	0.2998	0.32911	0.3075	0.53683	0.60518	0.057091	0.1946	0.30526	0.21299	0.14712	0.15725	0.15423	0.27801	0.27027	0.46557	0.27953	0.42047	0.38936	0.011403	0.072533	0.054845	0.0047149	0.1902	0.24407	0.17441	0.04893	0.05248	-0.14141	-0.099055	-0.12995	-0.0098117	0.12277	-0.00076827	0.092373	0.24926	0.13492	0.22019	0.21824	0.18662	0.12627	0.13581	0.18837	0.20441	0.50651	0.80546	0.51974	0.57088
mw = 173.11645; rt	0.055038	0.032979	0.15178	0.27447	0.29932	0.44545	0.58725	-0.0017079	0.11844	0.19496	0.18844	0.079295	0.088596	0.088547	0.10758	0.17134	0.36189	0.17741	0.26727	0.27066	-0.048085	-0.013195	-0.012748	-0.073516	0.10141	0.16677	0.076391	-0.061848	-0.053185	-0.22098	-0.15555	-0.18096	-0.0464	0.073778	-0.069151	-0.0039033	0.17941	0.22358	0.24632	0.24516	0.17108	0.11514	0.17251	0.13788	0.22481	0.46074	0.76907	0.41705	0.47895
Methylimidazoleace	-0.016038	0.048919	0.19128	0.1583	0.17938	0.44433	0.521	0.18831	0.19869	0.254	0.16841	0.14516	0.12131	0.13389	0.18571	0.26174	0.30807	0.25691	0.33739	0.32184	-0.093067	-0.049075	-0.06574	-0.089266	0.1604	0.1515	0.12461	0.21572	0.17501	0.035372	0.054399	0.051805	-0.069024	0.010365	0.081978	0.16499	0.2103	0.13838	0.13751	0.13406	0.10779	0.10699	0.19929	0.1923	0.22011	0.58572	0.757	0.63496	0.55806
mw = 201.11127; rt	0.14036	0.057356	0.18026	0.30099	0.39334	0.50956	0.69627	0.084172	0.22826	0.32183	0.30767	0.16322	0.17512	0.18758	0.1956	0.28748	0.47274	0.29632	0.36485	0.44435	-0.052825	0.017978	-0.022841	-0.034012	0.18852	0.20712	0.18232	0.15554	0.13806	0.015541	0.080973	0.058227	-0.0097077	0.11984	-0.06059	0.12198	0.19162	0.26813	0.37975	0.39296	0.24291	0.24955	0.15062	0.13759	0.19421	0.55227	0.89515	0.6033	0.6207
mw = 201.1113; rt	0.082842	0.024083	0.13082	0.21587	0.31646	0.46563	0.63416	0.04749	0.1794	0.24017	0.20875	0.083019	0.057276	0.073541	0.10451	0.22085	0.38352	0.22682	0.32048	0.37682	-0.10728	-0.04019	-0.072083	-0.077388	0.11632	0.12811	0.096608	0.094017	0.08552	-0.060626	0.0051115	-0.01943	-0.058328	0.060255	-0.07244	0.11967	0.17371	0.16639	0.31875	0.33127	0.16193	0.2004	0.096463	0.061156	0.12394	0.52836	0.86293	0.55714	0.56442
mw = 253.10638; rt	-0.18434	-0.20053	-0.096826	0.033642	0.13049	0.21288	0.42406	0.12426	0.16081	0.15254	0.077801	0.086435	0.001168	0.021689	-0.01237	0.1302	0.15518	0.13565	0.15633	0.049557	-0.076684	-0.03322	-0.06786	-0.042705	0.21355	0.16448	0.16904	0.31641	0.30054	0.20074	0.27126	0.26251	0.15701	0.16615	0.26994	0.29421	0.31111	0.19667	0.43047	0.43907	0.28496	0.35776	0.36859	0.22832	0.30709	0.3732	0.66674	0.52206	0.41893
1-Methylimidazolea	0.053218	0.12354	0.28331	0.12869	0.21976	0.39961	0.56965	0.023668	0.074026	0.20404	0.13778	0.15668	0.21761	0.22091	0.15814	0.25401	0.39945	0.13863	0.31168	0.35829	-0.03413	0.0015518	-0.022042	-0.034161	0.035879	0.11489	0.13252	0.27747	0.23246	0.037649	0.092775	0.10631	0.095893	0.16738	-0.088056	0.10405	-0.0067847	0.31495	0.34768	0.36093	0.16093	0.12497	0.22887	0.19289	0.27563	0.45765	0.67497	0.43781	0.41924
Ascorbate	-0.094644	0.074164	0.028631	0.26632	0.36034	0.43451	0.64107	0.10658	0.1408	0.17784	0.12207	0.13333	0.0090936	0.018454	0.053588	0.21385	0.29677	0.19004	0.30343	0.21575	-0.17659	-0.13734	-0.14652	-0.12148	0.018274	0.044331	0.063539	0.087568	0.040702	-0.069733	-0.021632	-0.022844	-0.028476	0.096382	0.0043859	0.14478	0.13654	0.15223	0.21615	0.224	0.075536	0.052947	0.26023	0.19092	0.26974	0.46526	0.6742	0.33863	0.33765
mw = 249.09754; rt	-0.037045	0.050193	-0.089971	0.23248	0.20993	0.059931	0.26046	0.22858	0.29435	0.060856	0.18426	0.20124	0.19749	0.19143	0.31474	0.23463	0.25868	0.23779	0.30334	0.11073	0.26633	0.2406	0.2439	0.20129	0.083927	0.095831	0.25362	0.47551	0.28055	0.30291	0.35253	0.36831	0.35742	0.31451	0.32447	0.44512	0.46598	0.29832	0.16745	0.18951	0.20103	0.19205	0.43433	0.38703	0.39147	0.16189	0.41632	0.34123	0.28128
mw = 85.08909; rt	0.052761	0.04082	0.26125	0.29055	0.27638	0.31341	0.38634	0.14077	0.22668	0.32335	0.38934	0.1601	0.24966	0.24686	0.46023	0.23868	0.42217	0.32718	0.34501	0.24193	0.21634	0.22391	0.21582	0.20957	0.086255	0.16648	0.31796	0.29477	0.071126	0.23815	0.29418	0.28189	0.25593	0.3114	0.29903	0.18507	0.28172	0.16559	0.14035	0.16198	0.18454	0.21959	0.49757	0.50995	0.47522	0.14966	0.50726	0.30324	0.24973
5-methylthioribose	0.093742	0.098408	0.19265	0.22883	0.30257	0.41671	0.59242	0.31015	0.33391	0.30894	0.38462	0.36502	0.28408	0.29147	0.34192	0.37493	0.4979	0.36161	0.47887	0.44123	-0.068608	-0.023746	-0.061649	-0.076635	0.09463	0.11785	0.20275	0.46413	0.41028	0.28563	0.37399	0.36473	0.34438	0.35299	0.19053	0.35158	0.39767	0.33717	0.48428	0.50536	0.19394	0.25457	0.33638	0.311	0.35695	0.54721	0.79825	0.65596	0.63342
N-Acetylputrescine	0.11696	0.2423	0.38185	0.165	0.23435	0.40422	0.49596	0.1047	0.26377	0.24742	0.27831	0.096506	0.3161	0.32411	0.43792	0.45561	0.5525	0.33056	0.51549	0.52676	0.1007	0.10519	0.11573	0.071089	-0.15564	0.065956	0.10711	0.17669	0.08989	0.06477	0.12339	0.13622	0.23593	0.28678	-0.0010733	0.13144	0.090023	0.1303	0.13618	0.15667	0.067903	0.061689	0.21977	0.23048	0.26992	0.38249	0.71792	0.54286	0.50968
mw = 286.22591; rt	0.083004	0.1407	0.18249	0.1828	0.25392	0.27553	0.29212	-0.078761	0.003887	0.25573	0.10645	0.033941	0.30395	0.29293	0.16593	0.16738	0.2647	0.071493	0.18545	0.15667	0.11425	0.10996	0.1557	0.11319	0.2331	0.23202	0.22697	0.13475	-0.028194	0.17261	0.19712	0.18073	0.13171	0.12147	0.093585	0.015069	0.13672	0.11357	0.46693	0.44713	0.31403	0.20785	0.18727	0.16534	0.28128	0.18502	0.31024	0.27067	0.3822
mw = 342.28831; rt	0.08731	0.053757	0.28892	0.26374	0.26231	0.48016	0.4651	0.10208	0.1341	0.33416	0.28126	0.19074	0.25746	0.26302	0.21151	0.24065	0.33961	0.20701	0.26704	0.18583	-0.0009058	0.032592	0.06203	0.0017852	0.3316	0.34627	0.28429	0.064153	0.15602	-0.052297	-0.022634	-0.045301	0.11018	0.13811	0.19623	0.041516	0.1852	0.27005	0.41578	0.37798	0.35693	0.24658	0.29997	0.29738	0.34838	0.35887	0.51811	0.4477	0.50547
mw = 342.28831; rt	0.035595	0.10811	0.27779	0.22151	0.23716	0.48745	0.48509	0.085601	0.099694	0.2845	0.23424	0.12561	0.24788	0.25793	0.19001	0.23364	0.32241	0.17455	0.24101	0.22206	-0.025414	-0.014443	0.03618	-0.032769	0.22167	0.28746	0.22754	-0.0011214	0.056185	-0.13702	-0.10344	-0.11669	0.050515	0.057863	0.076691	-0.0059861	0.072226	0.25783	0.36548	0.32868	0.27025	0.15789	0.24473	0.21855	0.2958	0.38318	0.54378	0.42834	0.45778
mw = 1329.47812; r	0.1319	0.25935	0.28617	0.32846	0.29369	0.0058488	0.27703	0.11345	0.11562	0.017828	0.20543	0.058291	0.19259	0.18448	0.15599	0.17955	0.13096	0.03148	0.07936	0.072814	-0.020017	-0.020637	0.0027496	-0.0091409	0.10288	0.149	0.21129	0.0057879	0.14507	-0.14187	-0.091881	-0.10482	0.093209	0.090138	0.26646	0.28368	0.32514	0.2878	0.24132	0.23356	0.092237	0.070018	0.14191	0.14224	0.2133	0.12162	0.17528	0.1488	0.18506
mw = 137.96623; rt	0.15595	0.34943	0.19217	0.1279	0.11023	0.17776	0.18002	-0.03004	-0.12136	-0.1159	0.18925	0.19402	0.2922	0.29015	0.26956	0.20804	0.22813	-0.027183	0.16449	0.15536	0.074	0.029538	0.067048	0.036278	0.050149	0.05282	0.11923	0.11436	0.25063	0.05126	0.073176	0.076352	0.21766	0.19412	-0.0064236	0.083162	0.21892	0.5248	0.36358	0.36063	0.12318	0.04043	0.29975	0.31563	0.30651	-0.036416	0.11503	0.04105	0.073492
mw = 202.13176; rt	0.25803	0.17239	0.09666	0.20744	0.16235	0.11447	0.17961	0.34754	0.38518	-0.0024961	0.10812	0.19143	0.21748	0.22119	0.38833	0.41255	0.26716	0.35849	0.26466	0.28219	-0.032871	-0.025417	-0.010697	0.010992	-0.046671	0.043542	-0.021342	0.088466	0.31782	-0.00515	0.02995	0.0025758	-0.010147	0.014904	-0.017727	0.17405	0.30667	0.019156	-0.035652	-0.026757	-0.040638	-0.027286	-0.082393	0.0057347	0.020906	0.19495	0.25453	0.2889	0.26967
mw = 163.12085; rt	0.12699	0.17876	0.15918	0.10223	0.17244	0.33152	0.26155	0.27721	0.30038	0.43765	0.31461	0.28943	0.22795	0.24699	0.21255	0.37631	0.29124	0.42029	0.2368	0.28697	0.020565	0.073863	0.056818	0.086914	0.061027	0.18541	-0.020649	0.0070904	-0.0014833	0.11413	0.12146	0.096445	0.14302	0.13913	-0.10086	0.057606	-0.017512	-0.07181	-0.012598	-0.023063	0.12263	0.17262	0.065538	0.1016	0.10255	0.26768	0.24144	0.22973	0.1607
mw = 271.17842; rt	0.15865	0.37698	0.43251	0.35747	0.37559	0.35078	0.3497	0.3623	0.4313	0.37713	0.57918	0.33852	0.40251	0.38858	0.46147	0.38993	0.48805	0.46543	0.43328	0.36573	-0.00023092	0.053797	0.047146	0.10834	0.13722	0.33197	0.22034	0.015121	0.054589	0.15899	0.17233	0.1415	0.20681	0.23462	0.060754	0.13616	0.23447	-0.080012	-0.0177	-0.015857	0.16311	0.14688	0.12669	0.28988	0.16456	0.072231	0.19122	0.1762	0.21819
Australine	0.18799	0.23836	0.27778	0.29708	0.22065	0.29532	0.20352	0.10134	0.22676	0.081711	0.12443	0.2995	0.15408	0.16228	0.25679	0.25922	0.29359	0.35582	0.19016	0.17784	0.28941	0.33356	0.28559	0.30052	0.26005	0.28189	0.13157	-0.03573	0.08552	0.017578	0.012915	-0.021626	0.13336	0.22335	0.018081	0.068014	0.19944	-0.074489	-0.054085	-0.064331	0.22952	0.2189	0.062061	0.16329	0.072626	-0.042164	0.1703	0.1779	0.16864
mw = 138.04296; rt	0.1011	0.088545	0.14103	0.32815	0.28772	0.46991	0.36232	0.18939	0.23401	0.26839	0.26833	0.32274	0.13875	0.13619	0.11652	0.2639	0.22358	0.35737	0.19994	0.15781	0.091576	0.1591	0.12375	0.080035	0.30903	0.28409	0.091565	-0.14182	-0.13343	-0.045772	-0.057161	-0.099333	-0.061862	-0.05616	0.033863	0.0062555	0.17922	-0.092689	-0.032116	-0.059973	0.18381	0.1448	0.053553	0.10034	0.093507	0.17537	0.28531	0.24173	0.28043
mw = 300.2778; rt	0.14372	0.28465	0.16213	0.15223	0.04153	0.50742	0.30645	0.29671	0.23873	0.24002	0.21248	0.36432	0.23457	0.24039	0.25018	0.32066	0.28313	0.28319	0.24537	0.25928	0.20077	0.21117	0.2239	0.14761	0.31028	0.36862	0.30622	-0.061541	0.053569	-0.096367	-0.090078	-0.11776	0.09157	0.039866	0.068676	-0.029602	0.085679	0.15019	0.21529	0.17548	0.30214	0.15822	0.029579	0.10645	0.065373	0.2974	0.25554	0.32679	0.45244
mw = 280.00181; rt	0.29447	0.41586	0.49981	0.27255	0.21198	0.52636	0.27363	0.17372	0.19841	0.29044	0.31415	0.42431	0.31697	0.30674	0.30275	0.24653	0.44241	0.31564	0.30661	0.2867	-0.026208	0.03987	0.015306	-0.0008002	0.25874	0.2928	0.22515	0.013676	0.074753	0.020991	-0.011646	-0.0206	0.25219	0.26528	-0.011157	0.035803	0.087215	0.24722	0.27116	0.25084	0.22539	0.10345	0.10329	0.22929	0.17358	0.038881	0.15901	0.17485	0.2812
Trans-3-Indoleacry	0.32629	0.44842	0.41168	0.17774	0.12093	0.45411	0.17275	0.19022	0.21403	0.28406	0.2805	0.41607	0.32488	0.32451	0.25952	0.20549	0.36444	0.24492	0.2594	0.23476	0.018551	0.072	0.05372	0.037024	0.27866	0.3107	0.26848	0.058791	0.10781	0.046097	-0.0044929	0.0033994	0.32948	0.28072	-0.019125	0.067167	0.047549	0.31075	0.26969	0.24495	0.25645	0.11672	0.054811	0.17798	0.10063	0.038976	0.077193	0.1685	0.28968
Tryptophan	0.32543	0.44002	0.42129	0.18232	0.11851	0.46221	0.17661	0.17087	0.19961	0.27994	0.26206	0.39704	0.30726	0.30817	0.25593	0.19973	0.36407	0.23647	0.25331	0.23398	0.021086	0.07309	0.057594	0.035982	0.27544	0.30739	0.2583	0.046893	0.10127	0.02083	-0.030265	-0.023321	0.31829	0.27275	-0.025741	0.044668	0.028569	0.30559	0.26674	0.24221	0.24996	0.10844	0.046642	0.16949	0.091468	0.044583	0.082865	0.17616	0.29382
mw = 122.03301; rt	0.2412	0.1251	0.15255	0.53419	0.53679	0.26819	0.46085	0.17863	0.32041	0.2981	0.33557	0.31531	0.30571	0.29248	0.41394	0.40709	0.39895	0.49166	0.51522	0.28493	0.056885	0.084029	0.096575	0.094533	0.053725	0.10042	0.0028347	0.069733	0.081789	0.25554	0.29364	0.25847	0.33032	0.36406	0.20361	0.33222	0.41134	0.1275	0.18084	0.21652	0.14836	0.14675	0.31704	0.39298	0.31089	0.1529	0.30967	0.14061	0.20175
O-ureido-(DL)-seri	0.16185	0.014173	0.086204	0.48173	0.48	0.23149	0.41896	0.18142	0.29586	0.22087	0.3084	0.23665	0.17386	0.15917	0.33855	0.33342	0.33947	0.4703	0.48575	0.24498	-0.047767	-0.027709	-0.028235	-0.037	-0.033957	-0.0020442	-0.12838	-0.0051036	0.023422	0.18689	0.23193	0.19353	0.289	0.32835	0.17511	0.26891	0.38378	-0.00016079	0.05983	0.10785	0.026191	0.064201	0.26059	0.31801	0.23782	0.14064	0.29525	0.1088	0.14102
mw = 289.84014; rt	0.40347	0.20043	0.15436	0.46321	0.40455	0.095608	0.17568	-0.095515	0.11782	0.10571	0.11845	0.11847	0.27168	0.25649	0.30526	0.19402	0.15148	0.31052	0.22436	0.165	0.21859	0.23916	0.24788	0.25481	0.059147	0.018055	-0.077168	-0.1237	-0.11714	0.13898	0.10165	0.072151	0.10402	0.20761	-0.058671	0.15416	0.22252	0.082862	-0.02777	-0.0075386	0.044557	-0.012215	0.05744	0.19561	0.10403	-0.076428	0.013719	-0.09062	0.0067962
mw = 78.98237; rt	0.12855	0.079448	-0.032434	0.27786	0.27182	-0.019516	0.1488	-0.017882	0.08707	0.05531	0.051999	0.063575	0.11191	0.094393	0.21587	0.18166	0.088389	0.25124	0.26774	0.067259	0.21226	0.19522	0.21482	0.23996	-0.0521	-0.023994	-0.077541	-0.098851	-0.15798	0.18266	0.20852	0.17056	0.1408	0.191	0.13877	0.29424	0.36583	-0.03376	-0.024945	0.0091646	0.031746	0.093613	0.15914	0.19799	0.15039	-0.075681	0.12176	-0.11805	-0.06222
mw = 141.86263; rt	0.38845	0.18646	0.36038	0.076584	0.017145	0.12851	-0.19721	-0.051812	0.046645	0.079784	0.02901	-0.0010207	0.187	0.19195	0.33208	0.19894	0.18768	0.13461	0.25026	0.32398	0.17478	0.15939	0.16476	0.12694	-0.17737	-0.17077	-0.082439	0.17321	0.22901	0.24294	0.17558	0.19419	0.11264	0.085441	-0.11686	-0.026103	-0.11252	-0.21155	-0.19615	-0.1779	-0.19989	-0.25147	-0.23329	-0.0716	-0.22182	-0.020788	-0.15134	0.16446	0.15641
12-Aminododecanoic	0.034584	0.067675	0.27419	0.29219	0.24047	-0.010541	0.14437	0.20754	0.17371	0.23354	0.29887	0.23523	0.26233	0.24253	0.29514	0.1521	0.091327	0.27215	0.30526	0.12226	-0.11043	-0.092499	-0.11132	-0.083056	0.20746	0.12877	0.21675	0.21395	0.20736	0.31732	0.27876	0.29273	0.23786	0.32481	0.40032	0.39773	0.31288	0.080231	-0.080887	-0.093436	0.10074	0.07968	0.35729	0.4312	0.35797	-0.04249	0.026979	0.11972	0.022981
mw = 213.11137; rt	0.3266	0.068471	0.4349	0.17267	0.1399	0.25613	0.04501	0.18724	0.19864	0.33918	0.45028	0.22019	0.20801	0.2092	0.21789	0.15068	0.22208	0.23974	0.29661	0.19468	-0.024236	0.050544	-0.0037413	-0.041968	0.22645	0.12281	0.10864	0.29887	0.32967	0.32931	0.25457	0.27686	0.24022	0.21234	0.29217	0.11637	0.081313	0.16404	0.065866	0.054716	0.14132	0.098297	0.018218	0.1031	-0.014931	0.12371	0.13752	0.41745	0.35245
Acetylcholine	0.33267	0.30026	0.33705	0.1863	0.21734	0.0098219	0.13413	0.2629	0.39537	0.28954	0.48038	0.30503	0.40485	0.40704	0.40248	0.292	0.35533	0.44032	0.26367	0.21529	0.13103	0.18542	0.17342	0.20603	0.34355	0.38469	0.32665	0.1809	0.21038	0.36296	0.35789	0.35087	0.29903	0.33747	0.32638	0.28051	0.36189	0.20371	0.16073	0.15776	0.36489	0.36542	0.36272	0.46318	0.39884	-0.12418	0.14393	0.1864	0.1119
mw = 517.31462; rt	0.31373	0.23361	0.13224	0.080223	0.0050691	-0.023134	-0.046891	0.30563	0.33762	0.30539	0.37743	0.41723	0.36457	0.35884	0.33458	0.061565	0.24869	0.37254	0.28301	0.11079	0.16793	0.17151	0.15196	0.15068	0.36583	0.35623	0.38732	0.33481	0.33063	0.50842	0.5116	0.50557	0.74066	0.73548	0.32718	0.34558	0.43413	0.16738	0.22019	0.23122	0.37932	0.35422	0.43109	0.52784	0.3691	0.071965	0.0074024	0.12251	0.10072
Cysteinylglycine	-0.017201	0.084735	-0.0045817	0.14607	0.16417	-0.089774	0.046594	-0.11026	0.0019174	0.16754	0.12376	0.067119	0.1713	0.16449	0.065364	-0.0050401	-0.041515	0.036699	-0.03025	-0.15481	0.40245	0.43645	0.44524	0.49809	0.16892	0.1236	0.19229	0.20943	0.013504	0.43139	0.4269	0.41552	0.11028	0.1657	0.27807	0.29216	0.26442	0.23705	0.23477	0.21855	0.27508	0.32885	0.32875	0.32269	0.23158	-0.043599	0.052805	0.0014864	0.038305
Glutathione	0.0052433	0.15679	0.024792	0.075393	0.076725	-0.046852	-0.032459	-0.10522	-0.012706	0.16682	0.027151	0.024319	0.11165	0.11918	0.019651	-0.050658	-0.11476	0.033428	-0.083702	-0.11986	0.36157	0.40085	0.41223	0.4636	0.19975	0.12364	0.14191	0.11702	-0.052769	0.31713	0.27055	0.26529	-0.019705	0.014018	0.15107	0.17781	0.12902	0.14653	0.12178	0.093514	0.2194	0.23113	0.14865	0.1655	0.059447	-0.065084	-0.016577	-0.014949	-0.0010158
alpha-Glycerylphos	0.25988	0.38389	0.33041	0.31401	0.34739	0.089751	0.36457	0.24334	0.26945	0.25782	0.29355	0.20352	0.43177	0.42138	0.35169	0.33591	0.36143	0.23586	0.2301	0.26146	0.12413	0.11891	0.16725	0.18455	0.16449	0.36584	0.39428	0.068409	0.10248	-0.03389	0.048064	0.023981	0.14686	0.16192	0.13077	0.32183	0.30858	0.26931	0.25557	0.25279	0.28074	0.26155	0.20637	0.26177	0.32218	0.21608	0.27447	0.10096	0.17054
mw = 103.09968; rt	0.26425	0.39142	0.31001	0.32748	0.3751	0.11359	0.39557	0.22438	0.24759	0.27056	0.32613	0.22245	0.4413	0.43175	0.33929	0.32624	0.36994	0.24147	0.22098	0.26187	0.12867	0.12879	0.17488	0.20371	0.18087	0.38223	0.39928	0.049827	0.087564	-0.015974	0.069303	0.040401	0.14382	0.17448	0.10207	0.3129	0.29075	0.31606	0.31994	0.31856	0.31019	0.29787	0.21	0.25842	0.32536	0.22487	0.28931	0.082898	0.15537
mw = 175.09571; rt	0.20668	0.30024	0.2838	0.29684	0.36129	0.20358	0.34231	0.079622	0.19047	0.29072	0.32919	0.25929	0.35066	0.35747	0.22826	0.28568	0.29985	0.22567	0.13187	0.12822	0.16365	0.16648	0.21814	0.26047	0.080699	0.28061	0.25179	-0.054996	-0.031079	0.0049132	0.084952	0.060701	0.19916	0.24877	0.098273	0.2271	0.16837	0.31996	0.19482	0.19348	0.30095	0.35873	0.37531	0.37458	0.39039	0.17048	0.25465	0.021035	0.11533
mw = 197.04532; rt	0.20803	0.31425	0.28127	0.2871	0.33982	0.15763	0.32131	0.11071	0.21308	0.31081	0.31331	0.25275	0.35764	0.36675	0.24674	0.28646	0.29645	0.23337	0.11138	0.14019	0.13591	0.13561	0.18321	0.22785	0.073867	0.27875	0.25728	-0.059437	-0.04163	-0.0062672	0.071259	0.05179	0.19972	0.24557	0.10441	0.21966	0.17577	0.33783	0.16407	0.16354	0.28011	0.32728	0.39803	0.40455	0.41432	0.14276	0.22359	-0.0030398	0.078952
Glycerylphosphoryl	0.26657	0.41781	0.30732	0.36536	0.38794	0.21224	0.33354	0.12561	0.24106	0.29631	0.34318	0.22941	0.35422	0.37125	0.25896	0.26133	0.28391	0.26157	0.14645	0.17817	0.084782	0.091749	0.13804	0.18744	0.11227	0.26677	0.22508	-0.14278	-0.093344	-0.028619	0.011111	-0.0087416	0.12644	0.18918	0.072107	0.16537	0.16531	0.29287	0.092268	0.085268	0.21883	0.22453	0.28552	0.33804	0.30975	0.12914	0.17958	0.031646	0.10993
mw = 430.11179; rt	0.27113	0.37675	0.30796	0.33467	0.3659	0.17075	0.36615	0.25694	0.34826	0.31488	0.36597	0.2158	0.30993	0.32171	0.21951	0.23532	0.30155	0.31473	0.15352	0.20354	-0.045766	-0.021358	0.008121	0.054737	0.13719	0.28439	0.23971	-0.093972	0.0023124	-0.10335	-0.042272	-0.067385	0.12718	0.21035	0.091066	0.20298	0.2269	0.25857	0.14371	0.13929	0.2029	0.20791	0.2339	0.2795	0.27365	0.22765	0.26663	0.09333	0.15576
mw = 154.02292; rt	0.24323	0.27793	0.24724	0.44958	0.44339	0.19603	0.41141	0.31375	0.43513	0.41654	0.3622	0.39614	0.53699	0.51595	0.38229	0.43959	0.37007	0.4904	0.40656	0.15473	0.22579	0.28602	0.2997	0.3115	0.39945	0.42146	0.36341	0.28424	0.25821	0.39463	0.41793	0.39345	0.42241	0.42434	0.40561	0.50623	0.4597	0.3147	0.42475	0.41272	0.47688	0.40183	0.43887	0.51849	0.47223	0.14905	0.21775	0.16781	0.22954
mw = 109.00142; rt	0.22646	0.41137	0.2714	0.31832	0.33399	0.20421	0.22885	0.068671	0.18136	0.32373	0.20769	0.36035	0.47646	0.48732	0.32443	0.35192	0.27125	0.21577	0.22165	0.11136	0.27518	0.31093	0.37691	0.41436	0.37357	0.40861	0.42054	0.23932	0.23588	0.29013	0.28704	0.28225	0.2281	0.19148	0.26021	0.31067	0.29441	0.45754	0.42518	0.3865	0.49491	0.41568	0.42056	0.47069	0.41633	0.0037867	0.10974	0.12183	0.1892
mw = 127.01197; rt	0.18528	0.49717	0.26476	0.29542	0.33675	0.22805	0.25228	0.12053	0.20461	0.3489	0.29584	0.41604	0.47876	0.49898	0.32283	0.31285	0.25931	0.21298	0.28477	0.14609	0.21245	0.25294	0.31273	0.37853	0.40192	0.44626	0.46845	0.2424	0.25072	0.3384	0.31494	0.32352	0.18153	0.14816	0.25115	0.29357	0.25453	0.45996	0.3897	0.3433	0.49731	0.41455	0.38203	0.45055	0.35686	0.034833	0.1348	0.18901	0.23829
mw = 240.99244; rt	0.19647	0.40566	0.22587	0.29156	0.31438	0.22146	0.2358	0.18012	0.23779	0.31292	0.25827	0.45357	0.51977	0.53096	0.34421	0.36987	0.25767	0.25528	0.22081	0.12827	0.21703	0.25439	0.32122	0.37118	0.34888	0.41703	0.43167	0.25648	0.28094	0.32062	0.31557	0.31855	0.27816	0.21789	0.22727	0.33222	0.27493	0.49488	0.45941	0.41782	0.48823	0.41108	0.39067	0.44437	0.38963	0.084967	0.11736	0.15275	0.20906
mw = 129.00955; rt	0.24603	0.43825	0.22199	0.31077	0.32466	0.21721	0.22468	0.18071	0.2698	0.33247	0.27294	0.46343	0.45232	0.47243	0.30653	0.33381	0.19539	0.25965	0.20713	0.10406	0.23374	0.27273	0.32296	0.38812	0.42127	0.458	0.45519	0.20853	0.28719	0.29157	0.26877	0.27073	0.18807	0.15467	0.2361	0.32545	0.269	0.43523	0.31978	0.27171	0.5105	0.43721	0.33787	0.40252	0.30335	0.068751	0.11799	0.21179	0.27182
mw = 308.96732; rt	0.20857	0.4773	0.23354	0.23259	0.26191	0.14163	0.14861	0.1397	0.18332	0.21689	0.23551	0.37105	0.47234	0.49104	0.26395	0.27229	0.15665	0.17633	0.12222	0.080491	0.17257	0.21671	0.27212	0.34641	0.32038	0.36663	0.3679	0.12365	0.19759	0.25532	0.23338	0.23914	0.1095	0.067806	0.15288	0.21908	0.20213	0.46564	0.35943	0.3111	0.41587	0.33572	0.25463	0.31823	0.25364	-0.045442	-0.0048003	0.079823	0.13417
mw = 150.02796; rt	0.19657	0.18962	0.19325	0.16579	0.18695	0.085292	0.1198	0.10283	0.19038	0.22054	0.16599	0.30756	0.4041	0.39948	0.29182	0.33485	0.26988	0.19577	0.20568	0.10732	0.22926	0.25346	0.28669	0.28422	0.23026	0.33892	0.38917	0.26389	0.28329	0.236	0.27751	0.27543	0.13865	0.10994	0.18975	0.13489	0.20397	0.34024	0.33039	0.311	0.42205	0.42218	0.24659	0.24844	0.26288	0.07903	0.16451	0.17899	0.2457
mw = 222.98188; rt	0.15438	0.39952	0.21584	0.17165	0.20501	0.15178	0.14221	0.21961	0.26142	0.30826	0.2432	0.46313	0.47939	0.49348	0.29488	0.31409	0.22902	0.2175	0.22151	0.083746	0.20691	0.22709	0.30207	0.35058	0.33306	0.42312	0.45817	0.33873	0.35801	0.32538	0.33289	0.34564	0.38154	0.28964	0.27971	0.40197	0.24569	0.46756	0.4101	0.37068	0.50267	0.45312	0.42668	0.46043	0.39647	0.077547	0.05775	0.13849	0.18567
mw = 264.00842; rt	0.15977	0.40006	0.22196	0.1769	0.20696	0.15772	0.14161	0.22214	0.26715	0.30917	0.24721	0.46381	0.48818	0.50144	0.30612	0.31713	0.23853	0.22792	0.22829	0.0903	0.21081	0.23297	0.30838	0.35686	0.33482	0.42367	0.46101	0.34435	0.35589	0.32998	0.33779	0.34923	0.38943	0.29912	0.28181	0.40935	0.25765	0.46054	0.40723	0.36907	0.49927	0.44988	0.43634	0.47429	0.40834	0.076757	0.058049	0.1325	0.17648
Cytosine	-0.16312	0.042877	0.0057669	0.08469	0.10896	0.36687	0.23337	-0.29326	-0.25461	-0.16474	-0.19684	-0.23886	-0.32579	-0.30725	-0.21442	-0.11454	-0.019978	-0.1212	-0.028368	0.09071	-0.27033	-0.278	-0.28303	-0.29963	-0.33135	-0.33258	-0.48701	-0.56507	-0.56722	-0.51176	-0.52415	-0.54226	-0.48389	-0.40316	-0.55408	-0.50995	-0.35196	-0.20987	-0.29395	-0.29301	-0.39989	-0.37703	-0.41331	-0.45417	-0.38836	-0.017382	0.22118	-0.020787	0.03603
mw = 235.0152; rt	0.096031	0.13499	0.040901	0.084478	0.08399	0.46676	0.15421	-0.27338	-0.23307	-0.17132	-0.1056	-0.19121	-0.30369	-0.27825	-0.13711	-0.10695	0.040747	-0.054221	-0.0081936	0.2365	-0.21447	-0.21472	-0.26003	-0.27265	-0.24524	-0.36215	-0.4292	-0.46469	-0.44624	-0.33535	-0.38477	-0.40427	-0.42216	-0.31265	-0.54565	-0.54115	-0.3178	-0.21094	-0.22996	-0.21384	-0.39753	-0.43467	-0.48903	-0.48866	-0.4779	-0.032611	0.19026	0.10891	0.14771
mw = 279.0414; rt	0.035037	0.13912	0.031238	0.040308	0.033773	0.41591	0.074745	-0.28076	-0.27042	-0.25013	-0.17293	-0.23578	-0.33196	-0.30316	-0.17901	-0.13641	-0.036191	-0.11509	-0.094634	0.18226	-0.23442	-0.24224	-0.27562	-0.27927	-0.28419	-0.3892	-0.47874	-0.53145	-0.50073	-0.41909	-0.48155	-0.49556	-0.53204	-0.44564	-0.5939	-0.62856	-0.44076	-0.2573	-0.32671	-0.31992	-0.45666	-0.49643	-0.58261	-0.57794	-0.55774	-0.12932	0.039111	0.012668	0.042508
mw = 183.08308; rt	-0.060691	0.13802	-0.13246	0.16716	0.14113	0.20177	0.13284	0.093684	0.0097493	-0.1439	0.31621	0.086637	0.056893	0.050921	-0.09048	-0.1254	-0.072028	0.061079	0.067408	-0.024257	-0.20283	-0.20158	-0.20329	-0.25454	0.098859	0.014418	-0.11056	-0.44832	-0.38397	-0.16534	-0.22538	-0.2379	-0.25255	-0.27703	-0.21077	-0.35703	-0.1256	-0.085224	-0.19227	-0.22319	-0.13493	-0.25563	-0.28247	-0.23243	-0.24576	-0.17199	-0.20221	-0.1841	-0.12234
mw = 273.05258; rt	-0.054012	0.1622	-0.12415	0.062179	0.049866	0.10025	-0.0038709	-0.020855	-0.11857	-0.067771	0.21649	0.021863	-0.025243	-0.027328	-0.18372	-0.24614	-0.20044	-0.048186	0.018716	-0.052644	-0.29704	-0.30793	-0.29831	-0.30728	0.13242	0.015114	-0.11669	-0.47952	-0.43216	-0.048274	-0.13356	-0.14113	-0.24932	-0.23784	-0.14753	-0.33395	-0.16527	-0.19978	-0.25046	-0.28001	-0.10963	-0.21967	-0.21799	-0.16442	-0.25161	-0.16566	-0.32842	-0.23699	-0.18899
mw = 133.01155; rt	-0.1442	0.15278	-0.16257	0.02728	-0.034743	0.067114	-0.07647	-0.043792	-0.092233	-0.20305	-0.12188	-0.25194	-0.31075	-0.30577	-0.31482	-0.33203	-0.30058	-0.053681	-0.1175	-0.078339	-0.44907	-0.46472	-0.45811	-0.46751	-0.062528	-0.22203	-0.427	-0.5838	-0.50333	-0.31204	-0.42567	-0.42863	-0.37497	-0.31192	-0.37289	-0.48611	-0.28285	-0.41418	-0.42002	-0.44287	-0.37854	-0.54716	-0.48049	-0.44747	-0.47765	-0.2	-0.30443	-0.21001	-0.21729
mw = 141.04023; rt	-0.18332	0.14637	-0.23049	-0.11997	-0.13402	0.1204	-0.06641	-0.12932	-0.18112	-0.1425	-0.11297	-0.069422	-0.26171	-0.24211	-0.40128	-0.32481	-0.32206	-0.13455	-0.13622	-0.14151	-0.40901	-0.41364	-0.41952	-0.40572	-0.049809	-0.17054	-0.35579	-0.64641	-0.51671	-0.19434	-0.27543	-0.27599	-0.3171	-0.28215	-0.37104	-0.43361	-0.29288	-0.18436	-0.25356	-0.28483	-0.2179	-0.27521	-0.37194	-0.38722	-0.41064	-0.15914	-0.22657	-0.19344	-0.098532
mw = 163.02212; rt	-0.12149	0.23511	-0.15093	-0.016046	-0.055007	0.17162	-0.01695	-0.11638	-0.15371	-0.095928	-0.097143	-0.05398	-0.16957	-0.14961	-0.298	-0.25434	-0.26966	-0.091239	-0.093172	-0.053897	-0.37473	-0.366	-0.37031	-0.34616	0.065459	-0.07525	-0.28771	-0.60944	-0.49416	-0.16223	-0.27136	-0.27521	-0.36912	-0.32989	-0.36232	-0.4142	-0.26291	-0.18703	-0.24415	-0.28217	-0.17091	-0.28284	-0.3918	-0.3558	-0.4017	-0.15256	-0.23704	-0.14018	-0.072711
Urea	0.051533	0.023196	0.20505	0.20089	0.24655	0.40664	0.33808	-0.27138	-0.19243	-0.1462	0.0093625	-0.054227	-0.043564	-0.033666	0.065701	0.094602	0.18979	-0.013801	-0.015449	0.10979	-0.063873	-0.051564	-0.073003	-0.031144	-0.22043	-0.22887	-0.2649	-0.2003	-0.11053	-0.24442	-0.20876	-0.23774	-0.31582	-0.17608	-0.34702	-0.28703	-0.050394	0.11573	-0.0026165	0.021766	-0.1907	-0.15889	0.071815	0.050516	0.10809	-0.022868	0.36355	0.036006	0.077893
6-Methylnicotinami	0.14536	0.30311	0.34923	0.23499	0.23715	0.3807	0.45465	-0.16112	-0.052389	0.17031	0.097912	-0.18987	-0.059849	-0.048182	0.041098	0.069783	0.17178	0.086643	0.35125	0.3854	-0.17183	-0.1237	-0.15212	-0.1783	-0.093167	-0.096339	-0.273	-0.40081	-0.3004	-0.24049	-0.30548	-0.30818	-0.40237	-0.21573	-0.30644	-0.26723	-0.24644	-0.068918	-0.17374	-0.18422	-0.19007	-0.2872	-0.42808	-0.31772	-0.37325	0.26016	0.43971	0.33888	0.39489
mw = 58.06566; rt	-0.044016	0.20685	0.066793	0.2679	0.2667	0.56507	0.47407	-0.27126	-0.23576	-0.062862	0.046759	-0.010518	-0.082373	-0.064108	0.020748	0.042307	0.15113	-0.031237	0.25478	0.2594	-0.16497	-0.1649	-0.16229	-0.19642	-0.29816	-0.31586	-0.39469	-0.37192	-0.46586	-0.17084	-0.21083	-0.21247	-0.2636	-0.19022	-0.36012	-0.348	-0.25152	0.10494	-0.08448	-0.076131	-0.31639	-0.34325	-0.18923	-0.19014	-0.16859	0.22113	0.37477	0.18941	0.25223
Trimethylamine N-o	-0.027814	0.23032	0.073153	0.26029	0.26088	0.58865	0.4636	-0.24792	-0.21073	-0.05645	0.054429	0.0044362	-0.076406	-0.0601	0.026238	0.061019	0.16905	-0.014772	0.25044	0.26478	-0.14293	-0.13836	-0.13762	-0.16913	-0.29516	-0.29029	-0.37151	-0.38151	-0.48723	-0.19975	-0.24313	-0.24449	-0.26671	-0.19503	-0.37997	-0.36372	-0.27988	0.072596	-0.10598	-0.098937	-0.30822	-0.34534	-0.21111	-0.20525	-0.1909	0.22398	0.35307	0.16439	0.23611
mw = 198.09392; rt	-0.11392	-0.0054536	-0.19746	0.24783	0.28375	0.1865	0.29241	0.077017	0.049311	-0.079728	0.47004	0.15749	0.15872	0.13338	0.017274	-0.016457	0.062139	0.19725	0.1763	-0.052639	-0.080894	-0.0623	-0.06565	-0.090069	0.061946	0.031381	-0.060225	-0.30852	-0.29478	0.096064	0.10714	0.072806	-0.057269	-0.012067	-0.057956	-0.079341	0.18101	0.040611	0.034249	0.033062	-0.0017557	-0.0098672	0.094629	0.091497	0.08893	-0.085451	0.065607	-0.17143	-0.11724
Ergothioneine	-0.29361	-0.087471	-0.29576	-0.014873	0.063269	0.073752	0.065954	-0.032149	-0.093507	-0.12669	0.3126	-0.0062168	-0.066462	-0.078393	-0.29586	-0.25604	-0.20166	-0.051916	-0.0033324	-0.24768	-0.20882	-0.22175	-0.20908	-0.23696	-0.023124	-0.039163	-0.12941	-0.47924	-0.48265	-0.036671	-0.048709	-0.058599	-0.18304	-0.18846	-0.10825	-0.29164	-0.15051	-0.21841	-0.20387	-0.22494	-0.091353	-0.079309	-0.072621	-0.13476	-0.12802	-0.14154	-0.17407	-0.28664	-0.21479
mw = 185.09872; rt	-0.28369	-0.093645	-0.29661	-0.02203	0.052505	0.07198	0.059275	-0.039503	-0.10924	-0.13861	0.30434	-0.0071289	-0.068263	-0.080087	-0.29586	-0.24514	-0.19396	-0.061658	-0.0067689	-0.24531	-0.21924	-0.23376	-0.2219	-0.25015	-0.044203	-0.050456	-0.14955	-0.50065	-0.47877	-0.047912	-0.055391	-0.067789	-0.18008	-0.18505	-0.1152	-0.30669	-0.15334	-0.2142	-0.19732	-0.21679	-0.10114	-0.085462	-0.073471	-0.13582	-0.12768	-0.14037	-0.18745	-0.29589	-0.22221
mw = 228.08076; rt	-0.24767	-0.11516	-0.28178	0.051288	0.1339	0.13972	0.17865	0.016541	-0.019783	-0.1411	0.32794	0.045355	-0.034748	-0.051488	-0.20595	-0.14771	-0.099685	0.05504	0.073751	-0.15896	-0.22371	-0.23039	-0.22119	-0.24757	-0.046821	-0.049514	-0.15499	-0.43988	-0.42576	-0.067707	-0.049696	-0.071816	-0.1722	-0.15293	-0.11524	-0.23502	-0.060057	-0.19666	-0.1632	-0.16699	-0.099284	-0.074756	-0.0084861	-0.06799	-0.054818	-0.085126	-0.04067	-0.23607	-0.16624
mw = 502.1407; rt	-0.20165	-0.018273	-0.26526	0.026931	0.11416	0.1118	0.12375	0.012448	-0.058826	-0.059269	0.366	0.10295	0.048256	0.038576	-0.17518	-0.15075	-0.10419	0.0052374	0.065195	-0.1515	-0.19154	-0.20631	-0.19636	-0.2049	0.011604	0.011392	-0.04806	-0.38585	-0.40257	0.054236	0.058724	0.043509	-0.083939	-0.093898	-0.07062	-0.20608	-0.036184	-0.12328	-0.099633	-0.11159	-0.032414	-0.010577	0.051141	0.0019594	0.0049433	-0.080195	-0.11246	-0.23705	-0.16738
Choline O-Sulfate	-0.026352	0.059558	-0.016981	0.1415	0.216	-0.12212	0.23096	-0.10104	-0.060981	0.00072323	-0.10513	-0.22426	-0.14686	-0.15102	-0.14036	-0.11424	0.011616	-0.03823	0.0038987	-0.17418	0.0082249	-0.0009418	0.042116	0.063029	-0.081456	-0.024113	-0.14267	-0.20568	-0.40995	-0.25857	-0.22477	-0.23727	-0.080002	-0.01864	0.087938	0.037957	-0.06393	0.048129	0.002247	0.01137	-0.0079692	0.028541	0.035284	-0.028593	0.076413	-0.064165	0.086264	-0.22591	-0.2251
3-Methylenenorleuc	-0.043321	-0.051201	-0.051203	0.04552	0.076771	-0.12939	0.062349	-0.13544	-0.087759	-0.17088	-0.047615	-0.24134	-0.24278	-0.23894	-0.14698	-0.21231	-0.13836	-0.08517	-0.071384	-0.21825	-0.23568	-0.24214	-0.21248	-0.18675	-0.17039	-0.18459	-0.30966	-0.37111	-0.43139	-0.3173	-0.3169	-0.33344	-0.17628	-0.10347	0.015891	-0.18064	-0.0012337	-0.11167	-0.24301	-0.2376	-0.22578	-0.17607	-0.015559	-0.057353	0.014902	-0.19911	0.0021322	-0.17849	-0.2058
mw = 157.11027; rt	-0.088529	-0.018045	-0.038421	0.050539	0.086663	-0.044368	0.10117	-0.17311	-0.12302	-0.19246	-0.051158	-0.23777	-0.25631	-0.24543	-0.21366	-0.2142	-0.1655	-0.13091	-0.089725	-0.20191	-0.29701	-0.30357	-0.27309	-0.24024	-0.13564	-0.1342	-0.32336	-0.54109	-0.52356	-0.4305	-0.43545	-0.45598	-0.26463	-0.20331	-0.065025	-0.27821	-0.090908	-0.14184	-0.29087	-0.29595	-0.2026	-0.17067	-0.093208	-0.13154	-0.077027	-0.23822	-0.030662	-0.1858	-0.17167
4'-Phosphopantethe	-0.09598	0.046083	0.10722	0.24757	0.24354	0.00096548	0.13787	-0.084822	-0.0854	0.016534	-0.0097482	-0.07116	0.012727	-0.020923	-0.045648	-0.030292	-0.03338	0.043817	0.10638	-0.19503	0.16496	0.18563	0.1857	0.22599	0.17911	0.12303	-0.026837	-0.16029	-0.23747	0.084264	0.04742	0.019487	-0.26355	-0.15569	0.20166	-0.047213	-0.026776	-0.18987	-0.12402	-0.1422	0.11353	0.08126	-0.047942	0.011049	-0.033924	-0.2266	-0.19204	-0.24193	-0.15836
mw = 363.05809; rt	0.016752	0.4109	0.11576	0.11376	0.061438	0.065991	-0.09902	-0.28927	-0.21373	-0.17236	-0.095146	-0.22123	0.011873	0.016826	-0.037317	-0.15301	-0.077233	-0.21505	-0.062343	-0.06686	0.082416	0.067619	0.10862	0.13591	-0.045764	-0.089598	-0.050899	-0.26006	-0.40004	-0.076951	-0.18594	-0.16304	-0.35538	-0.28375	-0.20185	-0.35785	-0.30257	-0.062286	-0.27869	-0.31897	-0.15529	-0.29979	-0.20913	-0.12598	-0.20546	-0.37076	-0.33058	-0.22951	-0.20336
mw = 186.11908; rt	0.24609	0.1703	0.14937	-0.093791	-0.17053	-0.18214	-0.35129	0.062067	0.043629	-0.15656	0.055842	0.0033638	0.054855	0.042302	-0.018327	-0.056194	-0.20906	0.072965	-0.13856	-0.079811	0.20979	0.19572	0.18151	0.13375	0.055861	-0.021222	-0.052078	-0.13594	-0.028377	0.029254	-0.041306	-0.031352	0.062339	0.015674	0.010474	-0.019069	-0.047852	-0.16108	-0.24601	-0.25802	-0.059674	-0.14421	-0.23964	-0.16309	-0.27057	-0.30162	-0.4042	-0.21566	-0.23459
6-Aminocaproic aci	-0.084827	-0.00019951	-0.058447	0.12877	0.062575	-0.0946	-0.11738	0.02685	0.010414	0.043857	0.024989	-0.074887	-0.066085	-0.050591	-0.042163	-0.076726	-0.24526	0.030285	-0.027593	-0.08793	-0.11931	-0.11447	-0.12972	-0.085832	0.062347	-0.13142	-0.054823	-0.082752	-0.059404	0.14863	0.07383	0.074303	-0.026696	-0.018857	0.24131	0.13174	0.27749	-0.079417	-0.19702	-0.21374	-0.16945	-0.20781	0.084998	0.098252	0.019992	-0.24345	-0.14456	0.011294	-0.093243
mw = 213.1729; rt	0.056472	-0.018569	0.16311	0.25031	0.13153	0.048194	0.020499	0.17511	0.081931	0.079829	0.21134	0.091768	0.025965	0.024434	0.070898	-0.02619	-0.10449	0.17224	0.099531	-0.066954	-0.12455	-0.10232	-0.1465	-0.14173	0.1098	-0.060716	-0.026943	-0.066003	0.051931	0.10347	0.015422	0.027345	0.048855	0.1413	0.27796	0.094482	0.14909	-0.024564	-0.2494	-0.27182	-0.097825	-0.16853	0.072734	0.15057	0.080867	-0.031834	-0.10734	0.048362	-0.025714
mw = 249.17059; rt	-0.06959	-0.12701	-0.073944	0.14807	0.051272	-0.064754	-0.085781	0.10125	0.028566	0.052089	0.1488	-0.01029	-0.15086	-0.13756	-0.078863	-0.17795	-0.25067	0.061898	0.02101	-0.19807	-0.073714	-0.067276	-0.10242	-0.09542	0.13545	-0.11111	-0.050578	0.012607	0.11398	0.18335	0.10625	0.11349	0.084647	0.14425	0.30865	0.099919	0.1822	-0.071332	-0.18894	-0.21114	-0.067745	-0.10433	0.07453	0.094007	-0.0018407	-0.095313	-0.13069	0.02141	-0.069066
mw = 372.94087; rt	0.16064	0.19325	0.13368	0.16674	0.13398	0.12044	-0.016226	-0.13336	-0.11616	0.15981	-0.0028056	-0.075239	-0.023053	0.00091228	0.032166	-0.031725	0.010713	0.033353	0.063969	0.13056	-0.0024715	-0.033257	-0.013465	-0.03963	-0.19851	-0.20846	-0.30386	-0.14683	-0.16849	0.12939	0.030436	0.055343	-0.11363	-0.068325	-0.23892	-0.28827	-0.32126	-0.091416	-0.28155	-0.28063	-0.24944	-0.28547	-0.18395	-0.092619	-0.2131	0.15447	-0.11953	0.047666	0.016658
Panthenol	0.088648	0.050054	-0.043953	0.071916	0.06654	0.12034	0.0097187	0.19414	0.28015	0.30088	0.16963	-0.0077257	0.029202	0.018457	-0.02476	0.14534	-0.0083812	0.26312	0.07642	0.15292	-0.062579	-0.033011	-0.032156	-0.10058	-0.020113	0.05345	-0.15667	-0.33357	-0.35752	-0.14184	-0.19235	-0.2029	-0.075976	-0.15049	-0.2137	-0.043273	-0.1127	-0.28842	-0.31283	-0.32674	-0.080179	-0.15809	-0.34009	-0.28844	-0.30073	0.079238	-0.03484	-0.0067192	0.060995
Hypaphorine	0.20771	0.24305	0.32437	0.1521	0.10481	0.47773	0.1776	0.089676	0.068601	0.1308	0.279	0.26093	-0.0039546	-0.00053946	0.078675	0.010292	0.21341	0.16247	0.23679	0.22894	-0.15128	-0.094152	-0.13956	-0.15671	0.046977	0.0090273	-0.11392	-0.11185	-0.059353	-0.078742	-0.16886	-0.1556	-0.0011656	0.10472	-0.17685	-0.24298	-0.26822	0.032066	-0.15795	-0.18576	-0.032927	-0.10997	-0.2368	-0.11072	-0.26285	0.15523	0.096265	0.20131	0.26899
N-Nonanoylglycine	0.21365	0.28306	0.29777	0.25906	0.099732	0.17418	0.04452	0.035554	-0.0025424	0.039734	0.036895	0.12908	0.057435	0.06361	0.064162	-0.050305	-0.028838	0.11066	0.19438	0.08554	-0.15648	-0.14613	-0.17212	-0.18137	0.10459	0.00075899	-0.17372	-0.26264	-0.072312	-0.038619	-0.14828	-0.14704	0.10232	0.1609	0.040755	-0.053175	-0.046515	-0.10655	-0.21461	-0.23632	-0.10627	-0.24186	-0.16074	-0.0039912	-0.13872	0.061307	-0.21766	0.023952	0.032818
N-Undecanoylglycin	0.16869	0.0929	0.22085	0.35324	0.23457	0.21946	0.19743	0.12533	0.040158	0.18255	0.29582	0.28815	0.18852	0.18533	0.1996	0.09741	0.05486	0.22166	0.31536	0.056436	-0.19735	-0.15795	-0.20374	-0.19073	0.15704	0.044134	-0.040226	-0.1577	0.072406	0.15462	0.090331	0.080481	0.17377	0.27422	0.19802	0.080644	0.20059	0.14201	-0.045805	-0.068153	0.049984	-0.013362	0.11306	0.21715	0.14791	0.064898	-0.014847	0.0456	0.065911
mw = 229.1679; rt	0.12643	0.23538	0.28761	0.3296	0.20397	0.16024	0.18791	0.11466	0.076335	0.17346	0.084928	0.31524	0.22703	0.2225	0.20195	0.14986	0.06523	0.19274	0.25307	0.1225	-0.18491	-0.164	-0.17925	-0.1626	0.21308	0.16212	0.049631	-0.10139	0.0053812	0.05577	-0.0078833	-0.008406	0.1681	0.2133	0.21268	0.18133	0.11881	0.10128	-0.068091	-0.09711	0.073194	-0.013284	0.1325	0.23204	0.18427	0.027907	-0.093114	0.070499	0.050603
mw = 229.16792; rt	0.15994	0.23326	0.21295	0.28182	0.16465	0.18282	0.15499	0.048858	-0.017847	0.093464	0.01451	0.26437	0.17025	0.17031	0.17868	0.11145	0.079319	0.14735	0.25575	0.15207	-0.26382	-0.25237	-0.26189	-0.22465	0.057564	0.052897	-0.089413	-0.22532	-0.077166	-0.018983	-0.077403	-0.084236	0.13938	0.23145	0.031235	0.053702	0.018721	0.065274	-0.10166	-0.11865	-0.029392	-0.088227	0.018916	0.11857	0.078092	0.091196	-0.11325	-0.014666	-0.023033
mw = 225.12135; rt	0.011167	0.098919	-0.052285	0.35263	0.32608	0.055307	0.21001	-0.059831	0.052012	0.13443	-0.0019728	-0.19545	-0.19132	-0.16694	0.00074042	-0.040524	-0.037075	0.17698	0.19899	0.049258	-0.1057	-0.10803	-0.12516	-0.062934	-0.03559	-0.15787	-0.22454	-0.22067	-0.17188	0.013952	-0.031726	-0.050011	-0.19041	-0.019752	-0.02623	0.04139	0.21374	-0.11846	-0.33135	-0.30625	-0.19606	-0.1788	-0.018358	0.015356	-0.047928	0.0039645	0.23491	0.086213	0.018461
mw = 156.16265; rt	0.0048814	0.35277	0.19531	0.37376	0.26552	0.20967	0.14854	-0.09377	-0.0067661	0.099873	-0.012601	-0.065119	0.032502	0.054943	0.011152	-0.026147	-0.090423	0.028437	0.17229	0.039184	-0.078325	-0.074457	-0.055729	-0.046853	0.19481	0.057016	0.0041901	-0.2545	-0.14649	-0.098048	-0.20305	-0.19274	-0.098624	-0.021903	-0.0050277	-0.010073	0.059861	0.0065771	-0.19154	-0.23409	-0.0066952	-0.17279	-0.14533	-0.075581	-0.12289	-0.052093	0.01652	0.1177	0.13997
mw = 184.1576; rt	0.080547	0.29232	0.17715	0.48997	0.39665	0.20931	0.28465	-0.075776	0.050427	0.18762	0.10671	-0.013523	0.12085	0.13625	0.20879	0.096087	0.061218	0.15592	0.32139	0.19649	-0.14103	-0.13468	-0.11058	-0.080765	0.038256	-0.063345	-0.065364	-0.11292	-0.042897	0.093812	0.033502	0.028645	0.080636	0.18489	0.039112	0.17643	0.24917	0.11744	-0.026246	-0.025406	-0.08467	-0.17884	0.04579	0.12268	0.039152	0.10463	0.1959	0.17792	0.16537
Argininosuccinic a	0.084014	0.40765	0.16529	0.2398	0.23628	0.093916	0.02653	-0.17801	-0.14371	0.12935	-0.025015	0.018176	0.18273	0.18595	-0.056442	-0.080041	-0.066648	-0.082393	-0.10166	-0.031068	0.088555	0.11575	0.14776	0.1947	0.36745	0.20676	0.13309	-0.086558	-0.1756	0.099062	0.0012767	-0.0061653	-0.11619	-0.09492	-0.11347	-0.083925	-0.0092883	0.11279	0.13157	0.069216	0.2225	0.062981	-0.058038	0.0099482	0.025069	-0.25398	-0.2293	-0.16011	-0.085583
mw = 197.07758; rt	0.10073	0.14375	0.052684	0.13428	0.13003	-0.017317	0.086457	-0.047433	-0.055636	-0.045636	0.059019	0.11981	-0.037726	-0.046964	-0.21905	-0.19014	-0.13025	-0.075828	0.035966	-0.046386	-0.23895	-0.1656	-0.20431	-0.19158	0.29476	0.073652	-0.047519	-0.037493	-0.020154	0.10652	0.028874	0.031579	-0.11311	-0.026499	0.102	-0.032217	0.12604	0.14955	0.15172	0.12268	0.10384	0.03881	-0.17592	-0.13062	-0.18298	0.058209	-0.011015	0.18466	0.23945
mw = 791.58859; rt	0.3885	0.11854	-0.046822	0.066486	0.054383	0.006088	-0.14193	-0.037425	0.061927	0.033568	0.01029	0.055837	0.14789	0.16597	0.10074	0.082568	0.10883	0.14394	-0.14514	0.019548	0.41872	0.43694	0.41036	0.41404	0.26157	0.19667	0.19603	-0.058619	-0.035568	0.05262	0.037129	0.011964	-0.027852	-0.03934	-0.16378	-0.13239	0.033288	0.048038	0.043106	0.04595	0.20544	0.16782	-0.063639	0.018328	-0.035175	-0.29752	-0.18691	-0.16194	-0.12821
mw = 904.67264; rt	0.32714	0.087553	-0.08258	0.044321	0.023939	0.033057	-0.14438	-0.078966	1.1711e-05	-0.02148	-0.013422	0.07762	0.09863	0.11349	0.046567	0.042749	0.070008	0.097959	-0.17425	0.0019298	0.33976	0.36639	0.33295	0.33472	0.22445	0.1533	0.11362	-0.11201	-0.077969	0.017957	-0.0036771	-0.029152	-0.057396	-0.063995	-0.22799	-0.15877	-0.0024729	0.035583	0.020208	0.022996	0.15919	0.13309	-0.08151	-0.0091999	-0.065883	-0.2675	-0.20802	-0.19668	-0.16471
mw = 452.33638; rt	0.49084	0.27245	0.060842	0.14737	0.10238	0.10755	-0.084329	-0.051593	0.051741	0.016009	-0.0030533	0.076917	0.17139	0.19079	0.18815	0.15497	0.1679	0.18063	-0.075746	0.12424	0.38416	0.3901	0.37606	0.36805	0.17559	0.13629	0.077329	-0.15964	-0.1097	-0.037592	-0.077807	-0.10141	-0.072001	-0.069427	-0.28726	-0.21794	-0.060986	0.0415	-0.041544	-0.037024	0.096715	0.030621	-0.17271	-0.037169	-0.12661	-0.24138	-0.19488	-0.1469	-0.094852
mw = 226.1682; rt	0.46435	0.2001	0.066378	0.1204	0.060042	0.092039	-0.11605	-0.065686	0.036985	-0.0086506	-0.045878	0.021284	0.094781	0.1135	0.14626	0.10244	0.12512	0.16302	-0.11409	0.10766	0.32831	0.33546	0.31584	0.316	0.17023	0.12245	0.048592	-0.19569	-0.11198	-0.10716	-0.14378	-0.17213	-0.078367	-0.055237	-0.27562	-0.22775	-0.079727	-0.018769	-0.088829	-0.078692	0.075504	0.0097465	-0.19109	-0.067617	-0.1577	-0.26279	-0.20874	-0.16224	-0.12482
mw = 339.25226; rt	0.47996	0.24373	0.060482	0.14332	0.096927	0.13421	-0.067324	-0.061653	0.034834	0.0056177	-0.029594	0.053196	0.12623	0.14506	0.13631	0.1314	0.14888	0.16004	-0.093875	0.13371	0.326	0.34697	0.32039	0.31865	0.16405	0.11504	0.042248	-0.22058	-0.16024	-0.10735	-0.15094	-0.17897	-0.14629	-0.12457	-0.31809	-0.26403	-0.098795	-0.010543	-0.078452	-0.076922	0.054416	-0.01487	-0.24064	-0.10274	-0.18421	-0.22852	-0.19582	-0.1549	-0.095928
Caprolactam	0.45276	0.17319	0.050056	0.077328	-0.0077131	0.12595	-0.14409	-0.10816	-0.02046	-0.076706	-0.086986	0.0168	0.015363	0.032693	0.084092	0.063145	0.066368	0.11687	-0.14553	0.10741	0.28771	0.29635	0.26107	0.23837	0.055308	0.0022781	-0.075348	-0.30173	-0.22629	-0.1876	-0.24203	-0.26731	-0.21742	-0.1801	-0.34301	-0.3553	-0.1917	-0.094919	-0.21524	-0.20953	-0.079804	-0.14217	-0.30774	-0.1753	-0.2844	-0.22989	-0.24408	-0.1706	-0.12421
mw = 565.42049; rt	0.41851	0.10987	0.037054	0.13637	0.056019	0.14119	-0.1166	-0.099194	0.0053742	-0.070948	-0.05282	0.030049	-0.007116	0.012889	0.12838	0.082995	0.079504	0.15709	-0.1097	0.12516	0.23218	0.24949	0.21839	0.21814	0.063418	-0.010194	-0.092913	-0.26589	-0.15575	-0.15737	-0.19787	-0.22974	-0.15329	-0.098081	-0.30771	-0.24745	-0.081694	-0.065341	-0.18606	-0.17332	-0.043947	-0.064448	-0.2383	-0.11867	-0.22516	-0.23712	-0.16453	-0.12778	-0.092979
mw = 213.05159; rt	-0.047556	0.0049445	0.034194	0.057224	0.040466	-0.25265	-0.084026	-0.046958	-0.029758	-0.0090294	-0.14306	-0.081632	-0.053967	-0.058061	0.018408	-0.12504	-0.094461	0.063502	-0.062508	-0.1062	0.14849	0.1406	0.17304	0.20858	0.030367	0.053849	0.019645	-0.0048598	0.014457	0.022472	0.017146	0.0053206	-0.011332	0.055164	0.006297	0.08826	0.12487	-0.16793	-0.089266	-0.074716	-0.0012724	0.036666	0.099636	0.15915	0.044441	-0.026467	-0.10827	-0.2288	-0.27679
mw = 165.10013; rt	-0.24815	-0.16857	-0.21866	0.008114	0.02089	-0.16735	0.087046	-0.10885	-0.13739	0.069522	-0.20104	-0.17379	-0.095969	-0.10944	-0.16084	-0.18348	-0.12829	-0.094052	-0.17489	-0.24084	0.16723	0.15826	0.16786	0.14895	0.18915	0.14071	0.033221	-0.015253	-0.23998	0.030118	0.046977	0.017731	-0.18675	-0.2268	0.034097	-0.081693	0.058024	-0.10479	0.042667	0.027306	0.14889	0.1591	0.10229	0.025342	0.092676	-0.060217	0.025382	-0.1677	-0.18336
Nicotinic acid	-0.086911	0.035712	-0.2569	-0.0353	-0.077803	-0.18645	-0.087661	-0.092382	-0.10022	-0.0063673	-0.1433	-0.07475	-0.032316	-0.0097684	-0.055855	-0.1266	-0.1633	-0.075799	0.103	-0.053162	0.01242	0.037234	0.03091	0.052772	0.18343	0.042401	0.065	0.026878	-0.081164	0.19246	0.12618	0.14584	-0.11097	-0.061244	0.079462	0.078492	0.17448	-0.0081028	-0.17198	-0.18931	0.05496	0.056184	0.068892	0.083347	0.040682	0.025285	-0.0044049	-0.004225	-0.1295
mw = 266.05162; rt	0.054855	-0.23937	-0.048879	0.10371	0.051085	-0.2928	-0.18256	0.035927	-0.030849	0.12818	-0.08091	0.013266	0.037762	0.026712	-0.014164	-0.017721	-0.14079	0.011959	-0.2314	-0.21454	0.27468	0.30726	0.28078	0.31357	0.41946	0.23944	0.25601	0.26478	0.28088	0.25525	0.22381	0.20935	-0.080927	-0.064868	0.36414	0.15781	0.26084	0.094306	0.13996	0.12867	0.26993	0.24233	0.17688	0.21781	0.20428	-0.14661	-0.21679	-0.12373	-0.179
mw = 193.12152; rt	0.40383	-0.057577	-0.0044319	0.15796	0.1169	-0.026819	-0.024741	-0.13799	-0.10082	-0.011012	-0.010633	-0.052459	0.066137	0.076533	0.038125	0.067312	0.012591	-0.10843	-0.066329	-0.012731	0.15863	0.15534	0.12285	0.098085	0.15933	0.02893	0.12844	0.12273	0.21007	0.12931	0.13975	0.12542	0.025216	0.0081679	0.17461	0.0824	0.17711	0.16182	0.19227	0.21404	0.11679	0.074943	0.026081	-5.4412e-05	0.058975	0.02652	-0.030977	0.081738	0.065048
mw = 211.13211; rt	0.42553	0.030516	0.11696	0.23425	0.17603	0.10352	0.038429	-0.060991	-0.016076	-0.025028	0.04811	0.048388	0.099467	0.10227	0.035837	0.090985	-0.020862	-0.0035524	-0.034115	0.071333	-0.12107	-0.10514	-0.13591	-0.15022	0.15833	0.046789	0.0085236	-0.15922	0.058275	-0.10016	-0.12106	-0.13852	-0.13161	-0.11668	0.0091072	-0.052056	0.071488	0.067959	-0.009932	-0.0066586	0.021077	-0.082602	-0.10587	-0.076408	-0.059663	-0.022442	-0.087762	0.055678	0.077874
mw = 202.04529; rt	0.042689	0.12801	0.02578	0.37031	0.23213	0.17179	0.095751	-0.068628	-0.012166	-0.049521	-0.051133	-0.19274	-0.030339	-0.032076	0.070678	-0.056553	-0.069842	0.13005	0.039238	0.0033013	0.019105	0.054824	0.038938	0.034334	0.13912	-0.027993	-0.18631	-0.39996	-0.39121	-0.14438	-0.26253	-0.29092	-0.40111	-0.31676	-0.16475	-0.20219	0.047055	-0.26611	-0.34063	-0.35989	-0.18382	-0.33672	-0.29172	-0.1479	-0.21627	-0.19327	-0.13501	-0.1358	-0.13682
2,2,6,6-Tetramethy	0.26891	0.087603	0.0964	0.3222	0.16558	0.08219	0.0043988	-0.11282	-0.074095	-0.12292	-0.046032	-0.15396	-0.13227	-0.13046	-0.0024081	-0.16275	-0.074475	0.033947	-0.058736	0.0025557	-0.010293	0.011068	-0.029	-0.055375	0.017709	-0.13843	-0.18007	-0.38431	-0.34485	-0.28759	-0.38559	-0.40294	-0.33245	-0.22784	-0.14774	-0.26807	-0.039964	-0.16897	-0.34287	-0.34251	-0.32225	-0.42847	-0.32557	-0.18077	-0.29525	-0.13969	-0.16669	-0.1415	-0.14918
But-2-enoic acid	0.21392	0.18351	0.22451	0.3266	0.19597	0.26097	0.096988	-0.065572	-0.0040777	-0.058576	-0.033978	-0.063579	-0.026546	-0.033269	0.057714	-0.0066331	0.0059506	0.11501	0.00059904	0.078469	-0.062944	-0.012042	-0.044751	-0.041465	0.020805	-0.044128	-0.20848	-0.50077	-0.45751	-0.36444	-0.46194	-0.4877	-0.39499	-0.29545	-0.24362	-0.31652	-0.14152	-0.2696	-0.42029	-0.43637	-0.24535	-0.36419	-0.356	-0.195	-0.28392	-0.13348	-0.16578	-0.14805	-0.082401
mw = 279.81136; rt	0.092935	0.14813	0.028619	0.48899	0.40005	0.18848	0.26743	0.0038079	0.11891	-0.016254	0.085857	-0.06038	0.10596	0.093154	0.15881	0.02494	0.038785	0.31617	0.17659	0.15433	-0.036031	0.012403	0.0095961	0.025049	0.20063	0.085258	-0.099174	-0.44911	-0.40633	-0.10873	-0.18505	-0.23141	-0.41327	-0.2442	-0.19722	-0.18362	0.15314	-0.30043	-0.26893	-0.28043	-0.077194	-0.22181	-0.22492	-0.056274	-0.17955	-0.10816	0.014445	-0.11969	-0.08936
mw = 279.81136; rt	0.28612	0.28452	0.24388	0.49667	0.39393	0.19904	0.21045	-0.23017	-0.018899	0.0026046	0.083793	-0.1187	0.11102	0.097195	0.24155	0.065366	0.10282	0.18399	0.29257	0.21598	0.076463	0.12532	0.12019	0.11898	-0.046339	-0.13877	-0.26386	-0.33619	-0.36097	-0.07524	-0.17016	-0.20006	-0.24167	-0.07766	-0.23339	-0.11334	0.04402	-0.16473	-0.29764	-0.2943	-0.2434	-0.33515	-0.27414	-0.071	-0.2244	-0.11231	-0.00021436	-0.055139	0.0083036
mw = 279.81139; rt	0.25791	0.27085	0.21647	0.51124	0.40058	0.19746	0.20552	-0.16749	0.032044	-0.046385	0.072459	-0.12636	0.067446	0.056007	0.21267	0.054039	0.079756	0.21172	0.27099	0.18628	0.013111	0.068375	0.060116	0.05942	-0.020892	-0.14534	-0.2759	-0.34131	-0.33535	-0.10026	-0.19621	-0.22813	-0.25322	-0.09582	-0.19567	-0.10722	0.10883	-0.22203	-0.30555	-0.30213	-0.26383	-0.36582	-0.27938	-0.086294	-0.23471	-0.11683	-0.006326	-0.040591	-0.0025103
mw = 281.04158; rt	0.25244	0.27099	0.19565	0.048478	-0.020736	0.19913	-0.15068	-0.20868	-0.2169	-0.049423	-0.21476	0.033255	-0.057201	-0.048953	-0.081045	-0.030894	-0.12184	-0.10031	-0.27017	0.11777	-0.044947	-0.061612	-0.063655	-0.054361	0.041813	-0.019937	-0.12608	-0.39366	-0.18685	-0.26598	-0.33016	-0.3458	-0.25283	-0.19827	-0.38226	-0.36277	-0.20524	-0.082782	-0.042589	-0.064161	-0.061587	-0.21852	-0.29662	-0.2245	-0.2654	-0.10535	-0.22664	-0.098343	0.031897
Anthranilic acid	0.21427	0.35089	0.3049	0.19077	0.16465	0.14505	0.1015	-0.10106	0.0021936	-0.095087	-0.1078	-0.16323	-0.032044	-0.028425	0.12546	0.078084	0.12026	0.072964	0.021451	0.10826	0.21553	0.20446	0.23515	0.22885	-0.18559	-0.10687	-0.13985	-0.20322	-0.37887	-0.36908	-0.41736	-0.41956	-0.17382	-0.1522	-0.24838	-0.14675	-0.31668	-0.13126	-0.23686	-0.23933	-0.26662	-0.27782	-0.3626	-0.26886	-0.2631	-0.16214	-0.027404	-0.075121	-0.10211
mw = 205.048; rt =	0.14756	0.4384	0.1986	0.29664	0.23615	0.27384	0.20293	-0.27642	-0.19934	-0.1454	-0.15039	-0.084201	0.023885	0.037906	-0.012936	-0.015636	0.010102	-0.054662	0.10551	0.12996	-0.18268	-0.1571	-0.13616	-0.1069	-0.077932	-0.10996	-0.24269	-0.54076	-0.46719	-0.31279	-0.41991	-0.41544	-0.33922	-0.2166	-0.39258	-0.33201	-0.35264	-0.091784	-0.23988	-0.26036	-0.24243	-0.37945	-0.36511	-0.24092	-0.25629	-0.066569	-0.18451	-0.21091	-0.15197
mw = 190.06941; rt	0.24288	0.3159	0.16599	0.31604	0.1812	0.17506	0.077714	0.23013	0.21519	0.018937	0.07851	0.14312	0.19232	0.20237	0.13471	0.072101	0.031173	0.21071	0.052846	0.10355	-0.10727	-0.041291	-0.057871	-0.042752	0.43827	0.25137	0.20131	-0.089126	0.078601	-0.071371	-0.17196	-0.18313	-0.20859	-0.15333	0.038975	-0.060887	0.22083	0.0011512	-0.016294	-0.063971	0.079683	-0.13915	-0.16373	-0.013283	-0.062807	-0.023679	-0.096376	0.12081	0.090456
mw = 306.10303; rt	0.15069	0.25782	0.12912	0.43337	0.31705	0.11966	0.20272	0.24304	0.27833	0.08763	0.19201	0.091646	0.18469	0.16612	0.11904	0.039121	0.033421	0.34773	0.19435	0.10587	-0.068164	0.010055	-0.027746	0.0039227	0.4715	0.2489	0.15044	-0.06486	0.010079	0.12497	0.043256	0.0062606	-0.082968	0.048781	0.1249	0.24019	0.38237	-0.15809	-0.029665	-0.054492	0.10102	-0.044793	-0.12683	0.031183	-0.046204	0.0074322	-0.0066409	0.084248	0.036749
mw = 314.12041; rt	0.089178	0.21769	0.06114	0.43173	0.32178	0.20921	0.16986	0.055234	0.11088	0.013972	0.12793	0.046069	0.092682	0.085537	0.12442	-0.016005	-0.015931	0.25516	0.2108	0.08452	0.0013264	0.080075	0.041445	0.061478	0.42112	0.12753	-0.019285	-0.13409	-0.16524	0.20851	0.079073	0.044322	-0.2498	-0.16494	0.064337	-0.020269	0.31602	-0.20476	-0.095079	-0.12137	0.026431	-0.11653	-0.21965	-0.052807	-0.17417	-0.12966	-0.02109	0.13549	0.11652
mw = 151.02458; rt	0.16702	0.24073	0.069244	0.41009	0.29118	0.16709	0.095797	0.011879	0.030739	0.054722	0.1385	-0.009164	0.069002	0.063348	0.078174	-0.069321	-0.05621	0.18763	0.13956	0.062885	-0.01516	0.05132	0.01394	0.038249	0.3786	0.086097	-0.037478	-0.18469	-0.16567	0.20359	0.052558	0.026619	-0.23817	-0.12695	0.0013514	-0.069823	0.1924	-0.12749	-0.097858	-0.12576	-0.003695	-0.16941	-0.27572	-0.097527	-0.24684	-0.14023	-0.1361	0.048314	0.039929
mw = 150.04056; rt	0.14579	0.21875	0.052812	0.39341	0.26731	0.14693	0.0615	-0.020245	0.012488	0.029063	0.10823	-0.030725	0.058587	0.055325	0.061234	-0.11567	-0.080067	0.12627	0.14772	0.077324	-0.067996	-0.0044453	-0.042594	-0.021587	0.34833	0.055694	-0.052979	-0.18132	-0.18401	0.16826	0.0066145	-0.010204	-0.25652	-0.16418	-0.019147	-0.099989	0.15297	-0.14045	-0.14485	-0.1741	-0.052378	-0.23081	-0.328	-0.14469	-0.29605	-0.13572	-0.15802	0.070645	0.065443
mw = 168.05107; rt	0.15999	0.22327	0.075993	0.39825	0.26785	0.17697	0.078554	-0.0024958	0.019924	-0.013456	0.081246	-0.042172	0.04038	0.036915	0.06357	-0.092378	-0.071704	0.16252	0.14152	0.060186	-0.063704	0.0062223	-0.028266	-0.0084111	0.33116	0.040218	-0.088935	-0.22804	-0.2114	0.10799	-0.050873	-0.072696	-0.27866	-0.17317	-0.014785	-0.11026	0.16651	-0.15985	-0.15178	-0.18148	-0.072434	-0.25025	-0.32863	-0.14954	-0.28071	-0.1413	-0.13541	0.050525	0.032233
mw = 175.03345; rt	0.23009	0.25934	0.16956	0.44129	0.3299	0.22612	0.18381	0.12397	0.21159	0.13567	0.24511	0.08176	0.21721	0.20587	0.14464	-0.036157	0.076491	0.31005	0.20426	0.17838	-0.066982	0.019712	-0.013665	0.026958	0.42415	0.24504	0.11513	-0.19552	-0.12337	0.039445	-0.071578	-0.10838	-0.25234	-0.099379	-0.087698	-0.031044	0.16114	-0.14558	-0.12365	-0.15291	0.042159	-0.13384	-0.26051	-0.037483	-0.21058	-0.038861	-0.058412	0.041697	0.056923
mw = 382.10872; rt	0.1248	0.25719	0.16186	0.40741	0.2987	0.2543	0.16616	0.078119	0.15025	0.11266	0.098092	0.047587	0.1765	0.1655	0.18257	0.09392	0.070666	0.29852	0.11196	0.12195	0.10936	0.16714	0.15376	0.16429	0.46206	0.32212	0.13148	-0.24707	-0.18622	-0.026607	-0.12413	-0.16309	-0.31795	-0.23638	-0.10829	-0.060943	0.17419	-0.18656	-0.15873	-0.19155	0.16831	-0.020566	-0.17045	-0.0041838	-0.073647	-0.18338	-0.048783	-0.068844	-0.045301
mw = 237.03792; rt	0.31289	0.46114	0.24749	0.43164	0.32021	0.26128	0.22771	0.15922	0.20485	0.16819	0.16264	0.067366	0.16435	0.17801	0.12941	0.028855	0.083454	0.26364	0.18005	0.2305	-0.15604	-0.088765	-0.10237	-0.077044	0.31442	0.15988	0.051993	-0.27486	-0.20038	-0.095212	-0.21231	-0.22848	-0.27245	-0.15087	-0.071525	-0.091918	0.081053	-0.071778	-0.15495	-0.19014	-0.054109	-0.24824	-0.26961	-0.071044	-0.19059	0.069596	-0.042219	0.088843	0.10006
mw = 279.08488; rt	0.15419	0.39813	0.1937	0.34334	0.24189	0.14977	0.1589	0.095056	0.069571	-0.034542	0.088606	-0.0075669	0.082286	0.077222	0.021898	-0.048948	-0.039244	0.096958	0.090654	0.098292	-0.15466	-0.11146	-0.11435	-0.098932	0.32896	0.16777	0.015957	-0.29845	-0.18888	-0.14337	-0.25413	-0.27198	-0.33002	-0.23996	-0.062912	-0.094643	0.080568	-0.087011	-0.13147	-0.17317	-0.01252	-0.20904	-0.36256	-0.2079	-0.26323	-0.053524	-0.11906	0.028854	0.054077
mw = 169.02538; rt	0.14379	0.27876	0.19621	0.28278	0.17648	0.13212	0.021769	0.058692	0.097971	0.084285	0.17968	-0.029202	0.058305	0.043288	0.02525	-0.13779	-0.088909	0.12984	0.16397	0.1518	-0.23455	-0.18836	-0.20088	-0.19277	0.26131	0.097311	-0.098851	-0.29778	-0.17133	-0.091272	-0.22525	-0.23995	-0.19821	-0.11364	-0.16928	-0.11987	-0.040851	-0.24509	-0.28441	-0.32436	-0.068703	-0.28552	-0.44279	-0.25358	-0.39229	-0.13122	-0.21492	-0.0054153	0.043544
mw = 259.01994; rt	0.29395	0.3825	0.21142	0.40473	0.2818	0.27025	0.19605	0.061352	0.12322	0.082824	0.080842	-0.0028021	0.12468	0.12699	0.14816	0.011994	0.065638	0.2417	0.19355	0.28697	-0.10652	-0.027858	-0.063009	-0.055165	0.29374	0.085134	-0.045946	-0.26368	-0.23036	-0.066	-0.21034	-0.22922	-0.38077	-0.2535	-0.19855	-0.1732	0.031852	-0.17891	-0.19219	-0.22148	-0.12403	-0.35249	-0.41757	-0.188	-0.31816	-0.012654	-0.0522	0.083667	0.084426
mw = 346.01788; rt	0.35048	0.36109	0.20925	0.37001	0.24598	0.26684	0.1179	0.099705	0.13649	0.044677	0.17356	0.045321	0.11963	0.12248	0.15765	0.024633	0.070167	0.23269	0.11416	0.24481	-0.07178	0.0087509	-0.036457	-0.014138	0.30596	0.092765	-0.049098	-0.24416	-0.11608	-0.046934	-0.17421	-0.20469	-0.31889	-0.20118	-0.15111	-0.18898	0.10987	-0.040704	-0.053803	-0.081631	-0.062308	-0.28451	-0.41859	-0.20103	-0.34052	-0.093532	-0.065159	0.12776	0.1513
mw = 215.97766; rt	-0.054613	0.099962	0.023917	0.073861	-0.013233	0.01323	-0.086962	-0.12498	-0.18192	-0.20955	-0.1239	-0.11283	-0.06184	-0.045964	-0.2029	-0.22735	-0.30618	-0.19935	-0.18939	-0.2512	-0.21265	-0.19722	-0.16724	-0.13496	0.28252	0.10412	0.011851	-0.23744	0.0014613	-0.20207	-0.31449	-0.30041	-0.37589	-0.30681	-0.038044	-0.22137	-0.092072	0.10142	-0.077381	-0.13639	0.028481	-0.12335	-0.14353	-0.11912	-0.12279	-0.1062	-0.19745	-0.005536	-0.05144
Asp-lys	0.15185	0.25119	0.03427	0.29184	0.16355	0.14201	-0.018327	-0.052071	-0.019002	-0.080312	0.039025	-0.040756	-0.023631	-0.016329	-0.056888	-0.1545	-0.14132	0.030189	-0.076653	-0.065859	0.02227	0.079404	0.044846	0.065818	0.31376	0.072066	-0.020719	-0.29539	-0.19061	-0.058827	-0.17618	-0.20265	-0.28882	-0.19385	-0.049832	-0.19454	0.18726	-0.057367	-0.07474	-0.11451	-0.01004	-0.19394	-0.26171	-0.14492	-0.23776	-0.17819	-0.14315	0.01191	0.047678
mw = 369.04501; rt	0.063248	0.15132	0.06048	0.15565	0.055558	0.019859	-0.090377	0.032354	0.048598	-0.022227	-0.14947	-0.15886	-0.12174	-0.10175	-0.11259	-0.13094	-0.19706	0.026686	-0.091794	-0.097561	-0.019416	0.0015968	-0.003314	0.0010824	0.3915	0.16335	0.067144	-0.15781	-0.039704	-0.13229	-0.26615	-0.26202	-0.3313	-0.31103	0.051114	-0.14176	0.0048461	-0.19674	-0.19307	-0.23602	0.003016	-0.17843	-0.28474	-0.18068	-0.29166	-0.18456	-0.18867	0.078322	0.019442
mw = 329.0659; rt	-0.036289	0.15059	-0.00060277	0.15767	0.065196	0.040441	-0.035133	-0.046927	-0.034005	-0.1119	-0.11974	-0.1263	-0.10629	-0.090742	-0.15862	-0.19171	-0.27904	-0.013587	-0.17927	-0.14981	0.0026624	0.047563	0.039128	0.066098	0.39212	0.15505	0.039944	-0.2439	-0.13075	-0.13607	-0.25651	-0.26783	-0.45223	-0.38552	-0.066386	-0.17682	0.039289	-0.16914	-0.19557	-0.24788	0.027033	-0.11974	-0.25798	-0.18343	-0.26101	-0.17335	-0.14227	0.0051731	-0.042575
mw = 345.03975; rt	-0.073186	0.14761	0.0056174	0.13058	0.051507	0.050843	-0.018334	-0.065218	-0.058056	-0.13559	-0.14041	-0.15931	-0.092813	-0.074839	-0.16504	-0.17787	-0.26028	-0.036172	-0.1868	-0.15225	0.01351	0.044796	0.045167	0.051749	0.35761	0.13803	0.050399	-0.23359	-0.13882	-0.13054	-0.23959	-0.24468	-0.44929	-0.42307	-0.066548	-0.19907	0.014921	-0.16111	-0.16193	-0.20881	0.012253	-0.12406	-0.22656	-0.18066	-0.22054	-0.15263	-0.11127	0.012665	-0.04346
mw = 169.03512; rt	0.083811	-0.046783	-0.12138	0.10565	0.007263	-0.17772	-0.25609	-0.28816	-0.28845	-0.23721	-0.32571	-0.33717	-0.2671	-0.26425	-0.16687	-0.22822	-0.36815	-0.20235	-0.12005	-0.19926	-0.064086	-0.035409	-0.04775	-0.031711	-0.10823	-0.40556	-0.3458	-0.23783	-0.32141	0.02179	-0.10342	-0.1076	-0.34765	-0.30153	-0.021199	-0.087222	-0.00905	-0.23942	-0.30969	-0.31439	-0.41603	-0.38762	-0.43586	-0.35811	-0.37766	-0.28147	-0.37676	-0.20454	-0.22728
mw = 184.02506; rt	0.00058132	0.13453	-0.030175	0.23043	0.091103	0.12411	-0.05543	-0.13366	-0.13966	-0.1752	-0.089446	-0.17012	-0.1893	-0.18409	-0.16415	-0.26	-0.2749	-0.055318	-0.028304	-0.092406	-0.16648	-0.12599	-0.14945	-0.13869	0.17948	-0.10755	-0.26466	-0.40371	-0.30266	-0.116	-0.27508	-0.28784	-0.41077	-0.31884	-0.14474	-0.27621	-0.035424	-0.20722	-0.29228	-0.32808	-0.20988	-0.36413	-0.46683	-0.34292	-0.45077	-0.19329	-0.23624	-0.024543	-0.0065943
mw = 336.10228; rt	0.066731	0.17083	0.010301	0.34592	0.20903	0.19232	0.090776	0.026383	0.02375	-0.10031	-0.0075275	-0.060978	-0.076617	-0.081564	-0.013408	-0.13442	-0.1217	0.15624	0.053788	0.026911	-0.14273	-0.08474	-0.11015	-0.095298	0.28188	0.018517	-0.17048	-0.34531	-0.297	-0.10549	-0.24342	-0.27438	-0.38197	-0.27036	-0.12152	-0.19896	0.079036	-0.21781	-0.22618	-0.25438	-0.12589	-0.29046	-0.39487	-0.24098	-0.35097	-0.13732	-0.13344	-0.0096837	-0.0117
mw = 190.03306; rt	0.073213	0.17977	0.0085648	0.33883	0.19839	0.15429	0.061593	-0.050943	-0.032785	-0.10975	-0.026384	-0.1535	-0.07568	-0.077006	-0.032712	-0.16746	-0.13749	0.068086	0.034377	0.035102	-0.149	-0.09488	-0.11932	-0.11225	0.2142	-0.038164	-0.19356	-0.36718	-0.34681	-0.13626	-0.28982	-0.30864	-0.41737	-0.31302	-0.16711	-0.26292	-0.02777	-0.20782	-0.26581	-0.29536	-0.19869	-0.39475	-0.46138	-0.30559	-0.40012	-0.17094	-0.20016	-0.045174	-0.057022
mw = 358.08409; rt	0.11573	0.19809	0.033911	0.32641	0.17904	0.19784	0.062351	-0.01999	-0.010482	-0.10098	-0.034817	-0.10018	-0.082916	-0.085954	-0.018568	-0.18064	-0.11387	0.11233	0.038975	0.081226	-0.16592	-0.11502	-0.14113	-0.13134	0.20754	-0.02838	-0.22225	-0.39656	-0.36135	-0.18358	-0.32752	-0.35408	-0.39069	-0.27819	-0.23599	-0.28285	-0.042679	-0.22539	-0.27789	-0.30218	-0.19549	-0.37739	-0.48388	-0.30907	-0.44082	-0.12414	-0.17876	-0.052007	-0.033288
mw = 118.99595; rt	0.015535	0.29556	-0.035716	0.23055	0.12828	0.12299	0.014093	-0.11345	-0.090284	-0.10642	-0.058776	-0.09601	-0.049158	-0.037493	-0.13544	-0.23007	-0.22139	-0.035701	0.02328	-0.013683	-0.21156	-0.17897	-0.17002	-0.13006	0.17822	-0.020064	-0.14757	-0.39657	-0.37534	-0.036471	-0.19219	-0.18787	-0.31807	-0.20819	-0.17674	-0.16978	-0.10812	-0.1607	-0.28991	-0.32355	-0.13876	-0.30065	-0.35696	-0.23324	-0.34863	-0.060707	-0.25937	-0.082369	-0.080745
mw = 295.0589; rt	0.025572	0.26083	0.14891	0.30818	0.224	0.093408	0.093886	-0.2072	-0.25221	-0.10736	0.0038288	-0.20092	-0.10147	-0.096261	-0.074928	-0.13185	-0.16234	-0.16627	0.055324	-0.058181	-0.10949	-0.071888	-0.088244	-0.058572	0.25167	-0.020739	-0.12284	-0.26406	-0.20056	0.0042867	-0.13984	-0.1467	-0.35425	-0.28272	0.07134	-0.13849	0.032865	-0.0030661	-0.064043	-0.10086	-0.087027	-0.22179	-0.32879	-0.22175	-0.28956	-0.26183	-0.17646	0.041629	0.021761
mw = 191.01707; rt	0.12458	0.17275	0.050743	0.25047	0.10079	0.0080384	-0.093838	-0.058253	-0.066736	-0.088803	-0.14251	-0.16761	-0.053688	-0.047916	-0.046644	-0.16505	-0.22276	-0.016387	-0.013465	-0.028342	-0.14122	-0.093583	-0.10509	-0.095998	0.17883	-0.086023	-0.14872	-0.2575	-0.23994	-0.053029	-0.21229	-0.21331	-0.36587	-0.31418	-0.050957	-0.11995	0.0023902	-0.18645	-0.2924	-0.32546	-0.24021	-0.38577	-0.43162	-0.27505	-0.3535	-0.15933	-0.31397	-0.067472	-0.10585
mw = 338.07027; rt	0.087376	0.073295	-0.037793	0.23911	0.10429	-0.094153	-0.11958	-0.15356	-0.15884	-0.17845	-0.23429	-0.23726	-0.14293	-0.14153	-0.10717	-0.20201	-0.30166	-0.08586	-0.050641	-0.097964	-0.12707	-0.078296	-0.093817	-0.072634	0.092505	-0.22198	-0.24539	-0.23211	-0.24463	-0.011313	-0.15128	-0.1611	-0.37394	-0.3031	-0.0087127	-0.02976	0.075322	-0.17865	-0.24694	-0.26658	-0.30474	-0.37795	-0.43377	-0.31041	-0.36095	-0.19754	-0.31469	-0.12207	-0.15993
1-Methyl-1,3-dihyd	0.31066	0.29249	0.17425	0.29962	0.14211	0.38814	0.26018	0.38956	0.37391	0.073368	0.30553	0.35869	0.25898	0.2524	0.32581	0.11709	0.28678	0.44977	0.43562	0.35759	-0.21321	-0.13598	-0.18118	-0.22143	0.10275	0.029141	0.0039644	-0.010288	-0.0064208	0.06768	0.019336	0.0050649	0.25241	0.28717	0.045802	0.12617	0.33455	-0.046939	0.0040312	0.011216	-0.11687	-0.25962	-0.020098	0.13925	0.01293	0.36043	0.19155	0.25049	0.21938
mw = 387.24699; rt	0.1986	0.39184	0.44542	0.25705	0.11538	0.34751	0.31923	0.24425	0.28205	0.19562	0.14019	0.1184	0.2267	0.22883	0.34702	0.20146	0.3212	0.41279	0.40937	0.32182	0.12784	0.16541	0.15162	0.10755	0.21615	0.16633	0.15446	0.095001	0.10518	0.13242	0.085005	0.078044	0.2358	0.33572	0.18922	0.17401	0.23025	-0.052387	0.069386	0.057583	0.062569	-0.057187	0.056646	0.21078	0.10005	0.31727	0.35612	0.42218	0.35526
mw = 431.27305; rt	0.15084	0.29442	0.43339	0.28115	0.12856	0.3491	0.38321	0.21035	0.25747	0.13556	0.15648	0.12675	0.17437	0.16292	0.30124	0.15274	0.28188	0.38463	0.45063	0.28805	-0.018771	0.044437	0.018125	-0.031646	0.22229	0.14301	0.082716	0.038164	0.080234	0.073231	0.026655	0.012943	0.15254	0.28444	0.21702	0.1818	0.26962	-0.061202	0.050146	0.037922	0.025206	-0.074408	0.045159	0.20068	0.080718	0.34982	0.40691	0.44193	0.39267
mw = 388.25032; rt	0.16214	0.33869	0.42185	0.34561	0.18363	0.36168	0.39032	0.19324	0.27028	0.15529	0.15641	0.12253	0.18102	0.1743	0.34028	0.1749	0.29758	0.40101	0.47029	0.32266	-0.012451	0.041501	0.022385	-0.02127	0.24406	0.15549	0.088274	0.035454	0.078664	0.074215	0.018519	0.0038272	0.14486	0.28112	0.18032	0.16457	0.2861	-0.059896	0.018181	0.0078757	0.02732	-0.091241	0.037515	0.20441	0.068215	0.31103	0.3991	0.44937	0.39758
mw = 370.22032; rt	0.19744	0.36412	0.44896	0.34251	0.1825	0.35953	0.37651	0.21324	0.28336	0.1739	0.1635	0.12734	0.19985	0.19237	0.35914	0.18973	0.3226	0.42427	0.48072	0.3396	0.031259	0.088522	0.068296	0.025118	0.25202	0.16762	0.11076	0.061828	0.095237	0.097804	0.039667	0.024808	0.14645	0.2872	0.19173	0.1835	0.29317	-0.063193	0.03141	0.021001	0.035379	-0.082185	0.026656	0.20719	0.063946	0.32263	0.39653	0.45156	0.39754
mw = 387.24701; rt	0.19947	0.36381	0.44787	0.34614	0.18671	0.35741	0.37795	0.21021	0.28384	0.17342	0.16512	0.12387	0.20066	0.19285	0.36051	0.1898	0.32478	0.42563	0.48226	0.34141	0.03108	0.089104	0.068586	0.025282	0.25133	0.16596	0.10764	0.06049	0.092748	0.099492	0.041495	0.026095	0.14457	0.28673	0.18886	0.18347	0.29674	-0.065653	0.031158	0.021236	0.033855	-0.083519	0.026009	0.20756	0.063133	0.31994	0.39724	0.44892	0.39496
mw = 343.22058; rt	0.21646	0.38605	0.40844	0.42386	0.275	0.36113	0.37166	0.21763	0.31213	0.2128	0.18966	0.088974	0.17246	0.17329	0.32052	0.14258	0.26917	0.45053	0.4325	0.3275	-0.016931	0.042772	0.018056	0.0056355	0.2619	0.15405	0.061536	-0.040374	0.0048468	0.059271	-0.015129	-0.036471	0.10045	0.24448	0.13858	0.15372	0.31662	-0.097704	-0.033791	-0.042139	0.0023355	-0.14314	-0.017897	0.16216	0.012336	0.24634	0.35443	0.39615	0.34186
mw = 343.22062; rt	0.1351	0.33511	0.32655	0.30467	0.14336	0.29088	0.236	0.23921	0.30074	0.11026	0.13562	0.065267	0.10453	0.11166	0.23983	0.078422	0.1532	0.37953	0.35381	0.25322	-0.063694	-0.022959	-0.046098	-0.075976	0.15714	0.042301	-0.060377	-0.078594	-0.02298	0.027213	-0.054608	-0.064776	0.13211	0.19606	0.13174	0.081243	0.24163	-0.16373	-0.13777	-0.14675	-0.11103	-0.25289	-0.0783	0.083645	-0.072854	0.17606	0.20311	0.35028	0.29052
mw = 150.08922; rt	0.15307	0.21646	0.15794	0.036384	-0.025173	0.044132	0.054789	0.06554	-0.044696	-0.035358	-0.047685	0.010391	0.035448	0.055772	0.056806	0.0471	-0.032215	0.06194	0.11719	0.14007	0.0067793	0.019376	-0.015413	-0.039352	0.040921	-0.12454	-0.14732	0.06958	0.1084	0.075504	0.011582	0.025868	-0.036494	-0.01902	0.038873	0.10448	0.16995	0.024547	-0.12929	-0.13498	-0.15835	-0.21417	-0.033171	0.018066	0.029799	0.17887	0.12315	0.21832	0.072909
Ethyl acetate	0.20053	0.21839	0.27375	0.27431	0.1857	0.17237	0.18842	0.11056	0.080618	-0.030225	0.081304	0.12878	0.08543	0.093872	0.1035	0.10688	0.056056	0.20193	0.19838	0.16991	-0.095027	-0.067065	-0.081815	-0.091353	0.16646	0.030962	-0.10842	-0.041073	0.12467	-0.078264	-0.15709	-0.15551	-0.17958	-0.049455	0.032721	0.066696	0.14773	0.058414	-0.19466	-0.21503	-0.079582	-0.18174	-0.10618	-0.0087581	0.0044904	0.19761	0.20209	0.27975	0.152
mw = 150.08923; rt	0.28851	0.26513	0.29505	0.27076	0.19207	0.1707	0.21158	0.047061	0.068719	0.0046291	0.068195	0.091411	0.11982	0.12875	0.19892	0.20584	0.13923	0.24097	0.23568	0.23619	0.079116	0.1168	0.078436	0.059886	0.15907	0.014638	-0.098818	-0.014403	0.092276	0.028329	-0.034978	-0.045287	-0.2004	-0.072531	0.044515	0.05285	0.24036	0.012744	-0.1624	-0.16489	-0.072938	-0.14245	-0.050589	0.0681	0.048274	0.15749	0.24936	0.29144	0.18897
6-Hydroxycaproic a	0.2568	0.29611	0.21948	0.37353	0.29609	0.18939	0.14711	0.012454	0.04836	0.023524	0.043232	0.058015	0.067146	0.084373	0.19948	0.14093	0.05508	0.21253	0.23055	0.16829	0.053879	0.063254	0.055385	0.083275	0.11454	-0.043785	-0.10875	-0.030529	0.0091853	0.038928	-0.046648	-0.058309	-0.15973	-0.063349	0.030805	0.082367	0.24688	-0.038784	-0.2431	-0.24192	-0.13461	-0.19862	-0.071488	0.0374	0.00031534	0.052011	0.14887	0.20329	0.094928
mw = 194.11537; rt	0.2934	0.29475	0.24439	0.19765	0.10469	0.071409	0.013333	0.094618	0.093728	0.017897	0.095426	0.083734	0.11873	0.12939	0.18664	0.070205	0.048139	0.21227	0.25176	0.16691	0.05188	0.054881	0.041811	0.02342	0.11816	-0.022878	-0.060194	0.048611	0.11387	0.11933	0.031472	0.042133	-0.024602	0.039459	0.067754	0.11427	0.22325	-0.0094536	-0.26452	-0.26226	-0.11387	-0.19867	-0.066663	0.053432	-0.0050267	0.085549	0.086335	0.21444	0.097045
Butyric acid	0.29553	0.32916	0.30851	0.30224	0.21199	0.19952	0.16182	0.099078	0.10764	0.05967	0.09786	0.095221	0.098888	0.11854	0.24308	0.16983	0.1273	0.24068	0.3052	0.2581	0.018139	0.031094	0.0056464	0.0075188	0.044681	-0.077806	-0.11656	0.046277	0.13056	0.081872	0.0062367	0.0079924	-0.051491	0.032992	0.063943	0.11553	0.25189	0.0084451	-0.21886	-0.21381	-0.16758	-0.23647	-0.067898	0.045947	0.0062497	0.17533	0.23552	0.35019	0.22762
mw = 195.11882; rt	0.31625	0.31565	0.28308	0.29573	0.22085	0.16234	0.14184	0.037301	0.077313	0.031804	0.11533	0.086773	0.1413	0.15598	0.22407	0.17665	0.095509	0.22703	0.25449	0.24074	0.083801	0.10167	0.08049	0.073265	0.1276	-0.023278	-0.082533	0.0028962	0.088756	0.080579	0.0034084	-0.00086453	-0.1378	-0.049425	0.027259	0.10427	0.25964	0.034305	-0.21828	-0.21925	-0.10024	-0.17571	-0.069514	0.048449	0.010719	0.071953	0.19475	0.27574	0.17332
mw = 211.14206; rt	0.30952	0.31435	0.29185	0.32448	0.25192	0.16509	0.16377	0.072646	0.098885	0.020849	0.14936	0.090283	0.13359	0.14248	0.23697	0.14932	0.12861	0.26027	0.29208	0.2614	0.038408	0.057689	0.0337	0.02825	0.10952	-0.037195	-0.11049	0.0061145	0.06512	0.076074	0.0021871	-0.0054131	-0.11462	-0.013431	0.022166	0.089048	0.2775	0.0071672	-0.22132	-0.21615	-0.13199	-0.1992	-0.0947	0.032077	-0.0086969	0.090576	0.21652	0.27768	0.17035
mw = 292.13846; rt	0.14453	0.24383	0.11669	0.45609	0.42713	0.19649	0.27312	0.078549	0.18361	0.27733	0.33838	0.25247	0.37464	0.3677	0.33432	0.18248	0.20033	0.34552	0.41746	0.20877	0.22856	0.31639	0.26207	0.288	0.51256	0.2601	0.22891	0.25122	0.079649	0.70844	0.62975	0.59872	0.070789	0.094592	0.30031	0.251	0.565	-0.040028	0.19807	0.1849	0.27901	0.21591	0.14794	0.30136	0.17401	-0.045088	0.15321	0.29364	0.2739
mw = 304.02034; rt	0.12347	0.36347	0.15848	0.34416	0.31482	-0.043092	0.093797	-0.013992	0.092948	0.13822	0.088857	0.069502	0.32051	0.31972	0.19072	0.072709	0.041143	0.1312	0.12614	0.034778	0.22768	0.26101	0.27022	0.33701	0.3598	0.21275	0.32409	0.20566	0.083525	0.46957	0.41681	0.40445	0.11013	0.17694	0.25117	0.40483	0.50726	0.055314	0.16285	0.13693	0.21438	0.18824	0.2116	0.29732	0.26355	-0.051912	0.04712	0.12303	0.080937
mw = 135.04086; rt	0.26535	0.31101	0.18691	0.36886	0.25742	0.060571	0.15906	0.33609	0.34919	0.22551	0.19133	0.23237	0.23922	0.2223	0.2419	0.11252	0.043492	0.34425	0.29493	0.1975	-0.089803	-0.02388	-0.04049	0.0088043	0.41529	0.22044	0.14052	0.22102	0.23071	0.2388	0.15924	0.13784	0.20637	0.27944	0.26643	0.54731	0.46491	0.028289	0.055817	0.034554	0.14473	0.024218	-0.0053532	0.16426	0.027051	0.1665	0.033108	0.23232	0.19217
Tris(2-butoxyethyl	0.23487	0.21282	0.10218	0.23622	0.13597	0.0023099	0.13716	0.18218	0.18747	0.21304	0.020864	0.11055	0.17398	0.16779	0.22042	0.11077	0.11781	0.26437	0.2652	0.18815	0.16216	0.23076	0.18639	0.16483	0.18028	0.075953	0.11566	0.16979	0.073764	0.18493	0.1529	0.14027	0.1717	0.17362	0.19463	0.30046	0.21785	-0.035026	0.13659	0.13354	0.069801	-0.032682	-0.04829	0.05059	0.046215	0.13523	-0.011492	0.006044	-0.030471
mw = 290.06294; rt	0.36638	0.24856	0.26493	0.27151	0.1557	0.24572	0.052265	0.18313	0.27084	0.26936	0.10514	0.13455	0.14819	0.16575	0.1734	0.13489	0.17318	0.27721	0.011694	0.13542	0.11904	0.18481	0.16183	0.12152	0.25963	0.13953	0.15353	0.053364	0.017886	-0.075636	-0.13724	-0.14367	-0.0020251	0.0068823	0.070062	-0.031605	0.13235	0.11417	0.011897	-0.018304	0.055007	-0.068835	-0.0091042	0.089172	0.076593	0.045181	0.05269	0.19331	0.21152
mw = 303.29274; rt	0.2067	0.15934	0.2275	0.26547	0.23371	0.31859	0.21764	0.0008963	0.011425	0.1996	0.080107	0.080188	0.28621	0.28279	0.21476	0.18658	0.17823	0.1159	0.23306	0.24884	0.19431	0.2448	0.22589	0.20518	0.39795	0.30133	0.30849	-0.034681	-0.10753	0.063949	0.010564	-0.018186	-0.14167	-0.20739	0.11547	-0.055373	0.13546	-0.090031	0.23503	0.20667	0.23118	0.065247	-0.1733	-0.061899	-0.038254	0.036341	0.09942	0.17787	0.27087
mw = 437.3716; rt	0.082418	0.11082	0.10892	0.039557	-0.025561	0.17991	-0.06239	0.10883	0.07059	0.2682	-0.037191	0.12206	0.11604	0.11433	0.15683	-0.0014432	0.07385	0.089096	0.073065	0.22385	0.16826	0.2041	0.18534	0.16612	0.29143	0.21107	0.32298	0.18503	-0.04318	0.12605	0.065045	0.059819	0.096447	-0.019351	0.065008	0.036993	0.10161	-0.13611	0.18482	0.16698	0.14321	0.012011	-0.12934	-0.026447	-0.10251	0.067175	-0.027132	0.12856	0.18821
Adenosine 5'-monop	0.4816	0.6141	0.36822	0.45353	0.40143	0.3261	0.27094	0.00091402	0.12686	0.31065	0.28438	0.14979	0.45053	0.44549	0.52605	0.2743	0.44277	0.3209	0.50155	0.50224	0.18895	0.22134	0.23482	0.24134	0.057845	0.065997	0.010381	-0.022932	-0.24197	0.26975	0.18098	0.16601	0.077797	0.14078	-0.16562	-0.042204	0.023212	0.096127	0.056986	0.05308	-0.0046415	-0.13936	-0.2101	0.03835	-0.086647	0.0044655	0.045541	0.093088	0.17089
Uridine monophosph	0.56075	0.56169	0.35834	0.48852	0.39742	0.36726	0.25885	0.087648	0.21118	0.26009	0.34311	0.22954	0.39524	0.38544	0.48573	0.30895	0.40264	0.38155	0.4386	0.52714	0.10493	0.16659	0.13808	0.16062	0.10572	0.062304	-0.027223	-0.091765	-0.1211	0.20318	0.11697	0.08567	0.0073853	0.13091	-0.15317	-0.022804	0.11293	0.073758	0.045263	0.044886	-0.028628	-0.19633	-0.27107	0.0042481	-0.16691	0.020065	0.027434	0.14791	0.24653
mw = 373.8014; rt	0.39931	0.2735	0.001547	0.38086	0.31064	0.11781	0.12436	0.04625	0.21882	0.056276	0.08755	0.067584	0.18857	0.18644	0.1766	0.045565	0.075184	0.29324	0.1973	0.17874	-0.096735	-0.051083	-0.061482	-0.032411	0.015635	-0.072786	-0.16418	-0.2399	-0.29132	0.016399	-0.075903	-0.084863	-0.10441	0.016086	-0.23725	-0.035148	-0.031395	-0.11963	-0.27104	-0.26917	-0.16049	-0.28214	-0.2395	-0.073554	-0.15114	-0.022934	-0.15407	-0.14236	-0.091323
mw = 457.76275; rt	0.3149	0.20565	0.10766	0.6076	0.50855	0.24175	0.36238	-0.065802	0.12925	0.014529	0.1233	0.015004	0.22545	0.19677	0.32376	0.21697	0.24711	0.3826	0.27437	0.26795	0.10924	0.15955	0.14716	0.14112	0.058496	-0.013518	-0.13328	-0.27109	-0.33601	0.032513	-0.017705	-0.065069	-0.18263	-4.5645e-05	-0.18712	-0.0084663	0.16489	-0.084771	-0.092417	-0.066146	-0.099873	-0.199	-0.14837	0.021316	-0.023898	-0.021123	0.087828	-0.086385	-0.04033
mw = 541.72395; rt	0.31577	0.24291	0.17048	0.56312	0.40514	0.24749	0.2036	-0.089504	0.065252	0.024059	0.13043	0.043171	0.17526	0.16804	0.34112	0.12844	0.19079	0.26442	0.34426	0.25139	0.038623	0.083471	0.050834	0.041901	-0.0077654	-0.12222	-0.19313	-0.20601	-0.20365	0.082862	-0.01289	-0.036553	-0.020465	0.10326	-0.10197	-0.070285	0.20915	-0.13031	-0.2315	-0.2098	-0.22047	-0.35631	-0.1162	0.083623	-0.033922	-0.012467	-0.03783	0.00050927	0.031774
mw = 299.19451; rt	0.18719	0.40417	0.30431	0.32207	0.23224	0.22564	0.13591	0.17968	0.22926	0.1433	0.13052	0.057999	0.09107	0.11819	0.15401	0.028299	0.060235	0.26235	0.25182	0.16823	-0.046657	-0.04253	-0.036468	-0.018325	0.19664	0.1099	0.024477	-0.1132	0.022265	-0.025381	-0.11489	-0.11287	0.074302	0.090281	0.066225	0.050436	0.15029	-0.086943	-0.15276	-0.16777	-0.020846	-0.17954	-0.1397	-0.017379	-0.12369	0.047044	0.081301	0.25811	0.21573
Octanedioic acid	0.25564	0.26722	0.14496	0.42342	0.32512	0.14835	0.23495	0.13112	0.21491	0.17434	0.072815	0.034176	0.030215	0.047963	0.16657	0.073638	0.082511	0.35457	0.3007	0.22275	-0.080823	-0.050074	-0.076748	-0.041937	0.057491	-0.068133	-0.1568	-0.17194	-0.12035	-0.019283	-0.092364	-0.10893	-0.10691	0.056689	0.0040695	0.071492	0.25049	-0.04923	-0.28395	-0.27641	-0.18154	-0.24534	-0.10311	0.035439	-0.064178	0.15141	0.2219	0.1943	0.14267
mw = 239.1451; rt	0.30485	0.39758	0.3345	0.41462	0.31157	0.30408	0.25267	0.11389	0.19045	0.14869	0.14745	0.11669	0.13731	0.15592	0.27653	0.16739	0.16707	0.34138	0.33541	0.2764	0.011349	0.05033	0.026473	0.050349	0.12484	0.034392	-0.066791	-0.10646	-0.024168	-0.015896	-0.10498	-0.11648	-0.063186	0.038896	-0.015549	0.048127	0.20129	-0.032816	-0.20442	-0.20396	-0.11277	-0.2248	-0.11642	0.043064	-0.047802	0.14213	0.22427	0.26747	0.19507
mw = 255.1682; rt	0.3473	0.42133	0.33188	0.46052	0.36684	0.31711	0.29202	0.13277	0.21185	0.15583	0.1833	0.14805	0.17563	0.19455	0.30821	0.20959	0.2055	0.37685	0.37726	0.31597	0.021308	0.063673	0.035953	0.065517	0.12405	0.042364	-0.066093	-0.11397	-0.021055	-0.0028444	-0.086175	-0.10346	-0.059903	0.047945	-0.028842	0.062042	0.22406	-0.026508	-0.18063	-0.17816	-0.10668	-0.20882	-0.14335	0.02546	-0.057913	0.16002	0.24001	0.27877	0.21333
mw = 452.09377; rt	0.35683	0.47349	0.33842	0.51021	0.4547	0.28101	0.38745	0.27024	0.36381	0.25839	0.33006	0.16244	0.2645	0.27599	0.22307	0.1484	0.2571	0.38461	0.22301	0.29892	-0.17287	-0.10522	-0.11373	-0.069636	0.28275	0.23813	0.14718	-0.18986	-0.080068	-0.10768	-0.14105	-0.17261	-0.084139	0.060956	-0.0059228	0.07595	0.24763	0.072585	0.019124	0.00085737	0.059342	-0.054629	-0.069941	0.084981	0.015723	0.18181	0.18498	0.17036	0.20115
mw = 1072.37524; r	0.14536	0.34119	0.21158	0.44661	0.34285	0.075115	0.22085	0.12807	0.13212	-0.013484	0.11567	0.0016411	0.14682	0.14398	0.11211	0.066965	-0.0010446	0.12217	0.076759	0.066772	-0.05671	-0.034051	-0.016682	-0.012726	0.24971	0.15318	0.053162	-0.2382	-0.12611	-0.17882	-0.22189	-0.2529	-0.19938	-0.16821	0.088094	0.061298	0.25321	-0.001196	-0.065008	-0.095854	-0.0038202	-0.12241	-0.17485	-0.066134	-0.078258	-0.03861	-0.05131	0.023396	0.053589
mw = 536.18755; rt	0.20102	0.36892	0.1946	0.46766	0.37459	0.075432	0.25847	0.15761	0.18216	0.019814	0.1294	0.023573	0.18913	0.18139	0.15528	0.10508	0.034968	0.17431	0.10458	0.10131	-0.040508	-0.0061356	0.0071464	0.018888	0.24212	0.14262	0.073072	-0.20329	-0.13942	-0.12877	-0.16517	-0.20056	-0.17318	-0.12086	0.10528	0.13293	0.31751	0.018327	0.00028195	-0.027731	0.0035381	-0.11846	-0.14533	-0.028567	-0.034265	-0.014642	-0.01497	0.026924	0.074006
mw = 244.06728; rt	0.043253	0.11331	-0.064996	0.23633	0.21732	0.12906	0.31183	0.02432	0.055147	0.042768	0.17065	0.13343	-0.0013327	-0.01397	0.026579	-0.037314	0.042018	0.14031	0.32078	0.17036	-0.35888	-0.32597	-0.35942	-0.33574	0.061782	-0.0083974	-0.14754	-0.19168	-0.21811	0.013176	-0.018438	-0.035274	-0.092873	0.051163	-0.13997	0.052747	0.17518	-0.043395	-0.2052	-0.18885	-0.115	-0.096555	-0.073643	-0.0021955	-0.067155	0.21071	0.2432	0.080112	0.05769
Methylenediurea	0.070944	0.099959	0.045879	0.14517	0.14156	0.10864	0.088132	-0.11294	-0.051088	-0.0046585	-0.017608	-0.14564	0.1111	0.12063	0.05854	0.010157	0.019942	0.055228	0.078346	0.1283	0.0032509	0.03986	0.063031	0.023225	0.091445	0.024556	-0.13015	-0.23941	-0.27793	-0.13779	-0.21805	-0.21967	-0.46168	-0.46541	-0.30242	-0.36667	-0.22181	-0.12243	-0.13968	-0.16139	-0.10167	-0.26877	-0.37864	-0.28104	-0.25118	-0.13964	-0.073691	-0.07661	-0.11497
Tris(hydroxymethyl	0.1099	0.13482	0.071293	0.065484	0.055438	0.1388	0.051704	0.041435	0.17389	0.052473	0.26279	0.019942	0.22839	0.22876	0.059808	0.018819	0.036242	0.15464	0.046133	0.093017	-0.10262	-0.036076	-0.060754	-0.077047	0.011612	0.053982	-0.060612	-0.18706	-0.050833	-0.043443	-0.084049	-0.080517	-0.10818	-0.085254	-0.33968	-0.15589	-0.16147	-0.061507	-0.072822	-0.084304	-0.034367	-0.15925	-0.23194	-0.17681	-0.12607	0.07882	-0.029329	-0.0084308	-0.010107
6-Ketoprostaglandi	-0.44911	-0.30646	-0.41116	-0.34438	-0.31534	-0.34428	-0.32913	-0.27769	-0.41518	-0.47233	-0.38273	-0.39942	-0.61503	-0.59093	-0.63882	-0.50252	-0.63484	-0.52256	-0.4668	-0.52195	-0.22645	-0.3002	-0.28029	-0.30447	-0.13163	-0.30882	-0.3688	-0.31733	-0.10266	-0.26161	-0.271	-0.25171	-0.23615	-0.32979	0.03265	-0.19235	-0.10976	-0.054958	-0.079427	-0.087015	-0.17135	-0.18484	-0.1516	-0.36734	-0.29874	-0.37767	-0.27147	-0.17004	-0.2096
mw = 532.31823; rt	-0.59362	-0.29417	-0.29279	-0.15557	-0.10119	-0.36164	-0.094046	-0.34109	-0.43818	-0.35505	-0.38399	-0.4207	-0.62809	-0.64642	-0.66926	-0.50829	-0.59475	-0.52582	-0.35859	-0.55335	-0.35131	-0.39454	-0.34916	-0.32943	-0.15683	-0.26701	-0.40392	-0.34876	-0.3517	-0.34768	-0.34306	-0.34389	-0.29967	-0.28611	0.10161	0.017161	-0.11201	-0.21096	-0.20349	-0.22041	-0.19729	-0.13241	-0.041186	-0.23527	-0.15112	-0.26866	-0.21205	-0.35113	-0.36417
Taurocholic acid	-0.57923	-0.2852	-0.2314	-0.097588	-0.039101	-0.32007	-0.01842	-0.28915	-0.36584	-0.26682	-0.32017	-0.38593	-0.56622	-0.59037	-0.61913	-0.459	-0.52231	-0.43938	-0.28124	-0.5108	-0.34798	-0.38526	-0.33696	-0.3335	-0.10885	-0.20412	-0.3545	-0.32009	-0.35737	-0.32372	-0.32107	-0.32161	-0.26634	-0.24464	0.14759	0.040257	-0.091969	-0.22127	-0.1884	-0.20951	-0.16083	-0.10598	-0.0016879	-0.17898	-0.096458	-0.20813	-0.13932	-0.29019	-0.30345
N-(tert-Butoxycarb	-0.54399	-0.39151	-0.41245	-0.35366	-0.29681	-0.3392	-0.2129	-0.22259	-0.2893	-0.3008	-0.30008	-0.42019	-0.71909	-0.71311	-0.66454	-0.57477	-0.55373	-0.41456	-0.35215	-0.42887	-0.52009	-0.56282	-0.54749	-0.52943	-0.39411	-0.43971	-0.57108	-0.38148	-0.27252	-0.3787	-0.36324	-0.34607	-0.14247	-0.094352	-0.12131	-0.17515	-0.24049	-0.21455	-0.31392	-0.30188	-0.33998	-0.27531	-0.10044	-0.30187	-0.2912	-0.12573	-0.12856	-0.28221	-0.30732
mw = 249.0863; rt	-0.62086	-0.45483	-0.29902	-0.46057	-0.41632	-0.29627	-0.34086	-0.41253	-0.53721	-0.37782	-0.55277	-0.57623	-0.70271	-0.68784	-0.67979	-0.48833	-0.61493	-0.64382	-0.61665	-0.56498	-0.25928	-0.34429	-0.30133	-0.2964	-0.32855	-0.30244	-0.30932	-0.41697	-0.30345	-0.51654	-0.5056	-0.47446	-0.37877	-0.40025	-0.11523	-0.35078	-0.47152	-0.25186	-0.30268	-0.31456	-0.23997	-0.17473	-0.075181	-0.3284	-0.20633	-0.22697	-0.2317	-0.31808	-0.36398
3-Ureidopropionic	-0.63017	-0.43671	-0.39951	-0.43606	-0.42425	-0.46937	-0.37206	-0.28217	-0.39315	-0.39255	-0.45124	-0.47829	-0.71791	-0.70315	-0.68357	-0.56672	-0.70464	-0.61854	-0.53063	-0.61612	-0.41025	-0.48781	-0.44164	-0.40892	-0.31112	-0.36512	-0.37347	-0.23962	-0.09002	-0.39411	-0.35955	-0.33446	-0.066745	-0.092685	0.11821	0.0243	-0.13844	-0.097499	-0.23456	-0.23849	-0.23457	-0.12228	0.082028	-0.18699	-0.10115	-0.1781	-0.21627	-0.24785	-0.31405
mw = 154.03544; rt	-0.62541	-0.41359	-0.39404	-0.40047	-0.39577	-0.47623	-0.35466	-0.31597	-0.42381	-0.41696	-0.48379	-0.50998	-0.71089	-0.69405	-0.68449	-0.5753	-0.71549	-0.64384	-0.53627	-0.62867	-0.40344	-0.48483	-0.42897	-0.39007	-0.27695	-0.33758	-0.3535	-0.27883	-0.10605	-0.42859	-0.4011	-0.37751	-0.13643	-0.1479	0.096983	-0.0080424	-0.157	-0.1002	-0.25301	-0.26298	-0.2239	-0.12882	0.057356	-0.20036	-0.11455	-0.21101	-0.23793	-0.27528	-0.34376
mw = 329.07356; rt	-0.58546	-0.39948	-0.44734	-0.46728	-0.41641	-0.33996	-0.30222	-0.32709	-0.45084	-0.38908	-0.451	-0.64815	-0.76607	-0.76254	-0.73068	-0.61293	-0.645	-0.58658	-0.45105	-0.47848	-0.42441	-0.44738	-0.45257	-0.4435	-0.33276	-0.495	-0.53546	-0.37108	-0.36732	-0.29585	-0.31314	-0.30373	-0.37091	-0.3763	-0.055181	-0.21482	-0.21067	-0.33319	-0.19609	-0.19252	-0.41261	-0.36219	-0.28973	-0.4865	-0.41823	-0.19763	-0.20221	-0.2142	-0.23226
mw = 330.06987; rt	-0.54846	-0.40954	-0.43382	-0.44779	-0.40937	-0.34611	-0.30347	-0.31756	-0.43751	-0.412	-0.46103	-0.66125	-0.75008	-0.75069	-0.70774	-0.60628	-0.62717	-0.56557	-0.43925	-0.4601	-0.42105	-0.43717	-0.44572	-0.44279	-0.35375	-0.52055	-0.56208	-0.36028	-0.36889	-0.30316	-0.32294	-0.3163	-0.37478	-0.37937	-0.058875	-0.20563	-0.2014	-0.33693	-0.17832	-0.1707	-0.45155	-0.40158	-0.33703	-0.51931	-0.449	-0.17718	-0.20196	-0.20262	-0.22581
mw = 192.08053; rt	-0.58246	-0.463	-0.43262	-0.45598	-0.44237	-0.40403	-0.36417	-0.25324	-0.38035	-0.47328	-0.47594	-0.62157	-0.72294	-0.73517	-0.71615	-0.59877	-0.68152	-0.53604	-0.47237	-0.53848	-0.39891	-0.42628	-0.41441	-0.42845	-0.27498	-0.44137	-0.49519	-0.31128	-0.26139	-0.30131	-0.32296	-0.3089	-0.31172	-0.32126	0.041791	-0.11192	-0.16189	-0.34482	-0.18584	-0.1852	-0.36296	-0.35268	-0.2662	-0.4565	-0.38142	-0.18139	-0.26202	-0.21436	-0.24676
mw = 155.06265; rt	-0.564	-0.43401	-0.42277	-0.48333	-0.46938	-0.43098	-0.39146	-0.26892	-0.3981	-0.43761	-0.49548	-0.66606	-0.73648	-0.74183	-0.69981	-0.61376	-0.67298	-0.54718	-0.47927	-0.51531	-0.3729	-0.40055	-0.39749	-0.41085	-0.30035	-0.46986	-0.52069	-0.31874	-0.31672	-0.30286	-0.33053	-0.31658	-0.31765	-0.34143	0.021367	-0.16293	-0.18394	-0.36504	-0.20973	-0.20805	-0.40577	-0.38602	-0.30263	-0.48363	-0.40833	-0.2229	-0.28055	-0.22499	-0.26826
mw = 327.15111; rt	-0.5299	-0.41624	-0.39952	-0.44924	-0.44788	-0.40628	-0.37279	-0.26669	-0.38506	-0.46218	-0.49602	-0.67057	-0.72071	-0.7254	-0.65742	-0.57829	-0.64541	-0.52119	-0.46591	-0.49442	-0.33244	-0.35912	-0.35463	-0.37261	-0.29504	-0.47004	-0.52232	-0.32213	-0.30728	-0.31039	-0.33922	-0.32913	-0.32434	-0.34518	0.035135	-0.16706	-0.15155	-0.35216	-0.18654	-0.18353	-0.4096	-0.39896	-0.3112	-0.47962	-0.40868	-0.22956	-0.25527	-0.19624	-0.23979
mw = 100.0332; rt	-0.54672	-0.46253	-0.44983	-0.43032	-0.42308	-0.37796	-0.3443	-0.26494	-0.37707	-0.4695	-0.49312	-0.63368	-0.73728	-0.74709	-0.71183	-0.6005	-0.67424	-0.5232	-0.4757	-0.51747	-0.40602	-0.42656	-0.42324	-0.43911	-0.29574	-0.476	-0.53705	-0.34509	-0.31829	-0.34517	-0.37295	-0.3621	-0.35927	-0.3611	-0.0074669	-0.1557	-0.17787	-0.35071	-0.20978	-0.2073	-0.41078	-0.40557	-0.31402	-0.49613	-0.41791	-0.17593	-0.24862	-0.21316	-0.23784
mw = 191.08421; rt	-0.58129	-0.45886	-0.42942	-0.4346	-0.42054	-0.41746	-0.36909	-0.2785	-0.39293	-0.47195	-0.4946	-0.63434	-0.72158	-0.73392	-0.71571	-0.60503	-0.69867	-0.532	-0.48987	-0.54619	-0.38519	-0.41369	-0.40181	-0.41249	-0.25856	-0.44044	-0.51194	-0.32526	-0.29125	-0.3016	-0.32996	-0.31798	-0.34611	-0.35179	0.022968	-0.12734	-0.1659	-0.36085	-0.21044	-0.21128	-0.36588	-0.35675	-0.2704	-0.45671	-0.38138	-0.22799	-0.28355	-0.23471	-0.26948
mw = 314.0959; rt	-0.5348	-0.45054	-0.43323	-0.43684	-0.42454	-0.34642	-0.30806	-0.27288	-0.39574	-0.4384	-0.50276	-0.67213	-0.75937	-0.7633	-0.68565	-0.57816	-0.62321	-0.51992	-0.43469	-0.45474	-0.39789	-0.41373	-0.42279	-0.43442	-0.34554	-0.5252	-0.56701	-0.33405	-0.33893	-0.33504	-0.3572	-0.35065	-0.37985	-0.37893	-0.028148	-0.18123	-0.18022	-0.36423	-0.20226	-0.19332	-0.46886	-0.42593	-0.35084	-0.52398	-0.45122	-0.13523	-0.17613	-0.16888	-0.20564
mw = 407.18108; rt	-0.49358	-0.43518	-0.41731	-0.43488	-0.44171	-0.3662	-0.35666	-0.23773	-0.3551	-0.49521	-0.52517	-0.64158	-0.70657	-0.71423	-0.68116	-0.58038	-0.64724	-0.50171	-0.47223	-0.48992	-0.37114	-0.3897	-0.38563	-0.40582	-0.28118	-0.47314	-0.51931	-0.31375	-0.3	-0.34611	-0.37988	-0.36963	-0.34401	-0.35779	0.0059623	-0.14895	-0.16379	-0.33351	-0.17218	-0.17172	-0.4214	-0.41515	-0.36	-0.52641	-0.43717	-0.16073	-0.23038	-0.16523	-0.19964
mw = 409.17375; rt	-0.51234	-0.44854	-0.41527	-0.44833	-0.44947	-0.38508	-0.36161	-0.24242	-0.36756	-0.49356	-0.53773	-0.65196	-0.72589	-0.73374	-0.68709	-0.58442	-0.64534	-0.5073	-0.47593	-0.50139	-0.37258	-0.39435	-0.38992	-0.40695	-0.28576	-0.47198	-0.52261	-0.30241	-0.28969	-0.34001	-0.36953	-0.35947	-0.32987	-0.34433	0.015371	-0.14473	-0.16885	-0.34789	-0.16999	-0.16648	-0.41962	-0.39883	-0.34367	-0.51451	-0.42521	-0.16711	-0.23317	-0.18023	-0.22602
mw = 307.14781; rt	-0.52121	-0.46956	-0.42929	-0.43858	-0.43436	-0.3961	-0.35484	-0.24641	-0.36472	-0.48117	-0.51168	-0.6459	-0.72982	-0.7386	-0.69555	-0.58273	-0.65878	-0.51051	-0.47012	-0.51039	-0.35526	-0.37496	-0.37468	-0.39609	-0.27856	-0.471	-0.50842	-0.30475	-0.28327	-0.32469	-0.34829	-0.33933	-0.33718	-0.35038	0.043605	-0.13531	-0.14107	-0.34678	-0.16931	-0.16734	-0.39944	-0.37855	-0.33114	-0.51064	-0.42238	-0.18128	-0.22383	-0.17637	-0.20655
mw = 292.11395; rt	-0.52059	-0.46121	-0.43196	-0.42177	-0.41659	-0.38334	-0.33354	-0.24802	-0.36131	-0.47876	-0.49365	-0.65269	-0.72128	-0.73063	-0.67071	-0.56524	-0.63785	-0.49228	-0.45319	-0.48865	-0.35473	-0.36983	-0.37307	-0.39153	-0.28128	-0.47607	-0.5162	-0.3193	-0.29663	-0.31754	-0.34066	-0.33531	-0.35796	-0.36214	0.02317	-0.13646	-0.11786	-0.34732	-0.16689	-0.1625	-0.40999	-0.38758	-0.33651	-0.50772	-0.42258	-0.1952	-0.2036	-0.17869	-0.21078
N-Succinyl-L,L-2,6	-0.51368	-0.45518	-0.43468	-0.44036	-0.43799	-0.39013	-0.34852	-0.23655	-0.35701	-0.48628	-0.48496	-0.64141	-0.7061	-0.71554	-0.6735	-0.57432	-0.64603	-0.49247	-0.45829	-0.48666	-0.34783	-0.36245	-0.36936	-0.3909	-0.26872	-0.46878	-0.51169	-0.30856	-0.28507	-0.29343	-0.32194	-0.31398	-0.3479	-0.36061	0.019905	-0.14279	-0.12674	-0.34316	-0.16254	-0.15958	-0.40229	-0.38774	-0.34798	-0.51491	-0.43916	-0.19157	-0.21852	-0.16781	-0.20296
mw = 308.14416; rt	-0.51768	-0.45716	-0.43019	-0.42353	-0.42101	-0.39514	-0.34388	-0.24916	-0.36207	-0.49764	-0.48115	-0.63593	-0.68882	-0.69936	-0.66875	-0.57476	-0.64881	-0.48723	-0.46084	-0.49711	-0.33873	-0.35385	-0.35643	-0.37652	-0.25378	-0.45708	-0.50628	-0.31143	-0.28016	-0.28474	-0.31224	-0.30544	-0.33979	-0.34781	0.029104	-0.12518	-0.10349	-0.32446	-0.14604	-0.1438	-0.38163	-0.37251	-0.31906	-0.48935	-0.40784	-0.21158	-0.21654	-0.17618	-0.21423
mw = 309.14047; rt	-0.51011	-0.46264	-0.43166	-0.41663	-0.41189	-0.39166	-0.33862	-0.23714	-0.34658	-0.48013	-0.48332	-0.64559	-0.7064	-0.71744	-0.65874	-0.55944	-0.63178	-0.47764	-0.4521	-0.4934	-0.33481	-0.34969	-0.35124	-0.37213	-0.26417	-0.45881	-0.49483	-0.30996	-0.28559	-0.30762	-0.32921	-0.32461	-0.34134	-0.34864	0.038023	-0.11922	-0.098093	-0.33955	-0.14845	-0.14387	-0.38976	-0.37218	-0.33019	-0.50005	-0.41333	-0.20906	-0.20622	-0.18314	-0.21315
mw = 165.07898; rt	-0.63836	-0.45665	-0.60587	-0.48324	-0.43687	-0.38116	-0.37502	-0.36113	-0.47683	-0.51207	-0.38208	-0.48307	-0.63614	-0.63094	-0.63731	-0.55859	-0.69282	-0.55164	-0.47451	-0.68139	-0.1095	-0.19296	-0.15942	-0.16176	-0.38658	-0.44097	-0.44395	-0.39771	-0.38039	-0.2669	-0.25996	-0.24363	-0.28477	-0.32258	-0.12146	-0.26401	-0.23836	-0.22175	-0.36492	-0.36945	-0.31319	-0.18055	-0.087138	-0.32361	-0.21937	-0.28054	-0.22227	-0.39297	-0.40479
Methionine sulfoxi	-0.5655	-0.51192	-0.60794	-0.54107	-0.50511	-0.43735	-0.44874	-0.40109	-0.55637	-0.54043	-0.50388	-0.51595	-0.79047	-0.78109	-0.88613	-0.74359	-0.82782	-0.68375	-0.65675	-0.74519	-0.36294	-0.44026	-0.41798	-0.42578	-0.33931	-0.49365	-0.55237	-0.47809	-0.40542	-0.38873	-0.381	-0.36619	-0.28891	-0.31697	-0.12222	-0.30027	-0.32606	-0.16389	-0.26533	-0.2702	-0.33589	-0.21233	-0.19619	-0.466	-0.35632	-0.25521	-0.34155	-0.40468	-0.39136
Asparagine	-0.61196	-0.504	-0.58424	-0.56136	-0.50526	-0.45971	-0.47568	-0.46782	-0.56785	-0.41234	-0.55778	-0.56871	-0.82077	-0.81436	-0.87615	-0.71766	-0.81466	-0.69745	-0.61723	-0.662	-0.37367	-0.43385	-0.41862	-0.40639	-0.41428	-0.54309	-0.57752	-0.45064	-0.47	-0.30469	-0.3163	-0.2961	-0.35382	-0.35419	-0.16802	-0.2816	-0.39073	-0.28381	-0.36661	-0.37103	-0.39712	-0.24608	-0.2472	-0.48889	-0.40954	-0.2542	-0.36063	-0.43056	-0.40294
mw = 193.01495; rt	-0.60071	-0.50343	-0.62778	-0.54087	-0.52516	-0.46705	-0.51882	-0.38981	-0.51582	-0.49847	-0.56915	-0.5118	-0.81392	-0.81131	-0.86523	-0.70613	-0.84526	-0.6666	-0.64978	-0.76096	-0.29167	-0.35975	-0.33915	-0.32979	-0.35157	-0.50587	-0.54328	-0.43849	-0.46737	-0.33966	-0.35118	-0.33714	-0.27826	-0.31182	-0.059314	-0.24417	-0.33143	-0.25841	-0.35266	-0.36265	-0.35888	-0.21205	-0.21807	-0.45658	-0.38722	-0.32653	-0.4457	-0.45681	-0.41698
Methionine	-0.60156	-0.50579	-0.62403	-0.53181	-0.50376	-0.47163	-0.49079	-0.41559	-0.53757	-0.51475	-0.56281	-0.51805	-0.8058	-0.80278	-0.86741	-0.70014	-0.83274	-0.68106	-0.64808	-0.76952	-0.27353	-0.34572	-0.32231	-0.31372	-0.3695	-0.51126	-0.53978	-0.43999	-0.45644	-0.34216	-0.3419	-0.32833	-0.26829	-0.30164	-0.051302	-0.2288	-0.31626	-0.21332	-0.31086	-0.31706	-0.34883	-0.1962	-0.1842	-0.43799	-0.35558	-0.33016	-0.41549	-0.46164	-0.42088
mw = 132.02453; rt	-0.60088	-0.50476	-0.62336	-0.52986	-0.50141	-0.46902	-0.48791	-0.41299	-0.53558	-0.51377	-0.55963	-0.51469	-0.80442	-0.80154	-0.86619	-0.69822	-0.83185	-0.67845	-0.6459	-0.7683	-0.27621	-0.34824	-0.32495	-0.3161	-0.3677	-0.51048	-0.54026	-0.44006	-0.45568	-0.34022	-0.33959	-0.32637	-0.26662	-0.29936	-0.048362	-0.22633	-0.31136	-0.21248	-0.30842	-0.31475	-0.34692	-0.19435	-0.18118	-0.43526	-0.3527	-0.32817	-0.4121	-0.45803	-0.41662
mw = 176.01743; rt	-0.55821	-0.43699	-0.55942	-0.45894	-0.43997	-0.39085	-0.43133	-0.45473	-0.54913	-0.41249	-0.54774	-0.58406	-0.8211	-0.81412	-0.8606	-0.7426	-0.81564	-0.65253	-0.58844	-0.60287	-0.44087	-0.48647	-0.476	-0.46427	-0.34619	-0.53269	-0.61033	-0.5369	-0.54098	-0.35407	-0.40567	-0.39048	-0.46695	-0.43155	-0.23573	-0.35506	-0.4105	-0.35071	-0.44171	-0.45368	-0.45062	-0.36615	-0.37174	-0.56211	-0.50611	-0.25437	-0.39356	-0.41915	-0.39913
2-Methylbutyrylcar	-0.59745	-0.36029	-0.52255	-0.40897	-0.37187	-0.27277	-0.32853	-0.36096	-0.44244	-0.43591	-0.4723	-0.54948	-0.78931	-0.77597	-0.77093	-0.65508	-0.67344	-0.55025	-0.49975	-0.55994	-0.45275	-0.5276	-0.49498	-0.48219	-0.48871	-0.54978	-0.62067	-0.62199	-0.62876	-0.53126	-0.54041	-0.5245	-0.34395	-0.32724	-0.26399	-0.41578	-0.43346	-0.38989	-0.50751	-0.50812	-0.49724	-0.42911	-0.23337	-0.44942	-0.38016	-0.27379	-0.32432	-0.48596	-0.46463
Propionylcarnitine	-0.51357	-0.49044	-0.48322	-0.38119	-0.34449	-0.32236	-0.31535	-0.34708	-0.45993	-0.51635	-0.45519	-0.53329	-0.7662	-0.75698	-0.76286	-0.59924	-0.69107	-0.53282	-0.53926	-0.59684	-0.43151	-0.50769	-0.46477	-0.47753	-0.39132	-0.5012	-0.62015	-0.57942	-0.44337	-0.5391	-0.52932	-0.52305	-0.32221	-0.31605	-0.13666	-0.27276	-0.26016	-0.24073	-0.3551	-0.35312	-0.41291	-0.33121	-0.17525	-0.4109	-0.31547	-0.25263	-0.21689	-0.37016	-0.39045
Hypotaurine	-0.44577	-0.16083	-0.30369	-0.20136	-0.15941	-0.20476	-0.17404	-0.55587	-0.53678	-0.19985	-0.42188	-0.47886	-0.42082	-0.4094	-0.43995	-0.3885	-0.37181	-0.48971	-0.30118	-0.41373	0.010246	-0.073588	-0.037921	-0.025876	-0.35028	-0.32801	-0.3333	-0.48243	-0.67605	-0.16204	-0.16496	-0.1535	-0.24337	-0.2247	-0.20334	-0.37655	-0.41064	-0.26125	-0.36423	-0.35433	-0.2535	-0.12939	-0.017903	-0.14179	-0.12015	-0.31993	-0.31709	-0.50188	-0.42751
mw = 159.12593; rt	-0.39289	-0.2237	-0.48483	0.019142	0.01132	-0.30826	-0.078159	-0.2603	-0.30715	-0.39176	-0.29978	-0.31774	-0.422	-0.42942	-0.4749	-0.43167	-0.49674	-0.27219	-0.32242	-0.64731	0.0014543	-0.060761	-0.031057	-0.028161	-0.11027	-0.23478	-0.314	-0.45496	-0.61494	-0.2323	-0.25048	-0.25956	-0.29314	-0.23649	0.071445	-0.22614	-0.033437	-0.2012	-0.35555	-0.36129	-0.21723	-0.1616	0.052258	-0.081753	-0.01348	-0.31534	-0.27729	-0.49063	-0.49766
Dimethylethanolami	-0.10728	-0.066363	-0.11011	0.028883	0.0040545	0.041504	0.043938	-0.30431	-0.28137	-0.29831	-0.24021	-0.35548	-0.44162	-0.43758	-0.41382	-0.34177	-0.31674	-0.26141	-0.1823	-0.20184	-0.35617	-0.38955	-0.38782	-0.39077	-0.40959	-0.46654	-0.57021	-0.56157	-0.50337	-0.4521	-0.49646	-0.49066	-0.28736	-0.16154	-0.25727	-0.29655	-0.29094	-0.14411	-0.38242	-0.36324	-0.47351	-0.49321	-0.25025	-0.32105	-0.29432	0.048563	-0.048421	-0.18348	-0.12636
mw = 261.15778; rt	-0.27153	-0.020165	-0.25193	0.023946	0.054757	0.0026366	0.021457	-0.29061	-0.29581	-0.21153	-0.061617	-0.21543	-0.38557	-0.39309	-0.4699	-0.39944	-0.3637	-0.22384	-0.14887	-0.36333	-0.31552	-0.35293	-0.3177	-0.31709	-0.24953	-0.31093	-0.46319	-0.6962	-0.75989	-0.39546	-0.43159	-0.437	-0.29206	-0.1955	-0.25654	-0.38118	-0.3552	-0.13409	-0.39407	-0.40839	-0.31106	-0.28301	-0.22191	-0.3082	-0.26283	-0.28303	-0.22609	-0.44643	-0.32899
Thiamine	-0.30727	-0.12169	-0.19625	0.13207	0.12344	-0.0026418	0.097124	-0.43805	-0.37214	-0.30689	-0.36861	-0.44176	-0.46311	-0.4781	-0.38696	-0.33019	-0.29415	-0.28037	-0.22195	-0.35693	-0.12607	-0.14699	-0.1183	-0.11042	-0.20525	-0.27012	-0.40383	-0.60818	-0.74364	-0.50195	-0.52705	-0.5474	-0.53316	-0.38348	-0.23899	-0.33033	-0.26005	-0.26042	-0.36066	-0.36075	-0.28916	-0.26512	-0.2162	-0.28882	-0.21503	-0.24194	-0.083027	-0.43304	-0.34892
Imidazoleacetic ac	-0.4834	-0.42518	-0.34846	-0.4435	-0.3961	-0.22484	-0.27346	0.029435	-0.043578	-0.36515	-0.23288	-0.095472	-0.34175	-0.35609	-0.37685	-0.19252	-0.38633	-0.1859	-0.21836	-0.43502	-0.09836	-0.13948	-0.11903	-0.10237	0.03151	0.022543	0.0078308	0.079915	0.19808	-0.14213	-0.093932	-0.083081	-0.031289	-0.072024	0.12054	0.10871	-0.027729	-0.26818	-0.19106	-0.19066	0.053482	0.17346	0.11079	-0.055573	-0.017087	-0.079067	-0.050132	-0.053581	-0.12989
1-Vinylimidazole	-0.35424	-0.5004	-0.59276	-0.34652	-0.28643	-0.27584	-0.32541	-0.051119	0.033974	-0.2042	-0.2644	-0.18375	-0.24675	-0.26716	-0.31857	-0.14115	-0.32775	-0.11036	-0.27342	-0.39456	0.027038	0.0097147	0.030788	0.030134	-0.21007	-0.17037	-0.12246	0.017815	-0.15212	-0.009172	0.03727	0.039556	0.050199	-0.022611	-0.071328	0.13305	-0.0026845	-0.3421	-0.26877	-0.24086	-0.10567	0.052255	0.10385	-0.042348	0.001638	-0.021042	-0.15375	-0.31936	-0.31176
Histamine	-0.35561	-0.50152	-0.59319	-0.34759	-0.28735	-0.27916	-0.32822	-0.052464	0.032179	-0.20558	-0.26578	-0.1867	-0.24877	-0.2692	-0.32057	-0.14342	-0.33064	-0.11291	-0.27471	-0.39702	0.026286	0.008575	0.029889	0.029322	-0.21155	-0.17221	-0.12437	0.01677	-0.153	-0.0094038	0.036782	0.039217	0.049551	-0.023902	-0.070109	0.13276	-0.0039557	-0.34394	-0.27079	-0.2429	-0.10731	0.05093	0.102	-0.044527	-0.00036936	-0.024117	-0.15741	-0.32146	-0.31403
Carnitine	-0.24654	-0.27202	-0.24284	-0.083538	0.017009	-0.29696	-0.12954	-0.3633	-0.33799	-0.20748	-0.19282	-0.24876	-0.34019	-0.33798	-0.39316	-0.32245	-0.31058	-0.40048	-0.1969	-0.30561	-0.32048	-0.37967	-0.34286	-0.30092	-0.2435	-0.304	-0.33087	-0.18305	-0.19547	-0.055521	-0.025822	-0.017685	-0.026475	-0.019386	0.055337	-0.07247	-0.14754	-0.069569	-0.14522	-0.12932	-0.13206	-0.036953	0.12954	-0.021644	0.034534	-0.31618	-0.27523	-0.33157	-0.29406
2-Aminoadipic acid	-0.44387	-0.39872	-0.50892	-0.52285	-0.4035	-0.39078	-0.29907	-0.20898	-0.28003	-0.16265	-0.25007	-0.26348	-0.4274	-0.4252	-0.537	-0.4302	-0.47485	-0.42126	-0.30535	-0.50193	-0.078792	-0.14858	-0.12022	-0.10921	-0.32545	-0.30193	-0.24999	-0.0066966	-0.1502	0.039961	0.070808	0.11025	0.17417	0.11715	0.018264	0.066472	-0.27642	0.012206	-0.081146	-0.07107	-0.086863	0.094098	0.073479	-0.14634	-0.09292	-0.00029103	-0.12723	-0.20057	-0.17762
mw = 205.03273; rt	-0.4751	-0.39375	-0.56956	-0.50617	-0.41383	-0.4306	-0.36406	-0.24514	-0.34514	-0.25577	-0.31372	-0.32733	-0.46736	-0.46689	-0.61598	-0.49973	-0.57965	-0.50333	-0.362	-0.56646	-0.11086	-0.18158	-0.14883	-0.14399	-0.29391	-0.33948	-0.29641	-0.066476	-0.21845	0.030197	0.025473	0.067698	0.045447	-0.03679	0.014837	0.01153	-0.30554	-0.024707	-0.13982	-0.13755	-0.14684	-0.0049402	-0.06076	-0.27329	-0.20094	-0.077417	-0.26546	-0.26239	-0.24179
Aspartic acid	-0.35612	-0.25276	-0.4718	-0.51687	-0.37892	-0.51403	-0.43411	-0.2877	-0.43905	-0.15984	-0.38577	-0.27262	-0.51157	-0.49912	-0.60844	-0.43109	-0.53104	-0.56597	-0.5016	-0.47458	-0.10965	-0.19228	-0.15298	-0.11721	-0.24977	-0.29473	-0.2032	-0.037104	-0.084163	-0.010523	0.026761	0.048894	-0.024742	-0.10993	-0.062295	0.024497	-0.18242	0.064854	0.017768	0.016982	-0.083799	0.10823	7.0304e-05	-0.21699	-0.11829	-0.24297	-0.31132	-0.39024	-0.34788
Glutamic acid	-0.32893	-0.39731	-0.40256	-0.51298	-0.44785	-0.53982	-0.54501	-0.36064	-0.43489	-0.19142	-0.42196	-0.34232	-0.56844	-0.54647	-0.54878	-0.44311	-0.60809	-0.57156	-0.37591	-0.52911	-0.077753	-0.13533	-0.11389	-0.088286	-0.29548	-0.41094	-0.29078	0.016705	-0.0014682	0.071951	0.07707	0.10756	0.050386	-0.041488	0.14872	0.11501	-0.12917	-0.035097	-0.1441	-0.14127	-0.17706	0.077281	-0.037643	-0.21832	-0.19392	-0.23474	-0.30979	-0.23239	-0.24093
Vinylglycine	-0.34946	-0.40693	-0.39465	-0.52088	-0.45424	-0.56788	-0.5342	-0.36271	-0.44117	-0.16012	-0.41292	-0.33675	-0.54988	-0.53115	-0.54378	-0.44755	-0.59713	-0.57361	-0.36689	-0.5399	-0.052478	-0.10709	-0.085423	-0.060986	-0.25528	-0.36068	-0.25922	0.042335	0.011685	0.094827	0.10218	0.13195	0.0814	-0.0094687	0.17452	0.14213	-0.10248	-0.010446	-0.11445	-0.11245	-0.12621	0.12671	0.0065331	-0.1715	-0.15081	-0.22672	-0.29654	-0.24483	-0.25775
mw = 246.05061; rt	-0.23696	-0.033543	0.10754	-0.21346	-0.25488	-0.11693	-0.20072	-0.20387	-0.246	-0.025086	-0.36982	-0.29801	-0.25622	-0.2274	-0.22985	-0.18214	-0.21732	-0.27931	-0.2264	-0.17788	-0.10041	-0.15608	-0.12138	-0.082844	-0.26806	-0.19302	-0.1979	-0.1273	-0.05183	-0.12722	-0.13139	-0.10453	-0.03303	0.0053688	0.12311	-0.095048	-0.25702	-0.065912	-0.16772	-0.17305	-0.15684	-0.14247	0.12948	0.028846	0.057293	0.024819	-0.12762	-0.040764	-0.11172
mw = 268.03252; rt	-0.23836	-0.020813	0.10145	-0.1913	-0.23161	-0.11249	-0.18494	-0.16572	-0.22004	-0.015962	-0.36235	-0.27871	-0.24481	-0.21728	-0.21775	-0.16136	-0.21035	-0.25707	-0.20252	-0.17819	-0.10634	-0.1568	-0.12328	-0.076498	-0.23615	-0.17586	-0.16991	-0.093639	-0.027749	-0.085712	-0.090949	-0.06532	-0.034306	0.0056261	0.16738	-0.04967	-0.2081	-0.064877	-0.14986	-0.15558	-0.13457	-0.1167	0.13063	0.029854	0.067762	0.040948	-0.11508	-0.016282	-0.090286
mw = 489.06603; rt	-0.54171	-0.20215	-0.28502	-0.16963	-0.12227	-0.25864	-0.12374	-0.35968	-0.3308	-0.27741	-0.29012	-0.36878	-0.2292	-0.23094	-0.27673	-0.35582	-0.27489	-0.37171	-0.15758	-0.40682	-0.10791	-0.17993	-0.11244	-0.0547	-0.32833	-0.27347	-0.18159	-0.076428	-0.27483	0.035882	0.04627	0.078244	-0.01046	0.05987	0.009573	-0.086567	-0.20859	-0.05278	-0.14784	-0.14426	-0.15814	-0.054758	0.22663	0.076898	0.13241	-0.14427	-0.11257	-0.2858	-0.34017
Inosine-5'-monopho	-0.5485	-0.21261	-0.29637	-0.15969	-0.13081	-0.18058	-0.12612	-0.39449	-0.3664	-0.32907	-0.33894	-0.42455	-0.29774	-0.29626	-0.33559	-0.39684	-0.3223	-0.3686	-0.23228	-0.41769	-0.11789	-0.18293	-0.12046	-0.076402	-0.32019	-0.28472	-0.28401	-0.27084	-0.44	-0.12182	-0.14063	-0.11412	-0.20506	-0.12384	-0.13111	-0.3169	-0.36722	-0.13628	-0.24574	-0.25249	-0.21271	-0.16023	0.050531	-0.078097	-0.045626	-0.21242	-0.17389	-0.33439	-0.36833
mw = 136.03853; rt	-0.56327	-0.21795	-0.32504	-0.27252	-0.2299	-0.22837	-0.21424	-0.32213	-0.32847	-0.31899	-0.33229	-0.37586	-0.31189	-0.30395	-0.34969	-0.40193	-0.32874	-0.37831	-0.23208	-0.42273	-0.13614	-0.20738	-0.14813	-0.1021	-0.36651	-0.31214	-0.26192	-0.17379	-0.3436	-0.064332	-0.074214	-0.035957	-0.10231	-0.055551	-0.095341	-0.25226	-0.36649	-0.1319	-0.24924	-0.25475	-0.225	-0.13275	0.065432	-0.079738	-0.040689	-0.17531	-0.19517	-0.2999	-0.3531
mw = 294.2157; rt	-0.48274	-0.37089	-0.30946	-0.38506	-0.35005	-0.34921	-0.25934	-0.20802	-0.32298	-0.26062	-0.3699	-0.29954	-0.49645	-0.49051	-0.4839	-0.31716	-0.39565	-0.51021	-0.53647	-0.46224	-0.16046	-0.23999	-0.19582	-0.20066	-0.33138	-0.26645	-0.23768	-0.053791	-0.010762	-0.31582	-0.21787	-0.21057	0.11642	0.0064852	0.10533	0.017647	-0.088162	0.10559	0.11368	0.12336	-0.10889	0.022004	0.21662	-0.057784	0.11812	-0.067325	-0.10348	-0.22201	-0.22368
mw = 317.12841; rt	-0.71593	-0.50909	-0.4825	-0.43094	-0.35813	-0.40426	-0.23045	-0.19631	-0.32138	-0.19257	-0.31781	-0.30098	-0.5295	-0.52879	-0.5894	-0.43806	-0.5465	-0.46895	-0.42297	-0.60468	-0.22373	-0.30191	-0.26869	-0.24704	-0.20721	-0.2204	-0.19874	-0.059514	-0.11164	-0.073364	0.0015093	0.019009	0.053582	0.0076805	0.28379	0.092752	-0.013165	-0.053753	-0.051551	-0.048586	-0.02874	0.11876	0.40485	0.10383	0.22377	-0.066093	-0.07431	-0.22567	-0.26757
Ethanolamine	-0.39656	-0.36607	-0.13741	-0.41013	-0.37453	-0.31803	-0.31775	-0.31897	-0.33864	-0.22113	-0.43896	-0.49624	-0.62007	-0.60169	-0.52224	-0.39906	-0.43416	-0.55362	-0.43402	-0.36243	-0.33968	-0.39441	-0.36398	-0.36389	-0.52093	-0.49393	-0.42089	-0.14085	-0.07699	-0.39458	-0.3482	-0.31445	-0.023348	-0.055451	0.013181	-0.030593	-0.26019	-0.050622	-0.15177	-0.14167	-0.35248	-0.22045	-0.016429	-0.23326	-0.12425	-0.061414	-0.073054	-0.11116	-0.10929
Choline	-0.5101	-0.34327	-0.25665	-0.16945	-0.21124	-0.24256	-0.20894	-0.23816	-0.32063	-0.29523	-0.31026	-0.39417	-0.50444	-0.50101	-0.44303	-0.3921	-0.43772	-0.4652	-0.48473	-0.49456	-0.31219	-0.39021	-0.33285	-0.32907	-0.32265	-0.30898	-0.30317	-0.26806	-0.15652	-0.4242	-0.3786	-0.37288	-0.0021445	-0.034002	0.041076	-0.13554	-0.13092	-0.0015268	-0.091176	-0.091844	-0.2357	-0.18732	0.17064	-0.03941	0.060071	-0.16202	-0.19758	-0.31335	-0.3179
mw = 242.17629; rt	-0.50762	-0.34418	-0.24134	-0.31685	-0.33116	-0.30338	-0.27614	-0.13942	-0.25564	-0.27021	-0.28311	-0.33524	-0.44996	-0.44926	-0.42061	-0.34623	-0.39743	-0.44309	-0.46137	-0.49289	-0.26732	-0.35064	-0.28714	-0.28273	-0.3124	-0.23148	-0.16453	-0.12895	0.0019807	-0.36283	-0.29059	-0.27411	0.083355	0.02772	0.089145	-0.060958	-0.15853	0.037096	-0.0195	-0.018138	-0.15847	-0.063312	0.19699	-0.021391	0.078114	-0.09082	-0.17633	-0.27872	-0.29468
mw = 587.10307; rt	-0.0014895	-0.051784	-0.29793	-0.20968	-0.1896	-0.2287	-0.2805	-0.33157	-0.31013	-0.38986	-0.32722	-0.27549	-0.20768	-0.20394	-0.31425	-0.21835	-0.27711	-0.32642	-0.42702	-0.30618	0.2948	0.25039	0.2448	0.23169	-0.073804	-0.13306	-0.17096	-0.22223	-0.20774	-0.14235	-0.12218	-0.13509	-0.27341	-0.31886	-0.21731	-0.27699	-0.11531	-0.00095201	-0.027931	-0.007238	-0.039464	-0.062763	-0.15551	-0.24684	-0.18848	-0.35762	-0.2912	-0.34588	-0.28756
mw = 123.04501; rt	-0.23322	-0.27616	-0.29255	-0.037426	0.0013304	-0.15781	0.005757	-0.29831	-0.29513	-0.2544	-0.21896	-0.26065	-0.19181	-0.20343	-0.181	-0.036111	-0.15348	-0.17784	-0.28042	-0.29063	0.50625	0.45845	0.45395	0.43527	0.15615	0.089745	0.075629	-0.10203	-0.11127	0.0043174	0.049115	0.020292	-0.36527	-0.33605	0.072804	-0.16357	0.052834	0.028272	0.075756	0.090453	0.23171	0.24358	0.13825	0.02832	0.082668	-0.34618	0.020411	-0.22345	-0.19286
mw = 123.05124; rt	-0.24271	-0.27499	-0.277	-0.029719	0.0043963	-0.16521	0.011525	-0.30294	-0.30872	-0.26245	-0.22386	-0.27673	-0.20504	-0.21956	-0.1928	-0.048813	-0.16147	-0.19397	-0.28959	-0.29698	0.48577	0.43789	0.43093	0.414	0.16725	0.10019	0.069827	-0.12902	-0.13739	-0.027089	0.015264	-0.015371	-0.39308	-0.36026	0.073612	-0.19503	0.023204	0.0073137	0.063579	0.077223	0.22711	0.23427	0.10657	0.0027203	0.05386	-0.36147	-0.0076164	-0.24178	-0.20515
mw = 173.99444; rt	-0.43561	-0.29293	-0.38423	-0.27139	-0.35176	-0.55263	-0.60793	-0.11688	-0.17609	-0.27408	-0.34787	-0.40962	-0.42165	-0.4256	-0.43193	-0.52038	-0.62284	-0.32051	-0.51995	-0.59388	0.054587	-0.032922	0.01308	-0.0053516	-0.026467	-0.12457	-0.096287	-0.16566	-0.1851	-0.13619	-0.17703	-0.15335	-0.14332	-0.23074	0.10037	-0.13719	-0.10358	-0.26765	-0.41521	-0.43096	-0.11627	-0.14291	-0.019863	-0.13	-0.17407	-0.52968	-0.58777	-0.46436	-0.50808
mw = 272.07713; rt	-0.42221	-0.33618	-0.48097	-0.2171	-0.27671	-0.55321	-0.47034	-0.14646	-0.16259	-0.34421	-0.27198	-0.31824	-0.37151	-0.38731	-0.38017	-0.40479	-0.56839	-0.28628	-0.46612	-0.59035	0.14833	0.067259	0.10857	0.075903	-0.059398	-0.13382	-0.13345	-0.15848	-0.17061	-0.10799	-0.10937	-0.093878	-0.063923	-0.13098	0.11569	0.0076584	-0.0013709	-0.064384	-0.28871	-0.29311	-0.012514	-0.010137	0.057083	-0.093982	-0.08355	-0.50334	-0.44012	-0.44869	-0.45171
mw = 136.0385; rt	-0.395	-0.24991	-0.46707	-0.28429	-0.33426	-0.59504	-0.53802	-0.12361	-0.19418	-0.30899	-0.32307	-0.32565	-0.38622	-0.38893	-0.38406	-0.41117	-0.58548	-0.37693	-0.44318	-0.55093	0.16142	0.072206	0.11172	0.079024	-0.0702	-0.15171	-0.098602	-0.08062	-0.10294	-0.12947	-0.15087	-0.11747	-0.11478	-0.2239	0.11063	-0.018349	-0.059369	-0.081716	-0.33846	-0.35558	-0.053177	-0.095773	-0.017063	-0.14184	-0.142	-0.51122	-0.52424	-0.43933	-0.45181
mw = 294.05923; rt	-0.40056	-0.31761	-0.42686	-0.30209	-0.36405	-0.62267	-0.58783	-0.10911	-0.16669	-0.31121	-0.31265	-0.32655	-0.35342	-0.36089	-0.37171	-0.40778	-0.59736	-0.32936	-0.45795	-0.57967	0.090756	0.00023557	0.056322	0.021317	-0.031494	-0.10848	-0.073332	-0.074024	-0.046651	-0.076457	-0.10113	-0.064222	-0.031277	-0.13632	0.16311	0.030447	-0.059694	-0.052253	-0.30695	-0.32133	-0.0026211	-0.0086202	0.014561	-0.12488	-0.10837	-0.48704	-0.51576	-0.3987	-0.43604
mw = 126.1157; rt	-0.20992	0.022916	0.048354	-0.0082933	0.01685	-0.043456	-0.0090499	-0.25216	-0.30939	-0.34051	-0.1739	-0.20783	-0.24439	-0.22531	-0.22294	-0.16207	-0.2004	-0.30157	-0.21611	-0.29195	-0.13221	-0.16578	-0.12756	-0.058175	-0.053902	-0.11817	-0.20524	-0.095401	0.14734	-0.2911	-0.287	-0.28945	0.04568	0.069091	-0.062464	0.010154	-0.060025	0.11969	0.073654	0.062432	-0.050985	-0.027132	0.082843	-0.025929	0.07905	-0.24233	-0.069198	-0.13393	-0.22838
Glycerol 3-phospha	-0.35799	-0.24315	-0.12208	-0.22554	-0.21362	-0.12138	-0.17189	-0.21706	-0.31259	-0.25836	-0.13885	-0.15004	-0.21844	-0.19551	-0.4021	-0.30897	-0.35927	-0.42677	-0.40106	-0.53108	-0.2657	-0.30276	-0.2416	-0.20996	0.074877	0.049183	0.026982	-0.1517	0.11762	-0.24811	-0.23881	-0.21363	-0.063407	-0.067597	0.1528	-0.11847	-0.099538	0.32875	0.12972	0.088855	0.15365	0.17048	0.31687	0.11942	0.22487	-0.10917	-0.089617	-0.082803	-0.1323
mw = 217.07161; rt	-0.31042	-0.28812	-0.14207	-0.21415	-0.18654	-0.18394	-0.17788	-0.2149	-0.29701	-0.20177	-0.081058	-0.12989	-0.17193	-0.15391	-0.3822	-0.28263	-0.34572	-0.41365	-0.39837	-0.53743	-0.19946	-0.21629	-0.17346	-0.1375	0.074722	0.050471	0.047093	-0.091003	0.15844	-0.14151	-0.12225	-0.10071	-0.00013382	-0.013906	0.21023	-0.038109	-0.029663	0.38956	0.22115	0.1865	0.19748	0.23978	0.34446	0.14816	0.24307	-0.10023	-0.091215	-0.096539	-0.13055
mw = 186.08925; rt	-0.17212	-0.084475	0.021172	-0.0094902	-0.012212	-0.11542	-0.14094	0.0047786	0.037167	-0.044251	-0.10055	0.098617	0.037942	0.025791	-0.070016	-0.028571	-0.031192	0.073255	-0.19502	-0.28376	0.22345	0.22388	0.2178	0.24781	0.24548	0.25525	0.13253	0.061632	0.071018	0.11253	0.14969	0.12407	0.18392	0.19043	0.13296	0.067647	0.11692	-0.16899	0.056818	0.035503	0.30554	0.3787	0.22113	0.17203	0.19351	-0.24362	-0.16972	-0.16832	-0.19819
2,6-Dimethylpyrazi	-0.31836	-0.35145	-0.17129	-0.072428	-0.054953	0.063803	-0.04338	0.13006	0.16863	0.14714	0.13144	0.11834	0.12233	0.099734	0.041968	0.11357	0.032069	0.1315	0.059254	-0.24544	0.19683	0.20925	0.21081	0.1803	0.21738	0.25739	0.31673	0.2308	0.066687	0.29144	0.32148	0.32331	0.23022	0.11331	0.35393	0.15269	0.19693	-0.15461	0.0075696	0.0012689	0.29682	0.3613	0.47147	0.39871	0.36104	-0.0149	0.036034	-0.0099974	-0.0077372
N-Methylhistamine	-0.31713	-0.34963	-0.17419	-0.07121	-0.054279	0.069221	-0.043476	0.13043	0.16718	0.14423	0.13253	0.12287	0.12263	0.099327	0.04297	0.11487	0.032108	0.13358	0.060479	-0.24427	0.19421	0.20663	0.2081	0.1778	0.21607	0.25653	0.31231	0.22504	0.06129	0.28993	0.31908	0.3206	0.2313	0.11501	0.34601	0.15075	0.19828	-0.15606	0.0041139	-0.0017379	0.29585	0.35899	0.46977	0.39782	0.35964	-0.013745	0.035204	-0.015134	-0.010898
mw = 403.13534; rt	-0.19141	-0.31239	-0.23529	-0.24235	-0.25005	-0.51904	-0.48894	-0.056796	-0.1513	-0.10591	-0.19291	-0.11758	-0.092891	-0.087535	-0.16188	-0.13852	-0.31251	-0.2396	-0.42944	-0.46791	0.31323	0.27737	0.29409	0.31139	0.14103	0.08438	0.24984	0.26589	0.32958	0.27298	0.2887	0.3079	0.12059	-0.00772	0.34449	0.19471	0.18007	0.094581	0.11454	0.10834	0.20774	0.29552	0.30755	0.20675	0.25131	-0.34641	-0.3811	-0.24954	-0.33716
Hypoxanthine	-0.34453	-0.40376	-0.30731	-0.17343	-0.18456	-0.45328	-0.28673	0.011417	-0.044228	-0.070877	-0.1695	-0.15773	-0.167	-0.17575	-0.20822	-0.18073	-0.33679	-0.16187	-0.33959	-0.50062	0.28299	0.26262	0.2771	0.26574	0.25586	0.13467	0.28413	0.36249	0.31617	0.22385	0.23613	0.2591	0.025932	-0.035551	0.45467	0.29283	0.26332	0.12372	0.099774	0.084271	0.26678	0.30399	0.37118	0.22687	0.2825	-0.19567	-0.090111	-0.066752	-0.17518
mw = 326.13411; rt	-0.35357	-0.41067	-0.33154	-0.24763	-0.24686	-0.41846	-0.31911	0.05065	-0.028642	-0.084355	-0.17836	-0.13917	-0.17956	-0.17944	-0.21383	-0.14762	-0.33108	-0.16098	-0.39186	-0.48502	0.32207	0.28876	0.30648	0.28966	0.24249	0.15743	0.32862	0.33754	0.30122	0.1799	0.20342	0.22827	0.017123	-0.062602	0.43068	0.24058	0.20499	0.097075	0.084987	0.063741	0.28961	0.33711	0.34759	0.1816	0.25709	-0.19045	-0.082788	-0.034411	-0.14769
mw = 151.04948; rt	-0.27165	-0.38968	-0.17655	-0.19263	-0.18568	-0.34595	-0.32001	-0.063663	-0.15627	-0.064251	-0.15582	-0.098616	-0.12189	-0.12079	-0.23349	-0.16819	-0.30579	-0.24857	-0.4302	-0.45305	0.20089	0.1891	0.20471	0.2184	0.3568	0.25224	0.38446	0.27327	0.37345	0.11899	0.13173	0.14651	-0.060157	-0.12226	0.36981	0.17946	0.19749	0.16319	0.18082	0.15238	0.35512	0.38012	0.36028	0.22477	0.29955	-0.22016	-0.13496	-0.084136	-0.17969
mw = 283.09181; rt	-0.25699	-0.34814	-0.12166	-0.22895	-0.22835	-0.33451	-0.33366	-0.068904	-0.1779	-0.032469	-0.16164	-0.08489	-0.080188	-0.077577	-0.17428	-0.13675	-0.24679	-0.26232	-0.38885	-0.41529	0.25858	0.232	0.25309	0.25816	0.31585	0.25051	0.42056	0.35036	0.42102	0.17279	0.188	0.2127	0.035611	-0.037634	0.38931	0.18562	0.16881	0.22156	0.22628	0.20014	0.36931	0.39953	0.4056	0.27334	0.34779	-0.17002	-0.10815	-0.038282	-0.13584
mw = 195.08686; rt	-0.14399	-0.21286	0.024706	-0.0065842	-0.0050633	-0.24975	-0.17326	-0.18585	-0.23133	0.035425	-0.12656	-0.11508	0.00031382	-0.0043375	-0.12002	-0.083863	-0.19286	-0.22614	-0.3096	-0.27777	0.1037	0.091949	0.1225	0.13575	0.3455	0.28046	0.34263	0.0754	0.24545	0.053922	0.056503	0.06278	-0.091776	-0.11318	0.24213	0.118	0.19957	0.23774	0.2393	0.21202	0.36265	0.32551	0.32608	0.24049	0.31348	-0.23951	-0.080387	-0.10311	-0.13172
Guanine	-0.16642	-0.25317	-0.025414	-0.073969	-0.060095	-0.27071	-0.21508	-0.19743	-0.25555	-0.01068	-0.17004	-0.11127	-0.031396	-0.030566	-0.17197	-0.094191	-0.22393	-0.27873	-0.36779	-0.33111	0.09064	0.077936	0.1101	0.12733	0.31076	0.24836	0.32291	0.10259	0.27391	0.047762	0.057161	0.067759	-0.075231	-0.11796	0.24572	0.11082	0.16698	0.25502	0.25609	0.22844	0.34975	0.33692	0.34563	0.23303	0.32559	-0.23151	-0.11076	-0.11468	-0.1583
mw = 196.10725; rt	-0.16818	-0.26349	-0.030197	-0.081681	-0.073062	-0.27447	-0.2298	-0.1846	-0.23401	0.0037325	-0.14256	-0.11038	-0.016371	-0.020506	-0.14686	-0.092811	-0.21305	-0.24534	-0.3382	-0.32523	0.12552	0.11133	0.14517	0.1511	0.31568	0.26021	0.34494	0.1117	0.25785	0.088085	0.094459	0.10626	-0.045281	-0.085091	0.26101	0.1241	0.17677	0.23929	0.24647	0.22042	0.36347	0.35111	0.34518	0.23871	0.32143	-0.23352	-0.10128	-0.10493	-0.14526
Inosine	-0.28667	-0.36357	-0.24362	-0.13923	-0.16432	-0.36323	-0.25823	0.074464	0.032492	-0.0048219	-0.12257	-0.14346	-0.16415	-0.16963	-0.18414	-0.15398	-0.29769	-0.0804	-0.3306	-0.4392	0.26862	0.26428	0.26634	0.24527	0.29992	0.15923	0.28976	0.33011	0.30671	0.18462	0.18038	0.20109	-0.015072	-0.068061	0.41161	0.24099	0.24729	0.09228	0.070138	0.047821	0.26002	0.26564	0.30008	0.1828	0.2223	-0.1791	-0.046976	0.0030435	-0.096664
mw = 312.11846; rt	-0.32319	-0.36511	-0.28184	-0.10505	-0.1391	-0.38947	-0.23622	0.003723	-0.029331	-0.069807	-0.19468	-0.21114	-0.20844	-0.21255	-0.18279	-0.17965	-0.31154	-0.096195	-0.32313	-0.43093	0.33063	0.31851	0.31446	0.29262	0.26102	0.12468	0.25467	0.25679	0.18666	0.13476	0.12285	0.14054	-0.1315	-0.14459	0.34796	0.14961	0.19529	0.00051907	-0.027531	-0.047949	0.19326	0.20979	0.2193	0.11335	0.14667	-0.20756	-0.051469	-0.044277	-0.1656
mw = 558.14366; rt	-0.22482	-0.2457	-0.13887	-0.13987	-0.16847	-0.34222	-0.23195	0.1364	0.096026	0.08988	-0.023213	-0.078712	-0.056671	-0.061984	-0.029395	-0.093524	-0.13981	-0.015823	-0.19747	-0.28583	0.30176	0.29505	0.30058	0.29557	0.25836	0.19783	0.36837	0.4683	0.4154	0.29488	0.30278	0.32768	0.15495	0.12372	0.42023	0.31968	0.26654	0.163	0.15196	0.13758	0.28668	0.31575	0.35496	0.28066	0.26405	-0.063553	0.035261	0.10346	-0.012727
Adenine	-0.11987	-0.19679	0.036889	0.035167	0.070043	-0.2474	-0.10694	-0.027951	-0.060101	0.14804	-0.063774	0.039763	0.20139	0.18721	0.0046084	0.043104	-0.029849	-0.052159	-0.21625	-0.2191	0.37075	0.36825	0.36536	0.40377	0.37515	0.34806	0.52938	0.39372	0.34269	0.36128	0.39665	0.39822	0.09323	0.077004	0.38212	0.26934	0.2379	0.092619	0.30051	0.28563	0.43052	0.43578	0.46237	0.40456	0.46743	-0.16364	-0.13504	-0.12235	-0.16527
Adenosine	-0.062815	-0.20335	-0.021068	-0.092114	-0.085578	-0.31919	-0.27658	-0.047052	-0.12977	-0.0098507	-0.13003	0.016909	0.055044	0.070029	0.021543	0.057468	-0.10386	-0.15627	-0.25598	-0.24174	0.26074	0.23108	0.25338	0.2895	0.23229	0.18897	0.34782	0.38759	0.51821	0.31965	0.34322	0.3582	0.18042	0.090009	0.36227	0.26198	0.24585	0.20598	0.24782	0.24133	0.30115	0.39055	0.39483	0.32311	0.38616	-0.17497	-0.15488	-0.0058235	-0.12034
mw = 252.00122; rt	-0.037197	-0.01742	0.078877	0.096805	0.10372	-0.039258	0.071868	0.058181	0.038348	0.088819	0.060375	0.21075	0.28366	0.28764	0.0852	0.12988	0.011204	0.024774	-0.11665	-0.18416	0.3657	0.4085	0.40516	0.44193	0.626	0.52359	0.63362	0.39309	0.40071	0.23965	0.24697	0.24508	-0.077648	-0.10546	0.43255	0.25964	0.29658	0.34062	0.38621	0.3411	0.56266	0.5237	0.43761	0.39942	0.45701	-0.1111	0.057549	0.10642	0.028736
mw = 96.02114; rt	-0.14523	-0.04783	-0.012656	-0.072921	-0.011231	-0.14228	-0.024041	-0.020168	-0.04334	0.0079977	-0.049273	0.16687	0.25536	0.26145	0.020088	0.13038	-0.027102	-0.10963	-0.1705	-0.27226	0.42012	0.40451	0.43886	0.45864	0.443	0.45221	0.58958	0.42261	0.38375	0.21387	0.25625	0.27701	0.053416	-0.060899	0.37239	0.25384	0.14606	0.37059	0.34976	0.31491	0.55619	0.56566	0.52283	0.40714	0.50042	-0.1585	-0.01379	-0.0020959	-0.06218
mw = 353.32946; rt	-0.23804	-0.27773	-0.12957	-0.16743	-0.23756	-0.25431	-0.25404	0.15455	-0.026523	-0.048376	-0.06816	-0.098999	-0.2529	-0.24166	-0.22803	-0.28194	-0.31032	-0.15431	-0.1521	-0.20137	-0.34416	-0.35912	-0.3639	-0.31683	-0.019581	-0.097799	-0.066805	0.14242	0.32393	-0.02102	-0.024105	-0.0051188	0.25573	0.2667	0.27844	0.23267	0.072517	0.017858	-0.039283	-0.03896	-0.038453	-0.031821	0.081047	-0.010242	-0.018408	0.14722	-0.14184	0.0099389	-0.1392
mw = 224.1274; rt	-0.18503	-0.22974	-0.14528	-0.023706	0.042911	-0.22318	0.056206	-0.15738	-0.15286	0.041332	-0.11069	-0.12432	-0.046969	-0.069923	-0.15673	-0.19238	-0.16164	-0.1734	0.11411	-0.036251	-0.53381	-0.54103	-0.4952	-0.47308	-0.16671	-0.15705	-0.24458	-0.031346	-0.097771	-0.053782	-0.038892	-0.032036	0.12846	0.12854	-0.028457	0.22248	0.028806	0.016546	0.040476	0.061236	-0.14428	-0.12365	0.088795	0.024387	0.079007	0.15637	0.012177	-0.16982	-0.20332
mw = 278.0862; rt	-0.11463	0.026263	-0.17922	0.14176	0.15246	-0.16785	0.030661	0.079694	0.24507	0.023922	0.15852	0.057735	0.0032707	-0.0096966	-0.016922	-0.087728	-0.087637	0.16984	0.15013	-0.024151	-0.31713	-0.27927	-0.27854	-0.22055	-0.11135	-0.09193	-0.11804	-0.043471	-0.0033449	0.061126	0.061668	0.067131	0.29625	0.39027	-0.059242	0.30225	0.21928	-0.1137	-0.12062	-0.09781	-0.10652	-0.090478	0.12881	0.13558	0.064404	0.06505	-0.018307	-0.18338	-0.2039
mw = 223.08789; rt	0.06263	-0.045304	-0.030106	-0.11857	-0.13938	-0.037108	-0.080074	0.096945	0.058004	0.066103	-0.11386	0.1245	-0.042159	-0.017271	-0.0020746	0.12732	-0.019289	-0.02931	0.021561	0.11738	-0.012718	-0.021117	-0.043202	-0.027587	0.056747	-0.0057339	0.095006	0.36422	0.58645	0.26457	0.28875	0.30351	0.12594	0.11333	0.21775	0.2584	0.19308	0.14695	0.197	0.20915	0.10256	0.11765	0.13243	0.098785	0.029476	0.27571	0.13308	0.35484	0.30996
mw = 267.12541; rt	0.020671	-0.11678	-0.091132	-0.094167	-0.12607	0.068224	-0.017332	0.14975	0.085346	0.045984	-0.073899	0.17337	-0.10553	-0.076448	-0.079058	0.088956	-0.082995	0.039072	-0.030431	0.09671	-0.0483	-0.033496	-0.078767	-0.075751	0.11884	0.012187	0.036329	0.22111	0.4849	0.17019	0.18832	0.18976	0.011577	0.0095425	0.18253	0.18291	0.21362	0.068369	0.14565	0.15068	0.099262	0.10157	0.087935	0.038962	-0.036222	0.35139	0.20234	0.38492	0.33673
mw = 306.19454; rt	-0.047564	0.0075208	0.15095	0.11159	0.11234	0.27975	0.21165	0.23679	0.20356	0.031532	0.11424	0.30397	0.24042	0.23531	0.17013	0.24485	0.19507	0.233	0.20401	0.21448	0.0079309	0.063953	0.0072918	0.044378	0.26571	0.21991	0.20363	0.35204	0.4683	0.24852	0.26407	0.25662	0.09605	0.10069	0.10112	0.25679	0.3625	-0.0024186	0.1703	0.17435	0.2282	0.17318	0.18796	0.19657	0.18038	0.27835	0.34133	0.39263	0.31926
mw = 307.19811; rt	-0.17635	-0.09514	-0.05004	0.020691	0.026054	0.068403	0.12308	0.052291	0.024874	-0.11943	-0.086234	0.059619	0.033638	0.035632	-0.14408	-0.093204	-0.053998	0.063318	-0.10111	-0.078997	-0.028797	-0.0026077	-0.048294	-0.017947	0.25758	0.13593	0.054539	0.07815	0.20072	0.077786	0.10136	0.086012	-0.05576	-0.0021814	-0.022415	0.091797	0.26458	0.0062643	0.13906	0.1361	0.16705	0.12862	0.17732	0.12293	0.11765	0.080563	0.21039	0.11569	0.048442
mw = 519.33233; rt	-0.20987	0.15108	-0.016608	-0.28248	-0.25084	0.21438	-0.0468	0.18331	0.086531	0.049313	0.15018	0.25139	-0.14488	-0.12679	-0.18851	-0.21889	-0.02071	0.078897	0.0045157	0.016678	-0.39539	-0.40375	-0.43194	-0.40754	-0.19	-0.14699	-0.20307	-0.049552	-0.0028131	0.024287	0.038788	0.055573	0.45977	0.45726	-0.15731	-0.032123	-0.077006	0.010009	0.039019	0.042098	-0.10412	-0.047806	0.1369	0.04118	0.0080527	0.20042	0.1049	0.10564	0.099749
mw = 519.33234; rt	-0.114	0.23156	0.088787	-0.18077	-0.15419	0.25428	0.033371	0.17598	0.11722	0.065761	0.20832	0.34149	0.030838	0.047454	-0.030778	-0.094028	0.11292	0.14434	0.13863	0.12696	-0.34389	-0.34032	-0.36904	-0.33958	-0.16373	-0.10055	-0.13626	0.048436	0.10436	0.13521	0.15818	0.17316	0.57688	0.57353	-0.13166	0.067097	0.015654	0.07307	0.13589	0.14638	-0.054259	0.001384	0.20808	0.14773	0.11796	0.23897	0.14654	0.15365	0.13494
Guanidineacetic ac	-0.13311	0.10273	-0.26156	-0.22603	-0.16101	0.095574	-0.0087663	-0.14349	-0.16645	-0.076165	-0.13222	0.052088	-0.12289	-0.095071	-0.24018	-0.055928	-0.14321	-0.13128	-0.12657	-0.032344	-0.23998	-0.27821	-0.26933	-0.25863	-0.29451	-0.24925	-0.34119	-0.42074	-0.35534	-0.11268	-0.094305	-0.091423	-0.10174	-0.133	-0.39314	-0.28051	-0.25851	0.043396	-0.070083	-0.076142	-0.18267	-0.11454	-0.080726	-0.16919	-0.12513	-0.045276	-0.052242	-0.17263	-0.06867
1-Aminocyclopropan	-0.11214	0.12919	-0.25189	-0.22415	-0.17167	0.092544	-0.030101	-0.14314	-0.15288	-0.044725	-0.10992	0.044847	-0.11795	-0.093909	-0.22809	-0.084519	-0.14344	-0.10375	-0.067713	-0.028027	-0.22656	-0.25799	-0.25375	-0.24692	-0.2846	-0.259	-0.34762	-0.4011	-0.3639	-0.031361	-0.023446	-0.020559	-0.02626	-0.049699	-0.3569	-0.24729	-0.22443	-0.0062143	-0.060584	-0.063986	-0.18016	-0.12576	-0.083214	-0.15808	-0.13874	-0.038039	-0.063454	-0.15631	-0.052409
Threonine	-0.13044	0.094848	-0.26956	-0.20838	-0.15389	0.089461	-0.010399	-0.1506	-0.16307	-0.071938	-0.091176	0.04907	-0.14377	-0.1227	-0.25042	-0.11161	-0.14979	-0.10697	-0.066202	-0.059418	-0.2432	-0.27816	-0.27314	-0.26557	-0.30496	-0.27226	-0.36318	-0.44021	-0.37597	-0.063819	-0.049001	-0.049043	-0.050701	-0.053991	-0.36406	-0.27216	-0.22073	-0.00098095	-0.086995	-0.088471	-0.19364	-0.12484	-0.074619	-0.15329	-0.1392	-0.035722	-0.047042	-0.17935	-0.057027
Betaine	-0.083939	-0.004589	-0.2631	0.13133	0.20845	-0.047727	0.10705	-0.1833	-0.0019883	0.030514	0.1091	0.15362	0.036408	0.040919	-0.17978	-0.073983	-0.13282	-0.038765	0.027555	-0.13902	-0.066063	-0.014629	-0.053804	-0.00504	0.054015	-0.026412	-0.065529	-0.15619	-0.21551	0.23679	0.26691	0.25242	0.029594	0.0341	-0.0043387	0.10864	0.18003	0.037028	-0.019124	-0.01223	0.12073	0.23235	0.16885	0.10334	0.089216	-0.14244	-0.058798	-0.18692	-0.048695
gamma-Glutamylleuc	-0.041597	-0.0089528	-0.096546	-0.14952	-0.080285	-0.12821	-0.096007	-0.25018	-0.18265	-0.24818	-0.11592	-0.054077	-0.058494	-0.046684	-0.11557	-0.039224	-0.17424	-0.13496	-0.010458	-0.10175	-0.13263	-0.17395	-0.13317	-0.10593	-0.31436	-0.26722	-0.43693	-0.24199	-0.090063	0.0063888	0.037708	0.034816	0.059017	0.026636	-0.16324	0.0099354	-0.050404	0.022601	-0.12884	-0.10144	-0.12575	-0.012508	0.025481	-0.049923	-0.0040525	-0.11627	-0.079131	-0.1528	-0.13456
mw = 240.9908; rt	-0.21437	-0.16125	-0.24208	-0.21769	-0.15035	-0.030588	-0.019559	-0.1535	-0.13428	0.051816	0.022477	0.038042	-0.13286	-0.13808	-0.24518	-0.12082	-0.11607	-0.15982	-0.044341	-0.26412	-0.023657	-0.050292	-0.042251	-0.054195	-0.10616	-0.032241	-0.045222	-0.19429	-0.17726	0.098078	0.16801	0.1628	0.32122	0.28349	0.11288	0.043638	0.06434	0.152	0.2004	0.20721	0.1838	0.28952	0.28474	0.13469	0.17922	-0.043748	0.062485	-0.11093	0.07709
mw = 119.07353; rt	-0.21402	-0.078928	-0.15337	-0.17404	-0.13886	-0.07823	-0.064981	-0.17264	-0.14736	0.094977	0.015144	-0.010426	-0.13217	-0.13044	-0.23893	-0.16721	-0.15221	-0.18006	-0.011154	-0.29402	-0.06522	-0.095234	-0.069147	-0.064757	0.019069	0.036691	0.014558	-0.20467	-0.17963	0.13663	0.16491	0.16631	0.31013	0.28084	0.24189	0.057557	0.09508	0.16288	0.15848	0.15154	0.20595	0.28686	0.29711	0.1896	0.1951	-0.14525	-0.0057955	-0.081332	0.066802
Phenylalanine	-0.23537	-0.14632	-0.14461	-0.097598	-0.059856	0.023177	0.032804	-0.21866	-0.17245	0.090541	0.094274	0.038421	-0.096549	-0.10411	-0.20584	-0.13612	-0.10949	-0.1339	-0.01016	-0.2538	-0.048184	-0.060196	-0.055824	-0.061316	-0.015354	0.0013389	-0.048948	-0.26129	-0.26347	0.1084	0.15418	0.13982	0.26221	0.25917	0.14189	-0.015871	0.087416	0.16174	0.1568	0.15457	0.18226	0.28984	0.307	0.19416	0.20576	-0.13572	0.063209	-0.10182	0.076732
Acetohydroxamic ac	-0.36138	-0.18437	-0.3389	-0.36506	-0.2466	-0.26281	-0.15639	-0.25042	-0.25173	-0.079519	-0.1455	-0.09467	-0.17108	-0.16405	-0.30725	-0.19773	-0.25356	-0.36958	-0.1853	-0.27857	-0.038763	-0.09907	-0.059888	-0.032435	-0.32065	-0.2061	-0.11787	0.00054179	-0.15393	0.13545	0.19364	0.22758	0.22566	0.1613	0.019395	0.13463	-0.13676	0.13441	0.0023447	0.016904	-0.001464	0.16565	0.28523	0.10077	0.16326	-0.011315	-0.075683	-0.19182	-0.1423
mw = 183.08721; rt	-0.25753	-0.27765	-0.23933	-0.098003	0.019541	-0.35996	-0.10669	-0.11636	-0.12189	-0.032354	-0.045441	-0.061081	-0.19994	-0.19902	-0.28559	-0.18583	-0.21663	-0.24086	-0.10913	-0.31748	-0.20341	-0.24717	-0.2223	-0.169	-0.10905	-0.13262	-0.074406	0.10201	0.066308	0.19283	0.26234	0.27254	0.2437	0.21263	0.36068	0.25037	0.15724	0.020277	0.031213	0.044626	0.066124	0.21464	0.41535	0.24435	0.30703	-0.18019	-0.13358	-0.18966	-0.19647
mw = 278.67909; rt	0.11585	0.016836	-0.24113	0.13828	0.22272	-0.14633	0.21341	0.042611	-0.030828	-0.15528	-0.0028913	0.15202	0.098048	0.087608	0.016414	0.14344	-0.018243	-0.0047687	-0.037368	-0.041955	-0.033384	-0.035044	-0.049597	-0.019028	-0.11329	-0.21353	-0.13331	0.1103	0.063139	0.1729	0.23356	0.21747	0.084813	0.054903	0.17024	0.28107	0.3807	0.47512	0.49532	0.51918	-0.030594	0.00034081	0.19738	0.11365	0.23951	-0.044099	0.094049	-0.022502	0.03199
Citrulline	-0.057304	-0.040299	-0.10422	-0.10342	-0.024281	-0.1567	-0.070288	-0.2269	-0.22694	-0.15595	-0.029562	0.11219	-0.10235	-0.11181	-0.3363	-0.17104	-0.25149	-0.27323	-0.076378	-0.23035	-0.12122	-0.10836	-0.10968	-0.091679	-0.029705	-0.10935	-0.16686	0.0068327	0.011994	0.19863	0.19063	0.21169	0.09066	0.10596	0.10929	0.078451	0.0094188	0.24181	0.14346	0.13696	0.10157	0.19081	0.032642	-0.06176	-0.04271	0.04251	-0.048959	0.049398	0.13528
mw = 112.06366; rt	-0.061115	-0.078915	-0.1178	-0.090895	0.00010279	-0.14753	-0.039746	-0.21501	-0.20256	-0.16097	-0.033576	0.11697	-0.073309	-0.083158	-0.31774	-0.11643	-0.21658	-0.22966	-0.088201	-0.26437	-0.006256	0.004606	0.0026198	0.016528	-0.072269	-0.12206	-0.18517	0.027846	0.00050921	0.20478	0.22101	0.23373	0.12402	0.12976	0.13472	0.11995	0.029604	0.22305	0.16095	0.15829	0.10694	0.22666	0.092843	-0.018878	0.021379	0.061123	-0.018	0.019709	0.09402
mw = 304.95359; rt	0.022885	-0.081033	0.10298	-0.13214	-0.082054	0.0125	-0.03375	0.018118	0.07169	0.17726	-0.04529	0.045389	0.041845	0.049598	0.068161	0.15279	0.083992	0.055578	0.0074238	0.12387	0.0069489	-0.0050703	0.0094882	0.0043734	-0.25182	-0.059638	-0.14411	0.025437	0.042826	0.046278	0.091482	0.095722	0.11611	0.040254	-0.033215	-0.078931	-0.19549	-0.087992	0.0060731	0.019295	-0.033484	0.058236	0.04149	0.028	-0.043972	0.19816	0.049711	0.085822	0.13193
mw = 490.14979; rt	-0.069514	0.087438	0.0036803	0.012325	0.087708	-0.058741	0.10579	-0.31969	-0.23779	-0.030676	-0.13202	-0.037631	0.061642	0.056231	-0.047363	0.022195	0.012849	-0.19854	0.1047	-0.044759	-0.034129	-0.058887	-0.011913	0.01501	-0.36682	-0.22561	-0.12742	-0.053613	-0.17599	0.10318	0.14555	0.16994	0.17983	0.22086	-0.049192	0.16877	-0.15651	0.1567	0.063045	0.083384	-0.081698	0.044564	0.19354	0.12081	0.19956	0.11396	-0.005323	-0.21602	-0.14159
mw = 205.14465; rt	0.10701	0.036309	-0.11609	-0.028061	0.054207	-0.12095	0.056038	-0.22562	-0.11315	0.0066804	-0.034354	0.043178	0.12824	0.13747	-0.017481	0.071805	-0.0015391	-0.11646	-0.013817	-0.053135	0.1584	0.15683	0.17648	0.23383	-0.10616	-0.065261	-0.023919	0.11426	0.073991	0.24306	0.31482	0.30798	0.20208	0.20701	0.050601	0.32922	0.14674	0.43995	0.3089	0.34281	0.17255	0.29913	0.28565	0.20005	0.24836	0.033261	0.091547	-0.075964	-0.013036
mw = 410.28933; rt	0.093824	0.032974	-0.11209	-0.014977	0.070587	-0.094712	0.080388	-0.23918	-0.11814	0.0028763	-0.029827	0.035854	0.12722	0.13655	-0.016671	0.076424	0.0087455	-0.1141	-0.021042	-0.046268	0.15026	0.15276	0.169	0.23211	-0.11998	-0.068625	-0.03219	0.082623	0.048289	0.21934	0.29557	0.28534	0.1814	0.19425	0.020633	0.30841	0.14554	0.42769	0.30857	0.34366	0.16289	0.29143	0.28953	0.20166	0.25088	0.03286	0.11428	-0.084701	-0.018748
Traumatin	-0.12576	-0.13851	-0.27763	-0.119	-0.1183	0.14545	0.014224	-0.26352	-0.32543	-0.45683	-0.37382	-0.19814	-0.41955	-0.38721	-0.38968	-0.18217	-0.26629	-0.2802	-0.34664	-0.20646	-0.11385	-0.14889	-0.16343	-0.20395	-0.20333	-0.35148	-0.42916	-0.35923	-0.21992	-0.39218	-0.38587	-0.38968	-0.32985	-0.36146	-0.26176	-0.32498	-0.16516	0.068863	0.0047759	0.016289	-0.24899	-0.26852	-0.19154	-0.35364	-0.22551	-0.076227	0.063888	0.0061189	0.0059295
3,4-Methylenesebac	-0.38067	-0.16464	-0.24909	-0.10372	-0.041032	-0.071577	0.039313	-0.34367	-0.29235	-0.1625	-0.23112	-0.21133	-0.27433	-0.25926	-0.389	-0.25905	-0.257	-0.2453	-0.29889	-0.34623	0.08801	0.088937	0.069944	0.09236	0.1097	-0.011948	-0.11345	-0.19332	-0.26425	0.012498	0.041343	0.020707	-0.096194	-0.074123	0.042477	-0.040267	0.04894	-0.047809	0.1095	0.099308	0.14019	0.21743	0.21744	0.047384	0.10775	-0.22303	0.049011	-0.1177	-0.15001
mw = 244.13119; rt	-0.47769	-0.22292	-0.25786	-0.21203	-0.14333	-0.24825	-0.10896	-0.41147	-0.39109	-0.24489	-0.3264	-0.30111	-0.34993	-0.33609	-0.46621	-0.37326	-0.37623	-0.38995	-0.39562	-0.44809	0.070171	0.04666	0.053917	0.088617	0.049683	-0.030811	-0.12387	-0.19798	-0.22208	-0.047774	-0.019301	-0.025088	-0.10137	-0.094852	0.0318	-0.01627	-0.013386	-0.050842	0.041492	0.029998	0.12367	0.21557	0.21177	0.029712	0.068636	-0.31077	-0.072209	-0.23276	-0.27855
Tilarginine	-0.2281	-0.028201	-0.23785	-0.27779	-0.18888	-0.11532	-0.14509	-0.083364	-0.096024	0.016986	-0.065003	-0.029619	-0.29085	-0.27305	-0.49789	-0.41352	-0.36152	-0.21249	-0.27049	-0.27022	-0.38081	-0.37368	-0.37078	-0.34886	0.096514	-0.033294	-0.10144	-0.20408	-0.18995	-0.084303	-0.090322	-0.082216	-0.035189	-0.029996	-0.077367	-0.10735	-0.0052085	0.067977	0.061549	0.031277	0.059979	0.11111	-0.023871	-0.16599	-0.11145	-0.023275	0.02062	-0.0085739	0.073764
mw = 479.27068; rt	-0.56856	-0.30804	-0.29616	-0.0055128	0.0073732	-0.30686	0.034976	-0.25011	-0.34038	-0.15852	-0.24554	-0.29995	-0.50192	-0.52982	-0.52112	-0.4364	-0.42666	-0.36738	-0.10521	-0.43886	-0.3806	-0.39613	-0.36877	-0.36806	-0.018467	-0.14519	-0.26946	-0.25448	-0.31427	-0.13966	-0.15235	-0.15274	-0.17344	-0.098962	0.26085	0.086941	0.06269	-0.16471	-0.13554	-0.15416	-0.090483	-0.044373	0.10856	-0.025102	0.0056655	-0.087442	-0.078299	-0.2456	-0.26536
mw = 560.3496; rt	-0.45539	-0.21108	-0.14844	0.059267	0.086605	-0.25548	0.11308	-0.18816	-0.20231	-0.07218	-0.1588	-0.22602	-0.36567	-0.40297	-0.43176	-0.35386	-0.34177	-0.22519	-0.031168	-0.36887	-0.3055	-0.31463	-0.27632	-0.29925	0.030419	-0.05304	-0.21955	-0.22053	-0.33696	-0.16159	-0.17493	-0.17698	-0.11108	-0.049065	0.24203	0.13691	0.052412	-0.20656	-0.15759	-0.18167	-0.049197	-0.02728	0.10918	0.0055823	0.039816	-0.045222	-0.011155	-0.18309	-0.19391
3-Methylguanine	-0.28511	-0.24473	-0.14716	-0.048658	0.0060206	0.10595	0.30334	-0.12258	-0.023777	-0.028586	-0.050675	-0.20963	-0.38476	-0.38236	-0.25633	-0.14439	-0.082245	-0.078898	0.086526	-0.05106	-0.22358	-0.19984	-0.22675	-0.236	-0.12747	-0.17708	-0.21783	-0.066234	-0.094995	-0.17337	-0.12142	-0.13054	-0.10932	0.038128	0.063254	0.11277	0.13279	-0.055413	-0.005914	0.0071714	-0.085102	0.013689	0.069597	-0.061551	-0.026319	0.34235	0.62908	0.35279	0.34641
mw = 150.0542; rt	-0.19132	-0.21633	0.05145	-0.0626	-0.024735	0.18957	0.27713	-0.12787	-0.06087	0.058666	-0.041786	-0.26634	-0.38434	-0.37519	-0.20404	-0.11277	-0.038004	-0.11301	0.12012	0.025284	-0.26212	-0.22563	-0.24666	-0.26146	-0.093437	-0.15227	-0.21567	-0.046781	-0.042987	-0.20095	-0.18534	-0.18924	-0.17241	-0.054621	0.11336	0.054249	0.048877	-0.041667	-0.0144	-0.011414	-0.099868	-0.024773	-0.044145	-0.13363	-0.11536	0.37108	0.63981	0.49881	0.47413
mw = 85.05272; rt	-0.29667	-0.33038	-0.39185	-0.11058	-0.045263	0.031333	0.20841	-0.0070054	0.073804	-0.032193	-0.09675	-0.097119	-0.21108	-0.22243	-0.25914	-0.1291	-0.10794	0.062134	-0.058958	-0.22227	-0.043757	-0.016123	-0.021829	-0.023206	-0.021387	0.012545	-0.068997	-0.16999	-0.36438	-0.17465	-0.11249	-0.1388	-0.24964	-0.15171	-0.096865	-0.054027	-0.054561	-0.22895	-0.19445	-0.18545	0.018922	0.14926	0.085972	-0.028733	0.056147	0.23967	0.29137	-0.11419	-0.1032
mw = 117.05383; rt	-0.41684	-0.27401	-0.4112	-0.19337	-0.094516	-0.056963	0.088946	-0.24654	-0.23382	-0.18175	-0.23365	-0.12395	-0.41066	-0.41228	-0.5708	-0.34404	-0.37533	-0.30027	-0.27023	-0.3613	-0.20545	-0.19698	-0.20953	-0.15966	0.043021	-0.0088828	-0.12453	-0.3482	-0.35191	-0.28684	-0.24147	-0.26181	-0.32489	-0.23355	-0.16633	-0.096215	-0.12031	-0.099331	-0.1077	-0.12609	0.094511	0.19911	-0.036929	-0.21727	-0.10857	-0.044705	0.11444	-0.20422	-0.11377
mw = 161.01772; rt	-0.40008	-0.22031	-0.39027	-0.13917	-0.048369	-0.041827	0.1071	-0.21785	-0.19854	-0.13148	-0.17758	-0.13183	-0.40995	-0.4124	-0.5769	-0.37049	-0.38862	-0.25392	-0.2228	-0.35117	-0.2323	-0.21587	-0.23564	-0.18753	0.064116	-0.0087818	-0.14787	-0.39998	-0.4222	-0.27723	-0.25505	-0.27421	-0.36467	-0.26739	-0.1721	-0.12028	-0.13625	-0.14704	-0.19322	-0.21407	0.061236	0.14614	-0.097272	-0.25487	-0.16608	-0.051961	0.092344	-0.21408	-0.1274
[truncated: 405 more columns]

## Sheet: POS SAM
	d.value	stdev	rawp	q.value
Acetylcarnitine	8.4336	0.12288	0	0
mw = 84.02105; rt = 6.944	8.3837	0.12608	0	0
Hydroxyhexanoycarnitine	7.8886	0.15876	0	0
3-hydroxybutyrylcarnitine	7.6431	0.17563	0	0
3-Hydroxyoctanoylcarnitine	7.4217	0.19124	0	0
3-Hydroxydecanoylcarnitine (MSF 5.16; Sirius score	6.9496	0.22584	0	0
3-Hydroxyoctenoylcarnitine (MSF 5.93; Sirius score	6.8428	0.23393	0	0
mw = 176.01743; rt = 8.485	6.7962	0.23749	0	0
Methionine sulfoxide	6.7446	0.24146	0	0
2-Methylbutyrylcarnitine	6.6563	0.24829	0	0
3-Hydroxy-cis-5-tetradecenoylcarnitine	6.6231	0.25089	0	0
mw = 245.12644; rt = 6.559	6.5974	0.2529	0	0
mw = 359.26725; rt = 4.887	6.5726	0.25485	0	0
mw = 329.07356; rt = 2.61	6.5016	0.26045	0	0
Asparagine	6.4215	0.26683	0	0
Methionine	6.3869	0.26961	0	0
mw = 132.02453; rt = 7.199	6.3722	0.27079	0	0
mw = 383.26724; rt = 4.915	6.3121	0.27565	0	0
mw = 357.25157; rt = 4.902	6.2498	0.28072	0	0
Picolinic acid N-oxide	6.1588	0.2882	0	0
mw = 331.23611; rt = 5.248	6.1542	0.28858	0	0
mw = 193.01495; rt = 7.2	6.0926	0.29368	0	0
mw = 303.20474; rt = 5.551	6.0865	0.2942	0	0
mw = 385.28283; rt = 4.864	6.0777	0.29492	0	0
mw = 330.06987; rt = 2.627	6.0238	0.29944	0	0
But-2-enoic acid	5.8013	0.31837	0	0
mw = 191.08421; rt = 2.651	5.7818	0.32005	0	0
mw = 192.08053; rt = 2.651	5.7596	0.32197	0	0
mw = 191.03243; rt = 6.808	5.7094	0.32634	0	0
Isoleucine	5.6791	0.32899	0	0
mw = 155.06265; rt = 2.654	5.6462	0.33187	0	0
mw = 317.12841; rt = 3.241	5.6459	0.3319	0	0
mw = 100.0332; rt = 2.651	5.6287	0.33342	0	0
Prolylleucine	5.5378	0.34147	0	0
Pipecolinic acid	5.5261	0.34252	0	0
mw = 314.0959; rt = 2.63	5.4633	0.34814	0	0
1-Methylhistidine	5.4033	0.35356	0	0
Propionylcarnitine	5.3749	0.35614	0	0
mw = 247.10572; rt = 8.361	5.346	0.35877	0	0
Lysine	5.341	0.35922	0	0
Leucine	5.3087	0.36219	0	0
mw = 85.0891; rt = 6.982	5.2946	0.36347	0	0
1-Piperideine	5.2665	0.36606	0	0
mw = 172.02253; rt = 8.005	5.1953	0.37266	0	0
mw = 85.0891; rt = 6.798	5.1845	0.37367	0	0
mw = 327.15111; rt = 2.647	5.1143	0.38024	0	0
N-Propionylmethionine	5.1036	0.38124	0	0
CDP-ethanolamine	5.0946	0.38209	0	0
mw = 185.10523; rt = 6.886	5.0681	0.38459	0	0
mw = 307.14781; rt = 2.641	5.0633	0.38505	0	0
N-Isobutylacetamide	5.0248	0.38869	0	0
mw = 103.0633; rt = 1.738	4.9987	0.39118	0	0
Cytidine 5'-monophosphate (hydrate)	4.9814	0.39283	0	0
N3,N4-Dimethylarginine	4.9548	0.39538	0	0
Pyrrolidine	4.9434	0.39648	0	0
mw = 103.06331; rt = 1.63	4.9315	0.39762	0	0
N-Succinyl-L,L-2,6-diaminopimelate	4.9183	0.3989	0	0
mw = 409.17375; rt = 2.617	4.8762	0.40297	0	0
S-Adenosylhomocysteine	4.8718	0.40339	0	0
mw = 292.11395; rt = 2.645	4.8522	0.4053	0	0
mw = 308.14416; rt = 2.641	4.8105	0.40936	0	0
mw = 159.12593; rt = 5.849	4.796	0.41078	0	0
mw = 407.18108; rt = 2.607	4.7439	0.4159	0	0
Hypoxanthine	4.7333	0.41695	0	0
mw = 326.13411; rt = 6.062	4.7217	0.41809	0	0
mw = 511.32738; rt = 5.671	4.6903	0.42121	0	0
mw = 521.19571; rt = 9.428	4.631	0.42712	0	0
mw = 96.02114; rt = 9.078	4.5893	0.43131	0	0
mw = 309.14047; rt = 2.637	4.5874	0.4315	0	0
THTA	4.584	0.43185	0	0
mw = 320.1949; rt = 6.963	4.5642	0.43384	0	0
mw = 165.07898; rt = 5.92	4.5607	0.43419	0	0
mw = 192.12428; rt = 8.885	4.5382	0.43647	0	0
mw = 384.24851; rt = 8.885	4.4998	0.44037	0	0
Nicotinamide 1-oxide	4.4949	0.44087	0	0
6-Ketoprostaglandin F1a	4.4912	0.44125	0	0
mw = 163.0667; rt = 7.137	4.485	0.44188	0	0
mw = 413.31417; rt = 4.761	4.408	0.44979	0	0
N-(tert-Butoxycarbonyl)leucine	4.4065	0.44993	0	0
delta-Guanidinovaleric acid	4.3913	0.45151	0	0
mw = 184.1576; rt = 7.78	4.2602	0.46517	0	0
3-Ureidopropionic acid	4.2588	0.46533	0	0
mw = 119.05828; rt = 2.832	4.2439	0.4669	0	0
Uridine monophosphate	4.2356	0.46777	0	0
mw = 245.10723; rt = 3.209	4.1544	0.47638	0	0
4-Acetamidobutanoic acid	4.149	0.47697	0	0
Dihydrothymine	4.1276	0.47926	0	0
mw = 154.03544; rt = 5.241	4.0967	0.48257	0	0
Thiamine	4.0707	0.48538	0	0
mw = 252.00122; rt = 9.082	4.0113	0.49182	0	0
Formiminoglutamic Acid	3.9556	0.4979	0	0
Cystathionine	3.9501	0.49851	0	0
mw = 532.31823; rt = 5.994	3.9344	0.50023	0	0
mw = 261.15778; rt = 6.998	3.8509	0.50947	0	0
mw = 85.05274; rt = 2.038	3.8207	0.51283	0	0
mw = 177.12665; rt = 3.094	3.813	0.51369	0	0
Dimethylethanolamine	3.8006	0.51508	0	0
mw = 241.10634; rt = 8.244	3.786	0.51673	0	0
mw = 205.048; rt = 8.895	3.705	0.52587	0	0
mw = 151.04948; rt = 6.971	3.6852	0.52813	0	0
mw = 141.04023; rt = 8.031	3.6365	0.53369	0	0
mw = 283.09181; rt = 6.974	3.6283	0.53463	0	0
Pantothenic acid	3.6267	0.53482	0	0
2,2,6,6-Tetramethyl-1-piperidinol (TEMPO)	3.6047	0.53734	0	0
mw = 249.0863; rt = 2.158	3.5793	0.54028	0	0
mw = 241.09272; rt = 3.211	3.5753	0.54074	0	0
mw = 201.07898; rt = 1.214	3.559	0.54263	0	0
Epsilon-(gamma-Glutamyl)-lysine	3.5401	0.54483	0	0
Pyroglutamic acid	3.5305	0.54594	0	0
mw = 83.0371; rt = 8.36	3.5061	0.54879	0	0
4-Amino-4-deoxypentopyranose	3.4854	0.55121	0	0
mw = 287.20976; rt = 4.445	3.4756	0.55236	0	0
mw = 312.11846; rt = 6.063	3.3944	0.56195	0	0
mw = 133.01155; rt = 7.885	3.3856	0.56299	0	0
Inosine	3.3802	0.56364	0	0
mw = 403.13534; rt = 4.746	3.3275	0.56993	0	0
mw = 279.0414; rt = 1.194	3.3211	0.57069	0	0
2-Aminonicotinic acid	3.2576	0.57835	0	0
mw = 489.16942; rt = 8.512	3.2519	0.57903	0	0
Caprolactam	3.2322	0.58143	0	0
Cytosine	3.2282	0.58192	0	0
mw = 224.02736; rt = 7.562	3.1999	0.58536	0	0
Acetylproline	3.174	0.58853	0	0
mw = 558.14366; rt = 6.045	3.1443	0.59219	0	0
Taurocholic acid	3.1144	0.59587	0	0
mw = 163.02212; rt = 8.032	3.1064	0.59686	0	0
mw = 279.81136; rt = 6.742	3.1004	0.5976	0	0
mw = 256.106; rt = 4.499	3.0746	0.6008	0	0
(15-Carboxypentadecanoyl)carnitine	3.0615	0.60244	0	0
mw = 99.04326; rt = 5.505	3.0354	0.6057	0	0
mw = 205.03273; rt = 8.201	3.0336	0.60593	0	0
mw = 159.1259; rt = 6.403	3.0113	0.60872	0	0
mw = 211.09569; rt = 7.65	2.9923	0.6111	0	0
Methylguanidine	2.9851	0.61201	0	0
mw = 186.11877; rt = 8.922	2.9835	0.61222	0	0
Adenosine 5'-monophosphate	2.9649	0.61456	0	0
Lys-leu	2.9501	0.61644	0	0
5-methylthioribose	2.923	0.61988	0	0
5'-S-Methyl-5'-thioadenosine	2.9042	0.62227	0	0
Proline betaine	2.8757	0.62591	0	0
mw = 244.13119; rt = 1.296	2.8725	0.62633	0	0
Kynurenine	2.8482	0.62945	0	0
mw = 279.81139; rt = 6.727	2.8034	0.63523	2.2026e-05	1.6148e-06
mw = 123.03543; rt = 1.216	2.787	0.63736	2.2026e-05	1.6148e-06
Threonine	2.7701	0.63955	2.2026e-05	1.6148e-06
Guanidineacetic acid	2.7685	0.63976	2.2026e-05	1.6148e-06
2-palmitoyl-sn-glycero-3-phosphocholine	2.7414	0.64329	2.2026e-05	1.6148e-06
Acetylarginine	2.7061	0.64793	2.2026e-05	1.6148e-06
mw = 524.27799; rt = 7.853	2.6772	0.65173	2.2026e-05	1.6148e-06
Hypotaurine	2.6752	0.652	2.2026e-05	1.6148e-06
mw = 202.04529; rt = 8.612	2.6693	0.65277	2.2026e-05	1.6148e-06
mw = 165.04595; rt = 1.215	2.6592	0.65411	6.6079e-05	4.7193e-06
mw = 169.03512; rt = 8.519	2.6576	0.65432	6.6079e-05	4.7193e-06
Creatinine	2.6421	0.65637	6.6079e-05	4.7193e-06
Linoleyl carnitine	2.6364	0.65714	6.6079e-05	4.7193e-06
mw = 372.23727; rt = 8.923	2.6249	0.65866	8.8106e-05	6.2123e-06
Adenosine	2.6246	0.65871	8.8106e-05	6.2123e-06
mw = 224.00871; rt = 9.623	2.578	0.66492	0.00011013	7.3888e-06
1-Aminocyclopropanecarboxylate	2.5676	0.66632	0.00011013	7.3888e-06
Pyrogallol	2.5447	0.6694	0.00011013	7.3888e-06
Glutamine	2.5401	0.67002	0.00011013	7.3888e-06
mw = 565.42049; rt = 5.099	2.5398	0.67005	0.00011013	7.3888e-06
mw = 161.01772; rt = 7.981	2.518	0.673	0.00011013	7.3888e-06
mw = 358.08409; rt = 8.345	2.5153	0.67336	0.00011013	7.3888e-06
Biotin amide	2.5081	0.67434	0.00011013	7.3888e-06
mw = 359.14279; rt = 8.623	2.5052	0.67473	0.00013216	8.3599e-06
Anthranilic acid	2.491	0.67666	0.00013216	8.3599e-06
Butyryl-homoserine lactone	2.4864	0.67728	0.00013216	8.3599e-06
mw = 277.05632; rt = 9.621	2.4754	0.67879	0.00013216	8.3599e-06
mw = 519.33233; rt = 5.217	2.4683	0.67974	0.00013216	8.3599e-06
6-Methylnicotinamide	2.4605	0.68081	0.00013216	8.3599e-06
mw = 235.0152; rt = 3.35	2.4557	0.68147	0.00013216	8.3599e-06
Adenine	2.4526	0.68189	0.00013216	8.3599e-06
2-Aminoadipic acid	2.4477	0.68256	0.00013216	8.3599e-06
Trimethylamine N-oxide	2.4342	0.68442	0.00013216	8.3599e-06
mw = 415.19054; rt = 7.852	2.4177	0.68667	0.00017621	1.0837e-05
3,4-Methylenesebacic acid	2.4104	0.68768	0.00017621	1.0837e-05
mw = 423.05736; rt = 8.954	2.3956	0.68971	0.00017621	1.0837e-05
mw = 117.05383; rt = 7.978	2.3894	0.69057	0.00017621	1.0837e-05
mw = 281.04158; rt = 6.692	2.3504	0.69597	0.00017621	1.0837e-05
mw = 339.25226; rt = 2.491	2.3265	0.69929	0.00024229	1.4657e-05
mw = 272.07713; rt = 4.675	2.3255	0.69943	0.00024229	1.4657e-05
Pro-Leu-Lys	2.3204	0.70014	0.00024229	1.4657e-05
mw = 495.33237; rt = 5.396	2.3074	0.70195	0.00026432	1.5731e-05
Lactose	2.2964	0.70349	0.00026432	1.5731e-05
N-Lactoyl ethanolamine	2.29	0.70439	0.00026432	1.5731e-05
mw = 297.18031; rt = 9.706	2.2731	0.70675	0.00028634	1.6861e-05
5-Nitro-o-toluidine	2.2704	0.70714	0.00028634	1.6861e-05
mw = 184.02506; rt = 8.346	2.2672	0.70759	0.0003304	1.925e-05
mw = 253.10638; rt = 7.886	2.262	0.70832	0.0003304	1.925e-05
mw = 178.12122; rt = 8.979	2.2537	0.7095	0.00035242	2.0426e-05
3'-CMP	2.2464	0.71053	0.00037445	2.1477e-05
mw = 58.06566; rt = 5.328	2.2439	0.71087	0.00037445	2.1477e-05
mw = 251.07471; rt = 7.513	2.2232	0.7138	0.00048458	2.7651e-05
mw = 294.2157; rt = 5.017	2.1954	0.71774	0.00057269	3.1857e-05
mw = 479.27068; rt = 5.994	2.1946	0.71785	0.00057269	3.1857e-05
Traumatin	2.192	0.71823	0.00057269	3.1857e-05
Aspartic acid	2.1877	0.71884	0.00057269	3.1857e-05
Inositol cyclic phosphate	2.1834	0.71945	0.00057269	3.1857e-05
mw = 183.08721; rt = 7.52	2.1717	0.72112	0.00061674	3.4136e-05
mw = 452.33638; rt = 4.336	2.1666	0.72185	0.00066079	3.6393e-05
mw = 63.00847; rt = 7.508	2.1345	0.72644	0.0007489	4.1041e-05
mw = 519.33234; rt = 5.327	2.1244	0.7279	0.00079295	4.2819e-05
mw = 173.99444; rt = 4.712	2.1219	0.72825	0.00079295	4.2819e-05
mw = 294.05923; rt = 4.695	2.1204	0.72847	0.00079295	4.2819e-05
mw = 226.1682; rt = 1.716	2.1128	0.72956	0.000837	4.4979e-05
mw = 357.25157; rt = 5.039	2.1017	0.73117	0.00088106	4.6891e-05
mw = 346.01788; rt = 8.849	2.1011	0.73125	0.00088106	4.6891e-05
Ergothioneine	2.0933	0.73238	0.00094714	5.0166e-05
N-(2-Hydroxyethyl)glutamine	2.0738	0.7352	0.0010132	5.3158e-05
mw = 244.15368; rt = 7.51	2.0523	0.73833	0.0010132	5.3158e-05

## Sheet: POS VOLCANO
Annotated Features Shown in Main Figure 5A,C	FC	log2(FC)	p.ajusted	-LOG10(p)
2-Methylbutyrylcarnitine	0.029655	-5.0756	2.8855e-07	6.5398
Acetylcarnitine	4.3274	2.1135	9.0735e-07	6.0422
3-Hydroxy-cis-5-tetradecenoylcarnitine	10.487	3.3905	9.9479e-07	6.0023
mw = 84.02105; rt = 6.944	4.8828	2.2877	9.9479e-07	6.0023
Hydroxyhexanoycarnitine	4.8711	2.2843	9.9479e-07	6.0023
mw = 176.01743; rt = 8.485	0.25812	-1.9539	9.9479e-07	6.0023
mw = 261.15778; rt = 6.998	0.098584	-3.3425	1.1787e-06	5.9286
mw = 383.26724; rt = 4.915	8.7517	3.1296	1.1787e-06	5.9286
Asparagine	0.22157	-2.1742	1.1787e-06	5.9286
mw = 385.28283; rt = 4.864	8.4196	3.0737	1.9395e-06	5.7123
3-Hydroxydecanoylcarnitine (MSF 5.16; Sirius score 94.7; CSI:FingerIS 96.8%)	6.4617	2.6919	1.9395e-06	5.7123
3-Hydroxyoctanoylcarnitine	4.7443	2.2462	1.9395e-06	5.7123
3-hydroxybutyrylcarnitine	7.9642	2.9935	1.9957e-06	5.6999
mw = 359.26725; rt = 4.887	6.3882	2.6754	5.2196e-06	5.2824
mw = 357.25157; rt = 4.902	6.5735	2.7167	8.1579e-06	5.0884
mw = 329.07356; rt = 2.61	0.14006	-2.8359	1.6885e-05	4.7725
mw = 133.01155; rt = 7.885	0.38196	-1.3885	1.6885e-05	4.7725
mw = 184.1576; rt = 7.78	15.951	3.9956	3.5138e-05	4.4542
Picolinic acid N-oxide	13.462	3.7508	4.2074e-05	4.376
mw = 413.31417; rt = 4.761	3.9632	1.9867	4.2074e-05	4.376
mw = 132.02453; rt = 7.199	0.28833	-1.7942	4.2074e-05	4.376
Methionine	0.29127	-1.7796	4.2074e-05	4.376
Pipecolinic acid	2.2334	1.1593	4.2074e-05	4.376
1-Piperideine	2.2912	1.1961	4.5067e-05	4.3461
N-(tert-Butoxycarbonyl)leucine	0.28568	-1.8075	4.5879e-05	4.3384
mw = 247.10572; rt = 8.361	3.2879	1.7172	6.7676e-05	4.1696
Lysine	2.145	1.101	7.0706e-05	4.1505
mw = 330.06987; rt = 2.627	0.15088	-2.7285	7.3281e-05	4.135
mw = 331.23611; rt = 5.248	3.4973	1.8062	8.9542e-05	4.048
Methionine sulfoxide	0.22291	-2.1654	0.00010113	3.9951
mw = 85.0891; rt = 6.982	2.9242	1.548	0.00010284	3.9878
mw = 185.10523; rt = 6.886	3.604	1.8496	0.00011415	3.9425
mw = 193.01495; rt = 7.2	0.31596	-1.6622	0.0001222	3.9129
mw = 172.02253; rt = 8.005	5.8759	2.5548	0.0001517	3.819
mw = 303.20474; rt = 5.551	4.0345	2.0124	0.00019506	3.7098
delta-Guanidinovaleric acid	5.1206	2.3563	0.00024654	3.6081
Isoleucine	2.9013	1.5367	0.00024654	3.6081
mw = 314.0959; rt = 2.63	0.15973	-2.6463	0.0002551	3.5933
mw = 96.02114; rt = 9.078	2.4161	1.2727	0.00027549	3.5599
3-Hydroxyoctenoylcarnitine (MSF 5.93; Sirius score 91.4%; CSI:FingerIS 77.7%)	9.4024	3.233	0.0002877	3.5411
mw = 165.07898; rt = 5.92	0.21019	-2.2502	0.0003314	3.4797
Thiamine	0.29232	-1.7744	0.00036361	3.4394
mw = 191.03243; rt = 6.808	2.6693	1.4164	0.00040403	3.3936
mw = 192.08053; rt = 2.651	0.2034	-2.2976	0.00044203	3.3545
mw = 155.06265; rt = 2.654	0.21262	-2.2336	0.00044203	3.3545
mw = 100.0332; rt = 2.651	0.21957	-2.1872	0.00044203	3.3545
mw = 489.16942; rt = 8.512	3.811	1.9302	0.00044203	3.3545
mw = 224.00871; rt = 9.623	2.8439	1.5079	0.00044203	3.3545
mw = 85.0891; rt = 6.798	2.6672	1.4153	0.00048537	3.3139
Leucine	2.6036	1.3805	0.00049201	3.308
mw = 119.05828; rt = 2.832	8.3278	3.0579	0.00051313	3.2898
mw = 191.08421; rt = 2.651	0.21816	-2.1965	0.0005241	3.2806
mw = 252.00122; rt = 9.082	2.6134	1.3859	0.00054551	3.2632
Propionylcarnitine	0.28627	-1.8046	0.0006681	3.1752
mw = 277.05632; rt = 9.621	3.1647	1.6621	0.00080117	3.0963
mw = 521.19571; rt = 9.428	5.5237	2.4656	0.00087926	3.0559
mw = 327.15111; rt = 2.647	0.23747	-2.0742	0.00094318	3.0254
Pyrogallol	2.5429	1.3465	0.00098409	3.007
Inositol cyclic phosphate	2.7062	1.4363	0.00099217	3.0034
mw = 245.12644; rt = 6.559	3.7473	1.9059	0.0011114	2.9541
mw = 307.14781; rt = 2.641	0.27668	-1.8537	0.0013064	2.8839
mw = 320.1949; rt = 6.963	4.0588	2.0211	0.0014574	2.8364
Dihydrothymine	5.0962	2.3494	0.0014821	2.8291
Adenosine	4.1888	2.0665	0.0015943	2.7974
N-Succinyl-L,L-2,6-diaminopimelate	0.29287	-1.7717	0.0016296	2.7879
mw = 292.11395; rt = 2.645	0.30711	-1.7032	0.0017449	2.7582
1-Methylhistidine	2.9261	1.549	0.0019273	2.715
mw = 409.17375; rt = 2.617	0.29621	-1.7553	0.0019448	2.7111
Threonine	0.49744	-1.0074	0.0022926	2.6397
mw = 407.18108; rt = 2.607	0.28042	-1.8343	0.0022984	2.6386
mw = 308.14416; rt = 2.641	0.30711	-1.7032	0.0022984	2.6386
mw = 283.09181; rt = 6.974	3.3725	1.7538	0.0023476	2.6294
Adenine	2.1598	1.1109	0.0026601	2.5751
mw = 384.24851; rt = 8.885	5.2115	2.3817	0.0027709	2.5574
mw = 192.12428; rt = 8.885	5.1514	2.365	0.0027709	2.5574
Proline betaine	2.4194	1.2746	0.0028303	2.5482
CDP-ethanolamine	2.4787	1.3096	0.0028821	2.5403
Cytidine 5'-monophosphate (hydrate)	2.3159	1.2116	0.003127	2.5049
Dimethylethanolamine	0.36323	-1.461	0.0036445	2.4384
mw = 224.02736; rt = 7.562	2.5526	1.352	0.0040985	2.3874
mw = 309.14047; rt = 2.637	0.34914	-1.5181	0.0041245	2.3846
mw = 317.12841; rt = 3.241	0.28837	-1.794	0.0042928	2.3673
mw = 151.04948; rt = 6.971	3.0293	1.599	0.0042928	2.3673
Kynurenine	3.0857	1.6256	0.0045452	2.3424
mw = 519.33233; rt = 5.217	0.33836	-1.5634	0.0049342	2.3068
6-Methylnicotinamide	0.2695	-1.8916	0.005335	2.2729
mw = 403.13534; rt = 4.746	3.3279	1.7346	0.0058438	2.2333

## Sheet: NEG ANOVA
Negative-mode Features	f.value	p.value	-LOG10(p)	FDR	Tukey's HSD
mw = 201.95689; rt = 1.862	52.061	9.75e-16	15.011	1.27e-13	2_OCT-1_SEPT; 3_TOR-1_SEPT; 4_IBA-1_SEPT; 5_MAR-1_SEPT; 5_MAR-2_OCT; 5_MAR-3_TOR; 5_MAR-4_IBA
mw = 216.08048; rt = 0.886	51.354	1.24e-15	14.908	1.27e-13	2_OCT-1_SEPT; 3_TOR-1_SEPT; 4_IBA-1_SEPT; 3_TOR-2_OCT; 4_IBA-2_OCT; 5_MAR-2_OCT; 4_IBA-3_TOR; 5_MAR-3_TOR; 5_MAR-4_IBA
Methanesulfonic acid	41.299	4.93e-14	13.307	3.39e-12	2_OCT-1_SEPT; 3_TOR-1_SEPT; 4_IBA-1_SEPT; 5_MAR-1_SEPT; 5_MAR-2_OCT; 5_MAR-3_TOR; 5_MAR-4_IBA
3-Hydroxyvaleric acid	39.212	1.16e-13	12.936	5.97e-12	2_OCT-1_SEPT; 3_TOR-1_SEPT; 4_IBA-1_SEPT; 5_MAR-1_SEPT; 5_MAR-2_OCT; 5_MAR-3_TOR; 5_MAR-4_IBA
mw = 187.05282; rt = 3.322	38.42	1.62e-13	12.791	6.66e-12	2_OCT-1_SEPT; 3_TOR-1_SEPT; 4_IBA-2_OCT; 5_MAR-2_OCT; 4_IBA-3_TOR; 5_MAR-3_TOR; 5_MAR-4_IBA
mw = 188.04915; rt = 3.327	36.042	4.54e-13	12.343	1.37e-11	2_OCT-1_SEPT; 3_TOR-1_SEPT; 4_IBA-2_OCT; 5_MAR-2_OCT; 4_IBA-3_TOR; 5_MAR-3_TOR; 5_MAR-4_IBA
2-Oxobutyric acid	35.991	4.65e-13	12.333	1.37e-11	2_OCT-1_SEPT; 3_TOR-1_SEPT; 4_IBA-1_SEPT; 5_MAR-2_OCT; 5_MAR-3_TOR; 5_MAR-4_IBA
mw = 216.08043; rt = 1.681	33.843	1.24e-12	11.907	3.19e-11	2_OCT-1_SEPT; 3_TOR-1_SEPT; 4_IBA-1_SEPT; 5_MAR-2_OCT; 5_MAR-3_TOR; 5_MAR-4_IBA
Pantothenic acid	27.867	2.47e-11	10.607	5.65e-10	2_OCT-1_SEPT; 3_TOR-1_SEPT; 4_IBA-1_SEPT; 5_MAR-1_SEPT; 4_IBA-3_TOR; 5_MAR-3_TOR
beta-Hydroxybutyric acid	27.619	2.82e-11	10.549	5.82e-10	2_OCT-1_SEPT; 3_TOR-1_SEPT; 4_IBA-1_SEPT; 5_MAR-2_OCT; 5_MAR-3_TOR; 5_MAR-4_IBA
mw = 230.07658; rt = 1.679	27.244	3.46e-11	10.46	6.49e-10	2_OCT-1_SEPT; 3_TOR-1_SEPT; 4_IBA-1_SEPT; 5_MAR-2_OCT; 5_MAR-3_TOR; 5_MAR-4_IBA
mw = 202.00456; rt = 8.35	26.883	4.22e-11	10.374	7.25e-10	2_OCT-1_SEPT; 3_TOR-1_SEPT; 4_IBA-1_SEPT; 5_MAR-1_SEPT; 5_MAR-3_TOR
mw = 281.01833; rt = 7.87	26.647	4.81e-11	10.318	7.63e-10	2_OCT-1_SEPT; 3_TOR-1_SEPT; 4_IBA-1_SEPT; 5_MAR-1_SEPT; 3_TOR-2_OCT; 4_IBA-2_OCT; 5_MAR-2_OCT
Lactic acid	26.426	5.44e-11	10.264	8.01e-10	2_OCT-1_SEPT; 3_TOR-1_SEPT; 4_IBA-2_OCT; 5_MAR-2_OCT; 4_IBA-3_TOR; 5_MAR-3_TOR
mw = 183.99398; rt = 8.352	25.882	7.39e-11	10.131	1.02e-09	2_OCT-1_SEPT; 3_TOR-1_SEPT; 4_IBA-1_SEPT; 5_MAR-1_SEPT; 5_MAR-3_TOR
Glutamine	25.19	1.1e-10	9.9592	1.41e-09	2_OCT-1_SEPT; 3_TOR-1_SEPT; 4_IBA-1_SEPT; 5_MAR-1_SEPT; 5_MAR-3_TOR; 5_MAR-4_IBA
p-Cresylsulfate	24.985	1.24e-10	9.9077	1.5e-09	2_OCT-1_SEPT; 3_TOR-1_SEPT; 4_IBA-1_SEPT; 5_MAR-2_OCT; 4_IBA-3_TOR; 5_MAR-3_TOR; 5_MAR-4_IBA
mw = 114.99596; rt = 1.191	23.204	3.57e-10	9.4473	4.09e-09	2_OCT-1_SEPT; 3_TOR-1_SEPT; 5_MAR-1_SEPT; 4_IBA-2_OCT; 5_MAR-2_OCT; 4_IBA-3_TOR; 5_MAR-3_TOR; 5_MAR-4_IBA
mw = 189.95689; rt = 3.359	23.008	4.03e-10	9.395	4.37e-09	2_OCT-1_SEPT; 3_TOR-1_SEPT; 4_IBA-2_OCT; 5_MAR-2_OCT; 4_IBA-3_TOR; 5_MAR-3_TOR
mw = 314.12026; rt = 8.349	21.835	8.38e-10	9.0769	8.63e-09	2_OCT-1_SEPT; 3_TOR-1_SEPT; 4_IBA-1_SEPT; 5_MAR-1_SEPT; 5_MAR-2_OCT; 5_MAR-3_TOR
mw = 249.00674; rt = 2.624	21.734	8.94e-10	9.0489	8.77e-09	2_OCT-1_SEPT; 3_TOR-1_SEPT; 4_IBA-2_OCT; 5_MAR-2_OCT; 4_IBA-3_TOR; 5_MAR-3_TOR
mw = 113.99261; rt = 1.192	21.358	1.14e-09	8.9442	1.06e-08	2_OCT-1_SEPT; 3_TOR-1_SEPT; 5_MAR-1_SEPT; 4_IBA-2_OCT; 5_MAR-2_OCT; 4_IBA-3_TOR; 5_MAR-3_TOR; 5_MAR-4_IBA
mw = 70.00279; rt = 1.193	21.112	1.33e-09	8.8751	1.17e-08	2_OCT-1_SEPT; 3_TOR-1_SEPT; 5_MAR-1_SEPT; 4_IBA-2_OCT; 5_MAR-2_OCT; 4_IBA-3_TOR; 5_MAR-3_TOR; 5_MAR-4_IBA
mw = 192.08042; rt = 2.623	21.072	1.37e-09	8.8638	1.17e-08	2_OCT-1_SEPT; 3_TOR-1_SEPT; 4_IBA-2_OCT; 5_MAR-2_OCT; 4_IBA-3_TOR; 5_MAR-3_TOR
mw = 191.08447; rt = 2.622	20.977	1.46e-09	8.837	1.2e-08	2_OCT-1_SEPT; 3_TOR-1_SEPT; 4_IBA-2_OCT; 5_MAR-2_OCT; 4_IBA-3_TOR; 5_MAR-3_TOR
mw = 129.96661; rt = 6.683	20.669	1.78e-09	8.7494	1.41e-08	2_OCT-1_SEPT; 3_TOR-1_SEPT; 4_IBA-2_OCT; 5_MAR-2_OCT; 4_IBA-3_TOR; 5_MAR-3_TOR; 5_MAR-4_IBA
mw = 219.03838; rt = 2.524	20.404	2.12e-09	8.6731	1.62e-08	2_OCT-1_SEPT; 3_TOR-1_SEPT; 4_IBA-2_OCT; 5_MAR-2_OCT; 4_IBA-3_TOR; 5_MAR-3_TOR
4-Acetamidobutanoic acid	20.136	2.54e-09	8.5955	1.87e-08	2_OCT-1_SEPT; 3_TOR-1_SEPT; 4_IBA-1_SEPT; 3_TOR-2_OCT; 4_IBA-3_TOR; 5_MAR-3_TOR
mw = 220.0348; rt = 2.53	20.085	2.63e-09	8.5806	1.87e-08	2_OCT-1_SEPT; 3_TOR-1_SEPT; 4_IBA-2_OCT; 5_MAR-2_OCT; 4_IBA-3_TOR; 5_MAR-3_TOR
Asparagine	19.883	3.01e-09	8.5218	2.07e-08	2_OCT-1_SEPT; 3_TOR-1_SEPT; 4_IBA-2_OCT; 5_MAR-2_OCT; 4_IBA-3_TOR; 5_MAR-3_TOR
mw = 172.04837; rt = 4.352	19.315	4.43e-09	8.3537	2.94e-08	3_TOR-1_SEPT; 3_TOR-2_OCT; 5_MAR-2_OCT; 4_IBA-3_TOR; 5_MAR-3_TOR
mw = 160.0157; rt = 2.512	19.255	4.62e-09	8.3358	2.97e-08	2_OCT-1_SEPT; 3_TOR-1_SEPT; 4_IBA-2_OCT; 5_MAR-2_OCT; 4_IBA-3_TOR; 5_MAR-3_TOR
mw = 358.10848; rt = 1.246	19.003	5.49e-09	8.2602	3.43e-08	3_TOR-1_SEPT; 5_MAR-1_SEPT; 5_MAR-2_OCT; 4_IBA-3_TOR; 5_MAR-3_TOR; 5_MAR-4_IBA
Arabinosylhypoxanthine	15.831	5.62e-08	7.2506	3.4e-07	2_OCT-1_SEPT; 3_TOR-1_SEPT; 4_IBA-1_SEPT; 5_MAR-1_SEPT; 5_MAR-3_TOR
mw = 181.98033; rt = 7.506	15.566	6.9e-08	7.161	4.06e-07	2_OCT-1_SEPT; 3_TOR-1_SEPT; 4_IBA-2_OCT; 5_MAR-2_OCT; 4_IBA-3_TOR; 5_MAR-3_TOR
mw = 334.10118; rt = 4.714	15.527	7.12e-08	7.1478	4.07e-07	4_IBA-1_SEPT; 5_MAR-1_SEPT; 5_MAR-2_OCT; 4_IBA-3_TOR; 5_MAR-3_TOR
mw = 229.00444; rt = 1.223	15.429	7.69e-08	7.1142	4.28e-07	3_TOR-1_SEPT; 3_TOR-2_OCT; 5_MAR-2_OCT; 4_IBA-3_TOR; 5_MAR-3_TOR
mw = 322.21766; rt = 1.304	15.211	9.13e-08	7.0397	4.95e-07	5_MAR-1_SEPT; 4_IBA-2_OCT; 5_MAR-2_OCT; 5_MAR-3_TOR; 5_MAR-4_IBA
mw = 216.04; rt = 8.587	15.069	1.02e-07	6.9908	5.4e-07	2_OCT-1_SEPT; 5_MAR-1_SEPT; 4_IBA-2_OCT; 5_MAR-2_OCT; 5_MAR-3_TOR; 5_MAR-4_IBA
Myristyl sulfate	14.984	1.09e-07	6.9611	5.63e-07	2_OCT-1_SEPT; 5_MAR-1_SEPT; 5_MAR-2_OCT; 5_MAR-3_TOR; 5_MAR-4_IBA
mw = 249.96765; rt = 7.505	14.871	1.2e-07	6.9221	6.01e-07	2_OCT-1_SEPT; 3_TOR-1_SEPT; 4_IBA-2_OCT; 5_MAR-2_OCT; 4_IBA-3_TOR; 5_MAR-3_TOR
mw = 98.01152; rt = 5.426	14.706	1.37e-07	6.8642	6.7e-07	3_TOR-1_SEPT; 3_TOR-2_OCT; 5_MAR-2_OCT; 4_IBA-3_TOR; 5_MAR-3_TOR; 5_MAR-4_IBA
Allantoin	14.55	1.55e-07	6.8095	7.38e-07	3_TOR-1_SEPT; 3_TOR-2_OCT; 5_MAR-2_OCT; 4_IBA-3_TOR; 5_MAR-3_TOR
mw = 330.09243; rt = 4.779	14.53	1.58e-07	6.8025	7.38e-07	2_OCT-1_SEPT; 3_TOR-1_SEPT; 4_IBA-1_SEPT; 5_MAR-1_SEPT
mw = 423.96113; rt = 8.82	14.447	1.69e-07	6.7733	7.63e-07	5_MAR-1_SEPT; 5_MAR-2_OCT; 5_MAR-3_TOR; 5_MAR-4_IBA
Isethionic acid	14.433	1.71e-07	6.7681	7.63e-07	3_TOR-1_SEPT; 5_MAR-2_OCT; 4_IBA-3_TOR; 5_MAR-3_TOR
mw = 115.03811; rt = 5.426	14.408	1.74e-07	6.7594	7.63e-07	3_TOR-1_SEPT; 3_TOR-2_OCT; 5_MAR-2_OCT; 4_IBA-3_TOR; 5_MAR-3_TOR
Uracil	14.307	1.89e-07	6.7234	8.11e-07	2_OCT-1_SEPT; 3_TOR-1_SEPT; 4_IBA-1_SEPT; 5_MAR-1_SEPT; 5_MAR-2_OCT
mw = 193.00206; rt = 7.556	13.862	2.73e-07	6.5639	1.15e-06	2_OCT-1_SEPT; 3_TOR-1_SEPT; 4_IBA-1_SEPT; 5_MAR-2_OCT; 5_MAR-3_TOR; 5_MAR-4_IBA
mw = 274.01466; rt = 1.474	13.458	3.83e-07	6.4165	1.58e-06	2_OCT-1_SEPT; 3_TOR-1_SEPT; 4_IBA-1_SEPT; 5_MAR-2_OCT; 5_MAR-3_TOR; 5_MAR-4_IBA
mw = 213.91808; rt = 1.191	12.995	5.69e-07	6.2445	2.3e-06	2_OCT-1_SEPT; 3_TOR-1_SEPT; 4_IBA-2_OCT; 5_MAR-2_OCT; 4_IBA-3_TOR; 5_MAR-3_TOR
mw = 317.95504; rt = 7.506	12.732	7.15e-07	6.1457	2.83e-06	2_OCT-1_SEPT; 3_TOR-1_SEPT; 4_IBA-2_OCT; 5_MAR-2_OCT; 5_MAR-3_TOR
Caffeic acid	12.7	7.35e-07	6.1336	2.86e-06	2_OCT-1_SEPT; 3_TOR-1_SEPT; 4_IBA-1_SEPT; 5_MAR-1_SEPT; 5_MAR-2_OCT
mw = 300.9264; rt = 1.184	12.667	7.57e-07	6.121	2.89e-06	2_OCT-1_SEPT; 5_MAR-1_SEPT; 4_IBA-2_OCT; 5_MAR-2_OCT; 4_IBA-3_TOR; 5_MAR-3_TOR
mw = 214.91829; rt = 1.185	12.624	7.86e-07	6.1048	2.94e-06	2_OCT-1_SEPT; 3_TOR-1_SEPT; 4_IBA-2_OCT; 5_MAR-2_OCT; 4_IBA-3_TOR; 5_MAR-3_TOR
mw = 385.94264; rt = 7.505	12.556	8.34e-07	6.0788	3.07e-06	2_OCT-1_SEPT; 4_IBA-2_OCT; 5_MAR-2_OCT; 4_IBA-3_TOR; 5_MAR-3_TOR
mw = 307.06515; rt = 4.723	12.518	8.63e-07	6.0642	3.12e-06	2_OCT-1_SEPT; 3_TOR-1_SEPT; 4_IBA-1_SEPT; 5_MAR-1_SEPT
5-Hydroxycaproic acid	12.362	9.9e-07	6.0046	3.51e-06	2_OCT-1_SEPT; 3_TOR-1_SEPT; 4_IBA-1_SEPT; 5_MAR-2_OCT; 5_MAR-3_TOR; 5_MAR-4_IBA
mw = 112.02717; rt = 2.253	12.279	1.06e-06	5.9727	3.72e-06	2_OCT-1_SEPT; 3_TOR-1_SEPT; 4_IBA-1_SEPT; 5_MAR-1_SEPT
Glucose	12.01	1.35e-06	5.8683	4.65e-06	2_OCT-1_SEPT; 3_TOR-1_SEPT; 4_IBA-1_SEPT; 5_MAR-1_SEPT
mw = 381.85086; rt = 6.69	11.953	1.43e-06	5.846	4.81e-06	2_OCT-1_SEPT; 4_IBA-2_OCT; 5_MAR-2_OCT; 5_MAR-3_TOR
mw = 216.00901; rt = 0.811	11.783	1.66e-06	5.7794	5.52e-06	2_OCT-1_SEPT; 3_TOR-1_SEPT; 4_IBA-1_SEPT; 5_MAR-1_SEPT
mw = 297.88952; rt = 6.691	11.72	1.76e-06	5.7547	5.75e-06	2_OCT-1_SEPT; 5_MAR-1_SEPT; 4_IBA-2_OCT; 5_MAR-2_OCT; 5_MAR-3_TOR
mw = 156.00932; rt = 2.584	11.687	1.81e-06	5.7416	5.84e-06	2_OCT-1_SEPT; 3_TOR-1_SEPT; 4_IBA-1_SEPT; 5_MAR-2_OCT; 5_MAR-3_TOR; 5_MAR-4_IBA
Aminolevulinic acid	11.578	2e-06	5.6984	6.35e-06	3_TOR-1_SEPT; 4_IBA-1_SEPT; 3_TOR-2_OCT; 4_IBA-2_OCT; 5_MAR-3_TOR; 5_MAR-4_IBA
Adenosine	11.494	2.16e-06	5.6651	6.75e-06	2_OCT-1_SEPT; 3_TOR-1_SEPT; 4_IBA-1_SEPT; 5_MAR-1_SEPT
Quinol sulfate	11.369	2.43e-06	5.6151	7.46e-06	2_OCT-1_SEPT; 3_TOR-1_SEPT; 4_IBA-1_SEPT; 4_IBA-2_OCT; 5_MAR-4_IBA
Ethyl lactate	11.244	2.72e-06	5.5651	8.25e-06	3_TOR-1_SEPT; 3_TOR-2_OCT; 5_MAR-3_TOR
mw = 189.0096; rt = 1.112	10.956	3.56e-06	5.4484	1.06e-05	4_IBA-1_SEPT; 5_MAR-2_OCT; 4_IBA-3_TOR; 5_MAR-3_TOR; 5_MAR-4_IBA
cis-Acetylacrylic acid	10.865	3.88e-06	5.4113	1.14e-05	2_OCT-1_SEPT; 3_TOR-1_SEPT; 4_IBA-1_SEPT; 5_MAR-1_SEPT
Uridine	10.779	4.2e-06	5.3763	1.22e-05	2_OCT-1_SEPT; 3_TOR-1_SEPT; 4_IBA-1_SEPT; 5_MAR-1_SEPT
mw = 313.10213; rt = 4.773	10.552	5.22e-06	5.2825	1.47e-05	2_OCT-1_SEPT; 3_TOR-1_SEPT; 4_IBA-1_SEPT; 5_MAR-1_SEPT
mw = 241.0045; rt = 1.219	10.546	5.25e-06	5.28	1.47e-05	3_TOR-1_SEPT; 4_IBA-1_SEPT; 4_IBA-2_OCT; 5_MAR-3_TOR; 5_MAR-4_IBA
Guanosine	10.537	5.29e-06	5.2764	1.47e-05	2_OCT-1_SEPT; 3_TOR-1_SEPT; 4_IBA-1_SEPT; 5_MAR-1_SEPT
N-Acetylalanine	10.45	5.75e-06	5.2403	1.58e-05	2_OCT-1_SEPT; 3_TOR-2_OCT; 4_IBA-2_OCT; 5_MAR-2_OCT; 5_MAR-3_TOR
Serine	10.185	7.43e-06	5.129	2.01e-05	2_OCT-1_SEPT; 3_TOR-2_OCT; 4_IBA-2_OCT; 5_MAR-2_OCT
mw = 74.03661; rt = 1.589	10.159	7.62e-06	5.1181	2.04e-05	2_OCT-1_SEPT; 3_TOR-1_SEPT; 4_IBA-1_SEPT; 5_MAR-1_SEPT
mw = 279.9886; rt = 8.608	9.9068	9.74e-06	5.0113	2.57e-05	5_MAR-1_SEPT; 4_IBA-2_OCT; 5_MAR-2_OCT; 5_MAR-3_TOR
Glycine	9.8153	1.07e-05	4.9722	2.78e-05	2_OCT-1_SEPT; 3_TOR-2_OCT; 4_IBA-2_OCT; 5_MAR-2_OCT
3-Methoxyphenylacetic acid	9.742	1.15e-05	4.9407	2.94e-05	3_TOR-1_SEPT; 4_IBA-1_SEPT; 5_MAR-1_SEPT
mw = 248.99211; rt = 8.351	9.7348	1.15e-05	4.9377	2.94e-05	2_OCT-1_SEPT; 4_IBA-2_OCT; 5_MAR-2_OCT; 5_MAR-3_TOR
Gentisic acid	9.5475	1.39e-05	4.8569	3.49e-05	4_IBA-1_SEPT; 5_MAR-2_OCT; 5_MAR-3_TOR; 5_MAR-4_IBA
Phenylacetaldehyde	9.3758	1.65e-05	4.7822	4.07e-05	3_TOR-1_SEPT; 4_IBA-1_SEPT; 5_MAR-1_SEPT
mw = 122.07309; rt = 1.229	9.3714	1.66e-05	4.7802	4.07e-05	3_TOR-1_SEPT; 4_IBA-1_SEPT; 5_MAR-1_SEPT
mw = 244.97529; rt = 3.324	9.3189	1.75e-05	4.7573	4.24e-05	2_OCT-1_SEPT; 3_TOR-1_SEPT; 4_IBA-2_OCT; 5_MAR-2_OCT; 4_IBA-3_TOR
5-Hydroxypipecolic acid	9.2176	1.94e-05	4.7129	4.64e-05	3_TOR-1_SEPT; 3_TOR-2_OCT; 4_IBA-3_TOR
Indoxyl sulfate	9.0916	2.2e-05	4.6573	5.21e-05	5_MAR-1_SEPT; 5_MAR-2_OCT; 4_IBA-3_TOR; 5_MAR-3_TOR
mw = 179.85143; rt = 4.113	8.9302	2.6e-05	4.5856	6.08e-05	2_OCT-1_SEPT; 3_TOR-1_SEPT; 4_IBA-1_SEPT
mw = 200.01433; rt = 0.873	8.8028	2.96e-05	4.5287	6.85e-05	3_TOR-1_SEPT; 4_IBA-1_SEPT; 5_MAR-2_OCT; 5_MAR-3_TOR; 5_MAR-4_IBA
mw = 326.04185; rt = 6.862	8.5451	3.87e-05	4.4125	8.82e-05	3_TOR-1_SEPT; 3_TOR-2_OCT; 4_IBA-3_TOR; 5_MAR-3_TOR
2-Hydroxyhippuric acid	8.5384	3.9e-05	4.4095	8.82e-05	2_OCT-1_SEPT; 3_TOR-1_SEPT; 4_IBA-1_SEPT; 5_MAR-1_SEPT
mw = 220.00412; rt = 1.163	8.4523	4.26e-05	4.3703	9.54e-05	2_OCT-1_SEPT; 3_TOR-1_SEPT; 4_IBA-1_SEPT; 5_MAR-4_IBA
mw = 303.10826; rt = 8.4	8.4181	4.42e-05	4.3547	9.79e-05	2_OCT-1_SEPT; 3_TOR-1_SEPT; 4_IBA-2_OCT; 5_MAR-2_OCT; 4_IBA-3_TOR; 5_MAR-3_TOR
mw = 243.08709; rt = 8.399	8.2214	5.44e-05	4.2646	0.00011917	3_TOR-1_SEPT; 4_IBA-2_OCT; 5_MAR-2_OCT; 4_IBA-3_TOR; 5_MAR-3_TOR
N-Undecanoylglycine	8.201	5.56e-05	4.2552	0.00012049	4_IBA-2_OCT; 5_MAR-2_OCT; 4_IBA-3_TOR; 5_MAR-3_TOR
mw = 234.01973; rt = 1.088	8.1633	5.78e-05	4.2378	0.0001241	3_TOR-1_SEPT; 3_TOR-2_OCT; 4_IBA-3_TOR; 5_MAR-3_TOR
Benzoic acid	8.0228	6.72e-05	4.1727	0.00014269	4_IBA-2_OCT; 5_MAR-2_OCT; 5_MAR-3_TOR
mw = 242.98368; rt = 1.229	7.8562	8.04e-05	4.095	0.0001689	3_TOR-1_SEPT; 3_TOR-2_OCT; 4_IBA-3_TOR; 5_MAR-3_TOR
mw = 168.04559; rt = 1.168	7.745	9.06e-05	4.0428	0.00018856	5_MAR-2_OCT; 4_IBA-3_TOR; 5_MAR-3_TOR
mw = 205.06131; rt = 2.557	7.2088	0.00016328	3.7871	0.00033507	4_IBA-2_OCT; 5_MAR-2_OCT; 4_IBA-3_TOR; 5_MAR-3_TOR
mw = 264.06668; rt = 1.241	7.2033	0.00016428	3.7844	0.00033507	5_MAR-1_SEPT; 4_IBA-3_TOR; 5_MAR-3_TOR
mw = 284.12086; rt = 7.849	6.8529	0.00024341	3.6137	0.0004916	2_OCT-1_SEPT; 3_TOR-1_SEPT; 4_IBA-1_SEPT; 5_MAR-1_SEPT
Creatine	6.8151	0.00025404	3.5951	0.00050807	2_OCT-1_SEPT; 3_TOR-1_SEPT; 4_IBA-1_SEPT
Cyclo(Seryltyrosyl)	6.7084	0.00028678	3.5424	0.00056805	2_OCT-1_SEPT; 3_TOR-1_SEPT; 4_IBA-1_SEPT; 5_MAR-1_SEPT
4-Acetamidobenzoic acid	6.6953	0.00029111	3.5359	0.00057113	2_OCT-1_SEPT; 3_TOR-1_SEPT; 4_IBA-1_SEPT
Xanthine	6.5835	0.0003308	3.4804	0.00064288	3_TOR-1_SEPT; 5_MAR-3_TOR
mw = 136.03843; rt = 4.735	6.4984	0.00036474	3.438	0.00070099	2_OCT-1_SEPT; 3_TOR-1_SEPT; 4_IBA-1_SEPT; 5_MAR-1_SEPT
mw = 172.00413; rt = 6.037	6.4919	0.00036751	3.4347	0.00070099	3_TOR-1_SEPT; 5_MAR-3_TOR
mw = 264.03056; rt = 2.614	6.4761	0.00037426	3.4268	0.00070732	3_TOR-1_SEPT; 3_TOR-2_OCT; 5_MAR-3_TOR
mw = 308.12947; rt = 1.282	6.4471	0.00038699	3.4123	0.00072473	3_TOR-1_SEPT; 4_IBA-1_SEPT; 5_MAR-1_SEPT
mw = 254.02481; rt = 1.061	6.411	0.00040342	3.3942	0.0007487	3_TOR-1_SEPT; 4_IBA-1_SEPT; 5_MAR-4_IBA
Inositol	6.3553	0.00043031	3.3662	0.00079146	4_IBA-2_OCT; 5_MAR-2_OCT; 5_MAR-3_TOR
Alanine	6.2508	0.00048585	3.3135	0.0008857	2_OCT-1_SEPT; 3_TOR-1_SEPT; 4_IBA-1_SEPT
mw = 278.98341; rt = 2.536	6.2067	0.00051149	3.2912	0.00092427	2_OCT-1_SEPT; 3_TOR-1_SEPT; 4_IBA-1_SEPT; 5_MAR-1_SEPT
N,N-Dihydroxy-L-tryptophan	6.1308	0.00055897	3.2526	0.0010013	2_OCT-1_SEPT; 3_TOR-1_SEPT; 4_IBA-1_SEPT; 5_MAR-1_SEPT
mw = 297.82745; rt = 9.015	5.9614	0.00068226	3.166	0.0012116	5_MAR-2_OCT; 5_MAR-3_TOR
mw = 243.18336; rt = 1.22	5.5305	0.001141	2.9427	0.0020089	5_MAR-2_OCT; 4_IBA-3_TOR; 5_MAR-3_TOR
mw = 241.00449; rt = 2.152	5.4388	0.0012748	2.8946	0.0022254	3_TOR-1_SEPT; 4_IBA-1_SEPT
Pimelic acid	5.4078	0.0013234	2.8783	0.002291	4_IBA-1_SEPT; 4_IBA-2_OCT; 4_IBA-3_TOR
mw = 111.98287; rt = 1.697	5.3624	0.0013986	2.8543	0.0024009	3_TOR-1_SEPT; 4_IBA-3_TOR; 5_MAR-3_TOR
mw = 197.90207; rt = 9.008	5.3125	0.0014861	2.828	0.00253	3_TOR-1_SEPT; 5_MAR-3_TOR
Guanine	5.271	0.0015633	2.806	0.0026397	2_OCT-1_SEPT; 3_TOR-1_SEPT; 5_MAR-1_SEPT
mw = 100.0523; rt = 1.455	5.2319	0.0016398	2.7852	0.0027463	3_TOR-1_SEPT; 4_IBA-3_TOR; 5_MAR-3_TOR
mw = 126.03162; rt = 1.247	5.1079	0.0019093	2.7191	0.0031718	3_TOR-1_SEPT; 4_IBA-1_SEPT; 3_TOR-2_OCT; 4_IBA-2_OCT
phosphoethanolamine	5.0976	0.0019336	2.7136	0.0031866	2_OCT-1_SEPT; 3_TOR-1_SEPT; 4_IBA-1_SEPT
mw = 250.08742; rt = 1.29	5.0203	0.002127	2.6722	0.0034775	2_OCT-1_SEPT; 4_IBA-1_SEPT; 5_MAR-1_SEPT
mw = 113.99259; rt = 7.511	4.9304	0.0023774	2.6239	0.0038562	3_TOR-1_SEPT; 5_MAR-3_TOR
Hypotaurine	4.8214	0.0027228	2.565	0.004382	3_TOR-1_SEPT; 5_MAR-3_TOR
mw = 216.05905; rt = 8.623	4.609	0.0035533	2.4494	0.0056742	3_TOR-1_SEPT; 4_IBA-3_TOR; 5_MAR-3_TOR
mw = 260.06806; rt = 2.625	4.5095	0.0040288	2.3948	0.006384	4_IBA-3_TOR; 5_MAR-3_TOR
mw = 364.00163; rt = 8.802	4.4181	0.0045238	2.3445	0.0071137	4_IBA-2_OCT; 5_MAR-2_OCT
mw = 203.04581; rt = 2.512	4.3733	0.0047886	2.3198	0.0074731	4_IBA-2_OCT; 4_IBA-3_TOR
mw = 285.08275; rt = 2.526	4.3503	0.0049311	2.3071	0.0076377	4_IBA-1_SEPT; 5_MAR-1_SEPT
mw = 218.02482; rt = 1.241	4.3083	0.0052028	2.2838	0.0079984	4_IBA-1_SEPT; 4_IBA-3_TOR
mw = 272.01121; rt = 7.563	4.2682	0.0054761	2.2615	0.0083561	4_IBA-1_SEPT; 5_MAR-4_IBA
Glycerylphosphorylethanolamine	4.2622	0.0055181	2.2582	0.0083583	3_TOR-1_SEPT; 4_IBA-3_TOR; 5_MAR-3_TOR
mw = 223.96049; rt = 8.151	4.2299	0.0057516	2.2402	0.0086484	5_MAR-2_OCT; 5_MAR-3_TOR
mw = 203.00419; rt = 3.756	4.1814	0.0061201	2.2132	0.0091357	5_MAR-2_OCT
mw = 202.04531; rt = 3.379	4.1685	0.0062225	2.206	0.009173	2_OCT-1_SEPT; 3_TOR-1_SEPT; 5_MAR-1_SEPT
mw = 282.98643; rt = 8.604	4.1671	0.0062341	2.2052	0.009173	5_MAR-2_OCT
mw = 326.99803; rt = 8.806	4.0683	0.0070797	2.15	0.010343	5_MAR-3_TOR
Urocanic acid	4.0595	0.0071601	2.1451	0.010387	2_OCT-1_SEPT; 3_TOR-1_SEPT
Threonine	3.9258	0.008513	2.0699	0.012216	5_MAR-3_TOR
mw = 134.999; rt = 2.614	3.9234	0.0085396	2.0686	0.012216	5_MAR-1_SEPT; 5_MAR-3_TOR
mw = 111.98287; rt = 1.88	3.8341	0.0095915	2.0181	0.013627	4_IBA-3_TOR; 5_MAR-3_TOR
mw = 407.00896; rt = 8.807	3.8159	0.0098208	2.0079	0.013791	3_TOR-1_SEPT; 5_MAR-3_TOR
mw = 258.03514; rt = 3.75	3.8144	0.0098409	2.007	0.013791	3_TOR-1_SEPT; 5_MAR-3_TOR
mw = 255.98882; rt = 1.157	3.7314	0.010967	1.9599	0.015264	3_TOR-2_OCT; 4_IBA-3_TOR
mw = 243.02019; rt = 1.289	3.5538	0.013846	1.8587	0.019143	4_IBA-3_TOR
Methyl salicylate	3.42	0.016523	1.7819	0.022692	5_MAR-3_TOR
mw = 174.95724; rt = 8.152	3.3939	0.017105	1.7669	0.023335	5_MAR-3_TOR
mw = 94.05289; rt = 3.364	3.3785	0.017458	1.758	0.02366	3_TOR-1_SEPT
Glutathione	3.3553	0.018002	1.7447	0.024238	3_TOR-1_SEPT
mw = 217.95182; rt = 3.746	3.2853	0.019756	1.7043	0.026427	3_TOR-1_SEPT
Methylmalonic acid	3.006	0.028694	1.5422	0.038093	3_TOR-2_OCT
2-Aminonicotinic acid	3.002	0.028847	1.5399	0.038093	4_IBA-2_OCT; 4_IBA-3_TOR
Glutaric acid	2.9081	0.032728	1.4851	0.042942	5_MAR-2_OCT
Levulinic acid	2.8923	0.033432	1.4758	0.043589	4_IBA-1_SEPT
mw = 279.13177; rt = 5.019	2.7062	0.042973	1.3668	0.055676
mw = 246.97836; rt = 8.512	2.6717	0.045026	1.3465	0.057971
mw = 204.00911; rt = 1.259	2.638	0.047128	1.3267	0.0603
alpha-Aminoadipic acid	2.5732	0.051445	1.2887	0.065417
3-tert-Butyladipic acid	2.5386	0.053916	1.2683	0.068139
Glycerophosphoglycerol	2.5321	0.054393	1.2645	0.068323
mw = 216.0997; rt = 4.271	2.3766	0.067171	1.1728	0.083862
mw = 74.03659; rt = 3.743	2.2882	0.07575	1.1206	0.094003
mw = 271.95313; rt = 4.115	2.2768	0.076924	1.1139	0.094888
mw = 216.96781; rt = 8.512	2.2345	0.081475	1.089	0.099903
Adipic acid	2.1719	0.08871	1.052	0.10813
mw = 184.97799; rt = 8.512	2.1091	0.096614	1.015	0.11707
Meglumine	1.9966	0.11255	0.94866	0.13559
mw = 202.98856; rt = 8.513	1.9733	0.11617	0.93491	0.13913
Aspartic acid	1.9036	0.12766	0.89394	0.15201
mw = 130.96736; rt = 8.152	1.8652	0.13448	0.87136	0.15921
Azelaic acid	1.8464	0.13794	0.86032	0.16237
mw = 89.04751; rt = 8.953	1.8309	0.14087	0.8512	0.16488
Glutamic acid	1.8179	0.14336	0.84357	0.16685
N-Ethylglycine	1.78	0.15087	0.8214	0.1746
n-Butyl lactate	1.6848	0.17149	0.76576	0.19736
mw = 351.02411; rt = 8.513	1.6054	0.19075	0.71954	0.2183
mw = 350.02621; rt = 8.513	1.5354	0.20944	0.67893	0.23837
9,12,13-Trihydroxy-15-octadecenoic acid	1.5301	0.21092	0.67588	0.23873
mw = 139.99212; rt = 8.501	1.5252	0.2123	0.67305	0.23898
Gluconic acid	1.5085	0.21706	0.66342	0.24301
mw = 126.02506; rt = 7.617	1.49	0.22246	0.65275	0.24771
mw = 316.08831; rt = 8.513	1.4422	0.23698	0.6253	0.26246
Glycerol 3-phosphate	1.2711	0.29654	0.52792	0.32667
mw = 230.00064; rt = 4.217	1.2269	0.31396	0.50312	0.34402
mw = 269.03822; rt = 1.323	1.2077	0.32183	0.49238	0.35077
3-Octenedioic acid	1.1353	0.35304	0.45218	0.38277
Nicotinic acid	1.104	0.36731	0.43497	0.39616
N-methyl-2-oxoglutaramic acid	1.0499	0.39313	0.40546	0.4218
mw = 251.98918; rt = 8.152	1.0201	0.40805	0.38929	0.43554
mw = 144.00584; rt = 4.216	0.98411	0.4266	0.36998	0.45299
Mevalonic acid	0.94051	0.45	0.34679	0.47538
Dehydroascorbic acid	0.87066	0.48953	0.31022	0.51451
5-Decenedioic acid	0.7091	0.59029	0.22894	0.6167
mw = 255.0226; rt = 4.218	0.70538	0.59275	0.22713	0.6167
mw = 113.9953; rt = 4.216	0.68708	0.60494	0.21829	0.62622
Pyruvic acid	0.64988	0.63014	0.20056	0.64904
mw = 280.09451; rt = 2.564	0.53983	0.70728	0.15041	0.72487
Itaconic acid	0.47984	0.75032	0.12475	0.76518
mw = 305.09465; rt = 2.548	0.46568	0.76051	0.11889	0.76891
mw = 206.05764; rt = 2.548	0.46438	0.76145	0.11836	0.76891
Inosine-5'-monophosphate (IMP)	0.43646	0.7815	0.10707	0.78531
Succinic anhydride	0.33302	0.85418	0.068449	0.85418

## Sheet: NEG CORR
	mw = 334.10118; rt	Glycerol 3-phospha	Levulinic acid	Arabinosylhypoxant	Guanosine	mw = 139.99212; rt	mw = 246.97836; rt	Aspartic acid	mw = 89.04751; rt	mw = 351.02411; rt	mw = 316.08831; rt	mw = 350.02621; rt	Glutamic acid	N-Ethylglycine	mw = 202.98856; rt	mw = 184.97799; rt	mw = 216.96781; rt	Glycerophosphoglyc	mw = 271.95313; rt	mw = 130.96736; rt	mw = 251.98918; rt	Hypotaurine	alpha-Aminoadipic	N-Acetylalanine	Itaconic acid	mw = 144.00584; rt	Dehydroascorbic ac	mw = 113.9953; rt	mw = 269.03822; rt	mw = 230.00064; rt	mw = 255.0226; rt	Succinic anhydride	mw = 202.04531; rt	Inosine-5'-monopho	Glycine	Serine	mw = 244.97529; rt	mw = 249.00674; rt	mw = 191.08447; rt	mw = 192.08042; rt	Asparagine	Lactic acid	mw = 189.95689; rt	mw = 187.05282; rt	mw = 188.04915; rt	mw = 279.13177; rt	Pyruvic acid	mw = 260.06806; rt	Xanthine
mw = 334.10118; rt	1	0.35326	0.36988	0.79894	0.82934	0.16713	0.2977	0.2516	0.28941	0.11721	0.15744	0.12127	0.24362	0.22877	0.29316	0.28598	0.29208	0.17791	0.27044	0.16025	-0.060105	0.007286	0.25029	0.25647	0.012646	0.036529	0.12058	0.07769	-0.051813	-0.12341	-0.11207	-0.047661	-0.086691	-0.12284	-0.13883	-0.14653	0.20776	0.20841	0.32468	0.33267	0.18844	0.38211	0.39295	0.43124	0.42881	0.39662	0.31338	0.36804	0.41112
Glycerol 3-phospha	0.35326	1	0.1018	0.35699	0.4507	0.19026	0.26488	0.10267	0.17652	0.17101	0.23283	0.17189	0.19005	0.20062	0.10706	0.11772	0.16424	0.22882	0.045114	0.12151	0.12146	-0.013079	0.11671	-0.055318	-0.2158	-0.15153	-0.10315	-0.11352	-0.1241	-0.20181	-0.14598	-0.20531	-0.044266	0.2451	-0.087696	-0.12816	0.033993	-0.26342	-0.16675	-0.16136	-0.044605	0.1004	-0.017567	0.018319	0.063789	0.090062	0.03936	-0.035821	0.32849
Levulinic acid	0.36988	0.1018	1	0.3785	0.39681	0.17098	0.24379	0.29481	0.31949	0.071921	0.11908	0.091528	0.18584	0.17457	0.19404	0.19002	0.16436	0.31486	0.47743	0.26464	0.14984	-0.13013	0.16232	0.014271	0.018635	0.081542	0.10733	0.085886	-0.038067	-0.023154	0.033025	0.034144	0.13666	-0.27355	0.0050331	-0.0089356	0.1078	0.10956	0.20944	0.20911	-0.10945	0.077453	0.13973	0.11911	0.14392	0.34489	0.34025	0.42681	0.014388
Arabinosylhypoxant	0.79894	0.35699	0.3785	1	0.89782	0.3007	0.48447	0.21457	0.24604	0.15968	0.16449	0.14636	0.22116	0.20196	0.26996	0.2451	0.24537	0.2359	0.30919	0.1297	-0.028464	-0.18062	0.19773	0.036448	-0.1354	-0.14102	-0.069712	-0.088614	-0.16197	-0.20521	-0.18249	-0.11959	-0.10719	-0.11027	-0.28633	-0.28179	-0.071271	-0.14272	-0.013818	-0.019206	-0.15911	0.020203	0.013226	0.0078169	0.017616	0.084758	0.13313	0.23968	0.23245
Guanosine	0.82934	0.4507	0.39681	0.89782	1	0.22011	0.38465	0.11008	0.14371	0.074685	0.09321	0.061269	0.14666	0.12996	0.20483	0.17756	0.17726	0.1649	0.22978	0.029649	-0.17044	-0.1993	0.0124	-0.044699	-0.17588	-0.19837	-0.12321	-0.13922	-0.14703	-0.28708	-0.22432	-0.15991	-0.19427	-0.24158	-0.36037	-0.37185	-0.12669	-0.1459	-0.017425	-0.018146	-0.14402	-0.051475	-0.0069151	-0.026499	-0.015686	0.11331	0.14942	0.17715	0.25664
mw = 139.99212; rt	0.16713	0.19026	0.17098	0.3007	0.22011	1	0.82531	0.71229	0.73095	0.9107	0.91032	0.90751	0.91908	0.91405	0.87076	0.87057	0.85809	0.24277	0.26046	0.42543	0.44009	0.30162	0.56575	0.26319	0.032987	0.057189	0.098999	0.097779	-0.10871	-0.059831	0.071441	0.043219	0.086833	0.17765	0.18743	0.19122	-0.025262	-0.14272	-0.10697	-0.10146	0.36684	0.046217	-0.0096997	-0.068404	-0.032273	-0.015454	-0.023384	0.085023	0.081506
mw = 246.97836; rt	0.2977	0.26488	0.24379	0.48447	0.38465	0.82531	1	0.51149	0.53891	0.79677	0.77304	0.78408	0.76454	0.74964	0.73489	0.7211	0.71856	0.25805	0.21675	0.25634	0.24681	0.18998	0.42812	0.06434	0.032613	0.061438	0.10298	0.09676	-0.077092	-0.020472	0.08562	0.063049	0.10596	0.16015	0.010038	0.022806	-0.01882	-0.10594	-0.03046	-0.034276	0.24228	0.045814	0.032197	-0.054911	-0.022978	0.051391	0.10573	0.23966	0.17413
Aspartic acid	0.2516	0.10267	0.29481	0.21457	0.11008	0.71229	0.51149	1	0.97937	0.71263	0.73857	0.72879	0.75872	0.76076	0.74136	0.77071	0.76297	0.35494	0.37527	0.58681	0.64772	0.38393	0.62538	0.55835	0.22864	0.27421	0.31761	0.30077	0.081759	0.13694	0.22889	0.17421	0.072607	0.16984	0.51022	0.50453	0.23112	0.12149	0.099815	0.10316	0.40984	0.24584	0.16195	0.19355	0.22639	0.33755	0.23653	0.14477	-0.082704
mw = 89.04751; rt	0.28941	0.17652	0.31949	0.24604	0.14371	0.73095	0.53891	0.97937	1	0.74014	0.77257	0.75522	0.77514	0.77992	0.7366	0.76693	0.75793	0.38566	0.39412	0.56248	0.64602	0.35297	0.61274	0.52563	0.20895	0.25562	0.31493	0.29184	0.050561	0.12298	0.22572	0.14847	0.088907	0.17204	0.46968	0.46248	0.20473	0.076455	0.078422	0.083574	0.39084	0.26507	0.18101	0.19858	0.23719	0.34796	0.24939	0.16492	-0.046315
mw = 351.02411; rt	0.11721	0.17101	0.071921	0.15968	0.074685	0.9107	0.79677	0.71263	0.74014	1	0.98337	0.99573	0.94191	0.94933	0.89655	0.90628	0.90159	0.1967	0.19487	0.31077	0.4194	0.3573	0.5479	0.28645	0.08166	0.10681	0.15939	0.14932	-0.055451	-0.014462	0.10599	0.052687	0.053152	0.29248	0.2016	0.20078	0.031251	0.0002982	0.015234	0.020361	0.45154	0.15719	0.078064	0.033401	0.065608	0.085542	0.049764	0.1197	0.086633
mw = 316.08831; rt	0.15744	0.23283	0.11908	0.16449	0.09321	0.91032	0.77304	0.73857	0.77257	0.98337	1	0.99126	0.95915	0.96989	0.88666	0.90307	0.90032	0.21924	0.23941	0.37143	0.4699	0.37642	0.60129	0.36283	0.08568	0.13262	0.17883	0.16817	-0.065213	-0.006975	0.11141	0.059429	0.080402	0.30551	0.27871	0.26867	0.080403	0.024959	0.047234	0.051967	0.50749	0.23299	0.13005	0.10356	0.1447	0.12308	0.060916	0.12598	0.12288
mw = 350.02621; rt	0.12127	0.17189	0.091528	0.14636	0.061269	0.90751	0.78408	0.72879	0.75522	0.99573	0.99126	1	0.95057	0.95806	0.89227	0.90699	0.90246	0.19962	0.21716	0.3379	0.44555	0.37743	0.57443	0.32518	0.098809	0.1329	0.18132	0.1712	-0.046182	0.0053124	0.12166	0.07116	0.072934	0.31422	0.24989	0.24572	0.060072	0.026261	0.041239	0.046353	0.48695	0.19555	0.10955	0.067571	0.10331	0.098839	0.052394	0.12972	0.091826
Glutamic acid	0.24362	0.19005	0.18584	0.22116	0.14666	0.91908	0.76454	0.75872	0.77514	0.94191	0.95915	0.95057	1	0.99598	0.94475	0.95726	0.9526	0.27826	0.31304	0.51389	0.499	0.40816	0.68257	0.40641	0.14306	0.1991	0.24412	0.22944	-0.045307	-0.01154	0.10629	0.088581	-0.018612	0.24482	0.25251	0.25053	0.075415	0.037907	0.062068	0.067923	0.52761	0.25956	0.16731	0.16194	0.19417	0.15116	0.051778	0.088299	0.1265
N-Ethylglycine	0.22877	0.20062	0.17457	0.20196	0.12996	0.91405	0.74964	0.76076	0.77992	0.94933	0.96989	0.95806	0.99598	1	0.93199	0.94672	0.94395	0.25606	0.29502	0.48557	0.49634	0.38861	0.67348	0.40616	0.11411	0.17241	0.21488	0.19942	-0.066749	-0.025593	0.087765	0.061692	-0.015558	0.24891	0.25485	0.24838	0.068202	0.035585	0.056442	0.062084	0.52671	0.26173	0.15667	0.15803	0.19027	0.15061	0.047763	0.077445	0.12524
mw = 202.98856; rt	0.29316	0.10706	0.19404	0.26996	0.20483	0.87076	0.73489	0.74136	0.7366	0.89655	0.88666	0.89227	0.94475	0.93199	1	0.99255	0.97839	0.25456	0.32469	0.47982	0.41499	0.40496	0.63218	0.37638	0.15976	0.20123	0.24844	0.23442	0.0019612	-0.029165	0.091455	0.10469	-0.026	0.18412	0.18695	0.19199	0.12031	0.09058	0.11846	0.12301	0.50793	0.25126	0.18218	0.19018	0.21373	0.17529	0.07747	0.11466	0.094897
mw = 184.97799; rt	0.28598	0.11772	0.19002	0.2451	0.17756	0.87057	0.7211	0.77071	0.76693	0.90628	0.90307	0.90699	0.95726	0.94672	0.99255	1	0.98838	0.25447	0.31416	0.49464	0.44154	0.4513	0.65786	0.40823	0.17245	0.22094	0.269	0.25301	0.0064404	-0.019711	0.1041	0.11117	-0.0078027	0.22008	0.22955	0.22899	0.15447	0.13487	0.15731	0.16263	0.55345	0.28364	0.21641	0.22735	0.25489	0.19834	0.086971	0.13815	0.11085
mw = 216.96781; rt	0.29208	0.16424	0.16436	0.24537	0.17726	0.85809	0.71856	0.76297	0.75793	0.90159	0.90032	0.90246	0.9526	0.94395	0.97839	0.98838	1	0.24991	0.3031	0.46853	0.41908	0.43103	0.63981	0.40942	0.16048	0.20955	0.25828	0.24178	0.0053733	-0.033442	0.087431	0.097685	-0.0467	0.24359	0.22789	0.22569	0.14775	0.12811	0.14507	0.15113	0.54897	0.27909	0.19343	0.21767	0.24496	0.18577	0.0643	0.11583	0.11323
Glycerophosphoglyc	0.17791	0.22882	0.31486	0.2359	0.1649	0.24277	0.25805	0.35494	0.38566	0.1967	0.21924	0.19962	0.27826	0.25606	0.25456	0.25447	0.24991	1	0.72402	0.46095	0.3846	0.18179	0.20519	0.11147	0.52936	0.53968	0.56385	0.56056	0.35605	0.41688	0.49733	0.49323	-0.016789	0.18158	0.10655	0.13664	0.031459	-0.2927	-0.26051	-0.24453	-0.16961	-0.084995	-0.062174	-0.036804	-0.0010785	-0.010744	-0.036864	-0.033759	-0.13382
mw = 271.95313; rt	0.27044	0.045114	0.47743	0.30919	0.22978	0.26046	0.21675	0.37527	0.39412	0.19487	0.23941	0.21716	0.31304	0.29502	0.32469	0.31416	0.3031	0.72402	1	0.51682	0.42491	0.11613	0.31392	0.17845	0.63768	0.63045	0.65912	0.66385	0.52883	0.53109	0.58701	0.61608	-0.03533	0.17269	0.11449	0.13618	0.0045111	-0.14745	-0.097247	-0.090633	-0.079857	0.00098125	-0.02123	0.034129	0.063264	-0.016437	-0.063049	0.039671	-0.13688
mw = 130.96736; rt	0.16025	0.12151	0.26464	0.1297	0.029649	0.42543	0.25634	0.58681	0.56248	0.31077	0.37143	0.3379	0.51389	0.48557	0.47982	0.49464	0.46853	0.46095	0.51682	1	0.85048	0.56659	0.77	0.46245	0.46733	0.5456	0.53762	0.53611	0.3229	0.34752	0.40022	0.42061	-0.076659	0.243	0.42902	0.43381	0.1849	-0.047976	-0.046465	-0.040081	0.28378	0.27886	0.1468	0.24705	0.262	0.12618	-0.023271	-0.054222	-0.10755
mw = 251.98918; rt	-0.060105	0.12146	0.14984	-0.028464	-0.17044	0.44009	0.24681	0.64772	0.64602	0.4194	0.4699	0.44555	0.499	0.49634	0.41499	0.44154	0.41908	0.3846	0.42491	0.85048	1	0.5395	0.68752	0.50715	0.40262	0.46667	0.47382	0.47353	0.30425	0.39854	0.44502	0.38895	-0.013354	0.37878	0.57873	0.58063	0.11817	-0.089604	-0.11654	-0.11431	0.26122	0.24401	0.051383	0.11929	0.14235	0.010308	-0.11466	-0.052775	-0.20029
Hypotaurine	0.007286	-0.013079	-0.13013	-0.18062	-0.1993	0.30162	0.18998	0.38393	0.35297	0.3573	0.37642	0.37743	0.40816	0.38861	0.40496	0.4513	0.43103	0.18179	0.11613	0.56659	0.5395	1	0.54686	0.32631	0.50048	0.56199	0.52927	0.53512	0.41869	0.3801	0.41525	0.45051	0.24738	0.46203	0.43313	0.42753	0.49906	0.31375	0.27477	0.28333	0.63855	0.48014	0.47507	0.47693	0.48186	0.15904	0.041396	0.14589	0.2285
alpha-Aminoadipic	0.25029	0.11671	0.16232	0.19773	0.0124	0.56575	0.42812	0.62538	0.61274	0.5479	0.60129	0.57443	0.68257	0.67348	0.63218	0.65786	0.63981	0.20519	0.31392	0.77	0.68752	0.54686	1	0.47332	0.26352	0.34959	0.37824	0.36441	0.092873	0.18879	0.19449	0.20578	0.05886	0.32392	0.4442	0.43208	0.26535	0.15966	0.18533	0.18106	0.54248	0.4724	0.35086	0.41158	0.43146	0.24683	0.097694	0.10883	0.13032
N-Acetylalanine	0.25647	-0.055318	0.014271	0.036448	-0.044699	0.26319	0.06434	0.55835	0.52563	0.28645	0.36283	0.32518	0.40641	0.40616	0.37638	0.40823	0.40942	0.11147	0.17845	0.46245	0.50715	0.32631	0.47332	1	0.26633	0.34167	0.35229	0.32786	0.068532	0.23227	0.20297	0.21811	0.023581	0.13846	0.62056	0.6301	0.36186	0.43593	0.38303	0.39198	0.55952	0.52303	0.40421	0.51766	0.52897	0.17005	-0.029988	0.21984	0.024471
Itaconic acid	0.012646	-0.2158	0.018635	-0.1354	-0.17588	0.032987	0.032613	0.22864	0.20895	0.08166	0.08568	0.098809	0.14306	0.11411	0.15976	0.17245	0.16048	0.52936	0.63768	0.46733	0.40262	0.50048	0.26352	0.26633	1	0.9684	0.96836	0.97637	0.85468	0.90231	0.92922	0.95138	0.063121	0.34944	0.22765	0.26025	0.15849	0.089997	0.079016	0.093289	0.21081	0.18174	0.23595	0.25933	0.25777	0.045156	-0.033308	0.063257	-0.056458
mw = 144.00584; rt	0.036529	-0.15153	0.081542	-0.14102	-0.19837	0.057189	0.061438	0.27421	0.25562	0.10681	0.13262	0.1329	0.1991	0.17241	0.20123	0.22094	0.20955	0.53968	0.63045	0.5456	0.46667	0.56199	0.34959	0.34167	0.9684	1	0.97699	0.97874	0.7877	0.8888	0.90013	0.92393	0.15529	0.36999	0.30159	0.32683	0.27746	0.15025	0.14539	0.15867	0.30445	0.32249	0.33846	0.38591	0.38977	0.14082	0.02719	0.092424	0.007959
Dehydroascorbic ac	0.12058	-0.10315	0.10733	-0.069712	-0.12321	0.098999	0.10298	0.31761	0.31493	0.15939	0.17883	0.18132	0.24412	0.21488	0.24844	0.269	0.25828	0.56385	0.65912	0.53762	0.47382	0.52927	0.37824	0.35229	0.96836	0.97699	1	0.99643	0.78925	0.87284	0.90736	0.91879	0.10503	0.37876	0.28305	0.31196	0.24976	0.15733	0.16324	0.17511	0.30432	0.32075	0.34222	0.37731	0.3861	0.14885	0.031048	0.13434	0.027262
mw = 113.9953; rt	0.07769	-0.11352	0.085886	-0.088614	-0.13922	0.097779	0.09676	0.30077	0.29184	0.14932	0.16817	0.1712	0.22944	0.19942	0.23442	0.25301	0.24178	0.56056	0.66385	0.53611	0.47353	0.53512	0.36441	0.32786	0.97637	0.97874	0.99643	1	0.80475	0.8855	0.92141	0.9392	0.11421	0.40149	0.28141	0.31101	0.24067	0.13021	0.13166	0.1418	0.28444	0.28511	0.30813	0.3385	0.34764	0.10371	-0.0034593	0.10665	0.0095595
mw = 269.03822; rt	-0.051813	-0.1241	-0.038067	-0.16197	-0.14703	-0.10871	-0.077092	0.081759	0.050561	-0.055451	-0.065213	-0.046182	-0.045307	-0.066749	0.0019612	0.0064404	0.0053733	0.35605	0.52883	0.3229	0.30425	0.41869	0.092873	0.068532	0.85468	0.7877	0.78925	0.80475	1	0.81657	0.82942	0.83468	-0.025716	0.33024	0.10593	0.13519	0.10199	0.053104	0.040734	0.054108	0.080874	0.031487	0.065614	0.118	0.11801	0.033803	0.00035335	0.03098	-0.029469
mw = 230.00064; rt	-0.12341	-0.20181	-0.023154	-0.20521	-0.28708	-0.059831	-0.020472	0.13694	0.12298	-0.014462	-0.006975	0.0053124	-0.01154	-0.025593	-0.029165	-0.019711	-0.033442	0.41688	0.53109	0.34752	0.39854	0.3801	0.18879	0.23227	0.90231	0.8888	0.87284	0.8855	0.81657	1	0.94675	0.92517	0.19544	0.37072	0.2327	0.2677	0.13322	0.041879	0.028713	0.039721	0.10364	0.15327	0.1725	0.18418	0.18017	-0.02872	-0.074221	0.078828	-0.042673
mw = 255.0226; rt	-0.11207	-0.14598	0.033025	-0.18249	-0.22432	0.071441	0.08562	0.22889	0.22572	0.10599	0.11141	0.12166	0.10629	0.087765	0.091455	0.1041	0.087431	0.49733	0.58701	0.40022	0.44502	0.41525	0.19449	0.20297	0.92922	0.90013	0.90736	0.92141	0.82942	0.94675	1	0.94859	0.17819	0.38575	0.2432	0.27014	0.1286	-0.0058073	-0.019555	-0.010263	0.11749	0.090824	0.1135	0.11572	0.1274	-0.035875	-0.077942	0.068987	-0.088055
Succinic anhydride	-0.047661	-0.20531	0.034144	-0.11959	-0.15991	0.043219	0.063049	0.17421	0.14847	0.052687	0.059429	0.07116	0.088581	0.061692	0.10469	0.11117	0.097685	0.49323	0.61608	0.42061	0.38895	0.45051	0.20578	0.21811	0.95138	0.92393	0.91879	0.9392	0.83468	0.92517	0.94859	1	0.15063	0.37136	0.2219	0.2533	0.15046	0.038038	0.026403	0.034393	0.139	0.11338	0.14548	0.15731	0.1623	-0.032155	-0.075023	0.071612	-0.10064
mw = 202.04531; rt	-0.086691	-0.044266	0.13666	-0.10719	-0.19427	0.086833	0.10596	0.072607	0.088907	0.053152	0.080402	0.072934	-0.018612	-0.015558	-0.026	-0.0078027	-0.0467	-0.016789	-0.03533	-0.076659	-0.013354	0.24738	0.05886	0.023581	0.063121	0.15529	0.10503	0.11421	-0.025716	0.19544	0.17819	0.15063	1	0.25328	0.36111	0.35809	0.69759	0.30085	0.31389	0.31382	0.29213	0.43519	0.53321	0.39849	0.42275	0.22852	0.29763	0.48544	0.34236
Inosine-5'-monopho	-0.12284	0.2451	-0.27355	-0.11027	-0.24158	0.17765	0.16015	0.16984	0.17204	0.29248	0.30551	0.31422	0.24482	0.24891	0.18412	0.22008	0.24359	0.18158	0.17269	0.243	0.37878	0.46203	0.32392	0.13846	0.34944	0.36999	0.37876	0.40149	0.33024	0.37072	0.38575	0.37136	0.25328	1	0.27013	0.27048	0.32751	0.036888	0.032867	0.030629	0.27843	0.34326	0.21146	0.2146	0.22832	-0.18691	-0.27104	0.047112	0.19406
Glycine	-0.13883	-0.087696	0.0050331	-0.28633	-0.36037	0.18743	0.010038	0.51022	0.46968	0.2016	0.27871	0.24989	0.25251	0.25485	0.18695	0.22955	0.22789	0.10655	0.11449	0.42902	0.57873	0.43313	0.4442	0.62056	0.22765	0.30159	0.28305	0.28141	0.10593	0.2327	0.2432	0.2219	0.36111	0.27013	1	0.99278	0.50522	0.34348	0.2307	0.22764	0.51708	0.4451	0.35188	0.35145	0.3872	0.25932	0.17085	0.15893	-0.11911
Serine	-0.14653	-0.12816	-0.0089356	-0.28179	-0.37185	0.19122	0.022806	0.50453	0.46248	0.20078	0.26867	0.24572	0.25053	0.24838	0.19199	0.22899	0.22569	0.13664	0.13618	0.43381	0.58063	0.42753	0.43208	0.6301	0.26025	0.32683	0.31196	0.31101	0.13519	0.2677	0.27014	0.2533	0.35809	0.27048	0.99278	1	0.50011	0.344	0.22728	0.22503	0.50415	0.43333	0.34813	0.34087	0.37317	0.22553	0.14543	0.17404	-0.12143
mw = 244.97529; rt	0.20776	0.033993	0.1078	-0.071271	-0.12669	-0.025262	-0.01882	0.23112	0.20473	0.031251	0.080403	0.060072	0.075415	0.068202	0.12031	0.15447	0.14775	0.031459	0.0045111	0.1849	0.11817	0.49906	0.26535	0.36186	0.15849	0.27746	0.24976	0.24067	0.10199	0.13322	0.1286	0.15046	0.69759	0.32751	0.50522	0.50011	1	0.65876	0.61448	0.61731	0.53224	0.70958	0.72774	0.7432	0.75495	0.43241	0.33571	0.5226	0.39175
mw = 249.00674; rt	0.20841	-0.26342	0.10956	-0.14272	-0.1459	-0.14272	-0.10594	0.12149	0.076455	0.0002982	0.024959	0.026261	0.037907	0.035585	0.09058	0.13487	0.12811	-0.2927	-0.14745	-0.047976	-0.089604	0.31375	0.15966	0.43593	0.089997	0.15025	0.15733	0.13021	0.053104	0.041879	-0.0058073	0.038038	0.30085	0.036888	0.34348	0.344	0.65876	1	0.96087	0.95717	0.61918	0.62139	0.69663	0.73321	0.72476	0.42691	0.30123	0.70938	0.4026
mw = 191.08447; rt	0.32468	-0.16675	0.20944	-0.013818	-0.017425	-0.10697	-0.03046	0.099815	0.078422	0.015234	0.047234	0.041239	0.062068	0.056442	0.11846	0.15731	0.14507	-0.26051	-0.097247	-0.046465	-0.11654	0.27477	0.18533	0.38303	0.079016	0.14539	0.16324	0.13166	0.040734	0.028713	-0.019555	0.026403	0.31389	0.032867	0.2307	0.22728	0.61448	0.96087	1	0.99751	0.62332	0.65813	0.74194	0.77006	0.76781	0.46335	0.34577	0.79069	0.50649
mw = 192.08042; rt	0.33267	-0.16136	0.20911	-0.019206	-0.018146	-0.10146	-0.034276	0.10316	0.083574	0.020361	0.051967	0.046353	0.067923	0.062084	0.12301	0.16263	0.15113	-0.24453	-0.090633	-0.040081	-0.11431	0.28333	0.18106	0.39198	0.093289	0.15867	0.17511	0.1418	0.054108	0.039721	-0.010263	0.034393	0.31382	0.030629	0.22764	0.22503	0.61731	0.95717	0.99751	1	0.62513	0.66074	0.74951	0.77689	0.77342	0.46498	0.34629	0.79911	0.50906
Asparagine	0.18844	-0.044605	-0.10945	-0.15911	-0.14402	0.36684	0.24228	0.40984	0.39084	0.45154	0.50749	0.48695	0.52761	0.52671	0.50793	0.55345	0.54897	-0.16961	-0.079857	0.28378	0.26122	0.63855	0.54248	0.55952	0.21081	0.30445	0.30432	0.28444	0.080874	0.10364	0.11749	0.139	0.29213	0.27843	0.51708	0.50415	0.53224	0.61918	0.62332	0.62513	1	0.75215	0.73055	0.72326	0.74227	0.3573	0.17937	0.34129	0.481
Lactic acid	0.38211	0.1004	0.077453	0.020203	-0.051475	0.046217	0.045814	0.24584	0.26507	0.15719	0.23299	0.19555	0.25956	0.26173	0.25126	0.28364	0.27909	-0.084995	0.00098125	0.27886	0.24401	0.48014	0.4724	0.52303	0.18174	0.32249	0.32075	0.28511	0.031487	0.15327	0.090824	0.11338	0.43519	0.34326	0.4451	0.43333	0.70958	0.62139	0.65813	0.66074	0.75215	1	0.8999	0.91896	0.9214	0.49979	0.30716	0.44777	0.5669
mw = 189.95689; rt	0.39295	-0.017567	0.13973	0.013226	-0.0069151	-0.0096997	0.032197	0.16195	0.18101	0.078064	0.13005	0.10955	0.16731	0.15667	0.18218	0.21641	0.19343	-0.062174	-0.02123	0.1468	0.051383	0.47507	0.35086	0.40421	0.23595	0.33846	0.34222	0.30813	0.065614	0.1725	0.1135	0.14548	0.53321	0.21146	0.35188	0.34813	0.72774	0.69663	0.74194	0.74951	0.73055	0.8999	1	0.93962	0.93596	0.52168	0.37695	0.5842	0.64644
mw = 187.05282; rt	0.43124	0.018319	0.11911	0.0078169	-0.026499	-0.068404	-0.054911	0.19355	0.19858	0.033401	0.10356	0.067571	0.16194	0.15803	0.19018	0.22735	0.21767	-0.036804	0.034129	0.24705	0.11929	0.47693	0.41158	0.51766	0.25933	0.38591	0.37731	0.3385	0.118	0.18418	0.11572	0.15731	0.39849	0.2146	0.35145	0.34087	0.7432	0.73321	0.77006	0.77689	0.72326	0.91896	0.93962	1	0.99338	0.56166	0.35371	0.50894	0.58029
mw = 188.04915; rt	0.42881	0.063789	0.14392	0.017616	-0.015686	-0.032273	-0.022978	0.22639	0.23719	0.065608	0.1447	0.10331	0.19417	0.19027	0.21373	0.25489	0.24496	-0.0010785	0.063264	0.262	0.14235	0.48186	0.43146	0.52897	0.25777	0.38977	0.3861	0.34764	0.11801	0.18017	0.1274	0.1623	0.42275	0.22832	0.3872	0.37317	0.75495	0.72476	0.76781	0.77342	0.74227	0.9214	0.93596	0.99338	1	0.57321	0.36898	0.51959	0.57509
mw = 279.13177; rt	0.39662	0.090062	0.34489	0.084758	0.11331	-0.015454	0.051391	0.33755	0.34796	0.085542	0.12308	0.098839	0.15116	0.15061	0.17529	0.19834	0.18577	-0.010744	-0.016437	0.12618	0.010308	0.15904	0.24683	0.17005	0.045156	0.14082	0.14885	0.10371	0.033803	-0.02872	-0.035875	-0.032155	0.22852	-0.18691	0.25932	0.22553	0.43241	0.42691	0.46335	0.46498	0.3573	0.49979	0.52168	0.56166	0.57321	1	0.94079	0.31454	0.21443
Pyruvic acid	0.31338	0.03936	0.34025	0.13313	0.14942	-0.023384	0.10573	0.23653	0.24939	0.049764	0.060916	0.052394	0.051778	0.047763	0.07747	0.086971	0.0643	-0.036864	-0.063049	-0.023271	-0.11466	0.041396	0.097694	-0.029988	-0.033308	0.02719	0.031048	-0.0034593	0.00035335	-0.074221	-0.077942	-0.075023	0.29763	-0.27104	0.17085	0.14543	0.33571	0.30123	0.34577	0.34629	0.17937	0.30716	0.37695	0.35371	0.36898	0.94079	1	0.32877	0.14341
mw = 260.06806; rt	0.36804	-0.035821	0.42681	0.23968	0.17715	0.085023	0.23966	0.14477	0.16492	0.1197	0.12598	0.12972	0.088299	0.077445	0.11466	0.13815	0.11583	-0.033759	0.039671	-0.054222	-0.052775	0.14589	0.10883	0.21984	0.063257	0.092424	0.13434	0.10665	0.03098	0.078828	0.068987	0.071612	0.48544	0.047112	0.15893	0.17404	0.5226	0.70938	0.79069	0.79911	0.34129	0.44777	0.5842	0.50894	0.51959	0.31454	0.32877	1	0.46502
Xanthine	0.41112	0.32849	0.014388	0.23245	0.25664	0.081506	0.17413	-0.082704	-0.046315	0.086633	0.12288	0.091826	0.1265	0.12524	0.094897	0.11085	0.11323	-0.13382	-0.13688	-0.10755	-0.20029	0.2285	0.13032	0.024471	-0.056458	0.007959	0.027262	0.0095595	-0.029469	-0.042673	-0.088055	-0.10064	0.34236	0.19406	-0.11911	-0.12143	0.39175	0.4026	0.50649	0.50906	0.481	0.5669	0.64644	0.58029	0.57509	0.21443	0.14341	0.46502	1
mw = 217.95182; rt	0.3949	0.18346	-0.0048545	0.18352	0.2789	0.20914	0.20013	0.019322	0.053481	0.12973	0.12795	0.12311	0.17662	0.15127	0.20226	0.2073	0.20861	-0.027344	-0.067776	0.02329	-0.13569	0.31163	0.092166	-0.014405	0.039977	0.039177	0.082222	0.071723	-0.019938	-0.112	-0.085056	-0.023285	0.24853	0.097635	-0.025843	-0.018126	0.30794	0.26297	0.35478	0.36729	0.43129	0.33066	0.51402	0.41638	0.40252	0.13089	0.095762	0.3975	0.6415
mw = 258.03514; rt	0.34625	0.15442	-0.044693	0.13754	0.21931	0.19433	0.17216	0.039452	0.061975	0.12637	0.1167	0.11971	0.16646	0.14138	0.20094	0.21756	0.21933	-0.023707	-0.10237	0.031982	-0.12157	0.39654	0.077072	-0.020252	0.044303	0.060048	0.087737	0.077202	-0.0084765	-0.10818	-0.084238	-0.024166	0.29281	0.14754	0.0053582	0.010488	0.37264	0.28599	0.35572	0.36857	0.43834	0.34422	0.51433	0.43003	0.41429	0.14776	0.10642	0.37409	0.61235
Methylmalonic acid	0.16869	0.063668	0.078609	0.081013	0.16893	0.24529	0.11009	0.074026	0.062732	0.14193	0.12615	0.13774	0.16359	0.13708	0.23533	0.2492	0.24496	-0.087457	-0.063121	0.051298	-0.044032	0.31006	0.074572	0.0077928	-0.01208	-0.03505	0.0022337	0.0092136	0.0096297	-0.15286	-0.10462	-0.01541	0.18457	0.10798	0.017094	0.014711	0.22005	0.24028	0.34342	0.35498	0.347	0.11866	0.27807	0.2013	0.2042	0.021531	0.014123	0.39061	0.3379
mw = 74.03659; rt	0.29397	0.1797	-0.001876	0.20532	0.29292	0.23794	0.26174	0.017895	0.041822	0.13729	0.11545	0.12378	0.13886	0.11483	0.15236	0.15642	0.15392	-0.044965	-0.12803	-0.025865	-0.12612	0.25375	-0.0042057	-0.097473	-0.04689	-0.067306	-0.022959	-0.024034	-0.094976	-0.17491	-0.12739	-0.075874	0.25569	0.10651	-0.015783	-0.0022809	0.22384	0.16911	0.23719	0.24147	0.29107	0.17278	0.34987	0.22124	0.20695	0.019764	0.044328	0.37099	0.52098
mw = 229.00444; rt	-0.43417	0.028098	-0.16552	-0.12115	-0.11706	-0.32314	-0.34279	-0.2921	-0.30435	-0.37093	-0.39182	-0.39024	-0.42753	-0.41461	-0.47217	-0.49932	-0.47709	0.047092	-0.057143	-0.12551	-0.019928	-0.49002	-0.35099	-0.33862	-0.25373	-0.32489	-0.35132	-0.31865	-0.16527	-0.14891	-0.16606	-0.19169	-0.40258	-0.18769	-0.1466	-0.14984	-0.56644	-0.63038	-0.71205	-0.72311	-0.77977	-0.70234	-0.77724	-0.73251	-0.74595	-0.38538	-0.27	-0.62209	-0.62713
Isethionic acid	-0.50353	-0.096765	-0.11667	-0.1907	-0.22106	-0.3874	-0.31712	-0.43049	-0.45142	-0.40236	-0.4628	-0.43703	-0.4801	-0.47611	-0.46926	-0.50631	-0.49276	0.10527	-0.025309	-0.22594	-0.15066	-0.47938	-0.43441	-0.50887	-0.13011	-0.19287	-0.23872	-0.2066	-0.0090647	-0.057812	-0.088398	-0.063584	-0.27522	-0.13155	-0.29286	-0.27651	-0.48571	-0.56258	-0.60958	-0.6171	-0.79452	-0.69134	-0.70376	-0.67205	-0.6921	-0.30056	-0.15311	-0.48304	-0.58446
mw = 358.10848; rt	-0.51155	-0.04491	-0.1182	-0.27507	-0.18816	-0.32776	-0.3509	-0.38905	-0.41363	-0.4022	-0.43411	-0.42001	-0.46092	-0.45213	-0.49341	-0.52106	-0.51388	0.17868	0.051093	-0.18528	-0.11387	-0.41155	-0.49858	-0.48151	-0.050634	-0.12962	-0.17024	-0.13087	0.071595	0.044767	0.063807	0.054884	-0.28554	-0.15285	-0.22043	-0.21888	-0.52503	-0.63756	-0.70863	-0.7107	-0.76157	-0.76059	-0.78135	-0.76512	-0.7741	-0.40939	-0.27487	-0.58195	-0.57929
mw = 172.04837; rt	-0.33023	0.041505	-0.063844	-0.043815	-0.066812	-0.25345	-0.23833	-0.23719	-0.24113	-0.35011	-0.38146	-0.37359	-0.38923	-0.38879	-0.39161	-0.43809	-0.41305	0.21588	0.094191	-0.033864	0.02912	-0.42225	-0.33827	-0.28798	-0.10632	-0.18794	-0.20739	-0.17799	0.03559	-0.017181	-0.037882	-0.05147	-0.32362	-0.088821	-0.17175	-0.14487	-0.4285	-0.64902	-0.70428	-0.70386	-0.80198	-0.66601	-0.70817	-0.65071	-0.67268	-0.39952	-0.28598	-0.516	-0.58847
4-Acetamidobutanoi	-0.25739	0.071333	0.047185	0.034253	-0.041376	-0.24909	-0.23363	-0.14985	-0.17244	-0.30496	-0.33008	-0.32132	-0.28695	-0.28338	-0.30907	-0.33342	-0.30795	0.29631	0.14822	0.070757	0.088989	-0.44031	-0.16993	-0.23338	-0.12659	-0.14326	-0.16871	-0.1565	-0.10996	-0.097475	-0.11531	-0.10857	-0.4052	-0.11612	-0.14053	-0.13137	-0.45817	-0.57801	-0.62752	-0.63589	-0.736	-0.545	-0.6434	-0.55775	-0.57083	-0.25833	-0.20119	-0.51909	-0.58861
mw = 115.03811; rt	-0.39916	-0.039816	-0.041232	-0.1427	-0.1667	-0.3682	-0.3697	-0.25266	-0.29706	-0.39666	-0.43439	-0.421	-0.43887	-0.42643	-0.42824	-0.46184	-0.45697	0.14626	0.051178	-0.076364	-0.0076043	-0.45119	-0.30568	-0.33651	-0.11801	-0.17361	-0.20857	-0.18022	-0.0083221	-0.049018	-0.08618	-0.069467	-0.3341	-0.15418	-0.15511	-0.14936	-0.41924	-0.50941	-0.57205	-0.58375	-0.76689	-0.63955	-0.69239	-0.60898	-0.63228	-0.22505	-0.12389	-0.50076	-0.60415
Allantoin	-0.40592	-0.034135	-0.045935	-0.13725	-0.1647	-0.36589	-0.36332	-0.26252	-0.30467	-0.39654	-0.43588	-0.42189	-0.44275	-0.43089	-0.43209	-0.46597	-0.46125	0.14389	0.047866	-0.083538	-0.0095345	-0.45659	-0.31614	-0.34696	-0.12582	-0.18229	-0.21638	-0.18746	-0.014263	-0.055928	-0.088389	-0.075923	-0.33043	-0.15134	-0.16379	-0.15784	-0.42323	-0.51911	-0.58018	-0.59233	-0.77624	-0.6483	-0.70235	-0.62219	-0.64426	-0.2435	-0.13781	-0.49878	-0.60227
mw = 98.01152; rt	-0.40095	-0.02763	-0.051233	-0.13666	-0.15981	-0.35413	-0.36266	-0.25385	-0.29692	-0.38822	-0.42588	-0.41287	-0.43477	-0.42154	-0.42848	-0.46166	-0.45664	0.13549	0.042946	-0.088766	-0.012859	-0.46028	-0.31021	-0.3379	-0.13245	-0.18954	-0.22211	-0.19277	-0.02419	-0.055131	-0.091185	-0.07752	-0.32285	-0.14586	-0.15769	-0.15292	-0.42697	-0.52132	-0.58398	-0.59621	-0.77217	-0.64873	-0.7011	-0.62206	-0.64476	-0.24025	-0.13619	-0.50331	-0.59786
mw = 94.05289; rt	-0.051777	0.053634	0.25186	0.11063	0.21142	-0.13363	-0.077028	-0.17962	-0.19671	-0.1632	-0.18146	-0.18328	-0.18615	-0.17024	-0.17253	-0.21856	-0.22937	-0.069747	-0.12173	-0.203	-0.18983	-0.47528	-0.25973	-0.34141	-0.46931	-0.5046	-0.529	-0.52759	-0.32166	-0.48355	-0.44969	-0.47331	-0.32246	-0.552	-0.27789	-0.29974	-0.408	-0.36304	-0.36294	-0.37339	-0.51392	-0.4975	-0.47408	-0.46771	-0.47445	-0.00012624	0.11291	-0.28394	-0.34274
Urocanic acid	-0.1052	0.035602	0.21528	0.091911	0.18064	-0.11968	-0.064012	-0.18944	-0.20766	-0.14949	-0.17471	-0.17207	-0.18638	-0.17091	-0.17951	-0.22605	-0.23738	-0.057822	-0.1314	-0.22445	-0.19667	-0.48455	-0.2823	-0.36786	-0.47048	-0.51321	-0.53961	-0.53441	-0.32072	-0.47546	-0.44033	-0.4667	-0.33119	-0.5388	-0.29317	-0.31224	-0.44399	-0.40051	-0.40524	-0.41652	-0.54645	-0.5494	-0.53024	-0.53234	-0.53772	-0.041793	0.08868	-0.31051	-0.36994
mw = 172.00413; rt	-0.32942	0.11407	0.012834	-0.09575	-0.11999	-0.26291	-0.13751	-0.24482	-0.27159	-0.30513	-0.33959	-0.33042	-0.35976	-0.35793	-0.31637	-0.35026	-0.35265	0.21309	0.031209	-0.12642	-0.047463	-0.40165	-0.2939	-0.33785	-0.13338	-0.15874	-0.16698	-0.14399	0.03439	-0.024705	-0.020317	-0.0089122	-0.028473	-0.051562	-0.096844	-0.080627	-0.13544	-0.35268	-0.38472	-0.39464	-0.56423	-0.43431	-0.44985	-0.4282	-0.41859	-0.13729	-0.038023	-0.24762	-0.35203
mw = 264.03056; rt	-0.35895	-0.16636	0.14684	-0.11957	-0.19412	-0.4612	-0.33548	-0.3	-0.3394	-0.45721	-0.47968	-0.47314	-0.48396	-0.47558	-0.47706	-0.49359	-0.48485	0.035955	0.013308	-0.12635	-0.048078	-0.46451	-0.25316	-0.24772	-0.15123	-0.17336	-0.21099	-0.19724	-0.051189	-0.042871	-0.11198	-0.098086	-0.22114	-0.19496	-0.038225	-0.029732	-0.29964	-0.1849	-0.22164	-0.23735	-0.6196	-0.44356	-0.46579	-0.4028	-0.41561	-0.059872	0.035775	-0.13617	-0.50045
mw = 100.0523; rt	-0.28361	-0.023312	0.13447	-0.070001	-0.034348	-0.39167	-0.38854	-0.31364	-0.33301	-0.45081	-0.44081	-0.45693	-0.43301	-0.43028	-0.44027	-0.46109	-0.4592	0.18993	0.029763	-0.074229	-0.045296	-0.44711	-0.27222	-0.17777	-0.194	-0.22285	-0.23618	-0.22627	-0.11384	-0.11803	-0.1412	-0.14001	-0.35573	-0.38583	-0.080934	-0.080298	-0.42732	-0.37434	-0.4293	-0.43574	-0.63531	-0.52155	-0.54462	-0.50007	-0.4881	-0.23169	-0.16605	-0.34769	-0.51239
mw = 326.04185; rt	-0.18534	0.011899	0.085165	-0.014359	-0.025181	-0.3917	-0.37047	-0.19902	-0.23008	-0.39472	-0.39935	-0.40712	-0.40576	-0.39256	-0.36675	-0.39837	-0.37409	0.12613	0.078482	-0.073743	-0.027524	-0.44359	-0.22375	-0.13876	-0.085112	-0.12453	-0.14557	-0.13109	0.0064858	-0.045847	-0.084272	-0.054928	-0.33562	-0.15761	-0.078512	-0.078536	-0.30996	-0.32175	-0.34213	-0.3536	-0.57476	-0.37583	-0.46588	-0.38729	-0.40024	-0.10948	-0.069843	-0.30339	-0.45139
Methyl salicylate	-0.30018	-0.25837	0.012932	-0.17739	-0.17932	-0.45495	-0.25107	-0.41767	-0.44083	-0.42759	-0.50854	-0.45778	-0.54017	-0.55304	-0.46219	-0.51304	-0.5192	-0.061346	-0.12177	-0.28354	-0.23838	-0.39129	-0.4093	-0.31549	0.019237	-0.056166	-0.0644	-0.055886	0.17087	0.15772	0.08976	0.08526	-0.070809	-0.23467	-0.18509	-0.14235	-0.24773	-0.10362	-0.12082	-0.13061	-0.52953	-0.4148	-0.32337	-0.33539	-0.36409	-0.059396	0.083645	0.05605	-0.36215
3-tert-Butyladipic	-0.18235	-0.14385	-0.11857	-0.045258	-0.052088	-0.24854	-0.20375	-0.23433	-0.26148	-0.27616	-0.34042	-0.3137	-0.3475	-0.34781	-0.27182	-0.33199	-0.33512	0.017808	-0.07099	-0.17805	-0.11895	-0.1673	-0.33265	-0.38569	-0.095024	-0.17831	-0.21966	-0.20531	0.1519	-0.015098	-0.06485	-0.090809	-0.21209	-0.273	-0.28923	-0.26337	-0.29138	-0.39413	-0.45682	-0.45348	-0.5416	-0.44686	-0.45069	-0.43129	-0.46848	-0.16195	-0.042125	-0.33669	-0.28659
mw = 111.98287; rt	-0.36876	-0.027494	-0.21595	-0.096847	-0.13707	-0.26784	-0.3017	-0.34964	-0.35898	-0.35256	-0.38217	-0.37729	-0.42056	-0.40294	-0.42543	-0.46899	-0.46018	-0.028556	-0.088408	-0.20889	-0.13904	-0.45941	-0.31104	-0.37337	-0.2466	-0.31963	-0.36662	-0.34211	-0.093067	-0.11898	-0.18788	-0.16414	-0.22496	-0.30028	-0.25737	-0.25219	-0.48265	-0.59182	-0.61927	-0.6169	-0.65736	-0.5762	-0.64339	-0.60851	-0.61612	-0.28198	-0.12616	-0.51806	-0.52775
mw = 111.98287; rt	-0.33809	-0.031557	-0.18366	-0.081806	-0.11995	-0.29538	-0.2766	-0.33788	-0.36202	-0.3503	-0.37487	-0.37162	-0.43509	-0.41078	-0.42518	-0.45416	-0.43891	-0.096519	-0.20036	-0.27058	-0.21471	-0.37673	-0.25813	-0.40443	-0.29045	-0.35362	-0.40802	-0.38675	-0.11146	-0.17828	-0.24159	-0.20069	-0.11854	-0.23669	-0.17048	-0.18546	-0.35407	-0.45525	-0.4903	-0.49186	-0.55401	-0.47677	-0.51222	-0.47994	-0.48445	-0.12611	0.03178	-0.42052	-0.44147
mw = 70.00279; rt	-0.38366	-0.055852	0.11908	-0.005356	-0.049859	0.17937	0.2474	-0.063413	-0.031515	0.089832	0.016294	0.056477	-0.071911	-0.070049	-0.11169	-0.15327	-0.16671	0.069924	0.044731	-0.16629	0.020182	-0.3975	-0.26106	-0.50711	-0.1453	-0.24409	-0.22153	-0.19707	-0.021952	0.0076168	0.078038	-0.037147	-0.004069	-0.15688	-0.16262	-0.13462	-0.45474	-0.52633	-0.5386	-0.54051	-0.58403	-0.65538	-0.6262	-0.7719	-0.76527	-0.33476	-0.1016	-0.094457	-0.35951
mw = 113.99261; rt	-0.40638	-0.062583	0.11906	-0.012614	-0.058295	0.16322	0.25697	-0.098252	-0.065803	0.085091	0.01583	0.053742	-0.090802	-0.085631	-0.13409	-0.17048	-0.18091	0.038808	0.0026997	-0.2273	-0.0415	-0.41695	-0.28047	-0.5463	-0.18137	-0.27673	-0.262	-0.23643	-0.071622	-0.026613	0.048877	-0.069256	0.05258	-0.14809	-0.16409	-0.14586	-0.44323	-0.51032	-0.50996	-0.512	-0.55911	-0.64051	-0.59371	-0.75258	-0.74027	-0.32031	-0.074358	-0.063442	-0.33265
mw = 114.99596; rt	-0.41794	-0.092117	0.098016	-0.024427	-0.073602	0.1318	0.22003	-0.11321	-0.087116	0.054884	-0.02248	0.020641	-0.1178	-0.11303	-0.14885	-0.19018	-0.20103	0.034618	-5.9539e-05	-0.22287	-0.037985	-0.42998	-0.28334	-0.55853	-0.16965	-0.27001	-0.25256	-0.22708	-0.050959	-0.010941	0.054941	-0.053167	0.00067403	-0.16097	-0.18211	-0.15976	-0.48076	-0.53535	-0.54296	-0.54737	-0.59227	-0.66508	-0.63283	-0.78077	-0.77459	-0.32612	-0.085103	-0.11966	-0.37964
mw = 181.98033; rt	-0.24693	0.052278	0.071614	0.17942	0.18625	0.088174	0.14514	-0.16886	-0.14215	-0.067061	-0.13287	-0.1089	-0.23675	-0.23728	-0.20965	-0.26542	-0.27905	0.020774	-0.041277	-0.28649	-0.15884	-0.48592	-0.44502	-0.48235	-0.29928	-0.41437	-0.40256	-0.36961	-0.16073	-0.17889	-0.12708	-0.16867	0.02245	-0.26178	-0.27772	-0.25445	-0.43788	-0.58292	-0.56535	-0.56482	-0.68277	-0.69998	-0.64632	-0.7801	-0.7739	-0.40371	-0.13668	-0.096958	-0.35283
mw = 317.95504; rt	-0.26968	0.048954	-0.040336	0.13524	0.14501	0.070855	0.14221	-0.17265	-0.14356	-0.034216	-0.10022	-0.073996	-0.24812	-0.23927	-0.24467	-0.28875	-0.29169	-0.088036	-0.1505	-0.3948	-0.19628	-0.4495	-0.49328	-0.4628	-0.32935	-0.44451	-0.43508	-0.40091	-0.19276	-0.18599	-0.1324	-0.19103	0.065078	-0.19565	-0.22943	-0.21669	-0.39021	-0.51452	-0.51529	-0.51749	-0.62164	-0.66227	-0.62379	-0.76586	-0.76169	-0.39387	-0.12036	-0.07626	-0.31408
mw = 249.96765; rt	-0.30913	0.03036	-0.011209	0.098599	0.11112	0.034552	0.081157	-0.21675	-0.18916	-0.08495	-0.14842	-0.12482	-0.29311	-0.28163	-0.28503	-0.33441	-0.34519	-0.087663	-0.14722	-0.39171	-0.20763	-0.48505	-0.49597	-0.49835	-0.35848	-0.46258	-0.46191	-0.42787	-0.20389	-0.19462	-0.15527	-0.21605	0.080532	-0.23035	-0.26296	-0.24897	-0.40168	-0.5438	-0.54015	-0.5416	-0.65669	-0.68365	-0.64245	-0.77068	-0.76695	-0.4001	-0.12507	-0.10089	-0.31564
mw = 385.94264; rt	-0.30001	0.038672	-0.028169	0.10288	0.11846	0.03587	0.081984	-0.20524	-0.17447	-0.073688	-0.13838	-0.11536	-0.29272	-0.28065	-0.27247	-0.31957	-0.3316	-0.09194	-0.14723	-0.41122	-0.20631	-0.46238	-0.50662	-0.4812	-0.34359	-0.45502	-0.44856	-0.41326	-0.18069	-0.18108	-0.13789	-0.19622	0.1071	-0.19976	-0.25457	-0.24228	-0.37505	-0.51668	-0.50938	-0.51158	-0.63679	-0.66481	-0.61553	-0.74614	-0.74103	-0.39236	-0.12218	-0.075777	-0.30359
mw = 129.96661; rt	-0.32113	-0.032119	0.074358	0.15272	0.035962	0.29395	0.28609	0.020718	0.036535	0.11618	0.037602	0.075981	0.010195	-0.0078386	0.002612	-0.043667	-0.06448	0.25786	0.16074	0.039764	0.12494	-0.28142	-0.14321	-0.40108	-0.094052	-0.19587	-0.18016	-0.1485	-0.039121	-0.026863	0.045952	-0.015346	-0.028999	-0.097923	-0.15741	-0.11578	-0.44469	-0.65707	-0.66021	-0.65855	-0.63083	-0.6987	-0.66413	-0.77342	-0.76733	-0.43224	-0.19867	-0.18792	-0.4307
mw = 213.91808; rt	-0.20521	0.02093	0.14704	0.15625	0.11647	0.29864	0.37533	0.0284	0.065583	0.20956	0.1459	0.17763	0.043011	0.050685	0.0037274	-0.022564	-0.031152	0.10794	0.061503	-0.1711	-0.026797	-0.32426	-0.16787	-0.47347	-0.11688	-0.20808	-0.179	-0.16152	-0.085127	0.00042075	0.080718	-0.015324	0.050092	-0.14223	-0.1846	-0.1718	-0.43416	-0.49968	-0.47766	-0.46953	-0.44184	-0.55425	-0.49209	-0.66312	-0.6489	-0.27927	-0.051812	-0.0031204	-0.21902
mw = 214.91829; rt	-0.19072	-0.0020673	0.14783	0.1442	0.12699	0.26353	0.34106	0.01026	0.039181	0.17295	0.10511	0.13657	0.013503	0.022927	-0.011505	-0.045318	-0.054928	0.090259	0.034203	-0.19887	-0.063342	-0.34304	-0.21441	-0.48024	-0.13175	-0.2266	-0.20656	-0.19117	-0.089019	-0.02666	0.05017	-0.04831	0.037326	-0.18139	-0.1945	-0.17859	-0.42535	-0.47978	-0.46382	-0.45328	-0.44815	-0.54263	-0.47011	-0.64621	-0.64089	-0.2626	-0.036866	0.0025214	-0.19798
mw = 297.88952; rt	-0.32347	-0.10399	-0.030305	0.10831	0.01547	0.24861	0.26028	-0.11731	-0.089822	0.073344	0.00077403	0.037802	-0.056347	-0.066158	-0.094829	-0.13059	-0.14959	0.036116	0.043978	-0.13028	-0.019248	-0.30422	-0.20759	-0.41115	-0.14751	-0.24778	-0.22473	-0.19489	-0.066997	-0.016889	0.017887	-0.052087	0.071233	-0.099319	-0.16711	-0.11951	-0.41952	-0.48182	-0.47125	-0.47512	-0.46437	-0.60223	-0.53736	-0.68154	-0.67455	-0.46326	-0.21933	-0.042825	-0.20801
mw = 381.85086; rt	-0.36264	-0.026134	-0.0025772	0.076043	-0.021189	0.27774	0.29814	-0.040366	0.0033355	0.16145	0.094305	0.12377	-0.0036883	-0.0019514	-0.043672	-0.076288	-0.079225	0.11234	0.11676	-0.097454	0.092046	-0.24277	-0.18411	-0.39965	-0.066394	-0.17554	-0.14813	-0.11295	0.0156	0.037844	0.12401	0.048322	0.10445	0.0016925	-0.11551	-0.087096	-0.35338	-0.55089	-0.56066	-0.56439	-0.51033	-0.58298	-0.57342	-0.70629	-0.69387	-0.46186	-0.23081	-0.10645	-0.33335
Benzoic acid	-0.41182	-0.1819	-0.3308	-0.11366	-0.086255	-0.25919	-0.13876	-0.5243	-0.5204	-0.30134	-0.40185	-0.34681	-0.46637	-0.46251	-0.42781	-0.47672	-0.47589	-0.19373	-0.2992	-0.47046	-0.38593	-0.40911	-0.61519	-0.64528	-0.29852	-0.3953	-0.44421	-0.41872	-0.094458	-0.18695	-0.22075	-0.2203	-0.11708	-0.22356	-0.41846	-0.39321	-0.45693	-0.50646	-0.54897	-0.548	-0.65427	-0.6572	-0.6017	-0.68484	-0.71552	-0.36214	-0.13295	-0.34829	-0.38496
mw = 160.0157; rt	-0.40064	-0.0034424	-0.3543	-0.012192	-0.047358	-0.073503	-0.029697	-0.29912	-0.28554	-0.17615	-0.26046	-0.22623	-0.34263	-0.33929	-0.32963	-0.37767	-0.37747	0.066077	-0.16033	-0.26966	-0.14304	-0.38952	-0.42275	-0.48262	-0.18332	-0.29595	-0.30886	-0.28033	-0.012868	-0.060746	-0.043977	-0.10635	-0.1561	-0.15212	-0.29593	-0.26598	-0.53192	-0.72675	-0.75443	-0.75338	-0.68522	-0.76507	-0.74042	-0.78043	-0.78645	-0.44649	-0.22325	-0.44471	-0.4484
mw = 219.03838; rt	-0.43743	-0.049939	-0.36461	-0.075424	-0.10116	-0.11575	-0.068964	-0.31856	-0.32037	-0.20338	-0.28432	-0.24971	-0.32998	-0.33204	-0.30783	-0.36317	-0.34543	-0.0085598	-0.15977	-0.19793	-0.076477	-0.38346	-0.37493	-0.44252	-0.17183	-0.27228	-0.29516	-0.26593	-0.019243	-0.075319	-0.064495	-0.10564	-0.29972	-0.17567	-0.27074	-0.24236	-0.59901	-0.75059	-0.78393	-0.78676	-0.63743	-0.72384	-0.75307	-0.77862	-0.78959	-0.45518	-0.27155	-0.57231	-0.54203
mw = 220.0348; rt	-0.4894	-0.032439	-0.36049	-0.1448	-0.14944	-0.13351	-0.12059	-0.30033	-0.32166	-0.22108	-0.29697	-0.26606	-0.33752	-0.33755	-0.30589	-0.36167	-0.34134	-0.061776	-0.18746	-0.17642	-0.057386	-0.35857	-0.36836	-0.39392	-0.17437	-0.26646	-0.30244	-0.2706	-0.00095438	-0.073422	-0.071204	-0.11403	-0.29889	-0.20088	-0.22937	-0.20783	-0.56937	-0.72921	-0.78469	-0.78698	-0.6287	-0.7094	-0.75279	-0.75776	-0.77321	-0.42907	-0.2615	-0.62848	-0.55123
mw = 282.98643; rt	-0.45227	0.081555	-0.37494	-0.18623	-0.25346	0.11713	0.096108	-0.15446	-0.09674	0.16037	0.1371	0.1553	-0.069254	-0.035312	-0.23027	-0.2284	-0.20844	-0.13606	-0.22293	-0.3667	0.0096838	-0.17069	-0.27709	-0.24273	-0.19203	-0.24808	-0.25689	-0.2316	-0.091888	0.026802	0.029697	-0.085959	0.13085	0.26418	-0.0064661	-0.007566	-0.31738	-0.439	-0.46913	-0.46941	-0.25339	-0.33788	-0.43005	-0.53477	-0.52024	-0.42703	-0.25731	-0.19503	-0.12554
mw = 364.00163; rt	-0.34299	0.11208	-0.29744	-0.028104	-0.10062	0.051027	0.13597	-0.20655	-0.13662	0.065395	0.028629	0.03975	-0.17589	-0.14099	-0.28948	-0.30916	-0.29288	-0.092248	-0.1841	-0.45195	-0.13308	-0.3839	-0.40372	-0.31981	-0.20752	-0.28166	-0.28091	-0.26022	-0.10971	0.035682	0.029109	-0.092482	0.13761	0.060484	-0.17452	-0.16556	-0.37218	-0.47656	-0.47876	-0.48064	-0.41379	-0.40057	-0.45501	-0.55935	-0.54806	-0.37266	-0.16719	-0.11868	-0.092074
mw = 297.82745; rt	-0.38706	-0.1705	-0.16762	-0.061696	-0.14774	-0.20378	-0.11537	-0.3016	-0.29932	-0.24142	-0.33303	-0.28102	-0.43871	-0.42804	-0.36449	-0.40746	-0.3999	0.032484	0.035216	-0.35978	-0.14943	-0.37701	-0.44797	-0.43069	-0.020385	-0.14802	-0.14849	-0.12253	0.18507	0.18539	0.14291	0.093886	-0.010725	-0.029083	-0.25044	-0.21867	-0.36786	-0.42723	-0.44899	-0.44562	-0.65925	-0.62177	-0.57822	-0.61543	-0.63397	-0.46569	-0.28172	-0.14025	-0.41358
mw = 216.04; rt =	-0.50278	-0.12321	-0.12193	-0.11752	-0.16618	0.083464	0.17155	-0.16721	-0.14352	0.05137	-0.032033	0.020552	-0.16808	-0.15802	-0.19413	-0.22792	-0.23904	0.0155	-0.094206	-0.39777	-0.15678	-0.39062	-0.44422	-0.48213	-0.21403	-0.31244	-0.32573	-0.29575	-0.12073	-0.067032	-0.010541	-0.11749	0.10798	-0.10333	-0.13836	-0.12234	-0.38453	-0.49661	-0.52336	-0.52828	-0.54595	-0.66158	-0.58871	-0.74034	-0.72791	-0.41286	-0.15435	-0.15535	-0.39567
mw = 248.99211; rt	-0.41897	-0.026753	-0.28001	-0.075747	-0.10003	-0.0091778	0.062524	-0.30221	-0.2549	-0.0041325	-0.078201	-0.041583	-0.27212	-0.24634	-0.33111	-0.36013	-0.35438	-0.17534	-0.24741	-0.54255	-0.23687	-0.41157	-0.52208	-0.48127	-0.28566	-0.39625	-0.39342	-0.36451	-0.13012	-0.079583	-0.068514	-0.16886	0.07741	-0.04366	-0.2662	-0.25119	-0.42723	-0.48774	-0.5149	-0.51511	-0.53855	-0.59649	-0.58192	-0.7115	-0.71357	-0.45639	-0.20379	-0.13914	-0.22874
mw = 279.9886; rt	-0.45301	-0.19977	-0.18601	-0.065357	-0.13489	-0.00091631	0.10074	-0.32801	-0.30682	-0.092201	-0.18619	-0.13149	-0.30776	-0.30635	-0.28684	-0.32365	-0.3333	-0.12964	-0.2216	-0.44922	-0.2887	-0.3643	-0.4827	-0.55316	-0.27244	-0.37701	-0.3906	-0.3562	-0.12687	-0.10595	-0.084912	-0.14636	0.21369	-0.071874	-0.23756	-0.20654	-0.28686	-0.43322	-0.44479	-0.447	-0.51218	-0.60057	-0.51235	-0.65682	-0.66052	-0.46536	-0.20067	-0.063021	-0.26811
mw = 300.9264; rt	-0.3694	-0.10997	-0.091891	0.020044	-0.0032614	0.054778	0.15673	-0.22995	-0.2227	-0.05973	-0.14505	-0.098336	-0.2602	-0.25979	-0.27363	-0.30182	-0.31803	-0.064562	-0.20334	-0.39914	-0.25173	-0.39092	-0.43539	-0.5316	-0.23637	-0.35761	-0.3576	-0.33002	-0.12352	-0.090429	-0.038805	-0.13633	0.12183	-0.18466	-0.21204	-0.19011	-0.3765	-0.42733	-0.4484	-0.44425	-0.52703	-0.66323	-0.52743	-0.71185	-0.70891	-0.40668	-0.1329	-0.0036154	-0.21233
mw = 205.06131; rt	-0.25953	0.070409	-0.034501	0.046634	0.0045326	-0.022042	0.048707	-0.15428	-0.12756	-0.16961	-0.24106	-0.21039	-0.27634	-0.29447	-0.264	-0.29502	-0.30367	0.16485	-0.055045	-0.015038	0.066709	-0.17594	-0.27906	-0.36903	-0.028912	-0.10325	-0.1152	-0.10565	0.12314	0.05608	0.089497	0.02629	-0.0059907	-0.18997	-0.14352	-0.1154	-0.31577	-0.50171	-0.48087	-0.46853	-0.53266	-0.53382	-0.45655	-0.53694	-0.53414	-0.18193	0.011707	-0.05889	-0.30549
mw = 243.08709; rt	-0.32236	0.23538	0.022089	-0.018121	-0.068408	-0.0077391	0.02348	0.00095395	0.064358	-0.033599	-0.064062	-0.064907	-0.17049	-0.15109	-0.24361	-0.24396	-0.22534	0.21258	0.023828	-0.084757	0.15201	-0.29683	-0.30142	-0.26128	-0.075452	-0.11001	-0.11061	-0.10669	0.032445	0.05513	0.099997	-0.026538	-0.11995	-0.13203	-0.12228	-0.12249	-0.42661	-0.52574	-0.53607	-0.53639	-0.58014	-0.54336	-0.58297	-0.56577	-0.54944	-0.14288	-0.025383	-0.20947	-0.33868
mw = 303.10826; rt	-0.32429	0.23443	0.022218	-0.016831	-0.066325	-0.0095334	0.022159	-0.0027569	0.059485	-0.038338	-0.070448	-0.070477	-0.17469	-0.15637	-0.24486	-0.24593	-0.2281	0.21238	0.021083	-0.083667	0.14869	-0.29671	-0.3061	-0.26449	-0.075366	-0.11134	-0.11202	-0.10747	0.033043	0.054086	0.099209	-0.025964	-0.1179	-0.13449	-0.12557	-0.1248	-0.4248	-0.52591	-0.53697	-0.53721	-0.5856	-0.54707	-0.58359	-0.56876	-0.55321	-0.14595	-0.026712	-0.20762	-0.33795
mw = 243.18336; rt	-0.30469	0.15889	-0.21751	-0.081264	-0.097341	0.12339	0.065406	-0.16297	-0.13229	0.015717	-0.038071	-0.013991	-0.10811	-0.091361	-0.1323	-0.17221	-0.16705	0.00063248	-0.16697	-0.23512	-0.12748	-0.32143	-0.26187	-0.36247	-0.26484	-0.32292	-0.31906	-0.30044	-0.1407	-0.11115	-0.093155	-0.18224	0.077173	0.018017	-0.20254	-0.19349	-0.25865	-0.60441	-0.61315	-0.60445	-0.41137	-0.44621	-0.4265	-0.49479	-0.50425	-0.34542	-0.21421	-0.36326	-0.096695
N-Undecanoylglycin	-0.32899	0.06503	-0.18398	-0.12124	-0.10478	-0.022648	0.0099742	-0.24883	-0.22173	-0.058095	-0.13348	-0.096021	-0.20309	-0.18603	-0.18439	-0.23731	-0.23401	0.0037984	-0.15539	-0.28049	-0.15829	-0.41093	-0.35883	-0.45107	-0.23921	-0.32483	-0.31862	-0.30426	-0.061685	-0.1035	-0.092086	-0.17492	-0.15813	-0.079909	-0.30045	-0.28477	-0.40797	-0.59677	-0.61093	-0.59899	-0.53478	-0.56337	-0.55263	-0.59658	-0.61769	-0.372	-0.23599	-0.373	-0.26225
mw = 423.96113; rt	-0.53335	-0.16685	-0.11674	-0.21644	-0.36087	0.11505	0.027665	-0.024533	0.014465	0.087198	0.030793	0.070679	-0.067313	-0.056022	-0.14288	-0.16824	-0.174	0.1736	0.15063	-0.12077	0.12376	-0.2967	-0.20046	-0.29689	-0.016877	-0.11777	-0.11514	-0.083518	0.0040644	0.12648	0.12712	0.043109	0.028165	0.11139	-0.0079567	0.031864	-0.36219	-0.50311	-0.55075	-0.54642	-0.52938	-0.56526	-0.57661	-0.65859	-0.66353	-0.46373	-0.29184	-0.23146	-0.4708
mw = 322.21766; rt	-0.42754	-0.030149	0.057924	-0.25678	-0.19331	0.07426	0.057173	-0.14505	-0.13314	0.044426	0.0028338	0.018261	-0.057453	-0.043315	-0.097175	-0.14715	-0.16137	0.072142	0.034457	-0.12872	-0.040437	-0.22577	-0.26803	-0.55176	-0.14578	-0.19964	-0.25091	-0.22103	-0.0091941	-0.065373	-0.03677	-0.10917	-0.02622	-0.22991	-0.16246	-0.1521	-0.35311	-0.5004	-0.53329	-0.52697	-0.47075	-0.55031	-0.54611	-0.61355	-0.625	-0.17799	-0.001056	-0.30087	-0.30315
Myristyl sulfate	-0.42529	-0.022716	0.071432	-0.22757	-0.17416	0.10314	0.10137	-0.1139	-0.10692	0.080199	0.039244	0.056186	-0.029048	-0.010996	-0.078036	-0.12149	-0.13379	0.065622	0.017995	-0.15908	-0.068174	-0.25855	-0.27605	-0.53818	-0.20646	-0.25987	-0.31636	-0.28593	-0.075902	-0.13524	-0.097745	-0.16729	-0.021741	-0.21331	-0.15496	-0.15059	-0.34366	-0.48317	-0.52494	-0.52163	-0.48875	-0.57619	-0.57473	-0.63759	-0.64558	-0.17598	0.0073427	-0.28843	-0.34459
mw = 112.02717; rt	0.4036	0.31075	0.34897	0.66862	0.72936	0.097921	0.18175	-0.0026737	0.021662	-0.13133	-0.14208	-0.15443	-0.11449	-0.12857	-0.07091	-0.10903	-0.11371	0.22441	0.22277	-0.0077716	-0.13569	-0.40679	-0.22222	-0.29299	-0.23792	-0.30504	-0.26456	-0.25532	-0.1255	-0.26912	-0.19227	-0.16859	-0.22606	-0.31716	-0.39736	-0.3963	-0.32872	-0.47351	-0.3941	-0.39415	-0.61216	-0.54641	-0.49438	-0.48502	-0.48174	-0.1571	-0.019897	-0.065106	-0.18297
Uracil	0.40511	0.28288	0.333	0.64709	0.7241	0.10762	0.18582	-0.005889	0.013599	-0.10889	-0.12749	-0.13344	-0.085685	-0.10414	-0.029008	-0.075794	-0.076877	0.24047	0.2455	-0.018714	-0.17078	-0.4157	-0.25588	-0.29907	-0.19594	-0.27702	-0.2393	-0.22867	-0.095532	-0.24641	-0.17207	-0.14334	-0.28412	-0.3053	-0.44741	-0.44159	-0.37756	-0.50208	-0.42062	-0.41543	-0.61996	-0.55767	-0.50258	-0.49863	-0.50393	-0.17486	-0.04394	-0.10878	-0.18838
mw = 313.10213; rt	0.64345	0.304	0.39395	0.74166	0.85025	0.26898	0.41791	0.17997	0.19041	0.13608	0.13122	0.11723	0.18246	0.16814	0.23411	0.19664	0.19642	0.3297	0.33343	0.073745	-0.10464	-0.24141	-0.045821	-0.080093	-0.058322	-0.093665	-0.046458	-0.056413	-0.075241	-0.14682	-0.076233	-0.040313	-0.2686	-0.32355	-0.31893	-0.32561	-0.2761	-0.33489	-0.26496	-0.25982	-0.3276	-0.30257	-0.26086	-0.25963	-0.25466	0.044902	0.11153	-0.018106	-0.091149
Uridine	0.76517	0.35199	0.38137	0.86756	0.93212	0.26096	0.40652	0.10956	0.15246	0.098057	0.09783	0.079741	0.14747	0.131	0.20292	0.16011	0.15365	0.21121	0.29523	0.022588	-0.15804	-0.31374	-0.0037264	-0.11247	-0.15852	-0.20293	-0.12086	-0.13671	-0.14212	-0.2198	-0.16306	-0.12529	-0.22609	-0.30168	-0.39286	-0.39241	-0.24086	-0.28632	-0.17383	-0.17055	-0.29786	-0.20041	-0.17709	-0.19896	-0.19626	0.036856	0.1055	0.091639	0.085796
mw = 307.06515; rt	0.62058	0.33563	0.28495	0.74322	0.80201	0.13442	0.27596	-0.012707	0.025291	0.00073177	-0.023984	-0.026536	0.0185	0.0064025	0.060435	0.0091168	0.015111	0.1925	0.25469	-0.049689	-0.16798	-0.38033	-0.13408	-0.25127	-0.18956	-0.26521	-0.19499	-0.20483	-0.10226	-0.21389	-0.18484	-0.17341	-0.35372	-0.2917	-0.46067	-0.45239	-0.36302	-0.39343	-0.31391	-0.30576	-0.4808	-0.35719	-0.34677	-0.36117	-0.37842	-0.096817	-0.0083055	-0.024909	0.0020498
Adenosine	0.61103	0.31144	0.35495	0.73747	0.84229	0.2503	0.39596	0.1318	0.15179	0.11237	0.099032	0.087778	0.13987	0.12705	0.19634	0.15368	0.15382	0.33393	0.31579	0.033894	-0.12671	-0.2835	-0.090418	-0.14024	-0.085718	-0.13551	-0.083925	-0.093442	-0.078864	-0.15783	-0.091062	-0.066038	-0.28826	-0.33999	-0.36675	-0.36902	-0.33189	-0.39354	-0.32068	-0.31279	-0.39407	-0.35913	-0.31503	-0.32148	-0.31887	-0.017044	0.065345	-0.039652	-0.098154
mw = 330.09243; rt	0.56144	0.25504	0.35433	0.72575	0.80013	0.20333	0.38681	0.12832	0.1342	0.082786	0.054899	0.053721	0.096883	0.084452	0.15559	0.11298	0.11353	0.28509	0.27085	0.019118	-0.1214	-0.29782	-0.11671	-0.17239	-0.11449	-0.16603	-0.1271	-0.13305	-0.095156	-0.16877	-0.11951	-0.089431	-0.29822	-0.33593	-0.38562	-0.38796	-0.34191	-0.3945	-0.33515	-0.33227	-0.45325	-0.39263	-0.34884	-0.35294	-0.35883	0.005278	0.10198	-0.052845	-0.16012
Guanine	0.61905	0.45032	0.37194	0.71103	0.88915	0.18642	0.30935	0.045478	0.062168	-0.00040744	0.0040595	-0.017779	0.056911	0.031245	0.11146	0.075327	0.08615	0.13096	0.1435	0.0021813	-0.19778	-0.22239	-0.17336	-0.16184	-0.17887	-0.21743	-0.16514	-0.16641	-0.089338	-0.28273	-0.19229	-0.14043	-0.18568	-0.30839	-0.35509	-0.36181	-0.19365	-0.2514	-0.14797	-0.14584	-0.25966	-0.24108	-0.15723	-0.19585	-0.18952	0.056436	0.13156	0.090025	0.15969
mw = 136.03843; rt	0.54352	0.33278	0.38433	0.83084	0.70148	0.2961	0.42384	0.1247	0.17463	0.10808	0.11074	0.093827	0.15629	0.13783	0.13269	0.11989	0.13446	0.28423	0.27611	0.12864	0.0090107	-0.17971	0.10263	-0.10927	-0.15757	-0.15703	-0.1195	-0.13236	-0.1756	-0.20769	-0.16923	-0.14771	-0.028608	-0.1603	-0.29472	-0.28636	-0.13831	-0.25687	-0.13184	-0.12577	-0.288	-0.1321	-0.10412	-0.12626	-0.11981	-0.044827	0.051214	0.22453	0.22023
3-Hydroxyvaleric a	-0.34314	-0.1317	0.34314	-0.047237	-0.048447	-0.032065	-0.032678	-0.095868	-0.1093	-0.14073	-0.16056	-0.15349	-0.16524	-0.16061	-0.18253	-0.2291	-0.25282	0.34177	0.33705	-0.045392	0.0083275	-0.53031	-0.28924	-0.31598	-0.043938	-0.083683	-0.10531	-0.076911	-0.078391	0.039734	0.08033	0.047937	-0.11205	-0.26729	-0.13	-0.11183	-0.43875	-0.50982	-0.54069	-0.55143	-0.69246	-0.66799	-0.64512	-0.65918	-0.65338	-0.33274	-0.20039	-0.2769	-0.54985
p-Cresylsulfate	-0.12191	0.040976	0.22316	0.1664	0.21219	-0.10273	-0.17181	-0.17177	-0.16187	-0.25919	-0.27859	-0.28159	-0.27057	-0.26032	-0.28694	-0.32811	-0.33628	0.27068	0.26443	-0.070405	-0.049982	-0.5669	-0.3676	-0.35407	-0.18003	-0.24732	-0.25892	-0.24121	-0.14656	-0.12694	-0.099339	-0.11917	-0.31055	-0.37472	-0.3136	-0.31165	-0.5648	-0.66527	-0.6797	-0.67226	-0.81122	-0.7265	-0.7123	-0.71015	-0.71852	-0.36256	-0.23206	-0.40247	-0.50527
mw = 216.08048; rt	-0.14515	0.064192	0.35333	0.075548	0.050839	0.0086246	0.0028588	0.097399	0.078572	-0.11173	-0.11814	-0.11864	-0.076426	-0.077126	-0.1023	-0.13842	-0.14841	0.49927	0.41481	0.23735	0.25625	-0.33705	-0.046958	-0.12249	0.097493	0.075525	0.073411	0.093634	0.0013635	0.13267	0.17041	0.16126	-0.14933	-0.05097	0.026645	0.048458	-0.29251	-0.50211	-0.53022	-0.53979	-0.59859	-0.47206	-0.49333	-0.47833	-0.48052	-0.24303	-0.18999	-0.28145	-0.54112
mw = 156.00932; rt	-0.20135	0.015714	0.31151	0.091863	0.011475	-0.23021	-0.14765	-0.19411	-0.19757	-0.30038	-0.31131	-0.30913	-0.28926	-0.29279	-0.31146	-0.3376	-0.32836	0.3736	0.28037	0.02096	0.04704	-0.42935	-0.22987	-0.18979	-0.044516	-0.06152	-0.068106	-0.052717	-0.05211	0.027523	0.023512	0.065249	-0.24226	-0.19493	-0.17357	-0.15847	-0.31973	-0.42126	-0.44871	-0.45716	-0.74515	-0.53871	-0.5661	-0.50811	-0.50551	-0.24088	-0.15132	-0.25327	-0.53973
5-Hydroxycaproic a	-0.072526	-0.044741	0.23966	0.14361	0.083075	-0.091866	-0.099534	-0.12158	-0.11046	-0.21547	-0.23208	-0.23909	-0.1933	-0.19848	-0.16297	-0.22961	-0.21638	0.26743	0.29156	-0.063396	-0.091418	-0.6058	-0.25512	-0.27109	-0.16214	-0.2059	-0.19161	-0.17625	-0.13224	-0.11633	-0.11431	-0.11557	-0.18866	-0.30872	-0.2229	-0.18396	-0.3158	-0.49253	-0.5238	-0.52874	-0.67687	-0.49059	-0.53207	-0.50223	-0.50956	-0.25137	-0.16166	-0.30122	-0.40008
Ethyl lactate	-0.21392	0.17075	0.20686	0.10031	0.043775	-0.064284	-0.040473	-0.092753	-0.088653	-0.2156	-0.21392	-0.22316	-0.2115	-0.20412	-0.24332	-0.29431	-0.29318	0.26083	0.17739	0.044638	0.13632	-0.42975	-0.18518	-0.1666	-0.2137	-0.20383	-0.24024	-0.22017	-0.15148	-0.049301	-0.10259	-0.12036	-0.053126	-0.16084	-0.080686	-0.061426	-0.30391	-0.59447	-0.607	-0.61934	-0.64058	-0.43004	-0.49085	-0.48442	-0.48667	-0.32413	-0.2399	-0.38121	-0.37621
2-Oxobutyric acid	0.11566	0.15899	0.53741	0.42671	0.38092	0.1226	0.21804	0.074278	0.097337	0.022099	0.016967	0.0046005	0.0303	0.032253	0.020408	-0.02668	-0.024385	0.42695	0.45503	0.028507	0.011801	-0.56912	-0.1439	-0.22687	-0.18018	-0.21364	-0.1848	-0.17819	-0.18331	-0.15956	-0.11327	-0.12553	-0.29218	-0.29774	-0.29226	-0.28221	-0.42313	-0.46584	-0.43084	-0.438	-0.70423	-0.56136	-0.59675	-0.5654	-0.55116	-0.19048	-0.080067	-0.10758	-0.3942
mw = 201.95689; rt	0.20985	0.1998	0.53168	0.51557	0.46906	0.11759	0.22796	0.055345	0.077895	-0.007631	-0.013598	-0.025902	0.02955	0.027033	0.022735	-0.022993	-0.0094969	0.44659	0.47861	0.047385	-0.018027	-0.58155	-0.16396	-0.21514	-0.15735	-0.18922	-0.16283	-0.15956	-0.16328	-0.16486	-0.11835	-0.1105	-0.32499	-0.29874	-0.35537	-0.3401	-0.42665	-0.48275	-0.43943	-0.44255	-0.69794	-0.53435	-0.56913	-0.53206	-0.52093	-0.20239	-0.10754	-0.11403	-0.3551
mw = 230.07658; rt	0.11954	0.16507	0.43146	0.43695	0.42283	0.10796	0.15513	-0.055898	-0.020037	-0.098583	-0.11478	-0.12054	-0.081228	-0.090556	-0.074513	-0.12671	-0.11597	0.34313	0.35229	-0.018446	-0.07641	-0.5837	-0.32074	-0.30773	-0.19479	-0.24439	-0.22099	-0.21046	-0.1521	-0.17079	-0.10576	-0.10066	-0.21196	-0.3445	-0.35908	-0.33568	-0.41831	-0.56647	-0.52408	-0.5196	-0.70004	-0.57099	-0.58777	-0.60396	-0.59308	-0.30628	-0.17357	-0.12637	-0.3035
Methanesulfonic ac	0.092619	0.11979	0.42113	0.43193	0.3877	0.073068	0.16503	-0.033138	-0.018871	-0.04985	-0.072289	-0.072197	-0.04124	-0.041285	-0.04165	-0.085074	-0.063879	0.36208	0.41395	-0.09089	-0.13998	-0.609	-0.30037	-0.32347	-0.20008	-0.24118	-0.22828	-0.21547	-0.17148	-0.19851	-0.15193	-0.13802	-0.30628	-0.28233	-0.42266	-0.40719	-0.44582	-0.50422	-0.47998	-0.48698	-0.73425	-0.61503	-0.6485	-0.61852	-0.61168	-0.28011	-0.15943	-0.19493	-0.35342
beta-Hydroxybutyri	0.062843	0.20501	0.43659	0.39141	0.39326	0.090648	0.12893	-0.030097	0.0015703	-0.1029	-0.097727	-0.11751	-0.073937	-0.074964	-0.10483	-0.15141	-0.13952	0.41421	0.42752	0.04446	0.020198	-0.57021	-0.23873	-0.28007	-0.14492	-0.19841	-0.17174	-0.15716	-0.10251	-0.098792	-0.046918	-0.049587	-0.30656	-0.34171	-0.31015	-0.29516	-0.50645	-0.62247	-0.59462	-0.59525	-0.72994	-0.63029	-0.65932	-0.65775	-0.63889	-0.34698	-0.23188	-0.24018	-0.38083
mw = 216.08043; rt	0.011965	0.17282	0.43825	0.33889	0.34073	0.11983	0.16023	-0.012329	0.020214	-0.04309	-0.040878	-0.056238	-0.026555	-0.02371	-0.06424	-0.1082	-0.09558	0.4052	0.39532	0.027525	0.023774	-0.57882	-0.21842	-0.27093	-0.19232	-0.23207	-0.21118	-0.19941	-0.19279	-0.15321	-0.097093	-0.10644	-0.31447	-0.3372	-0.26649	-0.25672	-0.52029	-0.62854	-0.61181	-0.6128	-0.70952	-0.6386	-0.67496	-0.68033	-0.65969	-0.34951	-0.23681	-0.2693	-0.45878
Pantothenic acid	0.11621	0.32645	0.23244	0.39359	0.37581	0.024169	0.064503	0.037844	0.062417	-0.10121	-0.12912	-0.13334	-0.11344	-0.11557	-0.096014	-0.14768	-0.15549	0.44595	0.30698	0.18262	0.17621	-0.28542	-0.13501	-0.20145	-0.0089887	-0.058936	-0.04679	-0.036967	0.052336	0.034165	0.043155	0.022856	-0.28204	-0.071913	-0.29173	-0.27141	-0.37673	-0.66727	-0.6257	-0.61686	-0.69734	-0.46282	-0.50783	-0.4958	-0.50112	-0.22313	-0.1182	-0.2605	-0.33397
mw = 314.12026; rt	-0.023587	0.09183	0.18182	0.3583	0.21055	0.26258	0.28891	0.25481	0.26533	0.20309	0.1635	0.17906	0.12875	0.14086	0.10822	0.07084	0.080283	0.36862	0.33524	0.13295	0.27592	-0.35831	0.0058075	-0.0086779	-0.075371	-0.1438	-0.1113	-0.10133	-0.079529	-0.02075	0.0072725	-0.018359	-0.27426	-0.047398	-0.062285	-0.038562	-0.41545	-0.56962	-0.60069	-0.60312	-0.60758	-0.51182	-0.62088	-0.60769	-0.6017	-0.33432	-0.21616	-0.2366	-0.57466
Glutamine	0.033781	0.10431	0.29272	0.38282	0.23473	0.34362	0.32057	0.36331	0.36704	0.23643	0.21504	0.2224	0.22984	0.22948	0.21145	0.17955	0.18553	0.50296	0.46136	0.31889	0.36933	-0.25309	0.13723	0.077578	0.018332	-0.030901	0.001068	0.010478	-0.05115	0.022322	0.068357	0.06138	-0.26207	-0.042487	0.016476	0.042332	-0.33829	-0.53092	-0.55231	-0.55171	-0.53146	-0.45031	-0.55599	-0.53421	-0.51899	-0.30227	-0.21729	-0.20435	-0.58515
mw = 183.99398; rt	0.10637	0.006657	0.31662	0.44216	0.29179	0.26115	0.30589	0.30563	0.29874	0.16593	0.11248	0.13726	0.1587	0.14586	0.21691	0.17119	0.16889	0.47111	0.42687	0.25301	0.24756	-0.29323	0.080379	0.014852	0.010513	-0.055559	-0.011557	-0.0069236	-0.029589	-0.019565	0.012088	0.028823	-0.3014	-0.13364	-0.11145	-0.070903	-0.32457	-0.45135	-0.45524	-0.45653	-0.56355	-0.46251	-0.5085	-0.48546	-0.48555	-0.24121	-0.1506	-0.13357	-0.55548
mw = 202.00456; rt	0.095418	0.0098296	0.30244	0.43467	0.28764	0.24668	0.29216	0.29053	0.28069	0.15403	0.097815	0.12424	0.14291	0.13022	0.20299	0.15588	0.15676	0.45449	0.40947	0.23498	0.23047	-0.30646	0.055935	0.0042191	-0.0018536	-0.069609	-0.028522	-0.023336	-0.031847	-0.029904	-0.00043031	0.016802	-0.31539	-0.14439	-0.12436	-0.084344	-0.33666	-0.46132	-0.47016	-0.47127	-0.5807	-0.4783	-0.52696	-0.50155	-0.50361	-0.24342	-0.14989	-0.15218	-0.56023
cis-Acetylacrylic	0.2765	0.2181	0.47569	0.47998	0.39226	0.35876	0.41173	0.38013	0.40033	0.25207	0.25242	0.24915	0.31599	0.29929	0.33179	0.30274	0.27538	0.57441	0.58993	0.3905	0.28972	-0.1326	0.25354	0.046463	0.18176	0.1711	0.19173	0.18784	0.07721	0.11857	0.13505	0.16564	-0.1942	-0.13464	-0.14416	-0.12757	-0.26523	-0.38507	-0.29965	-0.29186	-0.32104	-0.2637	-0.2417	-0.22864	-0.20596	-0.024256	0.016319	-0.03394	-0.29402
Glucose	0.28637	0.2043	0.42723	0.4788	0.38947	0.32285	0.37266	0.36084	0.37369	0.22761	0.22524	0.22138	0.28967	0.27532	0.31863	0.28689	0.26591	0.5823	0.58969	0.3734	0.2597	-0.14106	0.241	0.061047	0.19541	0.18113	0.20017	0.19671	0.096433	0.13483	0.13448	0.17864	-0.2291	-0.12475	-0.16748	-0.14721	-0.26687	-0.38256	-0.3058	-0.29641	-0.3372	-0.26462	-0.25654	-0.22319	-0.20499	-0.034641	-0.00069552	-0.060591	-0.30565
mw = 284.12086; rt	0.21425	0.16411	0.47408	0.40754	0.24713	0.4521	0.38056	0.57266	0.5964	0.40868	0.4018	0.39549	0.44269	0.4392	0.46638	0.44393	0.4198	0.52987	0.57553	0.48218	0.53497	-0.041744	0.36728	0.16466	0.18228	0.18387	0.23851	0.22846	0.13841	0.16052	0.2231	0.1873	-0.21205	-0.039009	0.0075593	0.022947	-0.2042	-0.29395	-0.24337	-0.24272	-0.23899	-0.16502	-0.2702	-0.20117	-0.18154	0.068216	0.052194	0.01004	-0.26439
Alanine	0.16153	0.15166	0.42319	0.38654	0.2291	0.52271	0.42747	0.5462	0.56097	0.41922	0.41821	0.40963	0.49142	0.47846	0.4743	0.45316	0.42583	0.57434	0.59292	0.6133	0.60044	0.080259	0.46096	0.12535	0.2367	0.2352	0.27233	0.27158	0.16606	0.19606	0.26476	0.23882	-0.2471	-0.019183	0.021119	0.038924	-0.25622	-0.38865	-0.34944	-0.34894	-0.23081	-0.22395	-0.31851	-0.26423	-0.24651	-0.01696	-0.02003	-0.089465	-0.26637
Creatine	0.14672	0.1391	0.42601	0.38837	0.22436	0.49502	0.42236	0.50959	0.52668	0.38978	0.3804	0.37677	0.45176	0.43593	0.44564	0.41899	0.39028	0.5761	0.58953	0.58579	0.57467	0.04627	0.41816	0.086107	0.23569	0.22819	0.26805	0.26822	0.17274	0.20471	0.27284	0.24453	-0.2371	-0.025391	-0.0098361	0.012864	-0.26583	-0.40517	-0.36098	-0.36067	-0.2772	-0.24877	-0.33847	-0.29002	-0.27438	-0.034727	-0.02306	-0.078678	-0.27827
Aminolevulinic aci	0.20851	0.12053	0.42624	0.36831	0.25331	0.18262	0.20555	0.27181	0.27523	0.048141	0.076719	0.059602	0.14404	0.13608	0.065212	0.041881	0.026419	0.48766	0.40084	0.35052	0.34632	-0.22029	0.21886	0.16423	0.016908	0.019391	0.036039	0.029188	-0.10294	0.040887	-0.015886	0.0174	-0.13738	-0.15452	0.16547	0.19953	-0.2127	-0.29423	-0.26513	-0.26249	-0.30657	-0.13059	-0.16211	-0.17982	-0.18324	-0.028768	0.0050044	-0.0072872	-0.2001
mw = 179.85143; rt	0.32416	0.18965	0.57297	0.5568	0.49453	0.35771	0.30572	0.27833	0.32354	0.21772	0.23202	0.21401	0.28817	0.27597	0.30655	0.27127	0.25307	0.53429	0.70112	0.2591	0.19815	-0.21721	0.12357	-0.12744	0.0089758	-0.0076263	0.03736	0.040564	-0.036892	-0.1089	-0.03104	-0.00026793	-0.10319	-0.11179	-0.11775	-0.10995	-0.21181	-0.42746	-0.34213	-0.34116	-0.36265	-0.25099	-0.25936	-0.2841	-0.25752	-0.059872	0.012084	-0.05864	-0.1566
mw = 193.00206; rt	-0.047621	0.058411	0.38474	0.28311	0.16213	0.4519	0.46225	0.2945	0.29748	0.29663	0.2693	0.28184	0.32128	0.30047	0.32935	0.28655	0.26442	0.59103	0.53977	0.33075	0.28328	-0.13777	0.16083	-0.14098	0.087367	0.066324	0.062641	0.078431	-0.0089452	0.043535	0.11968	0.11863	-0.012798	-0.061116	0.054329	0.087067	-0.22691	-0.45875	-0.45431	-0.4549	-0.38625	-0.43153	-0.39743	-0.44983	-0.42824	-0.19715	-0.088176	-0.081297	-0.36502
mw = 272.01121; rt	0.039408	0.064016	0.40424	0.25048	0.12179	0.51859	0.46953	0.40235	0.40518	0.38775	0.39872	0.39369	0.50736	0.47506	0.4782	0.46775	0.45381	0.64365	0.63636	0.5339	0.40823	0.075952	0.43432	0.084599	0.22124	0.23495	0.25361	0.26186	0.035191	0.089486	0.18474	0.1995	-0.056115	0.083888	0.17662	0.20275	-0.10317	-0.26887	-0.2647	-0.26616	-0.1046	-0.20695	-0.18328	-0.1913	-0.15308	-0.13783	-0.13447	-0.049167	-0.28219
phosphoethanolamin	-0.02272	0.17991	0.28539	0.20994	0.059329	0.56118	0.39648	0.59228	0.6153	0.49798	0.50868	0.50237	0.52683	0.52013	0.44443	0.43683	0.42853	0.62318	0.63443	0.61518	0.69944	0.11699	0.43289	0.20742	0.32623	0.30755	0.35124	0.36446	0.20846	0.27888	0.37682	0.32271	-0.14576	0.29104	0.20388	0.22215	-0.20752	-0.46494	-0.46095	-0.45736	-0.20059	-0.21057	-0.33992	-0.31325	-0.28428	-0.18981	-0.18696	-0.17729	-0.37284
mw = 113.99259; rt	-0.045208	0.11543	0.083619	0.22484	0.15251	0.014344	0.049695	-0.035404	-0.0056294	-0.11306	-0.11044	-0.12741	-0.17813	-0.16206	-0.20299	-0.23398	-0.24236	0.28305	0.33536	-0.019478	0.068955	-0.36326	-0.11606	-0.16864	0.07095	-0.037547	0.0039788	0.02953	0.095417	0.20648	0.20662	0.17649	-0.051722	0.057027	-0.12509	-0.10957	-0.29913	-0.41641	-0.38915	-0.3951	-0.55846	-0.42077	-0.46549	-0.47222	-0.45905	-0.39056	-0.27104	-0.073578	-0.31682
mw = 197.90207; rt	-0.28664	0.05132	-0.032795	0.062792	-0.10947	0.24269	0.14039	0.15838	0.1602	0.15429	0.1201	0.13676	0.080867	0.089619	0.047975	0.025758	0.043065	0.33538	0.3684	0.19524	0.38754	-0.12893	0.075019	-0.068344	0.14133	0.055355	0.066147	0.089093	0.21534	0.24162	0.26149	0.21068	-0.19049	0.1788	0.0054374	0.019904	-0.41492	-0.56468	-0.59078	-0.58413	-0.50475	-0.52724	-0.62077	-0.57469	-0.56882	-0.46502	-0.3847	-0.27859	-0.50509
mw = 326.99803; rt	-0.25807	-0.0040913	-0.10743	0.088912	-0.12378	0.17543	0.24635	0.023238	0.084645	0.14579	0.096104	0.11648	-0.003094	0.0062406	-0.046263	-0.081973	-0.07691	0.31246	0.26433	-0.072751	0.12354	-0.3138	-0.10939	-0.19094	0.15088	0.056815	0.088015	0.1057	0.1431	0.32113	0.31699	0.21275	0.059789	0.17897	-0.14	-0.095895	-0.35429	-0.50216	-0.47278	-0.4723	-0.44356	-0.36005	-0.40558	-0.46131	-0.45423	-0.39792	-0.26097	-0.081186	-0.19601
mw = 407.00896; rt	-0.23307	-0.08441	-0.08201	0.12228	-0.10368	0.15078	0.23195	0.0060261	0.056333	0.091234	0.032533	0.0596	-0.027947	-0.029729	-0.038389	-0.081301	-0.080301	0.3111	0.28112	-0.0372	0.090655	-0.30526	-0.094133	-0.2235	0.15542	0.051454	0.082148	0.10168	0.14848	0.29244	0.28473	0.207	0.047493	0.11888	-0.1569	-0.10384	-0.33399	-0.47543	-0.44904	-0.45242	-0.45161	-0.36024	-0.38411	-0.44488	-0.44398	-0.38397	-0.24442	-0.083575	-0.20778
Inositol	-0.3811	0.034395	-0.10775	-0.016129	-0.13757	0.41801	0.33288	0.051933	0.10293	0.32162	0.29704	0.315	0.20542	0.20685	0.068379	0.053403	0.049332	0.16427	0.15792	0.080994	0.27482	-0.058351	0.066963	-0.26607	0.0022786	-0.074102	-0.061478	-0.030418	0.04374	0.10265	0.16548	0.074888	0.027443	0.19338	-0.0055142	0.0053949	-0.42761	-0.64489	-0.63623	-0.63193	-0.32136	-0.47084	-0.52988	-0.6282	-0.60257	-0.45656	-0.27853	-0.26705	-0.29475
mw = 223.96049; rt	-0.41586	0.015776	-0.07949	-0.10397	-0.20551	0.31826	0.22248	0.23303	0.24519	0.2519	0.22233	0.24004	0.12481	0.13092	0.039543	0.025357	0.0048146	0.21016	0.15791	0.29931	0.58914	0.15198	0.094294	-0.068601	0.15028	0.10375	0.092445	0.12483	0.22062	0.29815	0.33813	0.24928	0.074751	0.22717	0.25437	0.27783	-0.23293	-0.5197	-0.57264	-0.56847	-0.27522	-0.34164	-0.4548	-0.52937	-0.52233	-0.33765	-0.20576	-0.21058	-0.38559
Glycerylphosphoryl	-0.21236	0.31675	0.023581	0.0096134	-0.094331	0.18983	0.15589	0.24415	0.30499	0.15239	0.14865	0.13828	0.11855	0.11696	0.048156	0.045426	0.041401	0.52147	0.3592	0.3868	0.53484	0.037278	0.14662	-0.058264	0.27558	0.26306	0.28183	0.28616	0.28087	0.33253	0.38123	0.2819	-0.1258	0.10448	0.064696	0.074211	-0.32327	-0.5835	-0.567	-0.56286	-0.35462	-0.30876	-0.40613	-0.35685	-0.33044	-0.093015	-0.064362	-0.33173	-0.33755
mw = 216.05905; rt	-0.19988	0.31252	0.00071801	0.0042239	-0.08533	0.15879	0.13772	0.22425	0.28612	0.13263	0.12122	0.11505	0.092174	0.090761	0.029869	0.02449	0.021757	0.50231	0.32337	0.36496	0.51535	0.023232	0.11127	-0.066473	0.26275	0.24448	0.26649	0.26819	0.28064	0.31632	0.36632	0.26187	-0.16395	0.091611	0.040128	0.05113	-0.33616	-0.59246	-0.58041	-0.57538	-0.3679	-0.31899	-0.41514	-0.36433	-0.34352	-0.08773	-0.062272	-0.35175	-0.34873
Glutathione	-0.22526	0.11632	-0.040768	0.07876	-0.14239	0.41024	0.38297	0.26216	0.3192	0.36501	0.34886	0.3507	0.29379	0.30131	0.18522	0.16839	0.17251	0.49729	0.4217	0.26185	0.40761	-0.070136	0.22453	-0.049981	0.29755	0.24111	0.2701	0.28794	0.20343	0.3966	0.42597	0.32973	0.024155	0.29679	0.026213	0.060128	-0.31307	-0.54658	-0.51902	-0.51662	-0.2559	-0.24957	-0.33679	-0.37267	-0.35087	-0.31762	-0.24392	-0.17338	-0.17733
mw = 174.95724; rt	-0.29623	0.090487	0.022235	-0.019021	-0.12758	0.48008	0.33966	0.32303	0.33418	0.33754	0.33909	0.3386	0.34031	0.32985	0.22106	0.21274	0.18753	0.36443	0.30761	0.58121	0.6871	0.27142	0.38869	-0.022231	0.22086	0.21245	0.20062	0.22993	0.20707	0.26685	0.33632	0.27616	-0.031756	0.21397	0.2671	0.28674	-0.22829	-0.56271	-0.59874	-0.59854	-0.15394	-0.30179	-0.40752	-0.44399	-0.42536	-0.28139	-0.20902	-0.32549	-0.33246
mw = 220.00412; rt	-0.33281	-0.13899	-0.51658	-0.43746	-0.34691	-0.25121	-0.23342	-0.27172	-0.31385	-0.10945	-0.11957	-0.10639	-0.14659	-0.14586	-0.1576	-0.12652	-0.096476	-0.4309	-0.503	-0.29818	-0.21571	0.21257	-0.14335	0.010211	-0.084694	-0.098659	-0.13845	-0.13114	0.013502	-0.11479	-0.14352	-0.14438	-0.097056	0.094022	0.10203	0.089998	-0.0072444	0.24854	0.17769	0.16999	0.32853	0.12285	0.14986	0.12452	0.11174	0.012254	-0.029255	-0.17356	0.1655
mw = 241.00449; rt	-0.31486	-0.17276	-0.61027	-0.43359	-0.33273	-0.37716	-0.41818	-0.33906	-0.39793	-0.25565	-0.27904	-0.25569	-0.30096	-0.29508	-0.2546	-0.23617	-0.21573	-0.5019	-0.45758	-0.3533	-0.30571	0.12543	-0.24114	-0.12086	-0.091796	-0.11901	-0.1651	-0.14594	0.088379	-0.12969	-0.15679	-0.12701	-0.13469	0.076899	-0.080541	-0.10429	-0.010777	0.12785	0.068478	0.051242	0.20726	0.0012131	0.0075968	0.05268	0.037005	-0.01724	-0.053646	-0.35878	0.067928
mw = 241.0045; rt	-0.12484	-0.029183	-0.56962	-0.27219	-0.18843	-0.29584	-0.27669	-0.30808	-0.31775	-0.19627	-0.23441	-0.21348	-0.25585	-0.25887	-0.20669	-0.18499	-0.17685	-0.47107	-0.56511	-0.27474	-0.2151	0.29082	-0.17936	-0.10495	-0.070025	-0.091488	-0.10761	-0.11005	0.071344	-0.095501	-0.12639	-0.1169	-0.099037	0.021266	-0.16846	-0.18607	0.01098	0.15113	0.13983	0.13405	0.2497	0.13461	0.15664	0.16671	0.1426	0.060522	0.020091	-0.15723	0.24639
mw = 274.01466; rt	-0.18303	-0.089544	-0.63489	-0.35788	-0.29019	-0.30692	-0.26901	-0.28125	-0.32663	-0.18993	-0.1903	-0.18599	-0.21064	-0.20991	-0.19163	-0.16507	-0.13519	-0.47833	-0.52198	-0.26109	-0.25026	0.28583	-0.085465	0.044027	-0.020855	-0.0087732	-0.060446	-0.056389	0.089538	-0.040583	-0.11148	-0.071621	-0.00536	0.12826	0.097042	0.080552	0.13626	0.27965	0.21855	0.20745	0.40697	0.26151	0.26214	0.28854	0.2719	0.13552	0.075069	-0.17656	0.2655
4-Acetamidobenzoic	-0.42244	-0.17449	-0.53884	-0.50108	-0.3794	-0.35388	-0.37609	-0.39588	-0.45024	-0.25807	-0.2934	-0.26933	-0.31875	-0.31232	-0.27704	-0.27279	-0.25536	-0.48113	-0.53903	-0.37122	-0.3281	0.056968	-0.27339	-0.24188	-0.17599	-0.20161	-0.26378	-0.25073	0.016412	-0.17126	-0.20931	-0.19168	-0.12968	-0.11153	-0.082894	-0.10221	-0.13486	0.03436	-0.041963	-0.050384	0.077004	-0.11299	-0.086071	-0.062958	-0.085281	0.040753	0.049729	-0.38338	-0.026088
mw = 216.00901; rt	-0.427	-0.19405	-0.57064	-0.55667	-0.44428	-0.26891	-0.30581	-0.37782	-0.43609	-0.1743	-0.20579	-0.17815	-0.23507	-0.23339	-0.21364	-0.19964	-0.17824	-0.47629	-0.55137	-0.38601	-0.36563	0.17698	-0.23857	-0.2052	-0.10537	-0.11244	-0.18198	-0.16745	0.03282	-0.11226	-0.14183	-0.11926	0.070875	0.030858	-0.0088682	-0.021294	0.040012	0.17787	0.1069	0.10409	0.27285	0.028887	0.095123	0.076029	0.060402	0.038653	0.044821	-0.2134	0.14876
Quinol sulfate	-0.38587	-0.097367	-0.68116	-0.46287	-0.38981	-0.27926	-0.30556	-0.34507	-0.40336	-0.19578	-0.23601	-0.21071	-0.28503	-0.28299	-0.25066	-0.2402	-0.21727	-0.45565	-0.53806	-0.3091	-0.22214	0.23988	-0.2153	-0.13534	-0.051084	-0.082304	-0.1393	-0.12212	0.15281	-0.029168	-0.067473	-0.064459	0.043321	0.10382	0.006106	-0.00059936	0.051872	0.093399	0.011782	0.012243	0.20058	0.017819	0.043135	0.045074	0.024448	-0.042736	-0.029839	-0.23892	0.14513
2-Hydroxyhippuric	-0.61232	-0.28419	-0.46588	-0.54844	-0.48175	-0.2454	-0.27129	-0.31531	-0.38074	-0.17597	-0.21092	-0.17567	-0.25821	-0.25971	-0.24475	-0.23445	-0.21117	-0.37867	-0.42914	-0.41148	-0.30305	-0.0368	-0.35178	-0.22614	-0.18699	-0.21416	-0.27399	-0.24502	-0.045161	-0.17561	-0.15071	-0.16935	0.018566	-0.006283	0.075898	0.07088	-0.078271	0.028456	-0.068638	-0.084098	0.047512	-0.23324	-0.18358	-0.21735	-0.21213	-0.14123	-0.077639	-0.32533	-0.13768
mw = 122.07309; rt	-0.5824	-0.24191	-0.44094	-0.50734	-0.44728	-0.11579	-0.12107	-0.27639	-0.32946	-0.067534	-0.10635	-0.069065	-0.17698	-0.17759	-0.18697	-0.18251	-0.15784	-0.38018	-0.40462	-0.3969	-0.25822	-0.025871	-0.31726	-0.19953	-0.1785	-0.21732	-0.25909	-0.23169	0.0038351	-0.11033	-0.08022	-0.13603	0.059802	0.032053	0.052592	0.062518	-0.084825	0.052703	-0.03166	-0.044092	0.078417	-0.24088	-0.20484	-0.24788	-0.23956	-0.23136	-0.15223	-0.18805	-0.057867
3-Methoxyphenylace	-0.58774	-0.22542	-0.48797	-0.52842	-0.45521	-0.13982	-0.17147	-0.30782	-0.36137	-0.095247	-0.13341	-0.10142	-0.20573	-0.19994	-0.21394	-0.21246	-0.19017	-0.39877	-0.44983	-0.40272	-0.26011	-0.01271	-0.3267	-0.21843	-0.21274	-0.25156	-0.30251	-0.27675	-0.012807	-0.13852	-0.12623	-0.17437	0.029285	-0.030357	0.029588	0.037593	-0.11797	0.015501	-0.076464	-0.0857	0.061099	-0.24772	-0.22333	-0.25067	-0.24965	-0.22401	-0.14748	-0.25116	-0.049343
Phenylacetaldehyde	-0.58952	-0.22714	-0.48459	-0.52597	-0.4594	-0.1432	-0.16046	-0.31468	-0.36953	-0.097156	-0.13803	-0.10356	-0.20452	-0.20074	-0.20596	-0.20899	-0.18801	-0.39804	-0.44905	-0.39385	-0.25406	-0.0059658	-0.32427	-0.22798	-0.20712	-0.24332	-0.2958	-0.2702	-0.0081916	-0.13363	-0.12408	-0.16885	0.030198	-0.022792	0.025188	0.035595	-0.11696	0.008942	-0.081651	-0.093178	0.062163	-0.22898	-0.21342	-0.2446	-0.24401	-0.22424	-0.14866	-0.25951	-0.048581
Caffeic acid	-0.63196	-0.28175	-0.48193	-0.72496	-0.55856	-0.31823	-0.38842	-0.43323	-0.48033	-0.23513	-0.25943	-0.23474	-0.30133	-0.2955	-0.31871	-0.31483	-0.29214	-0.41194	-0.41467	-0.41408	-0.31753	0.010117	-0.42856	-0.28862	-0.092476	-0.1196	-0.17998	-0.15112	0.086153	-0.064949	-0.067447	-0.075155	-0.06264	-0.00639	0.033254	0.024401	-0.1093	0.038539	-0.075048	-0.086006	0.051038	-0.21417	-0.18607	-0.20564	-0.2189	-0.12791	-0.098061	-0.35955	-0.04962
mw = 285.08275; rt	-0.48069	-0.27048	-0.36554	-0.47556	-0.34506	-0.29957	-0.30547	-0.28696	-0.34607	-0.19571	-0.23118	-0.19712	-0.26686	-0.25869	-0.23001	-0.21695	-0.20324	-0.4566	-0.36021	-0.40427	-0.29425	-0.086794	-0.34989	-0.26167	-0.19466	-0.20306	-0.25278	-0.23194	-0.050898	-0.19623	-0.19854	-0.16419	-0.16076	-0.14087	-0.029165	-0.053265	-0.1953	0.034069	-0.054236	-0.076737	0.013824	-0.27417	-0.23787	-0.23447	-0.23708	-0.0042652	0.028094	-0.40004	-0.24168
mw = 278.98341; rt	-0.50025	-0.33807	-0.51734	-0.60839	-0.49044	-0.38342	-0.43054	-0.3387	-0.39344	-0.24157	-0.26553	-0.23711	-0.30355	-0.28956	-0.28153	-0.26273	-0.24026	-0.48047	-0.41114	-0.41947	-0.31102	0.025373	-0.33495	-0.17449	-0.13683	-0.14284	-0.20532	-0.18628	0.0036709	-0.1268	-0.16688	-0.14058	-0.098902	-0.051174	0.041692	0.024197	-0.063104	0.13577	0.026329	0.0088711	0.13209	-0.11972	-0.10059	-0.075157	-0.089529	-0.0094632	-0.018872	-0.3971	-0.14915
Cyclo(Seryltyrosyl	-0.56098	-0.29246	-0.55028	-0.60407	-0.50748	-0.33615	-0.44274	-0.35584	-0.41412	-0.24116	-0.25519	-0.23572	-0.30413	-0.28492	-0.30376	-0.28287	-0.26354	-0.44791	-0.34946	-0.37649	-0.28753	0.037833	-0.32074	-0.21333	-0.14548	-0.14719	-0.23169	-0.1995	0.0077918	-0.11115	-0.15884	-0.13717	0.016727	0.054371	0.054839	0.040516	-0.0059735	0.066988	-0.049564	-0.062692	0.104	-0.13788	-0.13745	-0.12384	-0.13339	-0.1199	-0.10592	-0.4125	-0.10784
mw = 308.12947; rt	-0.56384	-0.29582	-0.60164	-0.6082	-0.4889	-0.32522	-0.43278	-0.38329	-0.4467	-0.25406	-0.27244	-0.25237	-0.30502	-0.29123	-0.29253	-0.28108	-0.26171	-0.41895	-0.38856	-0.39449	-0.3472	0.03977	-0.35565	-0.25146	-0.14182	-0.16186	-0.24698	-0.21482	-0.0013988	-0.13659	-0.1641	-0.14628	-0.047821	0.011168	0.003248	-0.013085	-0.083561	0.0046523	-0.11163	-0.12693	0.073847	-0.18189	-0.18013	-0.16422	-0.17552	-0.1511	-0.135	-0.49482	-0.11501
N,N-Dihydroxy-L-tr	-0.55804	-0.32139	-0.57893	-0.60365	-0.50755	-0.3656	-0.42405	-0.38356	-0.44102	-0.24406	-0.27214	-0.24191	-0.3152	-0.29769	-0.30933	-0.289	-0.26647	-0.42525	-0.3772	-0.43103	-0.34012	0.0050155	-0.35706	-0.24034	-0.11332	-0.12163	-0.19815	-0.17188	0.0090809	-0.083452	-0.12788	-0.10738	-0.042325	0.029822	-0.0020683	-0.017096	-0.084867	0.041203	-0.081406	-0.096836	0.070513	-0.16374	-0.14903	-0.13814	-0.15231	-0.11503	-0.10782	-0.46078	-0.13266
Glutaric acid	-0.16511	-0.04453	0.020378	-0.20073	-0.31758	-0.2294	-0.17781	-0.0031113	-0.033777	-0.11573	-0.11043	-0.10683	-0.035194	-0.035675	-0.073594	-0.05974	-0.048335	-0.1404	-0.11566	0.19659	0.22998	0.0094937	0.23916	0.19027	0.051384	0.087687	0.069797	0.053263	0.042601	0.074659	-0.019407	-0.032701	-0.26132	0.062544	0.082308	0.081287	-0.068966	0.15269	0.14436	0.14189	0.042317	0.23431	0.13993	0.19904	0.17964	0.15829	0.056151	-0.043887	-0.062671
Mevalonic acid	-0.13844	-0.098284	0.021429	-0.077137	-0.11592	-0.27701	-0.19778	-0.20031	-0.21236	-0.24788	-0.24009	-0.24828	-0.21511	-0.22882	-0.11121	-0.11502	-0.13392	0.10589	0.024631	-0.12373	-0.21485	-0.15144	-0.1155	0.03456	-0.015972	-0.00514	-0.017422	-0.018858	-0.11469	-0.09085	-0.12147	-0.072455	0.14025	-0.13521	0.093069	0.10524	0.12306	0.21145	0.19368	0.1842	-0.021128	0.099211	0.21474	0.20468	0.22603	-0.025429	-0.03841	0.095781	0.014953
9,12,13-Trihydroxy	0.28953	-0.00077925	0.0065552	0.19999	0.19043	0.010127	-0.056181	0.050563	0.019361	-0.042624	-0.02811	-0.033816	0.042643	0.030583	0.021873	0.027143	0.031209	-0.23748	-0.31346	-0.064161	-0.1308	-0.040869	0.029917	0.23172	-0.4152	-0.4034	-0.39023	-0.41925	-0.32957	-0.48264	-0.51443	-0.51424	-0.18626	-0.31309	0.017889	0.033095	0.056682	0.28793	0.2746	0.27718	0.1567	0.11448	0.1243	0.16721	0.15223	0.14709	0.12086	0.15688	0.26802
Adipic acid	0.061126	0.09943	-0.19873	0.12927	0.096463	-0.44652	-0.39336	-0.33454	-0.36991	-0.50901	-0.52673	-0.52865	-0.4837	-0.49593	-0.43467	-0.43793	-0.44264	-0.23703	-0.44782	-0.084457	-0.13542	-0.058753	-0.1057	-0.17719	-0.34146	-0.33201	-0.35272	-0.35913	-0.16402	-0.28372	-0.38357	-0.36989	-0.099358	-0.22446	-0.14495	-0.14967	-0.0069827	-0.044968	-0.046932	-0.050029	-0.23067	-0.025358	-0.021981	0.0087154	-0.017708	0.058698	0.086825	-0.078511	0.12743
Gentisic acid	0.033723	0.0055255	-0.53872	-0.094498	-0.10788	-0.05222	-0.015505	-0.059073	-0.038615	0.042067	0.0050149	0.02268	-0.028774	-0.039219	0.010463	0.015919	0.017052	-0.30368	-0.38766	-0.01173	0.051932	0.43127	0.084358	0.12559	0.14603	0.1216	0.12717	0.11647	0.21429	0.15647	0.086588	0.092505	-0.03637	0.13393	-0.043665	-0.030792	0.05842	0.128	0.14538	0.15423	0.31914	0.2862	0.26314	0.25711	0.23025	0.10398	0.078877	0.016141	0.24318
mw = 189.0096; rt	0.068217	0.064697	-0.46408	-0.044551	-0.030345	-0.2186	-0.17896	-0.1101	-0.11379	-0.13924	-0.15485	-0.15341	-0.17823	-0.1775	-0.14781	-0.14434	-0.13203	-0.27549	-0.39175	-0.028543	0.019297	0.2976	0.04074	0.12097	0.097427	0.072458	0.053299	0.041521	0.17721	0.10726	0.0075338	0.018968	-0.17856	0.028684	-0.057006	-0.06582	-0.061895	0.030874	0.039458	0.046298	0.16489	0.20131	0.18154	0.21572	0.17852	0.11259	0.068013	-0.11448	0.18665
mw = 200.01433; rt	-0.018678	-0.106	-0.64438	-0.18608	-0.19248	-0.099676	-0.10853	-0.11152	-0.14119	0.03013	-0.011331	0.020827	-0.042418	-0.04799	0.016659	0.034646	0.047431	-0.35971	-0.47817	-0.14174	-0.13657	0.44222	0.038021	0.12912	0.075018	0.049763	0.012574	0.0082247	0.14836	0.014634	-0.045783	-0.0088967	0.046527	0.25192	0.01289	0.012934	0.20327	0.30007	0.28236	0.29426	0.42846	0.29818	0.3437	0.35801	0.32075	0.088752	0.042941	0.061369	0.32001
mw = 254.02481; rt	-0.18005	0.066969	-0.45528	-0.36562	-0.25996	-0.21894	-0.11046	-0.25132	-0.25561	-0.063011	-0.10007	-0.08143	-0.14973	-0.15287	-0.13154	-0.12819	-0.13326	-0.31141	-0.47394	-0.17371	-0.11139	0.31367	-0.14314	-0.049258	0.11666	0.10559	0.073972	0.070413	0.1887	0.12239	0.070358	0.042529	0.00073024	0.08884	-0.092346	-0.08531	0.03036	0.19108	0.21107	0.22095	0.30334	0.21812	0.2609	0.23484	0.21146	0.10167	0.091624	0.044468	0.30721
mw = 281.01833; rt	-0.18585	-0.15727	-0.16874	-0.38079	-0.48049	-0.19311	-0.25669	0.16373	0.12526	-0.11497	-0.085483	-0.087141	-0.11812	-0.11767	-0.097908	-0.063857	-0.074597	-0.06746	-0.17614	0.072608	0.17954	0.32625	0.14754	0.41792	0.17248	0.25834	0.21852	0.20972	0.041972	0.23486	0.17428	0.14757	0.60637	0.27506	0.69619	0.69866	0.67484	0.48568	0.40938	0.40821	0.43795	0.60116	0.59416	0.57096	0.57542	0.31723	0.24392	0.25493	0.11988
mw = 74.03661; rt	-0.44503	-0.17442	-0.26457	-0.45687	-0.48802	-0.018067	-0.053432	-0.097755	-0.12132	-0.0078326	-0.007696	-0.0028701	-0.020111	-0.026016	-0.030485	-0.026859	-0.060157	-0.1119	-0.14112	0.0077092	0.075817	0.20345	0.080079	0.049322	0.19348	0.22729	0.17149	0.18566	0.19992	0.2754	0.23296	0.16515	0.36997	0.1559	0.17892	0.20027	0.13275	0.078845	0.096951	0.096267	0.34416	0.207	0.29311	0.23372	0.236	-0.0046239	-0.018869	-0.045527	0.27424
mw = 206.05764; rt	0.0070056	0.089053	0.1222	0.055116	0.085834	-0.089753	-0.0072752	-0.15572	-0.13151	-0.10234	-0.10308	-0.10089	-0.16122	-0.17337	-0.17471	-0.16838	-0.15746	-0.13831	-0.0056096	-0.14804	-0.082322	-0.11131	-0.058667	-0.20492	-0.054211	-0.069723	-0.057866	-0.052886	0.082042	0.003524	-0.025822	-0.049027	0.011144	-0.012951	-0.12099	-0.12261	-0.12355	0.068983	0.18132	0.17939	-0.064569	-0.16498	-0.088984	-0.11305	-0.098791	0.0028585	0.074702	0.29972	0.047837
mw = 280.09451; rt	0.09193	-0.17165	0.073638	0.082031	0.011228	-0.16368	0.028425	-0.11768	-0.1107	-0.10479	-0.16106	-0.12781	-0.24196	-0.25288	-0.15638	-0.16339	-0.18286	-0.16918	-0.15345	-0.25515	-0.18269	-0.0071259	-0.14956	-0.061609	0.025192	-0.023044	-0.0039644	-0.019127	0.14774	0.073848	0.049255	0.025307	0.31156	-0.11875	0.025671	0.053966	0.25916	0.45586	0.49934	0.50279	0.02159	0.062543	0.21945	0.17057	0.16155	0.23059	0.35184	0.71728	0.16219
Meglumine	0.086084	0.52724	0.029426	0.23409	0.24146	0.14795	0.2289	-0.045281	0.021174	0.060478	0.043335	0.034512	-0.0079917	-0.012188	-0.010914	-0.024408	-0.01314	0.19474	0.077419	-0.039306	0.02955	-0.12406	-0.13802	-0.28359	-0.13229	-0.13439	-0.10568	-0.098822	-0.070197	-0.093911	-0.050248	-0.073905	0.22718	0.26633	-0.031257	-0.030298	0.0039582	-0.29959	-0.22597	-0.22092	-0.23844	-0.12007	-0.093848	-0.16075	-0.14871	-0.044877	0.030866	0.11628	0.15093
mw = 203.00419; rt	-0.1389	-0.028137	-0.069067	0.060044	0.090948	0.11795	0.14768	-0.13665	-0.099608	0.014746	-0.044474	-0.013766	-0.16028	-0.16861	-0.17446	-0.1806	-0.19454	-0.06557	-0.21266	-0.36028	-0.26203	-0.092938	-0.36359	-0.40863	-0.14591	-0.24397	-0.2204	-0.19462	-0.12325	-0.11505	-0.050657	-0.082014	0.38993	0.0050295	-0.11306	-0.10111	-0.044415	-0.19102	-0.14477	-0.13854	-0.20254	-0.3108	-0.11819	-0.33142	-0.33033	-0.20725	0.020457	0.25293	0.10022
Nicotinic acid	0.0025927	-0.0083526	-0.063186	0.131	0.15895	0.070528	0.16107	0.0043049	0.03677	0.11552	0.070839	0.10231	0.0096315	0.0067292	0.0026102	-0.0028015	-0.015117	-0.14689	-0.2027	-0.14651	-0.060078	-0.033446	-0.133	-0.14488	-0.12108	-0.20434	-0.16855	-0.1654	-0.054472	-0.11625	-0.090595	-0.1266	-0.041901	-0.03058	-0.094669	-0.087535	-0.17158	-0.1386	-0.11407	-0.10926	-0.089522	-0.078022	-0.049655	-0.22036	-0.21462	-0.053357	0.07538	0.052525	-0.10859
Azelaic acid	0.21449	-0.0097226	-0.099096	0.22252	0.23323	-0.076569	-0.032008	-0.081321	-0.10499	-0.10636	-0.13874	-0.13155	-0.12007	-0.11834	-0.089856	-0.12444	-0.13421	0.013317	-0.11085	-0.057456	-0.063059	0.10455	-0.10663	-0.14022	-0.070346	-0.1305	-0.15114	-0.15247	0.099044	-0.092978	-0.12836	-0.10877	-0.14228	-0.1228	-0.23832	-0.22103	-0.088712	-0.15415	-0.17705	-0.17354	-0.17679	-0.078064	-0.073507	-0.063218	-0.10004	-0.033206	0.021251	-0.087926	0.091372
n-Butyl lactate	0.10112	-0.059376	0.0016857	0.28725	0.22406	0.17901	0.15563	0.0020048	-0.0091414	0.058609	0.013508	0.022358	0.034424	0.030437	0.068369	0.011219	0.009856	-0.046645	-0.1501	-0.11615	-0.12396	-0.18813	-0.0709	-0.13974	-0.34482	-0.41356	-0.4043	-0.397	-0.21464	-0.3443	-0.33829	-0.3442	-0.076932	-0.17539	-0.18613	-0.1508	-0.12136	-0.2479	-0.28969	-0.29571	-0.26605	-0.24487	-0.23656	-0.28955	-0.30726	-0.18634	-0.080946	-0.065115	-0.034382
mw = 134.999; rt =	-0.38327	-0.19449	0.0054248	-0.4201	-0.35575	-0.14074	-0.16859	-0.049291	-0.081677	-0.07667	-0.13626	-0.083629	-0.19687	-0.1988	-0.16484	-0.188	-0.18346	-0.27235	-0.1984	-0.1703	-0.038717	-0.15925	-0.19499	-0.20617	0.0027348	-0.057775	-0.04094	-0.019668	0.078117	0.12878	0.11945	0.10178	0.16664	0.013739	0.12606	0.12925	0.015377	-0.035841	-0.11075	-0.11138	-0.19184	-0.17169	-0.128	-0.23972	-0.26047	0.080484	0.16055	-0.022423	-0.34478
mw = 126.02506; rt	-0.27674	0.0022413	-0.27256	-0.15398	-0.22152	-0.07155	-0.1514	-0.059274	-0.040354	-0.13711	-0.15891	-0.14821	-0.23731	-0.22679	-0.23849	-0.23231	-0.25291	-0.1994	-0.20215	-0.055521	0.079515	-0.0057038	-0.033229	0.015062	-0.091852	-0.13065	-0.13425	-0.12434	0.013507	0.055961	-0.0063447	-0.071992	0.25845	0.047305	0.19247	0.20172	0.05054	-0.13111	-0.18873	-0.1897	-0.11476	-0.059136	-0.080074	-0.12422	-0.12699	-0.14491	-0.070783	-0.087397	-0.12984
N-methyl-2-oxoglut	-0.264	0.25446	-0.14428	-0.1592	-0.19254	-0.038898	-0.060631	-0.13597	-0.077857	-0.040871	-0.063982	-0.055065	-0.12562	-0.11387	-0.16609	-0.16051	-0.16545	-0.069077	-0.13901	-0.077991	0.028798	0.010134	-0.084588	-0.36045	-0.16439	-0.16806	-0.16777	-0.15944	-0.046637	-0.10727	-0.097556	-0.17985	0.18456	0.23414	-0.080025	-0.083298	0.010543	-0.21751	-0.18708	-0.18715	-0.18948	-0.048133	-0.074219	-0.10295	-0.11734	-0.056655	0.0060662	-0.12968	0.14253
mw = 305.09465; rt	-0.13302	-0.11796	0.0053505	0.082372	-0.1035	0.074207	0.09631	0.06076	0.062275	0.022244	0.0078698	0.0061141	-0.060844	-0.064977	-0.019661	-0.053396	-0.064304	0.082206	0.13897	0.1515	0.31648	0.045648	0.093975	0.16078	0.17715	0.15813	0.14254	0.16195	0.23783	0.30161	0.26347	0.27998	0.26579	0.18203	0.21358	0.26018	0.10282	-0.0088952	0.038275	0.034234	-0.074895	0.020961	-0.046034	-0.040251	-0.041092	-0.10136	-0.011211	0.30249	-0.10507
Threonine	-0.48537	0.018743	-0.10995	-0.26569	-0.37381	0.32283	0.22549	0.28353	0.2467	0.24634	0.26548	0.25334	0.2343	0.22631	0.15781	0.15303	0.15527	0.19823	0.025854	0.34024	0.45083	0.23747	0.24677	0.15216	0.040279	0.08863	0.014114	0.048873	0.032634	0.12524	0.14266	0.079304	0.24002	0.17709	0.48297	0.50336	0.10451	-0.29834	-0.38443	-0.38173	0.040749	-0.12697	-0.18699	-0.21865	-0.18926	-0.13944	-0.073722	-0.26828	-0.27005
3-Octenedioic acid	-0.30225	-0.054357	0.1267	-0.20609	-0.099322	-0.38453	-0.32605	-0.40397	-0.377	-0.33571	-0.31252	-0.34058	-0.3607	-0.34717	-0.35245	-0.35618	-0.36265	0.030719	0.050399	-0.26628	-0.2358	-0.33527	-0.31979	-0.19806	-0.016817	-0.023371	-0.037441	-0.029833	0.036256	0.022835	0.013188	0.015463	-0.16882	-0.23908	-0.19749	-0.20306	-0.32876	-0.062601	-0.033569	-0.049939	-0.26193	-0.24219	-0.22997	-0.21057	-0.18123	-0.092657	-0.061756	-0.089487	-0.16176
mw = 255.98882; rt	-0.15942	-0.094704	-0.030505	-0.11897	-0.12037	-0.52838	-0.4879	-0.23448	-0.30238	-0.49498	-0.49074	-0.50284	-0.45634	-0.44694	-0.39832	-0.40886	-0.4254	0.059291	0.045039	-0.00027714	0.0069743	-0.21699	-0.11456	-0.01595	0.12545	0.12306	0.086947	0.094331	0.13378	0.15527	0.11676	0.11743	-0.22212	-0.11058	-0.045091	-0.063392	-0.14019	-0.084408	-0.10942	-0.12548	-0.34648	-0.16144	-0.17697	-0.054601	-0.080287	0.032846	-0.0056917	-0.28025	-0.23727
5-Hydroxypipecolic	-0.061309	0.077746	0.18947	0.087746	0.088934	-0.29108	-0.38748	-0.072911	-0.090398	-0.40919	-0.35639	-0.39664	-0.29717	-0.2872	-0.3212	-0.3243	-0.30148	0.20113	0.16734	0.13069	0.12892	-0.37406	-0.063953	0.12096	-0.13516	-0.12652	-0.13693	-0.14103	-0.095744	-0.068458	-0.1402	-0.12166	-0.4025	-0.25882	0.0476	0.04134	-0.36125	-0.32396	-0.36365	-0.36678	-0.43835	-0.26018	-0.34231	-0.24498	-0.24177	-0.14457	-0.19651	-0.39762	-0.33191
Gluconic acid	-0.12642	-0.19875	0.24002	-0.1586	-0.10014	-0.34104	-0.30844	-0.1103	-0.14812	-0.31828	-0.29059	-0.30988	-0.23855	-0.24276	-0.21261	-0.22164	-0.23671	0.38158	0.36002	0.13296	0.1066	-0.11227	-0.10952	0.10215	0.30349	0.30944	0.28474	0.29046	0.16	0.24513	0.248	0.3095	-0.22396	-0.28006	0.082124	0.080013	-0.14382	-0.035667	-0.063462	-0.074235	-0.26799	-0.21296	-0.17572	-0.090671	-0.084928	-0.031583	-0.070059	-0.13628	-0.44086
mw = 126.03162; rt	-0.021491	-0.085448	0.23344	-0.0032713	-0.038625	-0.26321	-0.29025	0.055785	0.0047757	-0.23764	-0.21909	-0.22243	-0.15501	-0.14925	-0.14775	-0.14519	-0.14042	0.19658	0.16124	0.013546	-0.0078846	-0.4304	-0.094819	0.20465	-0.12873	-0.11099	-0.094611	-0.10723	-0.17068	-0.13037	-0.16224	-0.14542	-0.27951	-0.26263	0.092139	0.091406	-0.098063	0.0065465	-0.045417	-0.053878	-0.30625	-0.13695	-0.20575	-0.11199	-0.10357	0.06707	0.01941	-0.14641	-0.36009
mw = 204.00911; rt	-0.47082	-0.14741	-0.2331	-0.41169	-0.30659	-0.34922	-0.37752	-0.44237	-0.50114	-0.32773	-0.33089	-0.32942	-0.32567	-0.31646	-0.33051	-0.33853	-0.30904	-0.25488	-0.25411	-0.33311	-0.31307	-0.2499	-0.34726	-0.25026	-0.27919	-0.27807	-0.34357	-0.32186	-0.14377	-0.26184	-0.27326	-0.26286	-0.19312	-0.20202	-0.10962	-0.1097	-0.22594	-0.056783	-0.12133	-0.13373	-0.12216	-0.27112	-0.29098	-0.26629	-0.26418	-0.22208	-0.19476	-0.36326	-0.13691
mw = 216.0997; rt	-0.56729	-0.37192	-0.43554	-0.55256	-0.47804	-0.48823	-0.55942	-0.4351	-0.48	-0.39681	-0.44248	-0.41421	-0.46116	-0.44608	-0.4242	-0.42474	-0.41676	-0.3542	-0.40516	-0.47244	-0.40754	-0.23603	-0.52017	-0.22021	-0.21204	-0.26425	-0.3326	-0.31656	-0.078499	-0.21517	-0.25417	-0.25449	-0.21937	-0.1449	-0.087053	-0.080518	-0.17932	0.081341	-0.040595	-0.050345	-0.17827	-0.29567	-0.25075	-0.23797	-0.26486	-0.13903	-0.10226	-0.30471	-0.19812
mw = 250.08742; rt	-0.57916	-0.22115	-0.31118	-0.52935	-0.43881	-0.40049	-0.45647	-0.40451	-0.47767	-0.35913	-0.36241	-0.3501	-0.38927	-0.37155	-0.38693	-0.37719	-0.35452	-0.37959	-0.35984	-0.33281	-0.26101	-0.10219	-0.32951	-0.26217	-0.26847	-0.25064	-0.33483	-0.30663	-0.047685	-0.2108	-0.24318	-0.21695	-0.032997	-0.042941	0.060991	0.038659	-0.062403	-0.02822	-0.12033	-0.14002	-0.063284	-0.18841	-0.22841	-0.20073	-0.20058	-0.073985	-0.037539	-0.42495	-0.1687
5-Decenedioic acid	-0.37013	-0.19801	-0.14297	-0.3031	-0.27015	-0.44469	-0.39959	-0.41028	-0.46208	-0.34141	-0.36602	-0.35473	-0.37232	-0.36092	-0.3399	-0.36802	-0.34528	-0.079068	-0.19147	-0.271	-0.2313	-0.1761	-0.30748	-0.24106	-0.19213	-0.19687	-0.26622	-0.25525	-0.05231	-0.16276	-0.23466	-0.20407	-0.2944	-0.27191	-0.19848	-0.18757	-0.24347	-0.091858	-0.17456	-0.18588	-0.31335	-0.27808	-0.31045	-0.24207	-0.2619	-0.16014	-0.12919	-0.32892	-0.23448
mw = 218.02482; rt	-0.50655	-0.062883	-0.57561	-0.43013	-0.32541	-0.50326	-0.48503	-0.49486	-0.55173	-0.41258	-0.45004	-0.43082	-0.4845	-0.48045	-0.47105	-0.47578	-0.44262	-0.21469	-0.4048	-0.35106	-0.268	-0.12079	-0.42664	-0.26304	-0.11988	-0.1907	-0.23941	-0.21049	0.046817	-0.090163	-0.13135	-0.11096	-0.37518	-0.079408	-0.16514	-0.1754	-0.35603	-0.24444	-0.33565	-0.34218	-0.30243	-0.4058	-0.40592	-0.37478	-0.39354	-0.25212	-0.2075	-0.55971	-0.26855
mw = 243.02019; rt	-0.38599	0.03638	-0.50767	-0.26586	-0.22253	-0.37222	-0.4627	-0.31687	-0.36667	-0.39261	-0.41245	-0.40597	-0.44574	-0.43636	-0.41934	-0.42556	-0.36541	-0.35194	-0.33845	-0.29372	-0.18169	-0.20658	-0.31611	-0.22113	-0.25872	-0.31876	-0.35246	-0.32214	-0.00034517	-0.19938	-0.22937	-0.25127	-0.25186	0.011877	-0.039018	-0.054206	-0.22152	-0.29129	-0.3898	-0.40412	-0.2904	-0.35984	-0.43017	-0.37364	-0.39042	-0.26477	-0.2429	-0.57407	-0.22312
mw = 234.01973; rt	-0.46073	-0.057524	-0.29559	-0.22816	-0.30077	-0.42659	-0.48429	-0.23255	-0.29638	-0.45415	-0.475	-0.46654	-0.45642	-0.4476	-0.46865	-0.47499	-0.43522	0.012063	-0.05188	-0.021484	0.060162	-0.28692	-0.2065	-0.16417	-0.086328	-0.12099	-0.17465	-0.14948	0.042599	-0.014693	-0.078086	-0.083031	-0.34819	-0.026346	0.018424	0.018891	-0.34914	-0.44941	-0.56288	-0.57385	-0.56556	-0.48626	-0.58017	-0.4648	-0.48198	-0.24864	-0.2102	-0.64318	-0.56311
mw = 242.98368; rt	-0.41845	-0.1208	-0.10109	-0.22221	-0.20164	-0.31934	-0.43737	-0.20654	-0.25108	-0.33442	-0.34213	-0.34505	-0.34475	-0.32336	-0.32294	-0.35041	-0.33106	-0.068725	-0.044018	-0.12579	-0.031129	-0.47167	-0.23714	-0.17141	-0.29763	-0.334	-0.37104	-0.34722	-0.22811	-0.25505	-0.28053	-0.27646	-0.39489	-0.22518	0.020125	0.010687	-0.43484	-0.38511	-0.47695	-0.49502	-0.52387	-0.50282	-0.59364	-0.52074	-0.53662	-0.26355	-0.23463	-0.56783	-0.56982
mw = 264.06668; rt	-0.58612	-0.17688	-0.31091	-0.38268	-0.36078	-0.48091	-0.42352	-0.46171	-0.51568	-0.4156	-0.47078	-0.44194	-0.51714	-0.50143	-0.49521	-0.51629	-0.49843	-0.23158	-0.311	-0.38556	-0.26371	-0.39746	-0.42253	-0.43271	-0.21211	-0.26917	-0.31701	-0.28901	-0.027924	-0.13222	-0.16538	-0.1647	-0.30463	-0.11735	-0.16594	-0.16934	-0.43306	-0.31613	-0.39268	-0.41634	-0.50186	-0.53856	-0.57528	-0.53392	-0.55216	-0.16379	-0.058099	-0.49055	-0.43421
Indoxyl sulfate	-0.54625	-0.10242	-0.26855	-0.31896	-0.23869	-0.44465	-0.49005	-0.48772	-0.52445	-0.49337	-0.52839	-0.52032	-0.55001	-0.53874	-0.55618	-0.58426	-0.57839	-0.050228	-0.084201	-0.23654	-0.14236	-0.3577	-0.46698	-0.42024	-0.14002	-0.23206	-0.28199	-0.24007	0.003315	-0.062552	-0.092136	-0.10335	-0.30359	-0.17439	-0.20348	-0.19856	-0.49629	-0.51164	-0.58237	-0.58625	-0.63643	-0.64502	-0.63308	-0.62846	-0.65059	-0.45601	-0.33441	-0.56517	-0.45741
mw = 168.04559; rt	-0.49445	0.005884	-0.26968	-0.28531	-0.20564	-0.45097	-0.44345	-0.44554	-0.47146	-0.44975	-0.49726	-0.47997	-0.55679	-0.53555	-0.56584	-0.58827	-0.57343	-0.031466	-0.25333	-0.4124	-0.26086	-0.43771	-0.56134	-0.43199	-0.27124	-0.3301	-0.38008	-0.3552	-0.14759	-0.15757	-0.19834	-0.24443	-0.26022	-0.25028	-0.28476	-0.28385	-0.47298	-0.52688	-0.58777	-0.58767	-0.65137	-0.62825	-0.61979	-0.62985	-0.64543	-0.38443	-0.25718	-0.55246	-0.43386
mw = 203.04581; rt	-0.14205	0.17822	-0.2424	-0.0053395	0.039783	-0.19916	-0.15018	-0.32494	-0.32815	-0.24411	-0.24761	-0.26087	-0.21393	-0.22455	-0.20307	-0.23322	-0.22287	0.079359	0.0026424	-0.0046248	-0.038241	-0.10562	-0.11158	-0.26934	-0.042314	-0.051393	-0.093632	-0.082186	0.063128	-0.056989	-0.10663	-0.054876	-0.40531	-0.1398	-0.24689	-0.24958	-0.47442	-0.50475	-0.44901	-0.44925	-0.29096	-0.31158	-0.3636	-0.31459	-0.30842	-0.092913	-0.03364	-0.52138	-0.18457
2-Aminonicotinic a	-0.23578	-0.097228	-0.23048	-0.08352	-0.039809	-0.2652	-0.2299	-0.42683	-0.42026	-0.3155	-0.34121	-0.34321	-0.38872	-0.3804	-0.37937	-0.41795	-0.43225	-0.22112	-0.22408	-0.34138	-0.32596	-0.28083	-0.32909	-0.40595	-0.15783	-0.22605	-0.27591	-0.2586	0.0037261	-0.097891	-0.14492	-0.15267	-0.019328	-0.43866	-0.30408	-0.30368	-0.34239	-0.37497	-0.36995	-0.3683	-0.29697	-0.32539	-0.25309	-0.31646	-0.31948	-0.085471	0.081356	-0.326	-0.090354
Pimelic acid	-0.36681	-0.17561	-0.27802	-0.20482	-0.13256	-0.23092	-0.15179	-0.48239	-0.47732	-0.21296	-0.26067	-0.24728	-0.29386	-0.28385	-0.25316	-0.30387	-0.31366	-0.1027	-0.18092	-0.35962	-0.3486	-0.24079	-0.37988	-0.51524	-0.089614	-0.16389	-0.22068	-0.19918	0.055301	-0.08789	-0.090547	-0.10584	-0.19222	-0.28325	-0.44685	-0.43362	-0.48445	-0.43732	-0.43031	-0.43969	-0.29799	-0.40518	-0.35253	-0.38757	-0.39595	-0.2718	-0.15571	-0.44973	-0.1327
[truncated: 157 more columns]

## Sheet: NEG SAM
	d.value	stdev	rawp	q.value
mw = 201.95689; rt = 1.862	7.6842	0.18382	0	0
mw = 216.08048; rt = 0.886	7.6536	0.18592	0	0
Methanesulfonic acid	7.1432	0.22201	0	0
3-Hydroxyvaleric acid	7.016	0.23133	0	0
mw = 187.05282; rt = 3.322	6.9654	0.23508	0	0
mw = 188.04915; rt = 3.327	6.8051	0.24709	0	0
2-Oxobutyric acid	6.8015	0.24736	0	0
mw = 216.08043; rt = 1.681	6.6446	0.25934	0	0
Pantothenic acid	6.1359	0.29974	0	0
beta-Hydroxybutyric acid	6.112	0.30169	0	0
mw = 230.07658; rt = 1.679	6.0756	0.30468	0	0
mw = 202.00456; rt = 8.35	6.04	0.30763	0	0
mw = 281.01833; rt = 7.87	6.0164	0.30958	0	0
Lactic acid	5.9941	0.31144	0	0
mw = 183.99398; rt = 8.352	5.9384	0.31609	0	0
Glutamine	5.8656	0.32222	0	0
p-Cresylsulfate	5.8436	0.32408	0	0
mw = 114.99596; rt = 1.191	5.6441	0.3412	0	0
mw = 189.95689; rt = 3.359	5.6211	0.3432	0	0
mw = 314.12026; rt = 8.349	5.4795	0.35565	0	0
mw = 249.00674; rt = 2.624	5.4669	0.35677	0	0
mw = 113.99261; rt = 1.192	5.4196	0.36098	0	0
mw = 70.00279; rt = 1.193	5.3883	0.36379	0	0
mw = 192.08042; rt = 2.623	5.3831	0.36425	0	0
mw = 191.08447; rt = 2.622	5.3709	0.36534	0	0
mw = 129.96661; rt = 6.683	5.3309	0.36895	0	0
mw = 219.03838; rt = 2.524	5.2959	0.37212	0	0
4-Acetamidobutanoic acid	5.2601	0.37538	0	0
mw = 220.0348; rt = 2.53	5.2533	0.376	0	0
Asparagine	5.226	0.3785	0	0
mw = 172.04837; rt = 4.352	5.1476	0.38571	0	0
mw = 160.0157; rt = 2.512	5.1392	0.38649	0	0
mw = 358.10848; rt = 1.246	5.1037	0.38979	0	0
Arabinosylhypoxanthine	4.6147	0.43674	0	0
mw = 181.98033; rt = 7.506	4.57	0.44119	0	0
mw = 334.10118; rt = 4.714	4.5634	0.44184	0	0
mw = 229.00444; rt = 1.223	4.5466	0.44352	0	0
mw = 322.21766; rt = 1.304	4.5092	0.44727	0	0
mw = 216.04; rt = 8.587	4.4845	0.44976	0	0
Myristyl sulfate	4.4695	0.45127	0	0
mw = 249.96765; rt = 7.505	4.4498	0.45327	0	0
mw = 98.01152; rt = 5.426	4.4205	0.45625	0	0
Allantoin	4.3926	0.45908	0	0
mw = 330.09243; rt = 4.779	4.3891	0.45944	0	0
mw = 423.96113; rt = 8.82	4.3742	0.46097	0	0
Isethionic acid	4.3715	0.46124	0	0
mw = 115.03811; rt = 5.426	4.3671	0.46169	0	0
Uracil	4.3487	0.46358	0	0
mw = 193.00206; rt = 7.556	4.2668	0.47204	0	0
mw = 274.01466; rt = 1.474	4.1905	0.48	0	0
mw = 213.91808; rt = 1.191	4.1008	0.48947	0	0
mw = 317.95504; rt = 7.506	4.0489	0.495	0	0
Caffeic acid	4.0426	0.49568	0	0
mw = 300.9264; rt = 1.184	4.0359	0.4964	0	0
mw = 214.91829; rt = 1.185	4.0274	0.49731	0	0
mw = 385.94264; rt = 7.505	4.0137	0.49879	0	0
mw = 307.06515; rt = 4.723	4.006	0.49961	0	0
5-Hydroxycaproic acid	3.9744	0.50302	0	0
mw = 112.02717; rt = 2.253	3.9575	0.50485	0	0
Glucose	3.9019	0.51089	0	0
mw = 381.85086; rt = 6.69	3.8901	0.51219	0	0
mw = 216.00901; rt = 0.811	3.8544	0.5161	0	0
mw = 297.88952; rt = 6.691	3.8412	0.51755	0	0
mw = 156.00932; rt = 2.584	3.8342	0.51833	0	0
Aminolevulinic acid	3.8109	0.52089	0	0
Adenosine	3.793	0.52287	0	0
Quinol sulfate	3.766	0.52587	0	0
Ethyl lactate	3.739	0.52888	0	0
mw = 189.0096; rt = 1.112	3.6757	0.53599	0	0
cis-Acetylacrylic acid	3.6555	0.53827	0	0
Uridine	3.6364	0.54043	0	0
mw = 313.10213; rt = 4.773	3.585	0.54627	0	0
mw = 241.0045; rt = 1.219	3.5837	0.54642	0	0
Guanosine	3.5817	0.54665	0	0
N-Acetylalanine	3.5619	0.54892	0	0
Serine	3.5006	0.55597	0	0
mw = 74.03661; rt = 1.589	3.4946	0.55666	0	0
mw = 279.9886; rt = 8.608	3.4354	0.56354	0	0
Glycine	3.4136	0.56608	0	0
3-Methoxyphenylacetic acid	3.3961	0.56813	0	0
mw = 248.99211; rt = 8.351	3.3944	0.56833	0	0
Gentisic acid	3.3493	0.57364	0	0
Phenylacetaldehyde	3.3075	0.57859	0	0
mw = 122.07309; rt = 1.229	3.3064	0.57872	0	0
mw = 244.97529; rt = 3.324	3.2935	0.58025	0	0
5-Hydroxypipecolic acid	3.2685	0.58323	0	0
Indoxyl sulfate	3.2372	0.58699	0	0
mw = 179.85143; rt = 4.113	3.1966	0.59186	0	0
mw = 200.01433; rt = 0.873	3.1644	0.59577	4.8544e-05	8.185e-07
mw = 326.04185; rt = 6.862	3.0982	0.60383	4.8544e-05	8.185e-07
2-Hydroxyhippuric acid	3.0965	0.60404	4.8544e-05	8.185e-07
mw = 220.00412; rt = 1.163	3.0741	0.60679	4.8544e-05	8.185e-07
mw = 303.10826; rt = 8.4	3.0652	0.60788	4.8544e-05	8.185e-07
mw = 243.08709; rt = 8.399	3.0135	0.61427	4.8544e-05	8.185e-07
N-Undecanoylglycine	3.0081	0.61494	4.8544e-05	8.185e-07
mw = 234.01973; rt = 1.088	2.9981	0.61618	4.8544e-05	8.185e-07
Benzoic acid	2.9606	0.62086	4.8544e-05	8.185e-07
mw = 242.98368; rt = 1.229	2.9157	0.62649	4.8544e-05	8.185e-07
mw = 168.04559; rt = 1.168	2.8854	0.63031	4.8544e-05	8.185e-07
mw = 205.06131; rt = 2.557	2.7361	0.64939	9.7087e-05	1.6046e-06
mw = 264.06668; rt = 1.241	2.7345	0.6496	9.7087e-05	1.6046e-06
mw = 284.12086; rt = 7.849	2.6338	0.66271	0.00014563	2.19e-06
Creatine	2.6229	0.66416	0.00014563	2.19e-06
Cyclo(Seryltyrosyl)	2.5916	0.66828	0.00014563	2.19e-06
4-Acetamidobenzoic acid	2.5878	0.66879	0.00014563	2.19e-06
Xanthine	2.5547	0.67316	0.00014563	2.19e-06
mw = 136.03843; rt = 4.735	2.5294	0.67653	0.00014563	2.19e-06
mw = 172.00413; rt = 6.037	2.5275	0.67679	0.00014563	2.19e-06
mw = 264.03056; rt = 2.614	2.5228	0.67742	0.00014563	2.19e-06
mw = 308.12947; rt = 1.282	2.5141	0.67858	0.00014563	2.19e-06
mw = 254.02481; rt = 1.061	2.5033	0.68003	0.00014563	2.19e-06
Inositol	2.4865	0.68228	0.00019417	2.8432e-06
Alanine	2.4549	0.68653	0.00019417	2.8432e-06
mw = 278.98341; rt = 2.536	2.4415	0.68835	0.00019417	2.8432e-06
N,N-Dihydroxy-L-tryptophan	2.4183	0.69149	0.00024272	3.4927e-06
mw = 297.82745; rt = 9.015	2.366	0.69861	0.00024272	3.4927e-06
mw = 243.18336; rt = 1.22	2.2302	0.71738	0.00053398	7.5537e-06
mw = 241.00449; rt = 2.152	2.2008	0.72151	0.00053398	7.5537e-06
Pimelic acid	2.1908	0.72291	0.00058252	8.1712e-06
mw = 111.98287; rt = 1.697	2.1761	0.72499	0.00067961	9.4536e-06
mw = 197.90207; rt = 9.008	2.1599	0.72727	0.00082524	1.1199e-05
Guanine	2.1463	0.72919	0.00082524	1.1199e-05
mw = 100.0523; rt = 1.455	2.1335	0.731	0.00082524	1.1199e-05
mw = 126.03162; rt = 1.247	2.0927	0.73681	0.00097087	1.2965e-05
phosphoethanolamine	2.0893	0.73729	0.00097087	1.2965e-05
mw = 250.08742; rt = 1.29	2.0637	0.74097	0.001068	1.4148e-05
mw = 113.99259; rt = 7.511	2.0337	0.74528	0.0012136	1.5951e-05
Hypotaurine	1.997	0.75059	0.0014078	1.8359e-05
mw = 216.05905; rt = 8.623	1.9246	0.76114	0.0020874	2.701e-05
mw = 260.06806; rt = 2.625	1.8903	0.76618	0.0023786	3.0542e-05
mw = 364.00163; rt = 8.802	1.8586	0.77088	0.0026214	3.3402e-05
mw = 203.04581; rt = 2.512	1.843	0.7732	0.0026699	3.3509e-05
mw = 285.08275; rt = 2.526	1.8349	0.77439	0.0026699	3.3509e-05
mw = 218.02482; rt = 1.241	1.8202	0.77659	0.0028641	3.5678e-05
mw = 272.01121; rt = 7.563	1.8061	0.7787	0.0032039	3.9324e-05
Glycerylphosphorylethanolamine	1.804	0.77902	0.0032039	3.9324e-05
mw = 223.96049; rt = 8.151	1.7925	0.78073	0.0032524	3.9358e-05
mw = 203.00419; rt = 3.756	1.7754	0.7833	0.003301	3.9358e-05
mw = 202.04531; rt = 3.379	1.7708	0.78399	0.003301	3.9358e-05
mw = 282.98643; rt = 8.604	1.7703	0.78407	0.003301	3.9358e-05
mw = 326.99803; rt = 8.806	1.735	0.78939	0.0037864	4.4826e-05
Urocanic acid	1.7319	0.78986	0.0038835	4.5651e-05
Threonine	1.6837	0.79718	0.0050971	5.9498e-05
mw = 134.999; rt = 2.614	1.6828	0.79732	0.0051456	5.9648e-05
mw = 111.98287; rt = 1.88	1.6503	0.80229	0.0059709	6.7802e-05
mw = 407.00896; rt = 8.807	1.6437	0.8033	0.0059709	6.7802e-05
mw = 258.03514; rt = 3.75	1.6432	0.80339	0.0059709	6.7802e-05
mw = 255.98882; rt = 1.157	1.6128	0.80807	0.0066505	7.5008e-05
mw = 243.02019; rt = 1.289	1.547	0.81828	0.008835	9.8978e-05
Methyl salicylate	1.4967	0.82615	0.010874	0.00012101
mw = 174.95724; rt = 8.152	1.4869	0.8277	0.011699	0.00012933
mw = 94.05289; rt = 3.364	1.4811	0.82862	0.011942	0.00013114
Glutathione	1.4723	0.83001	0.012379	0.00013505
mw = 217.95182; rt = 3.746	1.4457	0.83422	0.014223	0.00015417
Methylmalonic acid	1.3379	0.85147	0.022039	0.00023734
2-Aminonicotinic acid	1.3364	0.85172	0.022184	0.00023738
Glutaric acid	1.2996	0.85769	0.025583	0.000272
Levulinic acid	1.2934	0.8587	0.026068	0.0002754
mw = 279.13177; rt = 5.019	1.2195	0.8708	0.03568	0.00037458
mw = 246.97836; rt = 8.512	1.2057	0.87309	0.037816	0.00039452
mw = 204.00911; rt = 1.259	1.1922	0.87533	0.040097	0.00041572
alpha-Aminoadipic acid	1.1661	0.87966	0.044223	0.00045567
3-tert-Butyladipic acid	1.152	0.88199	0.046262	0.00047376
Glycerophosphoglycerol	1.1494	0.88244	0.046602	0.00047433
mw = 216.0997; rt = 4.271	1.0859	0.89309	0.059078	0.00059767
mw = 74.03659; rt = 3.743	1.0494	0.89927	0.066699	0.0006707
mw = 271.95313; rt = 4.115	1.0447	0.90007	0.068058	0.00068027
mw = 216.96781; rt = 8.512	1.0271	0.90306	0.07301	0.00072542

## Sheet: NEG VOLCANO
Annotated Features shown in Main Figure 5B,D	FC	log2(FC)	p.ajusted	-LOG10(p)
mw = 216.08043; rt = 1.681	80.709	6.3347	2.7677e-10	9.5579
mw = 201.95689; rt = 1.862	103.6	6.6949	9.5598e-09	8.0196
2-Oxobutyric acid	44.813	5.4858	4.6832e-07	6.3295
Methanesulfonic acid	39.452	5.302	4.6832e-07	6.3295
mw = 281.01833; rt = 7.87	0.14024	-2.834	6.6112e-07	6.1797
beta-Hydroxybutyric acid	20.329	4.3454	1.589e-06	5.7989
mw = 330.09243; rt = 4.779	9.4627	3.2423	1.7214e-05	4.7641
Adenosine	8.0483	3.0087	1.7214e-05	4.7641
mw = 187.05282; rt = 3.322	0.25166	-1.9905	2.3561e-05	4.6278
mw = 313.10213; rt = 4.773	10.931	3.4503	2.5331e-05	4.5963
mw = 188.04915; rt = 3.327	0.25079	-1.9955	2.5331e-05	4.5963
Asparagine	0.32397	-1.6261	8.9318e-05	4.0491
mw = 230.07658; rt = 1.679	11.39	3.5098	9.6274e-05	4.0165
mw = 307.06515; rt = 4.723	4.5452	2.1843	9.6274e-05	4.0165
Glycine	0.41732	-1.2608	9.6274e-05	4.0165
mw = 249.00674; rt = 2.624	0.17026	-2.5541	0.00014825	3.829
Uridine	5.278	2.4	0.00014825	3.829
Uracil	4.461	2.1574	0.00014825	3.829
Serine	0.42376	-1.2387	0.00014825	3.829
Pantothenic acid	2.6221	1.3907	0.00015821	3.8008
mw = 179.85143; rt = 4.113	3.5146	1.8134	0.00017778	3.7501
mw = 74.03661; rt = 1.589	0.28573	-1.8073	0.00020832	3.6813
mw = 189.95689; rt = 3.359	0.39102	-1.3547	0.00020832	3.6813
p-Cresylsulfate	10.201	3.3507	0.00022549	3.6469
mw = 112.02717; rt = 2.253	4.4125	2.1416	0.00034765	3.4589
Guanosine	4.863	2.2818	0.00064063	3.1934
Arabinosylhypoxanthine	3.2921	1.719	0.00064063	3.1934
mw = 314.12026; rt = 8.349	2.4791	1.3098	0.00071291	3.147
Glutamine	2.7035	1.4349	0.00076684	3.1153
mw = 156.00932; rt = 2.584	4.1226	2.0436	0.00097003	3.0132
mw = 202.00456; rt = 8.35	3.9006	1.9637	0.00097003	3.0132
mw = 192.08042; rt = 2.623	0.20913	-2.2575	0.0010667	2.972
Lactic acid	0.38515	-1.3765	0.0010667	2.972
mw = 183.99398; rt = 8.352	3.879	1.9557	0.0012361	2.9079
mw = 191.08447; rt = 2.622	0.22976	-2.1218	0.0012767	2.8939
3-Hydroxyvaleric acid	3.5171	1.8144	0.0014851	2.8282
mw = 160.0157; rt = 2.512	2.0643	1.0457	0.001531	2.815
mw = 244.97529; rt = 3.324	0.45946	-1.122	0.0018849	2.7247
Glucose	3.2692	1.7089	0.0037018	2.4316
cis-Acetylacrylic acid	2.9922	1.5812	0.0037018	2.4316
mw = 213.91808; rt = 1.191	2.0367	1.0263	0.0045631	2.3407
Guanine	2.5471	1.3488	0.0046795	2.3298
mw = 219.03838; rt = 2.524	2.0026	1.0018	0.0046795	2.3298
mw = 274.01466; rt = 1.474	0.016162	-5.9512	0.0052762	2.2777
mw = 214.91829; rt = 1.185	2.022	1.0158	0.0056654	2.2468
N-Acetylalanine	0.46765	-1.0965	0.0085321	2.0689
5-Hydroxycaproic acid	2.2527	1.1716	0.0094686	2.0237
mw = 200.01433; rt = 0.873	0.20511	-2.2856	0.0097309	2.0118
