# Supplementary material for: Mass spectrometry of the white adipose metabolome in a hibernating mammal reveals seasonal changes in alternate fuels and carnitine derivatives
Source: Front Physiol. 2023 Jun 28;14:1214087. doi: 10.3389/fphys.2023.1214087 (PMC10337995; doi:10.3389/fphys.2023.1214087)
Supplement: Supplementary file 5 [file Table6.XLSX]

## Sheet: POS PCA SCORE
Sample	PC1	PC2	PC3	PC4	PC5	PC6	PC7	PC8	PC9	PC10	PC11	PC12	PC13	PC14	PC15	PC16	PC17	PC18	PC19	PC20	PC21	PC22	PC23	PC24	PC25	PC26	PC27	PC28	PC29	PC30	PC31	PC32	PC33	PC34	PC35	PC36	PC37	PC38	PC39	PC40	PC41	PC42	PC43	PC44	PC45	PC46	PC47
1	-12.691	5.8858	6.8764	0.45258	-7.1866	7.3317	-3.4731	1.643	-0.61766	5.3518	-1.673	3.6626	-5.0818	1.8766	-0.64161	-2.6895	6.4274	1.3107	0.69041	3.8233	-3.5489	0.54825	1.0813	0.77036	0.53988	2.7411	-1.3376	-2.5461	-2.2825	0.85409	1.4606	2.078	1.0954	-1.2818	-0.056928	-1.2051	-0.51746	-1.3993	0.2148	0.52304	0.22511	0.15959	0.070821	-0.5645	-0.11252	0.44189	1.8644e-15
2	-10.7	3.812	16.457	2.8135	3.518	-6.4088	-3.6382	-1.7372	-1.2629	-5.1146	1.4248	-2.036	-4.4483	1.116	-5.1527	0.26656	-0.25996	0.70776	-2.1731	3.1811	0.64756	2.8917	-0.18649	-4.1941	-0.27188	-1.4682	1.8546	0.033673	0.27546	-0.60948	-0.85882	-1.2913	-1.3683	-1.5576	-3.4159	1.158	0.27425	0.12535	-0.33538	-0.081974	-0.67349	0.39569	1.1218	0.018425	0.20863	-0.4088	-2.2077e-14
3	-16.395	2.6234	4.3773	-3.9639	1.7492	5.7993	-7.8649	-1.9943	2.4164	-1.6719	0.011189	-4.2101	3.1448	-2.661	2.1725	0.31225	2.0602	-2.1372	-0.74524	3.6266	2.9574	-1.8517	1.2176	0.91369	2.1228	-2.1637	-2.4707	0.89236	-0.57345	0.64137	0.93012	-1.0467	1.2205	1.2088	2.8309	3.7707	-0.05688	0.68862	-0.48023	-0.67446	-2.0979	-0.017213	0.051462	1.0727	0.11817	0.16075	-4.5632e-15
4	-12.959	8.9129	2.8328	-1.1301	-5.2652	4.4753	2.4657	1.4905	0.77971	1.9535	-1.6763	2.1514	-0.99025	2.1596	-0.68193	-2.7001	0.052604	0.94104	1.3191	-2.4071	2.0832	-1.0673	1.9898	-0.64562	-2.577	0.99722	3.2949	5.3952	3.1587	0.42493	-1.2912	1.733	1.9358	-0.54702	0.22318	0.6621	-1.7136	3.5876	1.2691	-0.082298	-0.19716	0.73938	0.092955	0.40794	0.08265	-0.041363	2.1519e-15
5	-13.64	1.6701	6.0563	-6.0859	-4.0315	2.6872	0.58624	1.387	-0.15833	-1.6223	-3.0137	0.71723	0.85654	-0.43236	1.6433	-4.0782	-3.5844	-0.48188	-2.3726	-0.7271	0.93175	-1.2659	-1.6256	2.0493	-3.7017	-2.3401	1.6383	0.40675	-2.9921	-1.0767	1.1464	-3.568	0.78444	2.2318	-0.075379	-2.5054	1.4373	-1.2107	-0.22912	2.9213	1.3044	-0.12237	0.96704	0.25593	0.3442	-0.042712	-2.7825e-15
6	-15.503	1.79	-3.8386	-3.5415	-3.8747	-2.6623	-2.6018	-6.4136	-4.7538	-0.12879	-1.5376	0.99251	3.0004	-4.3708	-1.4998	0.7203	-0.004202	0.53109	-3.7358	-2.8193	0.17061	-2.2515	-1.8355	0.42915	2.5965	1.2544	-1.1227	1.3414	-0.7897	0.35424	-1.95	0.87054	-2.3014	-3.4121	-0.23381	-0.25964	-2.4498	-0.042613	-0.82733	2.2532	0.78809	-2.0046	-0.42715	-0.63269	-1.2715	-0.46603	-7.7716e-16
7	-11.764	-0.61014	3.7579	-2.5773	-3.3601	1.1947	5.6344	-2.8852	0.4868	5.0736	0.48571	-0.10352	5.2657	-4.4749	0.84224	0.433	0.40326	2.6909	0.46011	-2.6455	-1.3432	5.7559	-0.81713	-1.9387	2.8308	-0.14061	-0.55986	0.97272	-1.0958	0.10333	0.15324	-0.2688	-1.7972	0.57608	0.87367	-1.1649	0.84515	-0.50577	2.4785	-1.8005	-0.37679	1.4399	0.76498	0.64011	2.2516	-0.65093	3.577e-15
8	-12.588	8.2259	13.292	0.16976	5.2484	-0.5143	6.5857	1.7755	7.1696	0.97422	2.1331	-1.2678	-2.0299	-0.62651	2.359	-0.43749	-3.6518	0.47532	0.41267	-2.8041	1.0285	-1.1332	-2.2456	-3.3281	-0.13941	0.91077	-2.2468	-1.5375	2.3344	-0.12482	1.0152	2.1731	-0.14757	0.89748	1.8597	-0.13524	-0.073935	-1.838	-1.1692	-0.59342	0.66819	-0.82829	-1.3839	-0.8133	-1.9426	0.45823	-1.0741e-14
9	-20.16	5.7087	0.80755	-3.4209	7.0508	-2.9553	-3.074	-3.872	4.6426	-2.3916	3.8887	-1.9558	1.6135	-0.67168	-2.2993	5.3978	0.30141	-1.951	5.071	-0.65692	-1.4433	-1.2182	1.1747	5.2232	-2.078	1.9392	-0.19997	-1.3558	0.47097	-0.33873	-0.93489	0.081843	0.33728	0.14401	-2.1626	-2.6752	0.43057	0.7789	0.92368	-0.32743	0.34234	0.36899	-1.2026	0.2433	0.90654	0.1693	-5.0324e-15
10	0.66015	5.6921	-7.2529	-3.145	-2.5871	3.6178	8.267	-0.11433	4.3764	1.7526	4.8936	1.4523	2.5903	0.29328	-0.70123	2.8094	0.26555	4.5445	-0.1727	5.7765	0.42676	1.7688	-0.28637	1.4195	0.55693	-3.2581	0.47551	-0.51892	0.53807	-2.404	-2.216	0.2134	0.98583	1.2454	-1.2192	0.81737	-0.79738	0.25467	-0.058506	1.6764	-0.93632	-1.0802	0.65784	-2.4321	-0.93646	0.30644	2.3523e-15
11	-4.2725	8.1602	-3.8233	-0.62487	8.4781	-5.4936	6.2741	-0.88633	0.33081	4.3379	-3.6126	2.128	-2.6258	1.3108	0.049031	1.6226	-0.80089	-0.79049	-6.1083	-1.229	-3.5846	1.6652	1.6297	1.8971	1.4381	1.3758	0.62026	-1.3748	-0.44492	2.2052	1.7925	-0.18224	0.82876	1.8277	-0.26706	0.94986	0.77785	2.9934	-2.3174	1.0271	-1.5198	-0.43634	0.10662	1.2391	0.18313	-0.42001	-3.1832e-16
12	-0.57448	10.532	-9.6736	-1.7554	-2.566	-2.4543	-5.7011	-0.67826	2.1785	-3.7888	4.9431	3.8998	2.767	2.1887	0.42966	-1.8217	0.46083	-0.20433	-0.61231	-1.0696	-3.4973	2.9865	-1.0295	0.29811	-1.6323	2.3798	-1.7803	0.80983	4.1102	-0.94008	0.22241	-1.1353	0.68837	-0.25905	0.91253	1.5531	0.56534	-2.3725	-1.4276	0.35557	0.87567	1.5068	2.2379	1.0695	-0.90492	-0.75214	2.2534e-15
13	7.0282	10.073	-3.1771	6.876	-4.7121	-3.8518	3.7425	-5.3716	1.3218	-1.8606	5.6272	-3.5565	2.1235	6.0422	-0.86124	2.0668	-1.1479	2.5858	-2.2091	2.7805	0.72994	-3.9341	-0.29389	-2.7684	1.0335	1.9398	0.11437	0.68606	-2.63	0.4874	2.1281	-1.2416	1.9655	-1.4068	1.9981	-1.2203	-0.15009	0.13318	1.1788	-0.0053219	1.206	0.27641	-0.70588	1.0849	1.0264	-0.26467	-1.6341e-15
14	9.98	-3.0303	1.9077	-12.331	-3.8495	-0.25289	4.3027	-2.0258	-2.6417	-1.8841	2.989	-4.4866	0.015706	3.1481	1.912	-2.4179	5.1443	1.9756	-0.27999	-4.4208	-0.15716	0.65987	1.6462	-0.10086	-2.4963	-1.7605	-1.1104	-3.4398	0.032693	-0.55575	-0.49501	-0.76696	-0.77167	-1.2395	-1.0707	2.5844	0.67174	0.70903	1.1154	0.89927	0.11247	-0.0071097	-2.2831	1.3399	-0.43943	0.29023	4.6647e-15
15	2.474	7.477	-3.3174	-0.48349	1.0764	-4.3242	5.0958	-3.9798	-2.9621	-3.6298	-0.18243	3.4515	-7.1664	-3.5456	0.72388	-2.3228	0.70017	-1.327	4.3018	2.3348	-0.77587	-0.83757	-0.36126	0.56072	0.84302	-2.5346	-0.13737	0.30017	0.2151	0.077627	-1.9976	1.3982	0.38906	0.57183	1.6933	0.93369	1.0527	-0.46145	0.369	-0.76768	2.3331	-2.9105	0.73156	1.7875	1.5549	-0.71668	1.2212e-15
16	-2.1066	6.891	-7.2693	-1.7494	5.6418	-1.4087	-0.66398	-1.5498	-5.421	8.4934	0.34285	-3.2589	0.53546	-0.1846	-1.9187	-2.8321	0.32937	1.9609	-1.2441	1.7646	4.3842	-0.22066	2.6568	1.4303	-1.4705	0.10415	0.14668	1.5477	-0.037181	-1.7747	0.86539	0.31334	-1.6145	-0.86199	-0.36554	-0.777	3.2202	-0.69988	-1.9161	-3.2247	1.4829	0.2283	-0.094005	-0.43619	-1.0776	0.79189	5.1001e-15
17	-4.44	0.85042	-7.7668	-1.0246	7.8276	0.1065	-3.1538	-2.4584	-3.6088	0.19988	-2.2908	3.527	3.7024	2.6273	-0.15501	-2.1229	-2.0451	-2.3547	-0.36047	1.7817	-2.3982	-0.52759	-0.004507	-4.3373	0.060776	-2.7424	-1.4086	0.64903	-0.37638	3.2834	-1.5759	2.0314	1.0017	2.1641	-1.9989	-0.31174	0.92814	-0.94332	2.9375	0.62202	0.26608	1.1396	-1.5656	-0.14506	-1.0746	1.0297	5.3941e-15
18	2.9027	10.704	-5.3834	-3.4658	-0.24763	0.48618	6.5187	1.3752	-2.4805	-3.0618	-0.58104	0.75826	-1.5739	-0.34159	1.3069	-2.8021	-3.6463	-3.5547	0.89252	1.6536	0.193	-0.93427	-0.55161	1.013	-2.2492	-0.54902	-1.2332	-1.116	-1.629	0.74404	-0.84538	-0.32547	-1.2657	-2.9799	0.22183	-1.006	-2.4441	-1.0606	-0.79801	-2.0222	-4.0199	2.2296	-0.14959	-0.4406	0.42531	-0.80804	3.6048e-15
19	7.7422	8.2816	-4.8063	-3.2179	1.4503	-1.7041	0.82408	3.3703	0.36728	5.7291	0.82676	-1.219	-1.3603	-0.50417	-4.9796	1.1941	2.0301	-2.7348	3.9916	-3.3581	2.6539	0.12871	-1.6689	-1.1596	1.7495	-0.46014	0.91968	0.53497	-0.038378	1.9833	2.2069	-3.1839	1.2464	-0.11896	-1.3115	0.26124	-1.9899	-2.1777	0.6745	0.73012	-1.0886	-1.4845	1.3434	0.83845	-0.2679	2.1208	-1.1484e-15
20	9.2982	5.386	-3.0337	-1.9773	-2.5085	0.061168	-7.7143	2.4304	2.6021	5.4003	-1.4499	-2.5822	-2.2304	-1.1791	-3.6526	1.2691	-1.7619	1.7541	-0.29703	-2.0877	0.16484	-1.4508	0.8526	-0.4307	0.66271	-5.2479	0.35292	-3.2272	2.1042	1.3818	0.41158	0.55857	0.99197	-0.54442	1.2509	-1.3034	-0.24474	0.45198	0.33694	0.20046	0.8653	1.1132	0.014557	-0.76531	0.22375	-3.1613	5.7142e-15
22	13.91	6.9914	13.437	11.765	2.0087	-1.7135	0.63568	2.7911	-2.0468	3.577	3.6515	2.4612	5.5445	2.6088	3.6018	-1.6069	0.90224	-1.862	1.1002	-0.02574	-0.13425	-0.85356	-1.6319	4.1776	0.41425	-2.3526	-1.9365	0.85443	1.1156	3.0187	0.1299	-0.44979	-1.8916	-1.7464	-1.0056	0.61573	0.80888	1.3317	0.029888	0.7706	0.8324	-0.37199	0.763	-1.0442	0.66058	6.6978e-05	-9.6451e-15
24	13.815	1.3108	2.2678	2.0522	-6.7251	1.1873	-0.049176	-1.1783	0.53105	-3.0665	0.85783	-0.48551	-2.5789	-5.7854	0.6669	0.17998	2.1956	1.9932	-1.2827	1.3276	-1.6231	0.2543	-3.2011	2.0706	0.96738	0.046644	1.3819	2.1565	0.33726	2.7466	0.087263	-2.3055	0.6318	2.4976	-1.9586	-0.72491	-1.002	0.31	-1.1034	-2.513	1.0592	1.5609	-2.4321	0.44387	-1.9739	-0.010276	-1.3461e-15
26	7.8577	6.2596	-4.0579	-2.1854	-6.5448	0.14843	-2.9539	-1.7382	1.6589	-3.4584	-1.7959	-0.47404	-2.3148	-1.7011	1.2216	0.93	-1.8067	-1.4752	-0.92761	-0.29989	1.6793	2.1582	1.2164	-1.4158	0.58979	-0.17386	-0.81726	-0.74394	1.4413	0.82803	0.23312	0.72965	-0.67387	-0.22131	0.49764	-0.19287	0.13899	1.0982	-2.2714	1.2919	1.5642	1.4438	-0.8077	-2.0592	3.1585	3.2043	3.4157e-15
27	12.273	8.0716	3.025	2.6475	0.80136	-4.0534	-2.068	-2.1805	1.8295	2.9447	-8.689	-4.1541	0.63771	2.1664	3.9846	3.5612	0.15331	-2.8628	1.7883	-0.46775	1.4488	4.589	-1.2481	0.63923	-1.1404	1.1154	1.0446	0.78317	-3.6054	-1.4508	-3.0464	0.7241	2.541	-0.87011	0.76209	1.4116	-0.38246	-0.94554	-0.096664	0.33084	1.1087	0.45775	-0.2818	-0.37947	-1.098	-0.68166	5.9674e-16
28	11.552	0.16582	7.053	-10.567	0.057353	-3.8337	0.71803	5.2385	-2.6656	-4.747	-10.834	4.6546	2.7981	2.4745	-2.3853	3.1052	-1.1745	5.6085	0.97677	1.9493	1.5908	-1.5206	0.22801	1.4422	1.6472	2.1729	-2.341	0.29638	2.2272	0.10433	0.25237	-0.77617	-0.083482	0.042539	0.35969	-0.21826	0.91013	-0.7552	0.8322	-0.65561	-0.44073	-0.32585	-0.15033	0.20786	0.27068	0.048407	-4.0593e-16
29	12.128	5.985	-2.4607	-2.1746	-1.883	3.5184	-0.32229	2.0539	-0.95823	3.0073	0.24898	-3.9153	-3.0141	-3.5886	2.5715	1.4888	-0.057285	-3.8582	-0.43636	3.056	0.40431	-2.1582	-3.0298	-1.3157	0.53472	3.9323	0.96142	0.25621	2.2512	-2.0701	0.70042	0.76942	-2.6834	0.39514	-0.99764	0.12998	2.953	0.78598	2.5626	2.6791	-1.1976	0.63042	0.021324	0.43609	-0.19391	-0.77455	4.6846e-15
30	9.7366	-5.3932	1.5864	-4.7039	7.0782	7.6186	0.046601	-1.3734	-5.395	-0.81693	-0.53528	-5.6375	3.2012	-1.0474	0.69705	3.0387	1.2156	2.7544	2.8792	1.2018	-3.7969	-0.60496	-1.3568	-3.2452	-4.6508	0.54842	0.89259	0.53658	-0.29141	2.2155	1.1282	1.4363	-0.77335	0.67018	0.80711	-0.71034	-1.3849	0.85015	-2.6514	0.21822	0.37486	-0.84921	1.9129	-0.055634	0.35666	-0.15931	1.4294e-15
31	14.301	-19.861	4.3113	-15.194	3.8974	-2.8118	-0.69978	-4.3976	5.2472	-0.36041	3.7024	-0.62667	-2.6838	4.2393	0.71082	-2.4773	1.8217	-3.7269	-2.596	0.021368	0.38172	-0.15544	-0.37237	1.2211	2.7382	0.50457	0.41458	2.5039	-0.15258	0.48738	-0.28826	1.3182	0.28689	0.31002	0.61423	-2.2268	-0.43799	0.062132	0.41183	-0.97968	-0.025335	-0.12587	1.583	-1.5735	-0.067502	-0.31462	8.3614e-16
33	12.639	2.3232	6.1784	8.3611	-1.0427	-1.6041	0.74742	-1.444	-5.3329	-2.7993	1.2974	1.5893	2.5519	-1.9942	-2.8503	1.6845	4.2845	-1.8067	-3.6328	-2.4998	1.6583	-0.54448	1.3325	1.0343	-1.1004	-1.6014	0.47266	0.29056	0.94402	-3.0226	0.40688	4.1199	1.4794	2.4695	0.71229	-1.8941	-0.51749	-2.2862	-0.45446	0.65004	-2.139	0.35343	-0.22018	0.80749	0.53119	0.26778	1.2941e-15
34	4.4141	0.76093	-3.6974	3.0496	5.0751	0.93437	-5.5191	-0.42131	3.4802	-0.055952	-1.0881	5.519	0.86505	-1.2702	5.5093	0.36329	1.7414	0.15635	-3.9938	1.3001	2.1993	2.0927	0.55702	-1.5681	-3.5111	0.47164	1.6301	-2.1047	1.6635	-0.35505	0.95716	-2.0297	-0.83887	-0.88408	0.31274	-1.7241	-1.9864	0.46334	2.3084	-1.8542	-0.24574	-3.1472	-0.68657	0.069252	0.41819	0.070621	-6.5226e-16
36	13.332	5.1218	3.348	1.7269	-2.8828	-1.208	-7.4511	-0.032354	-1.2132	1.2003	2.4389	-4.4824	0.48331	0.87196	0.082794	-5.0815	-7.3728	2.9245	1.9858	-0.43309	-3.5195	1.0984	2.8902	1.71	2.1443	1.6423	0.86629	-0.36192	-0.91039	-1.7914	-0.6948	0.70711	-1.2811	2.2979	-0.028376	0.079109	-1.8529	0.27622	0.5667	-0.099904	-1.3993	-1.899	-0.32827	0.64219	-0.15546	0.78271	6.9389e-16
23	-3.5983	0.042106	-2.7907	6.4468	-0.34767	5.3273	-0.86314	-10.722	-2.8362	-3.8899	-3.9004	3.6011	-1.4573	4.0593	-0.44916	-0.11244	0.4653	0.37498	3.8147	-3.4008	0.42326	-0.61079	-2.9508	0.38433	1.8283	-0.78585	1.8581	-2.1777	0.02403	-1.9635	2.6287	-0.96858	-1.2584	1.1052	0.91997	0.56227	1.1017	1.7365	0.33923	-1.0484	-1.0839	0.46672	0.75181	-1.8717	-1.2589	0.14435	-1.4572e-16
25	8.1681	2.6858	-0.55743	-1.3267	0.23476	6.0474	-0.10242	7.3144	6.5904	-1.8151	-0.79239	3.3208	5.1438	0.025416	-7.1642	-1.4243	1.0897	-4.2335	-0.82143	-0.65091	-3.2918	-0.80735	-1.9085	-1.6664	0.40864	-0.22816	1.4314	-0.10231	-2.682	-2.561	-0.98416	0.27182	-1.1792	-1.0055	0.71547	0.8476	1.3563	1.6073	-1.2486	-1.6621	0.88366	-1.0233	-1.2534	0.34631	0.34612	0.13308	5.2935e-15
32	2.2633	-13.962	1.2869	4.0812	0.16698	8.1292	-1.4066	-1.6394	-0.34799	5.7713	1.5212	2.4698	-5.9017	2.3646	-1.9159	4.7256	-3.4476	1.3651	-3.3164	-1.4156	-0.34098	-1.5156	-2.4038	1.5365	-2.2719	-0.43116	-2.9952	0.076031	-0.26376	-0.67836	-3.664	-0.89496	-0.91058	0.15813	0.70399	1.1615	-0.4219	-0.35201	0.7325	-0.90886	0.18956	0.79026	0.78272	1.6823	0.49539	1.3459	3.1607e-15
35	5.8197	-13.61	5.8393	1.1521	-1.4861	10.505	4.7661	-4.0729	-3.451	0.23694	0.69224	2.1096	2.0464	-2.0569	-0.3258	1.5361	-4.4839	-4.5669	0.84796	1.087	-0.34686	1.1753	5.5847	-0.52758	1.9939	0.95773	1.003	-1.1297	2.1804	-0.12408	0.75538	-1.8785	2.5797	-2.3771	-0.88582	-0.022741	0.4968	-0.96256	-0.69253	0.2861	1.12	-0.285	-0.35784	0.46411	-0.87596	-0.54377	3.7401e-15
37	4.6248	-12.837	-3.1178	4.544	-1.3092	-0.071188	0.17273	-3.321	6.0508	1.6321	-0.14553	4.3027	0.84226	0.99929	-2.5094	-2.4129	0.45024	0.59702	3.4376	1.0485	6.0139	0.90157	1.2333	-1.0989	-1.34	2.282	-1.6924	-0.076284	-1.4926	1.6534	0.057379	0.48226	-2.822	2.5165	-1.3264	0.51539	-0.8044	-0.21469	-2.0642	1.9596	-0.14799	0.26105	-0.93424	1.0755	0.4735	-1.8664	2.5119e-15
38	5.1707	2.6593	-0.47618	0.20795	7.7998	-1.8871	0.50734	5.2142	-0.82956	-2.3325	1.8224	3.6665	-2.0051	-3.6081	2.5916	1.3872	0.84987	0.64641	0.58736	-1.6122	-0.066357	-1.9246	4.0643	-1.355	1.0715	-0.050042	-2.5343	0.65316	-3.2603	-3.3223	1.7977	-0.54059	-0.68845	0.72232	-0.99595	0.73605	-2.5306	1.6274	1.2202	0.25894	2.3374	2.2494	1.5007	-0.49411	-0.91624	-0.10342	-1.2559e-15
39	5.597	-4.2183	-0.99401	0.94902	2.9638	-0.52203	-4.4582	1.642	2.0427	-1.1129	4.5448	4.9841	-2.2292	-3.227	3.4493	1.0595	-0.15494	4.9252	1.7202	-3.4174	-0.3711	-1.4333	1.1927	-1.5022	0.10107	0.4304	1.6121	1.9346	-2.6521	1.2505	-1.2895	-0.2022	2.0795	-2.2296	-0.012379	0.15093	4.0017	-0.841	-1.0718	0.76473	-2.8447	-0.38691	-0.46709	-0.85853	0.18653	0.022375	1.1449e-15
40	-7.9161	-3.9641	-6.3798	3.1703	11.846	9.0781	0.14974	7.6579	-3.2406	-6.3285	2.3086	-3.1188	-1.6556	2.4876	0.11045	-1.1131	-0.34059	2.4002	-0.99782	-0.52038	3.0507	3.4126	-2.2698	3.0331	3.2806	0.46874	2.4481	-0.16756	-0.051812	0.90128	0.30556	1.4999	-0.14112	-1.0661	0.76798	-0.059236	-0.71013	-1.0098	0.47337	1.1855	1.1564	0.56578	-0.9712	0.68347	0.55005	-0.37342	-4.7965e-15
41	-7.3792	-6.5188	0.84818	2.1769	-1.1454	-5.9788	0.72849	4.8001	-5.6435	0.76714	2.893	-0.23236	2.2984	-0.94252	-0.25082	-1.5673	2.0921	-1.1128	0.32937	0.26224	1.8723	-1.5088	0.20633	-1.5164	0.87139	3.3106	2.0697	-4.5294	0.44948	1.3019	-5.0672	-2.229	0.89084	2.2037	2.6138	-0.52506	0.054194	1.1997	-0.29037	-0.37372	0.23166	0.87042	1.0098	-0.9126	-0.37078	0.3113	-1.3644e-15
42	-6.7784	-14.476	-2.8753	-0.38229	-8.4483	-6.4063	-1.7002	4.006	0.093518	-0.35003	0.76948	0.919	1.5127	-0.0338	2.8679	1.0864	-2.146	-0.16531	1.7825	1.5032	1.7776	1.463	-2.6544	-0.3779	0.6442	-2.1334	-0.46232	-1.7652	-0.4608	-0.63141	1.7095	3.1468	1.2366	-1.8065	-1.1309	-1.9152	0.50436	2.7442	-0.96622	-0.53485	-0.28856	0.084713	1.1462	2.7808	-1.5823	1.098	1.197e-15
43	-8.2062	-9.3874	-3.5935	0.68412	-3.6411	-1.4964	-0.91224	3.7953	-6.2154	0.95452	1.9386	-1.6118	-0.5706	0.62622	-0.034234	-0.42319	-1.3535	-1.3808	-0.41075	-1.3228	0.22794	0.3944	-2.9956	-0.5931	-1.0082	1.7919	-3.3866	0.68641	-0.044228	-1.576	1.7222	-0.052883	3.6928	1.3886	-2.8068	1.8133	-0.2194	0.47863	-0.14946	-1.6219	-0.033845	-1.7592	-0.95566	-2.2523	1.9938	-1.5321	9.7318e-16
44	-8.1604	-15.617	-1.2228	2.8678	4.8331	-6.4636	0.15396	0.45887	0.48141	5.5233	-3.2588	-0.14799	0.14248	1.6791	3.0615	-1.2405	2.167	0.71661	2.3117	1.9091	-3.8417	-2.3494	-0.93454	-0.87968	1.5839	-1.989	1.9904	1.464	2.5448	-3.6558	0.20978	-2.0575	-0.42761	-0.86256	0.56238	-0.10285	-1.7148	-1.2377	-1.8101	1.0682	-0.30752	1.2687	-2.0418	0.4837	1.3147	0.24841	3.1745e-16
45	-3.1311	-2.6408	-6.738	11.275	-1.4417	4.0162	2.9665	2.0655	5.0248	-4.55	-6.2413	-8.2141	-1.0626	0.98284	0.9697	-1.9465	3.0063	0.34077	-0.63346	-1.8586	-1.1962	-0.65998	2.5155	-1.0377	1.2854	-0.48678	-3.8438	1.0299	1.1814	-0.017446	-2.2697	-1.4241	-0.010612	-0.13394	-1.7003	-2.7726	1.127	0.25433	-0.21225	-0.19053	-0.69816	-1.1534	1.4235	0.090151	-0.38383	-0.00093241	6.4324e-15
46	-8.0808	-8.9158	-2.151	2.4989	-6.1648	-5.076	0.51171	5.133	-3.1293	-1.7165	2.0138	-0.65171	-2.9871	1.5924	-2.3544	3.9851	0.0026422	-2.5749	1.1182	0.79218	-1.8753	3.3119	2.7073	0.45895	-2.1862	-1.3134	-0.84527	3.0429	-0.46754	1.1891	1.6128	-1.0913	-2.7679	0.47061	4.071	-0.44703	0.69723	0.14484	1.0638	0.78917	-0.45584	-0.92073	-1.3834	-1.2174	-1.537	-0.13869	1.1068e-15
47	-10.155	-3.7066	-3.3676	0.61086	-8.4588	-1.2924	1.1046	3.206	2.576	-1.3085	-1.5047	-0.96319	1.1338	2.3008	3.654	3.6057	-0.44031	-0.94483	-1.4269	-1.1005	-0.69903	-3.4142	2.4582	0.71852	0.36632	-0.28123	4.4445	-0.7926	-0.54245	1.8109	0.54321	2.0871	-2.5986	1.0976	-2.2723	2.7979	-0.038048	-3.1127	0.09177	-1.9567	0.74771	-0.24026	1.1961	-0.28642	0.49637	-0.1427	6.8001e-16
48	3.5108	-16.305	-1.7251	6.4502	2.9067	-5.8211	2.8857	-2.361	4.9336	-1.0181	-3.4648	-2.9464	1.151	-5.9935	-4.406	-4.1984	-0.93215	1.8262	-1.0323	1.0697	-1.2485	-0.50228	-0.57138	2.572	-3.08	1.1743	0.52373	-1.0673	0.16691	0.99586	1.8989	1.1671	1.4069	-1.8002	1.014	2.5884	0.087749	-0.26417	2.5109	0.51789	0.14291	0.7782	0.83148	-0.97605	-0.13624	0.92813	-9.0206e-17

## Sheet: POS PCA LOAD
PCA Loading sorted by PC1 for WAT Positive Mode (all features)	PC1	PC2	PC3	PC4	PC5	PC6	PC7	PC8	PC9	PC10	PC11	PC12	PC13	PC14	PC15	PC16	PC17	PC18	PC19	PC20	PC21	PC22	PC23	PC24	PC25	PC26	PC27	PC28	PC29	PC30	PC31	PC32	PC33	PC34	PC35	PC36	PC37	PC38	PC39	PC40	PC41	PC42	PC43	PC44	PC45	PC46	PC47
Acetylcarnitine	0.093182	0.0010971	-0.041388	0.0054321	0.018341	0.029331	0.036898	-0.0032633	-0.023359	-0.0058636	-0.012016	0.024862	0.0062835	0.0061428	-0.028871	0.027773	-0.026006	0.0020776	0.025615	0.00024986	0.025139	0.0026784	0.024189	0.0093531	0.036284	-0.024927	0.023611	0.014503	-0.0098772	0.027664	-0.0090483	-0.013154	-0.021763	0.025816	0.013772	0.007666	0.03685	0.0025619	0.0033287	-0.039527	-0.042705	0.024591	-0.0035419	0.015735	0.0060078	0.036993	-0.053943
3-hydroxybutyrylcarnitine	0.092915	0.0073732	-0.045026	0.012336	0.0090586	0.02277	0.0033527	0.020961	-0.011135	-0.018051	-0.032886	0.0025783	-0.0029767	-0.024788	-0.038853	0.05134	-0.00073554	-0.003002	0.024155	-0.0067323	0.012991	-0.010295	-0.031902	0.034105	0.014756	0.01003	-0.026248	-0.00861	0.012448	-0.012932	-0.020355	-0.011222	-0.016696	-0.040217	-0.011335	-0.001644	-0.017097	0.02475	-0.0036995	-0.0099786	-0.031608	0.0041726	0.031431	-0.044245	0.016193	0.02654	0.13593
Hydroxyhexanoycarnitine	0.092691	0.0054698	-0.035608	0.025405	0.0038125	0.009167	0.0026981	0.022598	-0.023623	0.016335	-0.01371	0.049652	0.0062996	-0.0068662	-0.046891	0.033846	-0.033307	0.00064069	0.035196	-0.02198	0.0082221	-0.0077854	0.017944	0.0043742	0.021327	-0.020682	-0.0074287	0.026741	-0.0029784	-0.019165	-0.013952	-0.0015564	-0.046003	0.027963	-0.013386	-0.021902	-0.01002	0.036504	-0.044742	-0.041595	-0.022544	-0.010525	0.02947	-0.0050119	-0.000466	0.043625	-0.023073
mw = 84.02105; rt = 6.944	0.09267	-0.00060213	-0.042965	0.0053346	0.021413	0.030936	0.038937	-0.0080233	-0.014807	-0.003478	-0.012292	0.022227	0.0066105	0.0085337	-0.020674	0.026231	-0.021476	0.0017498	0.031508	0.0069427	0.036021	-0.009407	0.027521	0.013132	0.025926	-0.023179	0.023666	0.012318	-0.027997	0.029089	-0.014869	-0.0055669	-0.020358	0.046099	0.016288	0.013675	0.020281	0.00018839	-0.0081104	-0.046445	-0.034705	0.020053	-0.0079563	0.0024083	0.019744	0.02135	-0.012751
mw = 119.05828; rt = 2.832	0.091102	0.017763	0.0029287	0.013228	0.0022775	-0.0079205	0.0038748	-4.0117e-05	0.035046	-0.021339	0.010204	0.0072707	-0.04865	-0.051433	-0.00052874	-0.010085	0.0069705	0.01701	0.0013653	0.031885	-0.045993	-0.049589	0.008067	-0.013767	-0.041973	-0.01657	-0.047431	-0.0028774	-0.05539	-0.07948	0.0064473	-0.0055915	0.0067908	0.016932	-0.063731	0.060108	0.041756	-0.020723	0.0085964	-0.039224	-0.024793	0.033339	0.11695	0.01818	0.0018046	-0.016907	-0.0088538
3-Hydroxyoctanoylcarnitine	0.090289	0.022865	-0.031588	0.022653	0.019886	0.037539	0.010891	0.023761	-0.0085382	0.029074	-0.01624	0.029769	0.028842	-0.0070403	-0.042981	0.025856	-0.034692	-0.0089901	0.04716	-0.019785	0.0073525	-0.018511	0.023726	0.012455	0.015685	-0.010566	0.0016295	0.033079	0.013341	0.010305	0.0099617	-0.010065	-0.029897	0.036994	-0.00016832	0.00060541	0.0015519	0.032213	-0.027935	-0.034088	-0.014396	0.0078871	-0.0081191	-0.011353	0.007742	-0.012476	-0.013136
mw = 303.20474; rt = 5.551	0.088913	0.023111	-0.012733	0.021835	0.011816	0.021522	0.011443	0.039796	-0.0046107	0.026121	-0.002736	0.039251	0.033758	-0.010571	-0.052411	0.043787	-0.014875	-0.0050927	0.065569	0.014453	0.012182	-0.016773	0.039145	-0.014106	-0.0071027	-0.012333	0.0014831	0.069557	0.033204	0.038172	-0.015538	0.015009	-0.018321	0.041007	0.011621	0.018149	-0.042188	0.061728	-0.028206	-0.067036	-0.016801	0.024167	-0.0011505	0.039545	0.0015767	-0.0078098	-0.0019052
mw = 245.12644; rt = 6.559	0.088901	0.01396	-0.0151	0.0078331	0.0032666	0.049209	-0.0013686	0.036204	-0.003595	-0.011433	-0.040051	0.0045653	0.008748	-0.043199	-0.025533	0.054538	-0.017183	0.01605	0.074591	0.039449	0.028353	-0.0055687	-0.04385	0.032438	0.016487	0.0070122	0.014125	0.03134	-0.022745	0.032984	0.022373	0.013911	0.0093619	0.016726	-0.021107	-0.056112	0.03061	0.01857	0.012827	0.024434	-0.074216	0.04998	0.0047097	-0.035363	0.046602	0.039379	-0.022871
3-Hydroxydecanoylcarnitine (MSF 5.16; Sirius score 94.7; CSI:FingerIS 96.8%)	0.088519	0.024312	-0.023478	0.026288	0.028554	0.03954	0.026643	0.034575	-0.0057892	0.01653	-0.022221	0.026547	0.027735	0.0057993	-0.050352	0.031132	-0.0087332	-0.010661	0.049165	0.030364	0.0096527	-0.013227	0.023429	-0.009725	0.0085149	-0.021877	0.012369	-0.019696	0.015705	0.035072	0.026074	-0.01152	-0.023446	0.042211	0.034236	0.023238	0.003582	-0.012765	-0.043709	-0.032563	-0.0088393	0.030826	-0.012773	-0.00079328	-0.0028945	-0.032494	0.30246
Isoleucine	0.088224	-0.02804	-0.037307	-0.0073101	-0.014627	0.011532	0.0047922	0.0069709	0.018872	0.040775	0.005688	-0.0039571	-0.021708	0.026928	-0.0084099	-0.01116	0.02644	0.029134	-0.026674	0.013275	-0.053377	0.1016	0.041745	0.046795	0.0010561	-0.04106	-0.0037824	0.010831	-0.011794	-0.0028905	0.025391	0.027481	-0.051303	-0.00035739	-0.0099014	0.032742	0.034329	-0.022	0.0072975	-0.015023	-0.0078946	0.011967	0.038506	-0.022694	-0.0065389	0.0086714	-0.025692
N-Propionylmethionine	0.087606	0.022735	0.035546	0.030258	-0.0070755	-0.010094	-0.038863	-0.019728	0.015236	-0.024489	0.011962	-0.0089371	-0.0069422	-0.036775	0.00052793	0.015704	0.0046397	-0.021052	0.0045989	-0.053054	-0.020334	-0.0048775	-0.018479	0.019156	0.012678	-0.031432	0.08115	0.03305	-0.026716	0.02177	-0.00014181	-0.047867	0.058325	-0.086906	0.0070959	-0.041337	-0.014212	-0.020731	0.043933	-0.031287	-0.015279	-0.039653	-0.012543	-0.041787	0.063921	0.072563	-0.039906
3-Hydroxyoctenoylcarnitine (MSF 5.93; Sirius score 91.4%; CSI:FingerIS 77.7%)	0.087271	0.039745	-0.019223	-0.0099377	0.0035711	0.047227	-0.00086891	0.0028106	0.0073223	-0.0060313	-0.016261	0.041436	-0.012208	-0.054394	-0.0036598	0.04573	0.0095973	-0.019588	0.027325	-0.026932	0.018835	-0.018201	-0.01254	0.032107	-0.0087379	0.017789	-0.012053	-0.0077145	0.0059776	-0.0054073	-0.0038025	-0.068767	-0.0041654	-0.01301	0.027326	-0.0154	-0.0064089	-0.046715	-0.0050244	-0.017298	-0.032118	0.06109	-0.019733	-0.0026323	0.010343	-0.024165	-0.0091078
mw = 359.26725; rt = 4.887	0.086631	0.034586	-0.025574	0.017609	0.022218	0.051781	0.018189	0.037017	-0.0063414	0.01052	-0.024561	0.014016	0.041078	-0.0079198	-0.038866	0.025218	-0.0064442	-0.0069564	0.041319	0.0025784	0.019443	-0.01302	0.0020958	0.0080327	-0.034267	-0.030426	0.06033	0.0055526	0.0035536	0.025053	0.033868	-0.0081547	-0.019356	0.026255	0.0050915	0.0288	-0.0076185	0.0024351	-0.0063254	0.0048753	0.0014597	-0.0018144	-0.017548	0.025917	0.011911	-0.032485	0.013634
3-Hydroxy-cis-5-tetradecenoylcarnitine	0.086532	0.034834	-0.034662	0.015681	0.027387	0.040876	0.018198	0.03665	-0.013995	0.014531	-0.019225	0.017386	0.043112	-0.012304	-0.042614	0.014165	-0.0058203	-0.0042225	0.010958	-0.0039946	0.012102	-0.0090832	-0.0052055	-0.020813	-0.040737	-0.04375	0.03931	0.011064	0.010106	0.011932	0.033119	-0.027126	-0.037093	-0.0054434	0.0058857	0.035194	-0.029921	-0.0029966	-0.02444	0.018679	0.0077253	-0.0045947	-0.023507	0.016059	0.014086	-0.032546	-0.17209
mw = 85.0891; rt = 6.982	0.08648	-0.029392	-0.039163	-0.0079539	-0.001675	0.0087276	-0.0011271	0.00095076	0.035886	0.043372	0.01673	-0.031632	-0.015373	0.024265	-0.0085364	-0.012469	0.02242	0.028803	-0.022753	-0.0026674	-0.059434	0.085286	0.06736	0.058028	0.016483	-0.032716	-0.0085491	-0.010593	-0.0069036	0.0069557	0.0032765	0.032157	-0.03235	0.00078445	0.019987	0.015678	0.047996	-0.013353	-0.0051877	0.0095659	0.029029	-0.0016256	0.030401	0.019617	-0.058507	-0.010821	-0.008634
mw = 331.23611; rt = 5.248	0.086009	0.035381	-0.0042499	0.017417	0.029278	0.044166	0.028849	0.026942	-0.0010591	0.021848	-0.019713	0.028031	0.035077	-0.014547	-0.074753	0.042455	-0.009655	-0.01943	0.036397	0.033316	0.019456	-0.00367	0.0058054	-0.010385	0.0028722	-0.0012049	0.024718	0.014975	0.0071164	0.025205	0.023095	0.0095287	-0.0162	0.01106	-0.030264	0.0087869	-0.023359	-0.015631	-0.033696	-0.022917	0.0011363	0.02815	-0.025727	-0.020644	0.038716	-0.051423	0.0163
mw = 185.10523; rt = 6.886	0.08595	0.021365	0.0013407	0.013535	0.04205	0.013274	-0.027847	0.0092151	0.012196	-0.0024773	-0.037532	-0.047456	-0.0082892	-0.045501	-0.02558	0.017708	-0.0042073	0.052152	0.031862	-0.0021187	-0.0025198	-0.0020703	0.026041	0.088664	0.040714	0.044565	-0.029297	0.017556	-0.053768	0.023632	-0.058477	-0.024317	0.064913	-0.018225	-0.042496	0.0051718	-0.010351	0.0093593	0.082944	-0.0068739	0.078984	-0.030021	0.047834	-0.01822	-0.026512	0.012652	-0.021196
1-Methylhistidine	0.08594	-0.0035529	0.013861	0.027344	0.0010333	0.017955	-0.0078826	-0.021182	-0.011903	-0.012127	0.002437	0.058964	-0.017416	0.093598	-0.046517	0.0031705	0.0030718	-0.049527	-0.03517	-0.052114	0.046256	-0.001594	-0.016069	-0.040788	0.05983	-0.040118	0.01053	-0.018952	0.060027	-0.051281	-0.052229	0.0051408	0.021664	-0.042656	-0.013412	-0.059117	0.02276	0.035124	0.012673	-0.02424	0.0042322	-0.014542	-0.085494	0.019919	-0.066407	-0.035617	0.060931
mw = 383.26724; rt = 4.915	0.085589	0.020968	-0.036882	0.031271	0.035893	0.04741	0.021524	0.022646	0.0018597	0.027863	0.0008087	0.016967	0.045872	-0.007999	-0.046501	0.018459	-0.0014962	-0.013508	0.049626	0.0053159	-0.030506	-0.030601	0.02985	-0.020395	-0.028654	-0.043905	0.016482	-0.018964	0.011138	0.016329	0.025855	-0.020494	-0.0015983	0.013727	-0.017325	0.015395	-0.010095	0.033771	-0.042725	-0.046957	-0.0040214	0.033914	-0.041439	-0.027317	0.053249	-0.0046132	0.010637
mw = 357.25157; rt = 4.902	0.085306	0.030831	-0.025948	0.024102	0.030376	0.045269	0.023014	0.02984	-0.0055151	0.028537	-0.018186	0.020029	0.043636	0.0098327	-0.050647	0.016547	-0.0071374	-0.0077037	0.037472	0.026134	0.010039	-0.030311	0.023155	-0.033685	-0.034893	-0.041445	0.020385	0.0061848	0.014219	0.01965	0.03843	-0.021669	0.010448	0.051336	0.020247	0.048094	0.0097608	0.0011114	-0.060511	-0.034047	-0.00087079	0.038464	-0.030547	0.0029771	0.016715	-0.0019805	-0.0008784
THTA	0.085169	0.020455	0.025271	0.053188	0.027184	0.032769	0.0062922	-0.031563	0.045882	-0.032058	0.028012	0.024594	-0.023581	-0.027109	-0.039517	0.00051273	-0.0010804	-0.020977	0.00031038	-0.015187	-0.037739	0.014017	0.0036956	0.010343	0.027133	-0.019155	-0.036134	-0.043008	0.011582	0.022906	0.018134	-0.039615	0.036278	-0.0557	0.0048708	-0.030593	-0.022908	-0.0095867	0.0044739	-0.011412	-0.057601	0.036553	0.012653	0.010157	-0.00085381	0.01206	-0.030823
mw = 163.0667; rt = 7.137	0.085166	0.021133	0.027022	0.051394	0.02758	0.029517	0.0092224	-0.027928	0.047263	-0.030138	0.028082	0.025785	-0.025434	-0.027883	-0.037433	-0.0021017	0.0022417	-0.020091	0.0042814	-0.0089708	-0.034936	0.014541	0.004282	0.0090097	0.028676	-0.02243	-0.045165	-0.050031	0.0087655	0.022096	0.017898	-0.036331	0.038955	-0.050083	0.0019888	-0.042454	-0.014206	-0.01604	0.0024623	-0.018012	-0.05926	0.041657	0.018939	0.013698	-0.0072144	0.027671	0.0035334
Pipecolinic acid	0.084697	-0.01639	-0.036807	0.0018042	-0.038823	-0.051295	-0.047229	-0.0034646	0.036784	0.025011	-0.043643	0.0015319	0.016057	-0.014022	0.015183	0.016444	-0.017111	0.02645	-0.05122	0.017484	-0.051717	0.013465	-0.00050285	0.03982	-0.011411	-0.040491	0.028787	0.02606	0.01307	-0.010222	-0.031453	0.031147	-0.047833	0.0024676	0.02475	-0.0059989	-0.025099	-0.02608	0.04777	-0.0025061	0.044216	0.0066262	-0.034633	0.014424	-0.007401	0.040601	-0.011885
N3,N4-Dimethylarginine	0.084691	-0.035625	0.041146	0.028059	-0.028511	0.0055568	-0.023351	0.00014908	-0.01761	-0.017946	-0.029478	0.045459	-0.0049278	0.057214	-0.014026	0.014501	0.0046217	-0.0047399	-0.034895	-0.0044853	-0.010023	0.01164	-0.015002	0.022314	0.012343	0.0098916	-0.0070454	-0.0032184	0.069303	-0.023639	-0.006499	-0.021203	-0.031943	0.011708	-0.032796	-0.035637	0.00043714	-0.022648	0.027041	0.029769	-0.054645	0.079181	0.050022	-0.030952	-0.0045121	0.028936	-0.019792
mw = 385.28283; rt = 4.864	0.084429	0.036906	-0.033463	0.019298	0.027375	0.042934	0.0088791	0.03842	-0.013874	0.023872	-0.018677	0.016069	0.043874	-0.010867	-0.051561	0.016421	0.015757	-0.0011622	0.031098	-0.0025919	-0.023289	-0.003491	-0.0046774	-0.005947	-0.051052	-0.023957	0.049905	-0.0017218	0.00072959	0.017942	0.03099	-0.025776	-0.034207	-0.02184	0.0022795	-0.012156	-0.033657	-0.0051423	0.014805	0.053307	0.02043	0.0067795	-0.038472	0.010269	0.050067	-0.0027786	-0.012317
Lysine	0.084298	-0.01447	-0.035894	-9.0645e-05	-0.040592	-0.045819	-0.050977	-0.00728	0.040227	0.025086	-0.043189	0.0089858	0.012511	-0.011977	0.012374	0.014808	-0.010121	0.033033	-0.05505	0.024727	-0.054837	0.010519	0.0042406	0.041611	-0.0040394	-0.03626	0.035418	0.032923	0.026257	-0.010342	-0.020614	0.033522	-0.05382	0.012675	0.022847	0.0010676	-0.023838	-0.017535	0.057629	-0.0008605	0.050522	0.011582	-0.032689	0.013106	-0.013606	0.045673	-0.014416
Leucine	0.084088	-0.035048	-0.042879	-0.0089522	-0.031435	0.00075253	-0.0081571	0.029574	0.011234	0.049436	0.021181	0.003298	-0.030686	0.018271	0.032436	-0.0068836	0.018103	0.043655	-0.013203	0.01623	-0.046279	0.040515	0.045776	0.067971	-0.018051	-0.015293	0.01319	0.030268	-0.039177	-0.0062376	0.020463	0.0077654	-0.060969	-0.016995	-0.022066	0.014116	0.022191	-0.010968	-0.010545	-0.0080142	0.034989	-0.015203	0.045149	-0.00028442	0.022137	-0.028031	0.0012153
mw = 85.0891; rt = 6.798	0.083616	-0.032153	-0.044821	-0.0071535	-0.037144	-0.0031596	-0.00052033	0.029477	0.012988	0.051949	0.019675	0.00039842	-0.032776	0.022228	0.029904	-0.0070576	0.028776	0.04246	-0.030127	0.019717	-0.038839	0.041297	0.052564	0.057906	-0.0081391	-0.020325	0.00079492	0.014801	-0.047293	-0.004268	0.031471	0.019571	-0.048129	-0.015337	-0.019075	0.017401	0.021794	-0.0058248	-0.035363	-0.01191	0.020699	-0.0079322	0.060594	0.033591	0.020118	-0.031447	-0.0067055
1-Piperideine	0.083565	-0.015479	-0.041375	0.0024648	-0.036502	-0.048325	-0.05267	-0.010856	0.045867	0.017508	-0.046973	0.0011416	0.015871	-0.0052067	0.009894	0.012604	-0.017209	0.028132	-0.052045	0.021644	-0.05909	-0.0036007	0.0079514	0.03415	-0.0015097	-0.035099	0.035041	0.030364	0.020345	-0.018	-0.018659	0.028661	-0.057074	0.0039238	0.024255	0.0062288	-0.021434	-0.025063	0.044257	0.010081	0.044312	0.0068174	-0.024786	0.011643	-0.015663	0.029076	-0.17628
4-Acetamidobutanoic acid	0.083144	0.0062015	0.065016	0.026122	0.015929	-0.024217	0.0040955	0.016862	-0.0027385	0.0053614	0.032682	-0.054987	-0.021071	-0.037019	0.026516	0.013188	-0.048582	0.013915	-0.0080037	-0.053122	-0.0016264	0.019081	0.022135	-0.01556	0.028782	0.0039675	0.031587	0.0079159	-0.017613	-0.002186	0.08814	-0.014911	0.015855	0.0154	-0.016898	-0.049334	0.0019475	-0.065101	-0.026523	-0.0041452	-0.013391	-0.022724	0.021151	-0.00024565	0.11489	0.008611	0.21981
mw = 320.1949; rt = 6.963	0.08199	-0.047288	-0.012058	-0.028692	-0.004726	0.011923	0.026629	0.013806	0.02407	-0.0061214	-0.052243	0.026106	0.010455	0.017733	-0.055621	0.0325	-0.021432	0.038127	0.051516	-0.040599	0.01085	-0.056501	0.011639	0.0018433	0.024243	0.00074353	-0.037918	0.0058278	0.0065101	0.0026146	0.018386	-0.046801	0.013255	0.0041191	0.029226	0.013906	0.020158	-0.015213	0.064072	-0.035836	-0.027207	0.081909	-0.025235	-0.020294	0.0087149	0.0090017	0.022917
Prolylleucine	0.081755	-0.035578	0.015959	0.06507	0.0060886	-0.01155	0.003037	0.049979	-0.0022644	-0.020207	0.010285	-0.0012428	-0.011143	0.01771	-0.04256	0.026195	-0.041311	0.016188	0.0018592	-0.0090301	0.0035594	0.0019383	-0.06951	-0.0084157	0.0056344	-0.014622	0.0035348	-0.003346	0.013945	-0.027891	0.074515	0.063439	0.032098	-0.035578	-0.034862	-0.06213	-0.048134	0.061338	0.0097177	-0.0084418	-0.016263	0.0025205	0.0016931	-0.0071307	0.023607	-0.0028499	-0.01031
mw = 85.05274; rt = 2.038	0.081658	0.0082859	0.061078	0.021162	-0.0051746	-0.021995	0.016646	0.011377	-0.019903	0.01554	0.022448	-0.036385	-0.012883	-0.045363	0.021287	-0.0073782	-0.062114	0.034617	-0.044988	-0.057851	0.030866	0.0079077	0.0064801	-0.051414	0.052863	-0.019125	0.053555	0.073768	-0.0072701	-0.00084194	0.059001	0.015509	0.026487	-0.013082	-0.0078456	-0.0090527	-0.070474	-0.0013543	-0.040695	0.050116	-0.023017	-0.078745	0.042502	-0.066052	0.056031	-0.021492	-0.018847
Acetylproline	0.081364	0.004806	0.077349	0.029153	-0.0082629	-0.038833	-0.0035538	-0.0095222	0.00093786	-0.034124	0.032089	-0.043946	-0.01286	-0.014145	0.017867	0.017972	0.024722	0.0014815	-0.013021	-0.037865	-0.010857	0.023354	-0.0018205	0.0079203	-0.0069656	-0.01684	0.019877	-0.0095667	-0.015512	0.016764	-0.039069	-0.055075	0.060988	-0.037833	-0.021625	-0.042007	0.053979	-0.02544	-0.020576	-0.035365	-0.036215	-0.037089	0.01832	-0.016265	-0.015201	0.017429	-0.020873
mw = 103.06331; rt = 1.63	0.081286	0.025748	0.035095	0.044428	0.022494	0.021768	-0.0091675	-0.005685	-0.052484	-0.018955	0.018838	0.028739	-0.082014	0.062058	-0.0021139	0.021872	-0.050994	0.029057	-0.01626	-0.015331	-0.0061821	-0.019697	0.037197	-0.0074274	0.033835	0.00019307	0.025338	0.00020671	-0.0049201	-0.044622	-0.019669	0.006346	-0.039852	-0.0088939	-0.0024784	-0.018287	0.0044635	-0.051352	0.047208	0.0051218	-0.011676	0.061735	0.056455	-0.025419	-0.027831	0.0030887	-0.010294
delta-Guanidinovaleric acid	0.081026	-0.019248	-0.0024789	0.045518	-0.020574	0.014848	0.032316	-0.019119	-0.047499	-0.023647	-0.017987	0.038284	0.035553	0.070029	0.032999	-0.005997	0.040409	-0.045096	0.035377	-0.016998	-0.068794	-0.012484	0.021619	0.029912	-0.0040032	0.010719	-0.050063	-0.0056342	0.042718	-0.064997	-0.037976	-0.083982	0.075033	0.039357	-0.038294	-0.029921	0.018474	0.015154	-0.026092	0.03527	-0.026356	-0.046429	-0.040492	0.0033382	0.079578	0.053859	0.0059893
mw = 256.106; rt = 4.499	0.080783	0.018234	0.068231	0.056695	0.0077879	-0.026691	0.03598	-0.016333	0.011142	-0.0058309	0.035176	0.0058085	-0.015289	0.037196	0.0015281	0.01999	-0.01529	0.0031415	-0.019235	0.024035	0.020319	-0.016534	0.027746	-0.040522	-0.014632	-0.040541	0.043373	-0.018164	0.015214	-0.0047407	0.017745	0.0050638	0.020556	-0.0011206	0.00011832	-0.051081	0.0093949	-0.023768	-0.029289	-0.0034601	0.0048138	0.019603	0.021219	0.0055479	-0.047092	0.026783	-0.017686
mw = 241.10634; rt = 8.244	0.080501	-0.0040706	0.050565	0.061868	0.01649	-0.037593	-0.03205	0.03546	0.010527	-0.0063415	0.014981	-0.0021424	0.020955	0.0026467	-0.030774	0.03017	-0.051005	-0.010262	-0.04813	-0.019343	-0.015916	-0.058051	0.068127	0.043292	-0.026264	0.025176	0.0009385	0.019979	0.02171	0.028729	0.031735	0.04677	-0.037068	-0.0072334	0.030109	-0.016688	0.033977	-0.028682	-0.0094638	-0.0066805	-0.0035351	-0.02298	-0.051862	0.027046	-0.027518	0.035959	-0.0073461
N-Isobutylacetamide	0.080109	0.044621	0.048089	-0.019167	0.028131	-0.028788	-0.0022044	-0.018269	-0.012717	0.0048785	0.045878	0.012902	0.00062252	-0.013915	0.022385	0.021002	0.014139	0.00096718	0.024278	-0.031527	0.027988	-0.010568	0.025584	-0.061769	-0.030949	-0.047548	0.021677	-0.019769	-0.0099834	0.017615	-0.062732	0.012337	-0.031776	0.0071295	0.0020478	0.025622	0.05702	-0.035399	-0.050035	0.0098548	0.050452	0.01226	-0.020107	0.071956	-0.039961	0.076604	0.013033
CDP-ethanolamine	0.080102	0.041846	-0.011651	-0.044736	-0.02181	-0.031608	-0.055376	0.011981	0.014484	-0.02077	-0.016925	-0.0003814	-0.011964	-0.04505	0.047071	0.0012392	0.0301	0.010829	0.0080506	0.0039844	-0.016049	-0.010069	0.054437	0.018814	0.013563	-0.034297	-0.043808	0.0056072	0.0059491	-0.041113	0.033244	0.0063135	-0.026202	-0.076308	0.028012	-0.078523	-0.048298	0.040265	-0.029947	-0.021293	0.037056	-0.026613	0.075878	0.0054055	-0.0070518	-0.0073183	-0.025454
Cytidine 5'-monophosphate (hydrate)	0.080044	0.041908	-0.010183	-0.044191	-0.022542	-0.032711	-0.053894	0.0013152	0.023111	-0.02144	-0.019897	-0.0087298	-0.010267	-0.0511	0.045071	0.0027913	0.021325	0.012944	0.0081009	-0.0095562	-0.015699	-0.01219	0.056656	0.020911	0.0099338	-0.03807	-0.02664	0.0021241	0.023536	-0.055974	0.044916	0.011706	-0.021282	-0.077213	0.01499	-0.051569	-0.029165	0.045555	-0.016682	-0.028958	0.037347	-0.032302	0.087154	0.0069657	-0.011576	0.015876	-0.014569
mw = 103.0633; rt = 1.738	0.079822	0.021744	0.033107	0.028271	0.02281	0.0263	-0.020736	-0.013254	-0.057437	-0.041781	0.023311	0.027526	-0.038293	0.060268	-0.0012357	0.023138	-0.07783	0.050629	0.0041536	-0.039586	-0.005037	-0.029637	-0.03097	0.031269	0.055177	0.034167	-0.0013248	-0.0035426	0.022161	-0.090039	-0.057908	0.025556	-0.010734	-0.03505	-0.017733	-0.054031	0.0082347	-0.052327	0.061114	0.0023914	0.018295	-0.008751	0.064701	-0.01448	0.0045639	-0.023247	0.001848
mw = 511.32738; rt = 5.671	0.079714	-0.0064955	0.019454	-0.049401	-0.0014179	0.030116	-0.043936	-0.016373	0.0077202	0.073908	0.051588	0.0036724	-0.0041296	0.027194	-0.026418	0.043205	-0.029501	-0.027446	-0.019984	-0.019991	0.060453	-0.006776	0.039945	0.0041834	-0.0053225	0.049914	-0.059763	0.11939	0.019648	0.013147	-0.038532	-0.0053216	0.0014897	0.070285	-0.030805	-0.0034958	-0.0052759	0.0021971	-0.06506	-0.0014888	-0.019568	0.010833	-0.013705	-0.095942	0.054638	-0.027577	-0.018893
Pyrrolidine	0.079704	0.017339	-0.0051922	0.0017525	-0.025152	0.059131	-0.01056	-0.038026	-0.038105	-0.0049772	0.040168	0.039797	-0.0025081	-0.011004	0.022904	0.060676	0.042927	-0.043159	-0.047473	-0.072713	-0.016682	0.0095762	0.047346	0.0053378	0.083312	0.01525	0.00049204	-0.0056033	-0.05919	0.064862	0.047018	0.0092607	-0.058338	-0.034963	0.001916	0.096457	0.011765	0.042496	0.04878	0.0034563	0.022675	0.0045513	0.026319	0.12281	0.013494	0.032606	0.016374
Creatinine	0.079557	0.0082806	0.062214	0.065443	0.01464	-0.046168	0.03604	0.021185	-0.01271	-0.022219	0.028888	-0.020623	-0.028387	0.013006	0.001517	-0.0071279	-0.014687	0.016866	-0.031087	0.010871	-0.011631	-0.0079208	-0.0019024	-0.081981	-0.012864	-0.028405	0.0058959	-0.014994	0.0080786	-0.0053702	-0.0085619	0.031896	0.012058	-0.012109	-0.0091999	0.0037586	0.0095282	-0.030066	0.0061436	0.0072113	0.0090963	-0.010477	0.022202	-0.0015822	-0.01651	-0.0097537	-0.028209
Picolinic acid N-oxide	0.079291	0.053156	0.0030477	-0.032402	0.0094707	0.0027323	0.013445	-0.018564	-0.036366	-0.028048	0.039666	-0.0080839	-0.012621	-0.037754	0.049628	0.009184	0.0070225	0.0097599	0.00080755	-0.0083509	-0.029341	0.042401	0.057073	0.0015676	0.022332	-0.075089	0.050505	-0.0057236	0.029813	0.0091004	-0.017364	0.028018	0.043943	-0.034953	-0.071613	0.0048455	0.017222	-0.051165	-0.02205	-0.028384	0.046025	0.0028075	-0.050843	-0.016295	-0.046972	-0.014131	0.011052
mw = 211.09569; rt = 7.65	0.078733	0.029896	0.051941	0.046419	0.036598	-0.04239	0.027907	-0.016847	0.02489	-0.017097	0.024545	-0.026559	0.003049	0.0026743	-0.019334	0.01608	-0.01145	0.0049182	-0.051155	-0.014409	-0.0079511	-0.018644	0.033861	-0.066766	0.0045465	-0.0081292	0.033953	-0.039263	0.016458	-0.0056597	0.058762	0.02423	-0.0042063	-0.034781	0.042777	0.012949	0.033966	-0.0034197	-0.023951	-0.028821	0.0074397	0.017598	0.105	0.030662	0.015616	0.049454	0.017753
Cystathionine	0.078443	-0.017288	0.040237	-0.05352	-0.022598	-0.030841	-0.059907	0.026959	-0.013607	-0.022737	-0.045323	-0.030164	-0.0023762	-0.015755	0.062855	0.065269	0.013073	0.0041329	0.021755	-0.053663	-0.036383	-0.010201	0.010249	-0.024724	-0.054318	0.0092732	-0.026707	-0.0043684	-0.03889	-0.042141	0.0030282	-0.055241	0.034848	-0.026208	0.024771	0.03116	-0.0094809	-0.0033176	0.042821	-0.0020187	-0.0055877	-0.024326	-0.030829	0.0053274	0.0051824	0.037048	0.00059539
mw = 99.04326; rt = 5.505	0.078333	0.010009	0.062332	0.067673	0.035335	-0.013052	0.006014	-0.0010302	0.0081328	-0.016571	-0.0017323	0.030614	0.0059595	-0.0037999	-0.03559	0.020816	0.037149	-0.0066236	-0.039234	0.0041652	-0.020524	-0.041224	-0.059057	-0.073059	-0.025208	0.024533	-0.013012	-0.022878	0.02924	0.049048	-0.048883	0.0095419	-0.031512	-0.044346	-0.003201	0.014242	-0.0099007	0.047757	0.00383	-0.042514	0.0015167	-5.5837e-05	-0.0015268	0.013659	0.0064527	-0.011264	-0.013874
mw = 191.03243; rt = 6.808	0.077863	-0.029447	-0.06815	0.011983	-0.038263	0.0049234	0.001224	0.032116	0.001851	0.03916	0.0058086	-0.0010921	-0.017633	0.0039008	0.053029	0.022821	0.034765	0.059352	0.00077495	0.0085246	-0.041694	0.061706	0.063854	0.0017806	-0.0043276	-0.021985	-0.0081962	-0.028443	-0.039124	-0.0065799	0.00012594	0.022245	-0.051871	-0.02923	0.017077	0.085053	0.0018531	-0.01245	-0.023532	-0.017337	0.031073	-0.050626	0.044192	0.014343	0.032904	-0.018238	0.022794
Methylguanidine	0.077627	0.020249	0.062684	0.050025	0.039071	-0.035927	0.022763	-0.0018769	-0.008685	0.012502	0.0030277	0.0068602	-0.0024635	-0.021253	0.010412	0.011362	0.076364	0.010683	-0.024285	0.016247	-0.022288	-0.043835	-0.048502	-0.058693	-0.0036707	0.036419	0.010936	-0.047285	0.019872	0.041619	-0.069054	-0.018406	-0.0068241	-0.024449	0.039914	-0.019263	0.00030481	0.068673	0.020949	-0.0081005	0.031559	-0.0090698	0.038625	0.0026986	0.0094635	-0.0073484	0.0009859
mw = 247.10572; rt = 8.361	0.077153	-0.0097522	-0.033739	0.011275	0.016141	-0.018158	0.032596	0.093251	-0.043123	0.01019	0.010992	0.0056643	-0.018799	-0.0076025	-0.034691	0.0058584	-0.086542	0.02816	-0.022556	0.01744	0.0046613	-0.070998	-0.030525	0.026237	0.040595	0.0056845	0.015017	-0.065483	-0.014965	-0.018854	0.028935	-0.079278	0.017702	0.021285	0.13058	0.019782	0.022655	0.04615	-0.041188	-0.067923	0.041297	0.08752	0.042656	-0.040423	0.048117	0.039743	0.035958
Butyryl-homoserine lactone	0.077027	-0.0048633	0.020657	0.053895	0.029433	0.010781	0.020084	-0.057724	0.039554	-0.043613	-0.017715	-0.052418	-0.03562	-0.0057734	-0.035031	-0.020681	0.061758	0.044549	0.0069989	-0.046231	0.019707	0.0024425	0.029434	0.06182	-0.022452	0.018028	0.02539	0.014041	-0.024711	0.010121	-0.024127	-0.013816	0.060249	-0.082812	-0.052259	0.035839	0.049307	0.013566	0.1469	0.044476	0.015647	0.014204	0.06184	0.029836	-0.073721	0.0016519	-0.016094
Proline betaine	0.076147	0.0048214	0.027147	0.015561	0.0082055	0.025489	0.062219	-0.051475	-0.062146	-0.047758	-0.051267	0.036039	0.022503	0.025862	-0.085437	0.010303	-0.0053932	-0.015655	0.059143	-0.038817	-0.028471	-0.04299	0.029759	-0.049206	0.023443	-0.028544	-0.082162	0.026415	0.036279	-0.056472	0.025901	-0.0011614	0.03152	-0.058004	-0.05542	-0.011721	0.040535	0.029857	0.011096	0.0061096	-0.040955	-0.0074857	0.031153	0.014017	-0.046486	0.063646	-0.013051
mw = 413.31417; rt = 4.761	0.075818	0.035334	-0.024422	0.015434	0.011871	0.056471	0.013201	0.041942	-0.0056161	0.024294	-0.011136	-0.012822	0.051657	-0.0029578	-0.089129	0.032414	-0.0077924	-0.038155	0.036872	0.0030733	0.039226	0.031223	-0.033202	-0.049559	-0.077884	-0.022469	0.068303	-0.072908	0.012181	9.6128e-05	0.051093	-0.024425	-0.065444	-0.044751	-0.0044719	0.032933	-0.030023	0.027633	-0.060538	0.025172	0.031655	-0.080968	0.0078647	0.060132	0.0067186	-0.065293	0.033439
Formiminoglutamic Acid	0.075514	0.012464	0.051719	0.012457	0.026505	-0.015274	-0.03079	-0.032149	0.037043	-0.0069621	0.035256	0.049659	-0.047642	-0.04046	0.050722	0.023435	-0.023952	0.038537	0.069125	-0.023307	0.092519	0.0076266	0.048901	0.01925	0.028777	0.015544	-0.015249	0.039064	-0.046207	-0.02096	-0.010821	-0.06839	0.037092	0.0098183	-0.10405	0.018066	0.025735	-0.010162	0.0057226	0.049221	0.057987	0.071248	0.017294	-0.047747	-0.14387	-0.010845	-0.0018268
Kynurenine	0.074405	-0.018878	0.015015	-0.03643	-0.011403	-0.05752	0.0081116	0.08611	-0.028053	0.012222	0.076319	-0.013746	-0.010942	0.0024717	0.065485	-0.027801	0.0062347	-0.018091	-0.012293	0.0083038	-0.03257	0.033249	0.014591	0.023519	0.014215	0.037477	-0.027441	0.094642	-0.055875	-0.021712	-0.020191	-0.033353	-0.00092151	-0.030589	-0.030722	-0.092692	0.012327	-0.019665	0.011108	-0.030427	-0.04591	0.090783	-0.085068	-0.047707	-0.039926	0.026511	-0.0096297
2-Aminonicotinic acid	0.073994	0.033594	0.015767	-0.020535	0.013606	-0.032499	0.013604	-0.024806	-0.009001	-0.032716	0.021534	-0.0078217	-0.0066533	-0.055613	-0.052049	-0.011679	0.021144	0.012042	0.019287	0.037053	-0.081293	0.069731	0.064707	-0.039978	-0.011778	-0.095669	0.078469	0.061762	0.028056	-0.050837	-0.014626	-0.028467	-0.077756	-0.10267	-0.046526	0.049684	-0.007515	-0.067189	-0.073844	0.093295	0.045654	0.0063335	-0.14855	-0.034298	-0.054518	-0.040967	0.14194
Dihydrothymine	0.073273	-0.054577	-0.021837	0.024925	0.016303	0.034947	0.04235	-0.02035	0.02185	-0.033317	0.0068491	-0.006425	0.03629	0.031345	0.04839	0.0027505	-0.010632	-0.020279	0.0077597	0.076173	0.0017486	-0.041006	-0.0029975	-0.084359	-0.0014198	-0.0074114	0.0073342	-0.020056	0.036797	0.0022937	-0.080407	-0.020288	0.048693	0.061448	-0.075803	-0.062048	-0.013343	0.022016	0.0096985	0.036358	-0.031766	0.016378	-0.0027093	-0.0038812	-0.071142	0.015907	-0.043343
mw = 172.02253; rt = 8.005	0.072389	-0.020665	-0.056693	0.043676	0.026283	0.036016	0.027043	-0.010976	0.0084395	-0.053096	0.012082	0.0077848	0.015137	0.054175	0.052665	-0.0095437	-0.0086375	-0.026017	0.0095848	0.071845	0.015114	-0.091227	0.014014	-0.083714	-0.025903	0.007811	0.0084692	-0.049085	0.025946	-0.0082581	-0.091397	0.0025342	0.081358	0.039628	-0.086315	-0.033636	-0.019535	0.01041	-0.013449	0.043543	-0.026599	-0.0056375	-0.029036	-0.019351	-0.073843	0.032534	-0.034706
mw = 123.03543; rt = 1.216	0.070812	0.0074128	0.0728	0.068232	0.031341	0.0088856	-0.0064744	-0.035931	-0.012029	-0.012762	-0.0062327	0.039171	-0.039327	0.011872	-0.022051	-0.007262	0.048885	-0.0014805	-0.0094716	-0.037965	-0.0068541	-0.016415	-0.04585	-0.081424	-0.00033165	0.087762	-0.042983	-0.030125	0.045183	0.031014	-0.026356	0.012273	-0.033319	-0.052042	0.010279	-0.0058355	0.0035474	0.066649	-0.022495	-0.055328	-0.036086	0.033453	-0.040621	0.068924	0.018502	-0.005799	0.0037624
mw = 201.07898; rt = 1.214	0.070461	0.025368	0.0021964	-0.019706	-0.018696	0.0076568	-0.043455	0.042627	0.073941	0.069707	-0.053426	-0.020678	-0.001084	-0.01455	-0.060146	0.014855	-0.0090922	-0.027159	0.046516	0.067375	-0.015001	0.018714	-0.083986	0.0078213	-0.010677	0.01126	0.000188	-0.027582	0.036809	0.11897	-0.045631	-0.10806	0.051243	-0.088726	-0.01262	0.0077896	-0.085863	-0.071352	0.013161	-0.01069	-0.0075542	0.028496	-0.075351	-0.07982	-0.030631	0.039733	0.0091383
4-Amino-4-deoxypentopyranose	0.070118	-0.018238	0.038503	-0.041234	-0.0079472	0.025214	-0.037236	0.035095	0.021018	-0.071256	-0.046412	0.041966	-0.0046255	0.069272	0.051081	0.071541	-0.0037744	-0.006583	0.0083337	-0.062667	-0.054933	0.047512	-0.082646	-0.0010763	-0.041362	-0.009233	0.084871	-0.0033179	0.025789	0.048515	-0.024254	0.0014547	-0.0036456	-0.039456	0.054475	0.0028467	0.046481	-0.044971	-0.014183	-0.045815	-0.050196	-0.034477	-0.11657	0.070707	-0.08724	-0.031039	-0.10056
5'-S-Methyl-5'-thioadenosine	0.070093	-0.058499	0.029345	-0.022608	-0.040641	0.028245	0.01748	0.028258	0.029189	-0.023716	-0.0014626	-0.040177	-0.019527	0.027583	0.051313	0.0054475	0.038724	-0.0027787	0.021311	-0.059348	-0.076385	0.0049759	0.0078236	-0.03584	-0.0074709	0.017302	0.001051	-0.048247	-0.019184	0.060729	0.0053719	-0.0032912	-0.0043207	-0.022732	-0.056236	0.061207	0.0028914	0.008806	-0.092157	-0.040722	-0.029842	-0.063712	-0.037333	0.015565	-0.040943	0.024139	-0.073914
mw = 165.04595; rt = 1.215	0.069609	0.0047892	0.072872	0.068095	0.032756	0.013414	-0.0033829	-0.034665	-0.015244	-0.0097606	-0.0050862	0.038612	-0.044732	0.014445	-0.021878	-0.016805	0.045974	-0.0026848	-0.011652	-0.032257	-0.0069579	-0.012743	-0.047978	-0.097997	0.0054573	0.080964	-0.042565	-0.037214	0.037022	0.036194	-0.0342	0.010273	-0.022914	-0.050306	0.022946	-0.016037	0.0040163	0.083454	-0.021676	-0.044906	-0.051384	0.032055	-0.056301	0.056653	0.012365	-0.011527	0.0013828
mw = 244.15368; rt = 7.51	0.069601	0.024706	0.081447	0.058384	0.016444	-0.030572	0.032926	-0.033491	-0.005022	-0.021958	0.043311	0.0006	-0.0048784	0.006749	0.016118	0.037328	-0.025968	-0.026813	-0.04197	-0.01726	0.010227	-0.068363	0.039764	0.021878	0.013503	-0.01633	-0.023355	0.016744	-0.013865	0.013788	0.030464	0.036652	0.065538	-0.043265	-0.0066663	-0.00029658	0.04179	-0.0097338	0.079992	0.017781	0.040711	-0.021153	-0.054682	0.0045005	0.029955	-0.012768	-0.037014
mw = 241.09272; rt = 3.211	0.068874	-0.0067342	-0.028595	0.0055442	-0.071753	-0.024086	-0.0038968	0.036723	-0.04422	0.050139	0.0022473	-0.051641	-0.059311	0.035231	0.059556	-0.016454	0.031894	0.044782	-0.0023389	-0.047857	0.044955	0.020146	0.032538	0.060152	-0.062679	-0.033105	0.020739	0.015795	0.044386	0.096819	-0.11447	0.011438	0.064417	-0.016204	-0.13387	-0.0039304	-0.048937	0.035839	-0.013529	0.053519	-0.033459	0.064132	0.025742	0.001496	0.011583	-0.0071714	-0.019269
mw = 184.1576; rt = 7.78	0.068146	-0.011755	-0.066421	0.063038	0.035699	0.043397	0.014074	-0.051566	0.03178	0.010486	-0.032485	-0.0056985	-0.033926	-0.038887	-0.042534	-0.031902	-0.058119	0.054267	0.041026	0.056913	0.035784	0.028986	0.033198	0.048744	0.033422	-0.026	-0.023765	0.037028	-0.018986	0.014795	0.03592	-0.018995	0.024969	0.00010494	-0.031452	0.016466	0.061337	-0.0022017	-0.0071052	0.03591	0.0075352	-0.0002449	-0.01622	-0.001136	-0.058922	0.063288	0.009751
mw = 83.0371; rt = 8.36	0.067852	-0.019012	-0.03953	-0.0063273	-0.048159	0.030726	0.02175	0.0904	0.058076	-0.083717	0.0055781	0.016616	-0.032997	0.024395	0.059759	-0.0087898	0.024393	-0.041735	-0.024671	-0.069369	0.077566	0.020405	-0.023323	-0.00051984	0.023515	-0.026181	0.013409	-0.04628	-0.0073742	-0.0204	-0.01396	-0.019031	-0.029869	-0.011255	0.018711	0.046628	0.065835	-0.011705	-0.027295	0.0834	-0.017957	0.020929	-0.028691	0.04121	0.035758	-0.059659	0.0038274
Acetylarginine	0.067179	0.032154	0.074525	0.030531	0.028834	-0.033784	0.018166	-0.0014963	0.0098972	-0.040499	0.058808	-0.024493	-0.041279	-0.033662	0.026959	0.03377	-0.059752	0.0050992	0.029671	-0.047345	0.035523	0.062472	0.019825	-0.00013458	0.065656	-0.0093466	0.038605	0.010002	-0.011563	-0.022594	-0.020574	-0.034071	-0.10551	-0.021702	0.026083	0.04839	-0.040595	-0.05338	-0.02585	0.045955	0.062954	0.012982	-0.014221	0.01025	0.060153	0.031945	-0.060784
Pyroglutamic acid	0.067058	-0.022581	-0.041363	-0.005856	-0.046842	0.038865	0.018241	0.081441	0.061504	-0.084727	0.0058854	0.0069621	-0.034546	0.02818	0.068305	-0.0062173	0.025127	-0.048514	-0.023339	-0.073434	0.067192	0.0018338	-0.0063813	0.0010791	0.023729	-0.029013	0.0089909	-0.048317	-0.0080639	-0.014184	-0.0028785	-0.014797	-0.023829	-0.016892	0.026335	0.039552	0.060453	-0.0097314	-0.033512	0.087135	-0.010346	0.019389	-0.032326	0.058502	0.036109	-0.055902	-0.006632
mw = 521.19571; rt = 9.428	0.065486	0.0072486	-0.070698	0.0089262	-0.0095506	-0.073205	-0.073679	0.010427	-0.00088089	0.0094427	0.014468	-0.018087	0.048401	0.097226	0.013184	-0.034326	0.0012647	0.013872	0.03312	-0.041461	-0.042369	0.037005	0.0041284	-0.028669	0.0032178	0.074757	-0.0058161	0.024578	0.030041	0.054864	0.056145	0.05862	0.0035036	0.036911	0.0019782	0.079734	-0.02084	-0.087483	-0.015438	-0.013243	0.068117	-0.028745	-0.026098	-0.043656	-0.027147	0.064778	0.0019625
2-palmitoyl-sn-glycero-3-phosphocholine	0.064569	-0.024273	-0.011926	-0.0069868	-0.035301	0.10237	0.0068022	0.029315	0.0097247	0.1205	-0.02615	0.03174	0.041358	-0.031495	0.067555	-0.033061	-0.025003	-0.020361	-0.026712	-0.0057732	0.041364	-0.020575	0.012835	-0.030023	-0.012273	0.021678	0.034064	-0.025763	0.001566	-0.032973	-0.011483	-0.010675	0.035678	0.043389	0.012301	-0.011094	-0.026591	0.010365	-0.038142	-0.027249	0.032525	-0.06275	0.020638	0.0078837	-0.0097643	0.0089491	-0.021447
mw = 245.10723; rt = 3.209	0.064056	-0.022412	-0.021102	0.016256	-0.060469	-0.053572	-0.0088129	0.02731	-0.056459	0.049565	-0.016059	-0.043536	-0.07606	0.018762	0.083462	-0.0072358	0.046345	0.044658	-0.0052961	-0.01974	0.023323	9.6472e-05	0.035858	0.033523	-0.055985	-0.06071	0.037354	0.039799	0.1054	0.0040081	-0.12997	-0.041978	0.024837	-0.0031392	-0.038143	-0.0077963	-0.1017	-0.013207	-0.089884	0.048965	-0.033138	0.026933	-0.029421	-0.050592	0.04285	0.0011258	0.0081415
(15-Carboxypentadecanoyl)carnitine	0.063535	0.057445	0.013995	-0.0062966	-0.0072801	0.017116	0.020169	0.072215	-0.028009	0.025299	0.0032308	-0.023325	0.085236	-0.023219	-0.092287	0.063347	0.027114	-0.029593	0.036348	0.0017161	0.0021642	-0.033803	-0.10614	-0.015427	-0.028036	-0.029897	0.017027	0.0036917	-0.012736	0.012704	0.039654	0.029495	-0.051349	-0.020215	-0.012164	-0.033614	-0.033082	-0.018219	-0.092446	0.012869	-0.062389	-0.038083	-0.0091651	0.038662	0.055052	-0.088031	-0.1689
S-Adenosylhomocysteine	0.063268	-0.060694	-0.035133	0.015665	-0.033953	-0.0070398	-0.081974	0.071019	0.0039173	-0.0036393	0.0071622	-0.012329	-0.011553	0.015449	-0.0067625	0.0060731	-0.0051604	0.070554	-0.0017496	0.024977	-0.00042242	-0.014794	0.037822	-0.065679	0.014109	-0.0021299	0.0045048	0.031631	0.017158	-0.076152	0.045695	0.032911	0.014873	0.030214	0.02992	0.013444	0.069909	0.015374	0.014456	-0.015146	-0.02683	0.091432	-0.069412	-0.022565	-0.059479	-0.017497	-0.043433
5-Nitro-o-toluidine	0.062981	0.049565	0.058304	0.004305	-0.025075	0.034186	0.009097	0.048089	-0.011466	-0.025675	0.035055	-0.00035251	-0.046507	0.049341	0.034112	0.0071206	0.018472	-0.00086048	0.0046342	0.0142	-0.038558	0.010411	0.13492	0.038916	0.0060414	-0.016723	0.025327	-0.03001	-0.091067	0.021701	0.0061152	0.031234	-0.0033963	0.056514	0.077986	0.0076797	0.093697	-0.13969	0.041275	0.0054599	0.017188	0.0085711	0.011048	-0.010011	-0.044091	0.053148	-0.028139
Pro-Leu-Lys	0.062931	-0.018908	-0.003339	0.039794	-0.010788	-0.050494	-0.030948	-0.017582	0.067678	-0.0072788	0.019459	0.14849	-0.044431	-0.077393	0.064919	-0.0054219	-0.049351	0.0095755	-0.0018173	0.016915	0.037151	0.023828	-0.077719	0.0041224	-0.046365	0.0092292	0.029154	0.026504	0.068455	-0.041784	0.008536	0.0011299	-0.0083587	-0.013224	0.0055675	0.026544	0.042761	0.073265	-0.022712	0.017948	0.022339	-0.0037307	0.023596	0.059025	-0.019556	-0.010032	0.045245
5-methylthioribose	0.062718	-0.016174	0.080248	0.094769	0.020121	0.0027474	-0.01152	0.03878	0.011263	-0.029018	0.00062281	-0.030195	-0.019654	-0.017142	0.015489	0.008658	-0.053802	-0.0028511	-0.010645	0.017449	-0.0059787	0.016488	-0.041036	-0.059567	-0.0064815	-0.013258	0.016363	-0.027883	0.030499	-0.013735	0.043283	-0.060281	0.017611	0.086859	-0.01918	-0.028381	0.042472	0.0066008	0.0033455	0.0029619	-0.031775	0.0097988	0.046107	-0.0059898	0.059302	-0.052405	0.00034841
Nicotinamide 1-oxide	0.062538	0.058661	0.06284	-0.0089542	0.041549	0.020837	0.0094139	-0.045949	0.024094	-0.043084	0.01696	0.027317	0.0026726	-0.033101	-0.0046249	0.029802	0.033211	0.021102	0.0022957	-0.058809	-0.022951	0.010778	0.033624	-0.053767	0.026608	0.026509	0.011477	0.012738	0.03822	0.03499	-0.00064242	0.041257	-0.087013	-0.04805	-0.096706	-4.8203e-05	0.043613	-0.04647	0.027465	-0.067484	0.0058079	0.039701	-0.0062209	-0.066877	-0.023224	-0.014451	-0.029496
N-Lactoyl ethanolamine	0.061844	-0.062764	0.039009	-0.025774	-0.035962	0.0047109	0.025632	0.036346	0.014177	-0.032011	-0.00046157	-0.045945	-0.036834	0.029709	0.020914	0.013487	0.032758	-0.010258	0.042749	-0.056884	-0.078212	-0.03214	0.012125	-0.020981	-0.0018185	0.04223	-0.057644	-0.037972	-0.049218	0.052605	0.014479	0.021479	0.0013216	-0.0086227	-0.10755	0.060072	0.045967	0.0050354	-0.12824	-0.05754	-0.01579	0.015089	-0.058858	0.0032832	-0.044766	0.0020108	-0.012014
mw = 178.12122; rt = 8.979	0.061695	-0.016721	-0.0083594	0.042687	-0.016653	-0.05608	-0.045471	-0.020443	0.074369	-0.0037605	0.021682	0.14372	-0.042242	-0.067516	0.058369	-0.0071341	-0.048885	0.005695	0.0043966	0.020966	0.035207	0.027264	-0.068019	0.0095534	-0.032106	0.011642	0.031161	0.023661	0.079901	-0.045129	0.0075881	-0.0061637	-0.012227	-0.014981	0.0095263	0.020094	0.027013	0.081699	-0.0063219	0.017674	0.013951	-0.012561	0.030097	0.070997	-0.018817	0.0094855	0.059073
mw = 495.33237; rt = 5.396	0.060817	-0.0097679	0.0064067	0.00069726	-0.049064	0.094453	0.02379	0.027959	-0.0067126	0.11548	-0.023579	0.02144	0.014275	-0.00021138	0.075704	-0.020438	-0.024906	0.013756	-0.04986	-0.010977	0.097403	-0.054004	-0.026974	-0.018546	-0.00023108	-0.0017705	0.0056922	0.012097	-0.080755	0.05303	0.004805	0.022065	-0.025195	0.095411	-0.0013369	-0.027814	-0.067038	-0.015246	-0.034837	-0.029674	-0.028405	-0.12787	-0.0041591	-0.012693	-0.03413	0.048331	-0.0030419
Glutamine	0.060289	-0.0054169	-0.046486	-0.0070895	-0.056788	0.042347	0.019263	0.086569	0.077216	-0.09332	0.01754	0.010634	-0.041025	0.035221	0.064719	-0.0026846	0.026177	-0.049318	-0.030376	-0.07498	0.077358	0.00062172	0.0012746	0.0047692	0.020693	-0.024477	0.010207	-0.043971	-0.0016935	-0.014782	-0.0077025	-0.0066454	-0.018073	-0.024223	0.017787	0.032204	0.059938	-0.0050403	-0.032475	0.082549	0.00064143	0.016729	-0.034589	0.066205	0.032878	-0.057694	-0.0065878
mw = 158.14191; rt = 8.57	0.059611	0.023291	0.0090976	0.0010424	-0.028936	0.00052573	-0.032175	-0.006603	0.0038895	0.0037845	0.017963	0.001983	0.029718	0.11096	-0.082641	0.031784	0.091578	-0.055843	-0.063778	-0.090719	0.015486	0.0060729	-0.034989	-0.0074081	0.025436	0.15388	0.028171	0.03875	0.049163	-0.11269	-0.077942	0.064951	-0.057159	0.054513	-0.027114	0.0031019	0.11646	-0.093585	0.029801	0.12819	-0.046695	0.094028	0.1229	0.052108	0.0053139	-0.074866	0.019251
Lys-leu	0.05959	-0.067553	-0.040692	0.0035183	-0.0168	0.029913	0.037401	-0.012935	0.020821	-0.048926	0.0079969	-0.027924	0.03052	-0.087489	-0.017046	0.0073785	-0.011405	0.010724	-0.023467	0.062178	0.046726	0.0057454	-0.033035	-0.0097213	0.049531	-0.0045484	0.048164	-0.016147	0.050094	0.059837	-0.012853	0.048095	0.090982	-0.045328	0.069578	-0.03253	0.017928	-0.01521	-0.06583	-0.017548	-0.0065646	0.036415	-0.084395	-0.019168	-0.016285	0.09532	0.020057
Biotin amide	0.059504	0.036743	0.022179	-0.0067065	-0.017235	0.0056602	-0.055171	0.07861	-0.0093246	0.043399	-0.030834	-0.0034138	-0.043792	0.0094905	-0.058931	0.043207	-0.059644	-0.13863	0.0064954	-0.090264	0.053497	0.034022	-0.0022637	-0.0080538	0.053165	0.016015	-0.096424	-0.019348	-0.06209	-0.014766	0.051041	-0.0033755	-0.0062239	-0.077089	0.10611	0.027413	5.5586e-05	0.065755	0.035568	0.016094	0.018868	0.069002	0.092799	0.081227	-0.00051757	-0.0076007	0.0048842
mw = 219.12935; rt = 5.314	0.059138	0.028924	0.040454	0.095017	0.014987	0.016577	0.0273	-0.038488	0.056214	-0.023963	0.046171	-0.0051645	0.016087	0.025455	-0.048692	-0.03574	-0.033087	-0.033336	-0.037643	-0.054052	-0.01598	-0.016127	0.054215	0.0021668	0.020085	-0.082662	0.0013064	-0.097281	0.013191	-0.050484	0.039939	-0.030878	0.032563	-0.10627	-0.030691	0.016498	-0.015815	-0.010781	-0.038259	-0.058732	-0.018672	-0.083205	0.0112	-0.046299	-0.033063	0.023832	-0.027736
7-Methylguanine	0.058313	0.014351	0.08933	0.088518	0.00050989	-0.055622	0.050235	-0.0017534	-0.01378	-0.014024	0.044065	-0.016565	0.017698	0.039649	-0.0090618	0.015418	-0.022016	-0.013488	-0.062509	-0.0046862	0.00214	0.0041792	-0.0010867	-0.022092	0.0055726	-0.01408	-0.017529	0.0064262	-0.00066401	0.027493	0.03489	0.036017	0.010633	0.012613	0.0032333	-0.0020228	-0.0064004	-0.042259	-0.034908	-0.013293	-0.0051159	0.014557	0.058451	0.017412	0.046903	0.014134	0.12707
Pentahomomethionine	0.058263	0.029294	0.054709	0.071241	0.0060254	-0.0011355	0.0035282	-0.03613	0.071834	-0.018814	0.056706	0.033953	0.019581	0.019955	-0.074288	-0.047025	-0.057148	-0.032191	-0.066075	-0.069621	-0.045108	0.028177	0.033625	0.0070855	0.028179	-0.043778	-0.03335	-0.080393	-0.0097749	-0.017627	0.018337	-0.092947	0.040804	-0.075065	0.04399	-0.013253	-0.042992	-0.063572	0.0087129	0.0068532	-0.054041	-0.018649	0.013487	-0.073125	0.0045464	0.022041	-0.0079794
mw = 415.19054; rt = 7.852	0.058004	-0.016211	-0.038083	0.05129	-0.063326	0.047549	0.047714	0.031028	-0.041147	-0.011829	-0.053946	0.064205	-0.00062033	0.050756	-0.0040743	-0.045896	0.0021758	0.029264	-0.005635	0.10473	-0.077413	-0.021844	0.014925	-0.082856	0.055267	-0.025558	-0.00084341	0.1087	-0.0077212	0.011616	-0.016338	0.09804	0.0078189	0.036404	0.012816	0.022914	-0.044366	0.036756	0.050005	-0.025757	-0.032352	-0.0065081	0.0012373	-0.041551	-0.061204	-0.10817	-0.037793
mw = 359.14279; rt = 8.623	0.05763	-0.0054806	-0.053179	0.013977	-0.044243	-0.089526	-0.053149	0.031844	0.04007	0.028736	0.012108	0.014166	0.02261	0.09039	-0.055362	-0.023882	-0.025105	0.028468	0.067918	-0.014457	0.033103	0.06006	0.020649	0.065425	0.054816	0.13523	-0.02007	0.052445	-0.010317	-0.020495	0.025172	-0.019928	0.0061499	-0.030165	-0.012426	-0.063114	0.013621	-0.09261	-0.033702	-0.035191	0.012167	-0.0087977	-0.068581	0.059735	0.013536	-0.016578	0.0064465
mw = 357.25157; rt = 5.039	0.057534	0.035333	-0.0025966	0.011109	0.0058052	0.039372	-0.0080802	0.057545	-0.046522	0.033074	-0.034765	-0.0065861	0.13512	-0.0022768	-0.13161	0.0687	-0.018461	-0.025471	0.042201	-0.0058879	-0.051567	-0.07744	-0.096899	-0.044908	0.0063239	-0.045646	-0.00066436	-0.033936	-0.047304	-0.023428	0.023865	0.025871	-0.013485	-0.040891	-0.0089526	-0.0060214	-0.10009	0.025698	-0.059575	0.054409	-0.023164	0.0064877	0.05617	0.0025795	0.0031804	-0.032692	-0.0033552
mw = 287.20976; rt = 4.445	0.057133	-0.037531	-0.027548	0.044391	-0.0018888	0.10759	0.061397	-0.024818	0.018963	0.035756	-0.019576	0.0046077	0.027911	-0.028503	-0.017521	0.062557	-0.057014	-0.0093572	0.031014	-0.0621	-0.006101	-0.040471	0.10091	0.013516	0.02181	-0.011884	0.065218	-0.023544	0.0099105	0.035613	0.012566	0.0068208	-0.0010377	-0.0070953	0.008818	0.029666	0.052646	-0.066157	0.062959	0.05151	0.065495	0.012167	0.061285	0.072496	0.02727	-0.037748	0.0034409
mw = 489.16942; rt = 8.512	0.056847	-0.031202	-0.046737	0.007212	-0.042471	-0.083098	-0.025761	0.041657	0.028476	0.029461	-0.013025	0.0041394	0.033127	0.12203	-0.063642	-0.032506	-0.021889	0.0024418	0.033126	0.019695	0.070092	0.091631	0.0045283	0.026097	0.052013	0.066011	-0.01029	0.024037	-0.01181	-0.012963	0.033367	-0.022365	0.0079475	0.014079	-0.020555	-0.00076414	0.10656	-0.11741	-0.037058	-0.046496	-0.042373	-0.0046234	-0.05318	0.044996	0.031602	-0.013393	-0.0015121
Pantothenic acid	0.056354	-0.040365	-0.025121	0.02315	-0.074685	-0.037701	-0.0044253	0.04265	-0.047891	0.063467	-0.0072128	-0.063459	-0.064523	0.023783	0.056187	-0.017034	0.02163	0.038535	-0.0025993	-0.047348	0.040651	0.016643	0.020089	0.047234	-0.063329	-0.018521	0.013794	0.0044485	0.073568	0.054145	-0.11408	-0.0054893	0.071389	-0.022746	-0.12151	0.0072653	-0.06884	0.02205	-0.039769	0.051106	-0.033845	0.050598	-0.0052517	-0.02306	0.014387	-0.0080935	-0.016378
mw = 297.18031; rt = 9.706	0.056275	-0.066754	0.0041183	-0.020413	-0.037775	-0.038308	-0.014819	-0.036591	0.0055851	-0.074071	-0.078385	-0.0088365	0.033261	0.053243	6.6934e-05	0.018503	-0.022851	0.056667	0.0092902	-0.052383	0.048051	-0.044635	-0.022048	0.054348	0.014539	-0.021243	-0.05731	-0.01763	0.032715	-0.057739	-0.034009	0.070843	-0.062765	-0.03744	-0.024442	-0.00096787	0.002576	-0.025013	0.021433	-0.011524	-0.0021844	0.042476	0.0081239	0.0076577	0.069262	-0.052444	0.021108
mw = 63.00847; rt = 7.508	0.054358	0.013501	-0.03925	0.063819	-0.069659	0.00099944	0.057511	0.089868	-0.022511	-0.010468	-0.038924	0.05731	-0.036154	-0.020222	0.011041	-0.002068	-0.03736	0.038731	-0.01546	-0.029779	-0.048343	0.11757	-0.046762	-0.010907	0.0069808	-0.075534	0.028349	-0.021638	-0.014647	0.017036	-0.07789	-0.026931	0.022141	0.01412	-0.014181	0.05348	-0.080893	-0.046466	0.06227	0.010605	0.0012849	0.069995	0.012163	0.036597	0.11591	0.067099	0.025235
mw = 154.02292; rt = 9.808	0.054165	0.0099579	-0.012772	-0.011476	-0.11675	0.0024259	-0.02996	0.033225	-0.043212	0.013749	0.066773	0.037683	0.0043671	-0.032263	-0.057387	-0.031493	-0.03879	0.053884	0.031295	0.092431	-0.03377	-0.04293	-0.016063	0.015082	-0.067061	0.034508	-0.010733	0.020124	-0.047159	-0.097232	-0.028449	-0.0061908	-0.1058	-0.0030513	0.021269	-0.030579	0.029226	0.065206	-0.074428	0.12032	-0.052982	-0.0071994	0.035918	0.015078	0.036479	-0.020747	0.0063605
Epsilon-(gamma-Glutamyl)-lysine	0.054014	-0.068444	-0.0395	0.046216	-0.037813	-0.00495	-0.016359	-0.049927	0.048516	-0.0045049	-0.031045	0.0040921	-0.032428	-0.0067833	-0.068657	0.003567	0.021126	-0.016644	0.047959	-0.035865	-0.01679	-0.016702	-0.046375	0.0094166	0.048086	-0.0075909	-0.052398	0.008043	0.040642	-0.022456	-0.074097	0.010663	-0.031102	0.066034	-0.040145	0.046561	-0.078919	-0.010393	0.068494	-0.11846	-0.056966	-0.0093259	0.026155	-0.011898	0.0078097	0.040404	-0.013741
mw = 384.24851; rt = 8.885	0.053808	-0.044336	-0.063847	0.062004	0.016914	0.0047945	0.020263	0.023891	0.021482	-0.061213	0.040437	0.058674	-0.0563	-0.038666	0.014485	0.021924	0.031724	-0.031158	-0.014164	0.031046	-0.025134	-0.0097851	-0.10672	-0.0080133	0.03537	0.05715	-0.036779	-0.023232	-0.063852	0.033517	-0.028932	0.022368	-0.020849	0.10944	0.088551	0.046799	-0.0096681	-0.030399	0.00023488	-0.018666	0.031752	-0.069322	-0.11076	0.038981	0.048228	-0.048432	0.018384
Lactose	0.053692	0.023906	-0.049453	0.0093044	-0.022853	-0.083788	-0.076787	0.032315	0.0076014	0.044184	0.0026026	-0.0088013	0.060456	0.099142	-0.0653	-0.019774	0.027794	0.031233	0.092503	-0.007933	0.019143	0.056695	0.024788	0.043635	0.038896	0.11418	-0.0079051	0.052217	-0.033568	0.007249	0.021558	0.026847	0.026371	-0.03712	-0.038783	-0.052545	0.016396	-0.081967	-0.078948	-0.053662	0.05847	0.004239	0.0041594	0.019813	-0.010384	-0.0012732	-0.01478
mw = 192.12428; rt = 8.885	0.053517	-0.04449	-0.064643	0.061832	0.017787	0.0055842	0.019285	0.02451	0.022974	-0.061229	0.040721	0.058918	-0.056074	-0.035987	0.015075	0.021177	0.030456	-0.032143	-0.014804	0.030193	-0.026575	-0.0098716	-0.10503	-0.0077337	0.037351	0.056029	-0.03692	-0.024237	-0.064082	0.031707	-0.029702	0.021334	-0.019915	0.10654	0.090993	0.046093	-0.0097133	-0.030786	0.0018406	-0.019921	0.032795	-0.07234	-0.11111	0.038575	0.050451	-0.046682	-0.014005
mw = 524.27799; rt = 7.853	0.053509	-0.07637	-0.020495	0.013923	-0.058603	0.018893	0.044603	-0.0077776	-0.011399	-0.012919	-0.040692	0.027488	0.020366	0.052453	0.0056407	-0.056917	0.019875	0.0037929	0.0064085	0.047848	-0.074515	-0.03027	0.015474	-0.062665	0.021332	-0.027357	0.00043052	0.078448	-0.0022336	-0.0061007	-0.0071714	0.072922	0.049202	-0.0066965	-0.041044	-0.0096942	-0.02352	0.031655	0.059251	-0.022795	-0.039259	-0.0059218	-0.033255	0.01048	-0.033949	-0.067798	-0.026966
mw = 264.00842; rt = 9.808	0.050991	-0.014198	-0.027298	-0.020588	-0.11795	0.0026039	-0.084992	-0.058202	0.017149	-0.01638	0.0079404	-0.019337	0.039195	-0.040977	-0.059933	0.0023825	-0.058072	0.0028498	0.069051	0.086473	-0.027659	-0.026741	0.048487	0.028936	-0.054544	0.035108	0.0017974	-0.037537	0.027724	0.022919	-0.051665	0.064546	0.033546	0.020494	0.036369	0.0064978	0.02047	0.043354	0.05046	-0.0035144	-0.0045734	-0.014069	-0.031607	-0.0050375	0.050874	-0.0017377	0.029727
mw = 222.98188; rt = 9.804	0.050333	-0.015449	-0.026346	-0.019338	-0.11834	0.002466	-0.086813	-0.062002	0.020879	-0.01674	0.0084768	-0.019928	0.03857	-0.038811	-0.061837	0.0032887	-0.058371	0.0019551	0.071144	0.08568	-0.030849	-0.024139	0.043783	0.028625	-0.04879	0.034617	0.0059026	-0.038596	0.02523	0.022044	-0.041595	0.060474	0.038089	0.013349	0.041136	0.00072927	0.022577	0.036898	0.048849	0.0060154	-0.0077337	-0.016321	-0.030922	-0.00082881	0.034514	-0.001531	0.018789
mw = 275.18466; rt = 9.136	0.05002	-0.055341	-0.0085577	-0.043465	-0.033032	-0.019429	0.031587	0.05224	0.0075462	-0.070212	-0.05966	-0.030717	0.064379	-0.0071704	-0.00052067	-0.02299	-0.035974	0.082823	-0.0088344	-0.02062	0.0072145	-0.0034768	-0.010782	0.10791	0.10894	0.048358	-0.080951	-0.013076	0.043284	-0.042125	0.0063451	-0.026512	0.025348	-0.044416	0.13134	-0.012615	-0.033129	0.074305	0.053637	-0.052636	-0.02427	0.031763	-0.056943	-0.071674	0.091229	-0.018567	0.0080846
mw = 159.02732; rt = 7.524	0.050019	-0.044689	0.049225	-0.076885	-0.039338	-0.028179	0.00064696	0.015876	0.030801	-0.031527	0.019727	-0.042824	0.017898	-0.060068	0.087598	0.021422	0.10071	-0.011477	-0.011819	-0.080909	-0.061558	-0.078471	-0.046422	0.025763	-0.06645	-0.0056702	0.050444	0.0066093	-0.030453	-0.047772	0.043914	-0.0043485	0.015829	0.0037485	-0.025964	0.023655	-0.04008	0.0090753	-0.00075275	0.033742	-0.023981	-0.034915	-0.026905	0.030309	0.038413	-0.04044	0.0081681
N-Trimethyllysine	0.049595	-0.011132	-0.0028293	0.012536	-0.041627	-0.053276	-0.028367	-0.082072	0.059081	0.020363	-0.031726	0.037983	-0.12437	-0.047812	0.058047	0.013912	-0.14636	-0.037042	-0.024341	0.011872	-0.07035	-0.034992	-0.041366	0.06129	0.051213	-0.026765	0.019464	0.066034	0.032034	0.022394	-0.018084	0.011035	0.028257	-0.05746	0.028864	-0.10084	0.054154	0.093868	-0.022917	-0.044581	0.023021	0.10782	0.053728	0.016921	0.041774	0.035723	-0.027276
N-Acetylputrescine	0.049294	-0.011399	0.10456	0.025002	-0.0027874	-0.0016278	0.029161	-0.025746	-0.060526	-0.010616	0.071282	-0.048564	0.040312	-0.012055	0.035277	0.028557	-0.0046972	-0.020198	0.03454	-0.058936	-0.047755	0.011955	0.11457	-0.026268	0.038497	-0.01196	-0.044407	0.0076289	-0.013647	-0.036191	0.084377	0.0059479	-0.093291	-0.026945	-0.052102	-0.041575	-0.057802	-0.013187	-0.047096	-0.014523	0.017805	-0.10693	0.022085	-0.012722	0.1202	0.078866	-0.018504
mw = 177.12665; rt = 3.094	0.049024	0.060102	0.0021024	-0.049067	0.020853	0.0038799	0.045904	-0.072833	0.046375	-0.003632	-0.043234	0.075514	-0.021331	-0.056755	-0.032557	-0.026558	-0.054168	-0.026024	-0.040777	-0.031689	-0.041362	-0.065753	-0.028235	0.022501	-0.029845	-0.028445	-0.018454	-0.042437	0.031461	-0.022082	0.063289	0.036622	-0.12055	0.11014	-0.016808	-0.021277	0.0038859	0.019195	-0.016478	0.067218	0.048442	-0.092575	-0.03306	0.010059	-0.12596	0.032251	0.00036338
mw = 180.02598; rt = 5.426	0.048157	0.042567	0.091052	0.037363	-0.034286	-0.078789	-0.010902	0.028996	-0.030417	-0.018112	0.034911	0.014326	-0.077867	0.026131	0.0088831	0.015425	0.010415	0.030853	0.013248	0.028793	-0.0090547	-0.039536	-0.016384	-0.054419	-0.02237	0.0083066	0.062099	0.046063	-0.038075	0.016415	0.023997	-0.045137	0.027721	-0.047596	0.0070504	-0.026474	0.055938	0.036001	0.051816	0.075285	0.014425	0.027435	0.0070339	-0.037612	-0.04019	-0.012048	-0.034226
3-Hydroxydodecanoylcarnitine	0.04771	0.024942	-0.016139	0.028087	0.021909	0.060218	-0.035912	0.059415	-0.027869	0.054691	-0.050957	-0.010723	0.11021	-0.01933	-0.11189	0.030962	-0.0017577	-0.068157	0.077837	0.019871	-0.058452	-0.049545	-0.15974	-0.01928	0.0042255	-0.05694	0.065223	0.0041546	0.015657	-0.0017673	-0.045905	0.0034792	-0.036479	-0.064898	0.0030844	-0.0099927	-0.059017	-0.041627	-0.040279	0.022196	0.036833	-0.092933	0.036815	0.10205	0.049204	-0.092672	0.051086
mw = 240.99244; rt = 9.807	0.047369	-0.0028619	-0.023113	-0.01618	-0.12693	-0.021163	-0.084781	-0.068828	0.018402	-0.027234	0.024794	-0.0044869	0.02138	-0.057713	-0.056641	0.047924	-0.03334	-0.015982	0.023506	0.10559	-0.012502	0.011436	0.01648	0.037959	-0.032735	0.023491	0.032137	-0.049231	0.025982	0.02933	0.0046099	0.051019	0.019131	-0.013259	0.0079008	-0.0071841	-0.029287	0.0376	0.032961	0.024785	0.04643	-0.016574	-0.037466	0.013512	0.054878	-0.027437	0.005537
mw = 85.08909; rt = 4.967	0.046761	0.00035312	0.029606	0.0078295	-0.01037	-0.020025	0.025621	0.026306	-0.13115	0.019901	0.090558	-0.061017	-0.040994	0.05634	0.076092	0.016402	-0.058523	-0.07833	-0.028271	-0.07417	0.017461	0.0066383	-0.094648	0.034541	0.04702	0.017307	-0.078093	-0.063918	0.089677	-0.019166	-0.0057127	0.027801	0.083072	0.043727	-0.10049	0.1032	-0.015944	0.017954	0.01949	-0.04195	0.035263	-0.057961	-0.049708	-0.063995	0.0424	-0.14246	-0.014147
mw = 159.1259; rt = 6.403	0.046482	0.053134	0.018038	0.0036425	-0.00080418	0.0012991	-0.016447	-0.11855	-0.013921	0.032075	0.042823	0.0077084	-0.04469	0.031359	0.017717	-0.088004	0.057757	0.0057888	0.075736	-0.017017	0.077748	0.063189	0.11109	-0.0090484	-0.0059705	-0.047448	-0.15524	-0.002987	0.011409	-0.048079	0.020793	-0.058625	-0.020667	0.038791	-0.022791	-0.040589	0.0065824	0.025416	-0.014024	-0.087826	-0.026868	-0.021585	-0.0066578	0.0723	0.047166	-0.088559	-0.037378
mw = 517.31462; rt = 5.345	0.04648	0.011642	-0.049976	-0.023572	-0.037871	0.052329	0.042661	0.068369	0.026818	0.12429	-0.020444	0.027194	0.03774	0.025942	0.084739	-0.057204	-0.026155	0.0069956	-0.0036647	-0.12358	0.063142	-0.025633	-0.042219	0.081459	0.026026	0.045221	0.014953	-0.056943	-0.026491	0.004834	0.017232	0.072778	0.045901	0.073068	-0.022443	-0.064528	0.017428	0.015002	-0.0024423	0.020409	0.073712	0.0060023	-0.053645	-0.078457	-0.0045458	0.033944	0.027289
mw = 129.05382; rt = 5.7	0.046356	0.011291	0.069861	0.062393	0.016809	0.033302	0.00082684	-0.016898	0.0082793	0.0036456	-0.022934	-0.0092563	0.060981	-0.0036891	-0.026481	-0.046426	0.065663	-0.01962	-0.14645	0.065959	-0.0040655	-0.17658	-0.052805	0.023206	-0.028934	0.027818	0.046001	-0.0047099	-0.038139	0.10665	-0.026497	0.010035	-0.052644	-0.029507	0.0014785	0.029454	0.0015618	-0.096346	-0.026364	-0.010063	0.075254	-0.072549	0.079729	0.066465	-0.13718	0.0025169	0.0033628
mw = 423.05736; rt = 8.954	0.046102	-0.075697	-0.01484	-0.00022207	-0.074702	0.030942	0.018978	0.0032679	-0.0088108	-0.045706	-0.044987	0.0035397	0.0023148	0.014833	0.057373	-0.044122	-0.0058531	0.047414	-0.052898	-0.024493	0.0063701	0.018558	0.026645	-0.10769	0.027869	-0.017365	-0.019404	-0.044343	0.03226	0.018657	-0.010848	0.00091797	-0.040204	0.012389	0.14468	0.052893	-0.058735	0.0033375	-0.03644	0.029639	-0.0052489	-0.010299	0.041803	0.0062756	-0.0016757	0.014997	0.0069562
mw = 521.34803; rt = 5.295	0.045636	-0.024418	0.013863	-0.0037644	-0.04174	0.10783	0.029319	0.072551	0.058105	0.10531	-0.028467	0.021223	0.021064	-0.065075	0.092262	-0.020167	-0.0018845	-0.0181	-0.011643	-0.012512	0.068488	0.0080743	-0.051481	-0.033638	-0.012091	0.03578	-0.046613	0.041512	-0.054888	0.0079724	0.0027989	0.018193	-0.01307	0.054734	0.056013	-0.063727	-0.025718	-0.056302	0.04638	0.015653	0.08044	-0.0027744	-0.036481	-0.005374	-0.046185	-0.049681	0.0086184
mw = 146.99666; rt = 7.535	0.045439	-0.070727	0.012712	-0.027339	-0.021355	0.050104	0.03391	-0.020033	0.02795	-0.048484	0.032529	0.048875	0.0068485	-0.056586	-0.069021	-0.04988	0.08896	-0.037822	-0.019068	0.034662	0.024418	0.098294	-0.029623	0.060882	0.063691	-0.022092	-0.0034223	0.023255	-0.011807	-0.044341	0.038782	0.069217	0.071963	0.0037683	-0.053413	0.0010376	-0.053739	-0.026643	0.0076438	-0.00079994	0.050916	0.017811	0.015419	0.11247	0.067985	0.020098	0.018764
mw = 249.09754; rt = 4.725	0.045319	-0.024546	-0.001027	0.040314	-0.019166	-0.000705	0.085768	0.05908	-0.039148	0.0064952	0.055599	-0.068	-0.0052599	-0.015832	0.077798	0.014447	-0.11546	0.027758	0.050084	-0.037339	-0.17442	-0.07425	-0.018525	-0.076874	0.090485	0.031485	0.00079869	-0.084521	-0.021544	0.016361	-0.062951	0.010171	0.077519	-0.076547	0.049813	-0.048013	-0.013999	-0.017306	0.0031707	-0.007396	-0.0051737	-0.012133	0.0096651	0.046233	-0.038609	-0.026216	-0.0062287
mw = 184.12119; rt = 8.992	0.044132	-0.066291	0.0058085	-0.021564	-0.052033	-0.0097982	-0.0024679	-0.066337	0.068065	-0.05737	-0.023022	0.097629	-0.064249	-0.082688	0.034496	-0.0079752	-0.009482	-0.023263	-0.017	-0.011596	-0.0070254	-0.015393	-0.06921	0.015673	0.023077	-0.038551	0.041756	0.041746	-0.025215	0.024	-0.036437	0.044292	-0.045009	0.0029413	0.049487	0.049609	-0.013313	0.011173	0.0023	0.058425	0.031839	-0.045419	0.015897	-0.012939	-0.065971	0.0062634	0.039771
Prolinamide	0.044034	0.0073296	0.045107	0.054533	0.0036636	-0.086917	0.078459	0.021231	0.076314	0.037916	-0.04047	0.034292	-0.071537	-0.069885	0.034006	0.030905	-0.0031016	-0.0093471	0.01762	0.07803	0.027736	0.049831	0.027964	0.037011	-0.074638	-0.027009	0.03232	0.017095	-0.0053044	-0.057355	-0.053228	-0.035074	-0.055498	0.055131	0.051703	0.13893	-0.0068344	0.054441	0.060783	-0.045105	0.070705	-0.12051	0.03961	0.0018189	0.0092691	-0.025117	0.0021771
mw = 368.24245; rt = 8.99	0.043918	-0.065935	0.0080568	-0.020946	-0.054146	-0.008094	-0.0030576	-0.065471	0.064328	-0.057679	-0.022992	0.0948	-0.068621	-0.084318	0.036179	-0.0060929	-0.0097469	-0.024925	-0.013338	-0.010288	-0.00012001	-0.013255	-0.071143	0.0090236	0.018578	-0.040556	0.044423	0.04994	-0.030331	0.028006	-0.039137	0.046715	-0.046816	-0.0019844	0.040608	0.048565	-0.013665	0.015907	-0.0076331	0.069735	0.044082	-0.038979	0.012901	-0.021815	-0.039071	0.034859	-0.012243
mw = 293.99341; rt = 7.551	0.043629	-0.070988	0.012892	-0.035877	-0.0037319	0.043522	0.021642	-0.052042	0.024638	-0.062102	0.074398	0.024597	0.062127	-0.065293	-0.03939	-0.033933	0.032543	-0.01717	-0.023504	0.025872	-0.015906	0.073571	-0.032236	-0.0019877	0.064777	-0.034557	0.013414	0.022624	0.0097351	-0.052059	0.046241	0.021466	0.015489	0.036877	-0.030344	0.052988	-0.075969	0.026508	0.042459	-0.044443	0.051454	-0.046413	0.0033441	0.13463	0.1232	-0.072656	0.00055281
mw = 122.03301; rt = 9.807	0.043504	0.0080943	0.043862	-0.034499	-0.086293	0.025395	0.072028	0.054002	-0.077552	0.010989	0.065002	0.042786	-0.058566	-0.079006	-0.11096	0.04282	0.011093	0.02854	0.022585	0.031707	-0.032777	0.031819	-0.0062826	0.042956	-0.091185	0.058852	0.019797	0.0018904	-0.015112	0.0022155	-0.010643	-0.014419	0.048724	0.031456	0.028004	-0.0017195	0.093106	0.01922	-0.026756	0.0044138	-0.011459	-0.0377	-0.025213	0.0053729	-0.0021093	0.0059104	0.0097901
Platelet-activating factor	0.043393	-0.016996	0.0069265	0.0029743	-0.032981	0.12136	0.014509	0.028277	0.063207	0.10731	-0.0097177	0.024923	0.040427	-0.064186	0.099994	-0.064017	0.048928	-0.010557	-0.06557	0.025467	0.080439	-0.050046	0.00982	-0.026925	0.02391	0.055373	-0.028277	0.013906	-0.0023722	0.055703	-0.038254	0.02967	0.027756	-0.010035	0.025279	-0.014693	-0.031131	-0.029793	-0.07126	-0.010731	0.028819	-0.006196	0.014368	-0.018615	0.059284	-0.014749	0.0021157
mw = 121.9172; rt = 6.688	0.043068	-0.046441	0.034628	-0.085944	-0.068731	0.025697	0.10408	0.031857	-0.023159	-0.047511	0.024671	0.020595	-0.041071	-0.031352	-0.039996	-0.0078674	-0.028256	-0.010322	-0.03953	0.01282	-0.037722	0.0070873	0.053853	0.013254	-0.0039	0.0020042	-0.010916	-0.0060088	0.064321	0.019218	-0.024223	0.0022615	-0.024184	0.043341	0.0038614	-0.002652	-0.020097	0.025642	0.0053131	-0.031658	0.004873	-0.035473	-0.086164	-0.012766	-0.013976	-0.034956	-0.035114
mw = 127.01197; rt = 9.808	0.042796	0.0030335	-0.019561	-0.0090803	-0.12842	-0.027259	-0.084422	-0.068823	0.034865	-0.043906	0.018623	-0.017646	0.0074366	-0.017085	-0.05799	0.046217	-0.044894	-0.033095	0.085649	0.040802	-0.011335	-0.0059421	0.052714	0.040611	-0.044052	0.0086804	0.0082986	-0.054179	0.014959	0.053807	-0.0028101	0.088634	0.04995	0.032227	-0.00072522	0.041116	-0.024578	-0.018259	0.058032	0.026409	0.0027329	0.025783	0.033124	0.00087489	-0.039876	-0.044636	-0.0076069
N-(2-Hydroxyethyl)glutamine	0.042695	-0.070645	0.0607	-0.0057571	-0.040903	0.014495	-0.029131	-0.0071763	0.02235	-0.049055	0.020041	0.024714	-0.028781	0.1029	-0.010831	-0.052259	-0.00098461	-0.024299	-0.035977	-0.077419	0.016901	-0.051204	-0.078267	0.056495	0.033248	-0.0061676	0.053424	-0.015727	0.024807	-0.018754	-0.028347	0.040549	-0.060305	0.0092072	-0.019498	-0.067791	-0.049465	0.10583	0.0046648	0.048936	0.024709	0.058487	-0.033976	-0.024647	0.011922	0.0093294	0.021712
mw = 109.00142; rt = 9.808	0.042638	0.00046455	-0.029038	-0.017217	-0.13759	-0.039434	-0.055311	-0.068207	0.0030273	-0.017601	0.042866	0.0047272	0.023084	-0.059952	-0.052201	0.032475	-0.046066	-0.001338	0.037879	0.068811	-0.022611	-0.0014053	0.047688	0.02903	-0.06088	0.035248	-0.035872	-0.062291	0.025938	0.0029433	-0.066814	0.042471	-0.040924	0.021638	-0.011073	-0.0097694	0.027264	0.020347	0.024849	0.029644	-0.031189	0.010401	-0.042417	-0.0016274	-0.027028	0.048827	0.034155
1-Methylimidazoleacetic acid	0.042409	-0.019696	0.089667	0.070327	0.025963	-0.040232	-0.0066277	-0.032667	0.039087	-0.013995	0.021213	-0.054874	-0.02529	0.011544	0.050666	0.023615	0.021686	0.021623	0.050913	0.023949	-0.007086	-0.08532	0.0093835	-0.010438	-0.047366	0.058886	-0.071466	0.096265	-0.047254	-0.0011284	0.045806	-0.051884	-0.038649	0.081262	-0.034073	-0.082456	0.012143	0.084203	-0.0019673	0.087698	0.10394	-0.063631	0.034972	-0.076224	0.16761	-0.039012	-0.067661
Linoleyl carnitine	0.042101	-0.015791	-0.0028057	0.069661	0.0073728	0.13999	0.01237	-0.017039	0.051459	0.074456	-0.01326	0.0057351	0.018075	-0.037162	-0.013207	0.046037	-0.057588	-0.011623	0.046629	-0.014763	0.029653	-0.05824	-0.017097	-0.055743	-0.0030376	-0.040293	0.11379	0.009407	0.0040238	0.0052496	0.052564	0.011788	0.054366	-0.051813	-0.043007	-0.037569	0.030993	0.0010521	0.064056	0.010735	0.052916	0.023074	0.064801	0.031101	-0.025015	0.033297	-0.024719
mw = 366.14285; rt = 8.114	0.041641	-0.078596	0.018007	-0.0077318	-0.052345	0.056029	0.023746	-0.029559	0.01851	-0.015204	0.019661	-0.062425	0.081103	0.0081571	0.0010459	-0.054236	-0.012639	-0.010603	-0.028799	-0.034457	0.0017134	0.032355	0.036428	-0.043329	-0.0018098	-0.08759	0.021363	0.025867	0.047712	0.0038145	0.010896	-0.00081785	0.025732	-0.0061565	0.071458	-0.021202	0.016971	-0.0046265	0.024018	-0.12213	0.051454	0.1095	-0.053572	0.015908	0.045311	-0.059417	0.010428
mw = 150.02796; rt = 9.809	0.041326	-0.013495	-0.0283	-0.007083	-0.067881	-0.049374	-0.053586	-0.056967	-0.0060815	-0.028797	0.045013	-0.017965	0.027341	-0.073632	-0.025057	0.067482	-0.030184	-0.015433	-0.00037451	0.094455	-0.058432	0.02821	-0.02024	0.035192	0.028976	-0.0037221	-0.12713	-0.2201	-0.085049	-0.017889	-0.0018452	-0.042418	-0.1152	0.035299	-0.019301	-0.041287	0.10861	-0.17348	-0.056112	0.023128	-0.011629	-0.045517	-0.041787	-0.03579	-0.023174	0.045543	0.0099468
mw = 277.05632; rt = 9.621	0.041262	0.011649	-0.063769	-0.042664	-0.0030404	-0.089398	0.06425	-0.0039097	0.011616	-0.077096	0.094215	-0.0086678	0.088312	0.014285	0.041266	-0.08485	-0.026205	-0.076542	0.03542	0.017555	-0.0078736	0.018625	-0.0026184	-0.035205	-0.0019318	0.043825	0.043531	0.07178	-0.013845	-0.016863	0.060615	-0.051275	-0.023829	-0.001051	-0.0082197	0.090394	-0.024008	0.02766	0.027984	0.0097324	0.015416	0.023693	0.053077	0.013666	-0.0095473	0.1026	0.034495
N-(3,4-Dihydroxyphenyl)glutamine	0.041238	-0.049059	-0.017451	0.06845	-0.034364	0.00013511	0.050216	-0.078487	0.011587	0.045623	-0.015839	0.039832	0.057266	0.013631	-0.010211	0.064093	0.093498	-0.023128	-0.094068	0.090754	0.020034	0.03165	-0.018054	0.014379	-0.047853	-0.040688	-0.08081	0.067862	0.043159	0.026694	0.076243	0.033184	-0.07352	-0.038891	-0.0067685	-0.0055582	-0.0097672	0.057018	0.081856	0.0053769	0.05213	0.02585	-0.032915	-0.14356	-0.029769	0.01819	-0.030621
mw = 201.11127; rt = 6.883	0.040555	0.0033087	0.098084	0.091689	0.022708	-0.086329	0.018013	0.0059051	0.016748	-0.0146	-0.0046926	-0.0018299	0.011518	0.036526	-0.028894	0.038568	-0.048526	0.029178	-0.065738	-0.040766	0.045877	-0.029793	-0.0096332	-0.046857	-0.0037603	0.035412	0.013015	0.024593	-0.014318	0.01713	0.081328	0.017078	-0.031271	0.032364	0.014986	-0.027548	-0.0011213	-0.00095294	-0.01274	-0.026759	-0.021308	0.012193	0.03291	0.016734	-0.0045806	-0.034517	-0.013333
mw = 129.00955; rt = 9.806	0.040459	0.0092406	-0.030061	-0.011793	-0.13321	-0.029049	-0.053797	-0.072629	0.031518	-0.022072	0.0050289	-0.031156	0.028028	-0.019389	-0.10443	0.0043481	-0.052658	-0.010944	0.037121	0.058388	-0.013799	-0.0018567	0.0027403	0.024708	0.01538	0.0065075	0.0089187	-0.068076	0.046145	0.053925	0.0429	0.060973	0.078287	-0.027622	0.025634	-0.01949	-0.0085926	-0.017691	0.074389	0.084669	0.049794	-0.01722	-0.016711	-0.038529	-0.076264	-0.036529	0.0068499
N8-Acetylspermidine	0.040159	-0.053541	0.00017186	0.029696	-0.03721	0.067827	0.0032226	-0.072138	-0.011588	-0.045843	0.030297	-0.011404	-0.0042179	0.031597	-0.02055	-0.062395	-0.060888	0.01837	-0.027116	-0.086773	-0.055578	-0.012183	0.10592	0.06117	0.071955	0.05587	0.033824	0.00654	0.036059	0.11635	-0.081886	0.0054703	0.017459	-0.10068	-0.049954	0.15046	-0.037609	0.035771	0.0093807	0.079053	-0.09047	-0.02792	-0.047253	0.10652	-0.044688	0.075922	0.035605
mw = 523.36362; rt = 5.336	0.039849	-0.012663	-0.002419	-0.00061974	-0.043568	0.1275	0.025921	0.039604	0.042411	0.11154	-0.00065942	0.0075209	0.037725	-0.045139	0.11095	-0.073107	0.049913	-0.010467	-0.065367	0.042147	0.073854	-0.033642	-0.0050241	-0.020595	0.035682	0.047049	-0.018182	0.00044676	-0.00029869	0.056713	-0.0308	0.027407	0.021671	-0.0049665	0.020683	0.00076372	-0.009055	-0.068056	-0.035792	-0.023776	0.018145	-0.022882	0.031248	-0.0072642	0.062111	0.019506	-0.0048113
mw = 217.98192; rt = 5.432	0.039789	0.05232	0.03545	-0.0075253	-0.058468	-0.067463	0.0039689	0.025343	-0.047534	-0.04975	0.0078246	0.023075	-0.13841	0.0034291	-0.0162	0.055485	6.4005e-07	0.037805	-0.0014301	-0.0084828	0.0018293	-0.00025082	0.011227	-0.13738	-0.041692	0.051072	0.057257	-0.028775	-0.087009	-0.022102	0.039663	-0.038696	0.080116	0.014517	0.072048	-0.038585	0.0041051	0.031697	0.051619	0.081794	-0.012261	-0.0078749	-0.026482	0.053955	-0.040386	0.019937	-0.02148
Acetylcholine	0.03944	0.021691	-0.026545	-0.027162	-0.056226	-0.0071504	0.051384	0.011224	-0.048915	0.047028	-0.045924	0.054175	-0.0041997	0.087547	-0.024091	0.086743	-0.026735	-0.061914	0.11708	-0.12221	0.092546	-0.0099802	0.052092	0.04752	0.039614	-0.13372	-0.061441	0.0083177	0.11411	0.0067432	0.082689	0.043431	-0.031704	-0.050298	-0.056374	0.0078127	-0.022811	0.0075169	-0.1522	-0.0084102	0.01183	0.049305	-0.027993	0.02893	-0.05058	0.055547	-0.030845
Pyrogallol	0.039317	0.0055385	-0.068279	-0.0513	-0.024647	-0.093723	0.047957	-0.02183	-0.002051	-0.086759	0.073928	-0.014997	0.081299	0.014325	0.046533	-0.075404	-0.039182	-0.042172	0.051305	0.034935	0.018449	0.038549	0.019836	-0.048351	-0.010278	0.028761	0.065577	0.087131	-0.0093186	-0.010587	0.042652	0.012284	0.023931	0.022965	-0.021428	0.088609	-0.03405	0.020649	0.028087	-0.0073194	0.031018	-0.05389	0.044872	-0.025877	-0.037638	0.072482	0.01978
mw = 224.00871; rt = 9.623	0.039135	0.0069565	-0.065365	-0.048099	-0.011578	-0.094034	0.052382	-0.015411	-0.0044311	-0.078231	0.09194	-0.013209	0.089925	0.0049701	0.047496	-0.088579	-0.030163	-0.073233	0.040819	0.025907	-0.019334	0.028218	0.039724	-0.02785	0.0015915	0.053055	0.064566	0.060655	-0.0057275	-0.0032764	0.051146	-0.022594	1.6138e-05	0.026462	0.014458	0.0597	-0.028667	0.047865	0.00067856	-0.0089178	0.008033	-0.0036858	0.01382	0.014847	-0.011477	0.095054	0.031741
mw = 521.34806; rt = 5.35	0.039071	-0.026351	0.022688	0.0036823	-0.039911	0.12797	0.027773	0.068547	0.037811	0.10211	-0.032936	0.012317	0.031774	-0.067557	0.093102	-0.02025	-0.010872	-0.047124	-0.0078002	0.022019	0.059726	0.0023443	-0.029847	-0.018503	-0.024192	0.016062	0.0091009	0.0073559	-0.042387	-0.026936	-0.003601	-0.024445	0.029314	0.03479	0.048428	-0.032467	-0.0044124	-0.082603	0.027142	0.029154	0.09793	0.011221	-0.0090529	0.0047351	-0.034432	-0.056183	0.0053389
mw = 168.9786; rt = 7.535	0.038762	-0.063618	0.01697	-0.038177	-0.022154	0.044158	0.030276	-0.015388	0.015471	-0.031328	0.049571	0.049008	0.014978	-0.06984	-0.068313	-0.06319	0.12233	-0.024782	0.0005551	0.064447	0.006752	0.078875	-0.014193	0.079362	0.042169	0.0059599	-0.024376	0.01389	-0.0097174	-0.0031279	0.0605	0.09812	0.1031	0.04884	-0.06576	-0.01129	-0.082548	-0.04818	0.045113	0.018543	0.073649	-0.022917	0.00541	0.14349	0.065037	-0.025021	-0.014327
mw = 261.12139; rt = 7.575	0.03869	-0.048667	0.085069	-0.054968	-0.030947	-0.0459	-0.0073179	0.019381	-0.012431	-0.0019224	-0.026224	0.010972	0.043561	0.0086317	0.029726	-0.0017884	0.019505	0.07655	-0.0048452	0.015102	-0.017796	-0.062316	0.061584	-0.095305	-0.045393	0.016218	-0.02255	0.027122	0.073564	0.0542	0.10637	0.034986	0.07767	-0.072768	-0.014149	-0.059822	0.038867	0.091503	-0.036643	-0.0061943	0.083048	-0.15437	0.0015947	-0.005312	0.040932	0.058209	-0.0040289
mw = 330.15825; rt = 5.067	0.038604	-0.030834	-0.0061344	0.027985	-0.023925	0.074969	0.019931	-0.0032537	0.027863	-0.011686	0.01218	0.034083	-0.025017	-0.14248	0.017191	0.073453	-0.011745	-0.070392	-0.0089367	0.039098	0.006333	0.037134	0.054962	-0.12402	0.061006	0.11418	0.037499	0.086394	-0.037869	-0.045743	-0.081189	-0.1299	0.025181	-0.041935	-0.16561	-0.033419	0.061935	0.074684	-0.13655	0.024864	0.089739	0.054259	-0.069177	-0.043426	-0.08612	-0.051243	-0.0046988
2-Oxindole	0.038515	0.056369	0.083578	0.0081235	0.0028361	-0.043573	-0.032495	-0.0083986	0.065587	0.034154	0.082724	-0.038098	-0.0071291	-0.049058	-0.032347	-0.012638	-0.019628	0.0087644	-0.037967	-0.0088151	0.025667	0.0012994	0.015461	-0.05781	-0.073703	0.0068324	-0.054137	0.0008615	0.094614	0.0108	-0.049114	-0.028694	0.058611	-0.064155	0.011871	0.1312	-0.041774	-0.010421	0.020384	-0.040259	0.068288	-0.02079	-0.10364	-0.010968	0.015752	-0.074382	-0.0030218
Serine	0.03847	-0.027628	-0.0041292	-0.00080547	-0.06813	0.05517	-0.040903	0.052447	0.03405	-0.091914	0.041548	-0.021718	0.016729	-0.0083555	0.03578	-0.030415	0.031222	-0.010203	0.11987	-0.015596	0.12425	-0.049097	-0.052965	-0.055928	-0.031801	-0.058527	-0.016712	0.026456	0.012737	-0.098286	-0.08214	-0.00016246	-0.055157	-0.10548	0.022439	-0.032323	-0.015012	-0.18659	0.13074	-0.016609	0.10603	0.043926	-0.029939	-0.089094	0.0056091	0.025781	5.9994e-05
Carnosine	0.038082	-0.08154	-0.023001	-0.029881	-0.047187	-0.010833	0.0062437	-0.020391	0.054578	0.00019747	0.0059205	-0.023289	0.081196	0.0051189	0.034017	-0.007013	-0.068534	-0.052414	-0.10453	0.033541	-0.039454	0.0084994	0.010262	-0.11265	0.048938	-0.078081	0.014022	0.024605	-0.0012039	-0.024185	0.0013808	0.0069349	-0.0016811	0.012541	0.010927	0.018195	0.017219	-0.011059	0.030328	-0.0063308	0.013943	-0.014353	-0.0011407	0.014854	0.025563	-0.053508	-0.00079375
mw = 103.09968; rt = 8.408	0.03758	0.01722	0.023246	0.0031474	-0.037131	-0.077091	-0.063795	-0.042262	-0.11587	-0.003076	-0.12665	0.067561	0.033457	-0.040011	0.03488	-0.10633	0.015731	-0.020535	0.0080633	-0.028526	-0.012579	0.031129	-0.051222	-0.051987	0.084382	0.0086954	0.0034372	0.02065	-0.03273	0.015775	0.013191	0.058715	0.015281	0.023811	0.050789	-0.000893	0.032678	-0.074293	-0.0017967	-0.021635	0.027573	-0.037809	-3.9035e-05	0.012031	0.057165	-0.044903	-0.015145
Maltose	0.037364	0.036355	-0.070906	0.04265	-0.044139	-0.0793	-0.050098	0.06316	0.055512	0.020048	0.0085739	0.015081	0.0089056	0.11492	-0.058722	-0.01319	-0.0070505	0.039453	0.068618	-0.019395	0.017949	0.032797	-0.0069069	0.044495	0.011418	0.11638	-0.0075461	0.033888	0.008597	-0.018348	0.02848	-0.0069727	0.017643	-5.0931e-05	-0.061837	-0.069088	0.017229	-0.019652	-0.0059841	-0.052276	-0.02152	0.044377	-0.063599	0.025908	0.029141	-0.029769	-0.042456
alpha-Glycerylphosphorylcholine	0.036838	0.019522	0.019966	0.0057492	-0.032457	-0.065857	-0.057802	-0.044961	-0.12587	-0.0037606	-0.12977	0.055859	0.049063	-0.02933	0.037834	-0.12166	0.016186	0.00063498	0.01006	-0.040333	-0.045842	0.038802	-0.03341	-0.053326	0.081123	-0.0032235	-0.0096616	0.0033441	-0.02444	0.012155	-0.0043617	0.032339	0.018041	0.018474	0.052452	-0.025223	0.033809	-0.063792	0.017811	0.010145	0.035197	-0.036585	-0.01016	0.031745	0.073295	-0.024732	-0.0085133
mw = 202.00787; rt = 5.437	0.036651	0.068627	0.021854	-0.0033736	-0.061824	-0.04946	0.012936	0.018546	-0.051578	-0.030692	0.027006	0.01382	-0.1362	-0.0087755	-0.0014739	0.033571	-0.0019017	0.061935	-0.026575	-0.0035785	-0.027573	-0.012834	-0.0098711	-0.10303	-0.022947	0.038737	0.07571	-0.030409	-0.097209	0.012101	0.012393	-0.075861	0.075139	0.010438	0.045328	-0.020041	-0.0051536	0.03837	0.044965	0.017942	0.016446	0.032605	-0.042542	0.025133	-0.049449	0.0060105	0.016764
3'-CMP	0.036556	0.060548	0.025848	-0.039815	-0.05275	0.0039422	-0.038384	-0.07562	0.055234	-0.008797	-0.019032	0.013429	0.016249	-0.067081	0.08501	-0.030318	-0.05239	-0.0025948	0.13736	-0.058061	-0.019616	-0.0013886	0.063347	-0.090553	0.061583	-0.029817	0.045564	0.025667	-0.011786	0.051395	-0.0062529	0.022847	-0.024347	0.074969	-0.048154	0.020522	-0.039879	-0.0049868	0.00033783	0.030827	0.018912	-0.002822	-0.017915	-0.054113	-0.097478	-0.076489	0.089352
mw = 224.02736; rt = 7.562	0.035904	-0.020007	-0.065544	0.067992	-0.061575	0.018953	0.008093	0.043845	-0.053896	0.0065509	0.019287	0.0302	-0.064057	0.11788	-0.019169	-0.10623	0.0078922	-0.043122	0.039288	-0.016537	-0.05191	0.02795	-0.0027517	0.084391	-0.048526	-0.093039	0.062309	-0.067628	0.010738	-0.093805	-0.043544	-0.077028	-0.0062149	-0.003521	-0.0089734	0.060697	-0.055559	-0.055129	0.011739	-0.058304	0.00015152	-0.016142	-0.039529	0.053287	-0.016396	0.058067	-0.010871
mw = 175.09571; rt = 8.631	0.035705	-0.007251	0.040848	-0.0426	-0.10113	-0.073954	-0.021269	-0.063082	-0.097312	0.022136	-0.081901	0.0005707	0.034045	-0.033607	-0.061339	-0.085189	-0.0060816	-0.048885	-0.02489	-0.039896	0.045738	0.0097577	-0.035454	-0.032274	-0.025014	0.0021037	-0.038163	0.036554	-0.021544	0.0099126	-0.0087044	0.0065067	0.0022792	-0.0029374	0.029812	0.011975	0.021072	0.011265	0.033524	-0.077591	-0.01073	-0.0061258	-0.055321	0.017558	-0.013911	-0.0069362	-0.0078426
mw = 205.87859; rt = 6.688	0.035703	-0.018035	0.030182	-0.1033	-0.073635	0.020496	0.10752	0.035812	-0.034175	-0.032402	0.05308	0.0141	-0.057616	-0.031809	-0.07142	0.0038434	-0.032986	-0.016402	-0.041043	0.0131	-0.031943	0.00094083	0.068236	0.032018	-0.0028259	0.031906	-0.011082	0.044254	0.063228	0.044793	0.001066	0.014623	0.027986	0.040251	-0.016654	-0.029345	-0.014872	0.023218	0.027923	-0.019891	0.013552	-0.03976	-0.02789	-0.019297	-0.016114	-0.051238	-0.010333
Phosphoethanolamine	0.035486	-0.058111	-0.026098	-0.035116	-0.084963	0.040493	0.013619	-0.021569	0.030117	-0.065069	-0.027038	-0.0034879	0.0113	0.045362	0.026811	-0.045287	0.0053785	0.047673	-0.028254	-0.078026	-0.024011	0.032892	0.12897	-0.075205	0.0225	-0.011633	-0.019452	-0.058598	0.047586	0.059275	-0.040432	0.047073	0.016918	-0.0015157	0.11742	0.0051624	-0.15081	0.061911	-0.05601	-0.034371	0.035943	-0.0052172	0.040526	0.029932	-0.0046068	0.070217	0.014395
mw = 197.04532; rt = 8.631	0.035329	-0.0061523	0.036875	-0.045907	-0.10003	-0.06798	-0.023145	-0.073337	-0.10403	0.030164	-0.091689	-0.0055862	0.033717	-0.020724	-0.043555	-0.064702	0.0061322	-0.040585	-0.017641	-0.066801	0.013106	0.0079426	-0.057886	-0.025572	-0.022635	-0.015494	-0.032324	0.044681	-0.022369	0.00072143	-0.013674	0.012781	0.0012581	-0.019424	-0.0085537	-0.0044877	0.023475	0.014465	0.03513	-0.06129	-0.003142	0.015054	-0.051833	0.030112	0.018153	-0.0024291	0.002727
mw = 271.17842; rt = 4.822	0.03494	0.045564	0.030809	-0.027729	-0.030194	0.027488	-0.046321	0.0092887	-0.09013	0.0060073	-0.02768	-0.010106	0.055277	0.042864	-0.045231	0.003525	0.0041061	-0.032393	0.053095	-0.064674	0.1031	0.16665	0.0059307	-0.058409	-0.020914	-0.066258	-0.061271	0.062226	-0.092193	-0.016632	-0.13213	-0.013793	0.071523	-0.087771	0.068083	0.048302	0.074985	0.067355	0.061229	0.063359	0.15281	-0.05732	-0.036381	-0.03856	-0.041614	-0.054357	0.0001627
Inositol cyclic phosphate	0.034839	0.0023494	-0.06532	-0.051218	-0.00044351	-0.086774	0.065072	-0.012053	0.00091518	-0.073451	0.092537	-0.025865	0.082063	-0.00058908	0.06216	-0.10499	-0.031656	-0.074797	0.045403	0.0010436	-0.023092	0.040947	0.0084354	-0.035714	0.0059102	0.061237	0.08091	0.067474	-0.0086595	-0.0075657	0.05765	-0.047618	-0.0023122	0.024009	-1.6212e-06	0.056491	-0.026367	0.019648	-0.019275	0.0036355	7.8261e-06	-0.010096	0.028664	0.0025655	-0.026454	0.095086	0.016592
Proline	0.034674	-0.030903	0.047014	-0.085942	-0.053939	-0.033526	-0.014406	0.019918	0.0371	-0.050035	0.0070202	-0.082366	0.0067768	-0.060464	0.068508	0.024112	0.12996	0.015443	-0.0074822	-0.081193	-0.057372	-0.099971	-0.025543	0.058595	-0.015205	-0.008625	0.026934	0.05306	-0.045986	-0.052977	0.052003	-0.045048	0.032061	-0.015688	-0.0089673	0.030426	-0.0094791	-0.001702	-0.0056481	0.04245	-0.040871	-0.025095	0.069902	0.034363	0.075656	-0.044917	-0.0097356
Urocanic acid	0.033935	0.0046079	0.028372	0.083251	0.021862	-0.080768	0.088637	0.001467	0.09912	0.076449	-0.016402	0.041641	-0.042354	0.010149	0.022661	-0.0070029	0.0099298	-0.0054646	-0.038378	0.033858	0.0062293	0.0058845	0.054063	0.022962	0.0097058	0.0015463	0.035477	0.054522	-0.0031157	-0.047563	0.0051416	-0.044496	-0.048371	0.10843	0.0032836	0.0080372	0.092133	0.097426	0.16343	-0.069573	0.043504	-0.031804	-0.050038	0.075635	0.017816	-0.02876	0.0052097
O-ureido-(DL)-serine	0.033423	0.0071924	0.053468	-0.027678	-0.061546	0.034593	0.091037	0.082182	-0.087211	0.024789	0.052539	0.033721	-0.072208	-0.077603	-0.11571	0.042824	0.016062	0.029082	0.023052	0.02176	-0.023908	0.041502	-0.0016142	0.035982	-0.094467	0.039978	0.034912	-0.010309	-0.031597	-0.0039266	-0.013286	-0.021455	0.04918	0.038779	0.0061012	0.023967	0.11279	0.0072884	-0.034367	-0.023441	-0.020767	-0.023815	-0.013202	0.036628	0.0129	-0.059832	0.0047681
mw = 306.19454; rt = 1.288	0.033392	0.0070689	-0.0058406	0.087785	0.019684	0.0068437	0.022678	0.052902	0.067027	-0.058338	-0.028064	-0.10772	0.020351	-0.060298	-0.004927	-0.037723	0.020799	0.13511	0.046996	0.043122	0.028799	0.057015	-0.015282	-0.066611	-0.069366	0.021361	-0.1492	0.03167	-0.039077	-0.0059023	-0.06867	-0.057223	0.0010625	-0.089269	0.050219	-0.065769	-0.0078922	-0.035639	0.099947	-0.021556	0.11154	-0.058045	-0.0041986	0.031392	-0.012281	-0.014147	-0.0076233
mw = 253.10638; rt = 7.886	0.033231	-0.041284	0.05183	0.11949	-0.013364	-0.044902	0.0227	0.056669	0.045367	-0.0084321	0.026888	-0.026043	0.0039677	0.019609	-0.028078	0.02115	-0.023103	0.073904	0.0065733	0.015053	0.028753	-0.030703	-0.040574	-0.018124	-0.0048449	-0.025802	0.047469	-0.033676	0.028073	-0.099384	0.10203	0.059481	0.042614	0.0021408	-0.045578	0.019549	0.03672	0.023875	-0.073199	0.035268	0.056138	-0.047864	0.03456	0.0005456	-0.0054549	-0.00020037	-0.010452
mw = 251.07471; rt = 7.513	0.032404	-0.078229	0.0085977	-0.029923	-0.044387	0.031683	0.037164	0.04212	-0.033443	-0.024742	-0.0080229	0.019863	-0.091823	0.0019547	-0.055315	0.021307	0.0050688	0.098764	0.075622	-0.095039	0.017863	-0.0053317	0.057313	-0.010022	-0.032842	0.025207	0.011046	-0.076869	0.065834	0.013837	0.0071606	-0.044806	-0.079266	0.035597	-0.023201	0.010433	-0.054901	0.032652	0.047871	-0.023314	-0.058579	-0.032357	-0.012259	-0.045131	0.01968	-0.018127	-0.023507
mw = 308.96732; rt = 9.804	0.032221	0.0061723	-0.029686	-0.023896	-0.12674	-0.032369	-0.090717	-0.087499	0.026341	-0.046505	-0.012452	-0.0042994	0.022747	-0.051932	-0.047425	0.052989	-0.043995	-0.030088	0.069956	0.069576	-0.0085757	0.0015414	-0.00074495	0.045499	0.0043708	-0.038285	-0.018822	-0.066285	0.012721	0.029887	0.025358	0.053181	0.01564	-0.029684	-0.010071	0.012114	-0.014093	0.0003517	0.087195	0.028949	0.042758	-0.03171	0.0076899	0.018515	0.070114	-0.079402	0.019221
mw = 295.00234; rt = 7.527	0.032169	-0.011009	0.065731	-0.07338	-0.066571	-0.037338	-0.015511	0.032298	0.038792	-0.067655	0.023262	-0.056587	0.024625	-0.089817	0.075989	0.037512	0.11834	0.010627	0.012426	-0.072548	-0.04121	-0.076991	-0.038165	0.0056474	-0.063536	0.010277	0.039183	0.013415	-0.025787	-0.051851	0.047239	-0.023563	-0.00068921	-0.04093	-0.053886	0.00162	-0.049599	-0.042598	0.042937	0.06323	-0.028401	-0.062916	-0.019861	-0.010302	0.070739	-0.097886	-0.040688
mw = 186.11877; rt = 8.922	0.0313	-0.071154	-0.016571	0.049293	-0.030576	-0.059878	-0.024686	0.043283	0.049209	7.8836e-05	0.027566	0.074323	0.035486	-0.024839	0.024457	-0.027141	-0.0011013	0.017318	0.023325	0.049716	0.019057	0.012056	-0.099783	0.01375	-0.10903	0.039184	-0.022667	-0.10496	0.015178	-0.078934	0.067813	0.042879	0.088886	-0.083245	-0.072503	0.020149	0.01008	0.0063567	2.4254e-05	-0.040639	0.040666	-0.025539	0.028402	-0.091607	-0.057954	0.03274	0.017092
mw = 173.11644; rt = 5.972	0.030884	0.030898	0.082663	0.083719	0.016259	-0.08411	0.039895	-0.011586	-0.0097418	0.050278	0.036792	0.0024144	0.049705	0.027938	0.0039506	-0.012566	0.034967	0.028204	-0.085385	-0.0010731	-0.0049543	0.037337	0.0077365	0.062569	0.057554	0.027831	0.0064927	0.0068066	-0.060059	0.015228	-0.063587	0.054791	0.053606	0.093809	0.052407	0.015337	-0.10882	0.014025	0.047786	-0.011837	0.016398	0.07154	-0.0080632	0.023692	0.0039831	0.086343	0.063882
mw = 342.28831; rt = 4.813	0.030424	0.018235	0.027487	0.082999	-0.015287	-0.082079	-0.069145	-0.0052778	-0.02217	0.084911	0.078312	0.012993	-0.0017187	-0.071769	-0.045704	-0.061021	0.009196	-0.021951	-0.096222	-0.011841	0.04352	-0.026298	0.06746	0.086148	0.0082055	0.039386	0.06126	-0.043163	0.047508	-0.050702	-0.042503	0.060952	0.0051589	0.020258	0.071871	-0.046151	-0.029468	-0.014673	0.062177	0.032608	-0.15419	-0.044744	-0.02786	-0.020082	-0.003564	0.07062	-0.03915
mw = 201.1113; rt = 6.984	0.029536	-0.00010888	0.10684	0.098356	0.013145	-0.078824	0.026715	0.010892	0.0090694	-0.024933	-0.016234	0.0091461	0.035051	0.032931	-0.041139	0.033269	-0.052571	0.037205	-0.047198	-0.013965	0.037939	-0.0089922	0.020308	-0.044906	-0.0074303	0.025405	-0.0081967	0.014891	0.038969	0.034628	0.072644	0.0060643	-0.032325	0.069199	-0.0061411	0.019168	0.023462	-0.0034831	-0.024916	-0.018494	-0.0085211	-0.020075	0.050568	0.04609	-0.024213	0.0041687	0.0093781
mw = 96.02114; rt = 9.078	0.028909	-0.046743	-0.088786	0.024929	-0.022553	-0.10676	-0.042699	-0.0016988	0.031127	0.0028313	0.0057565	-0.071893	-0.023634	-0.0049235	0.023047	-0.028926	0.00035925	-0.0031623	0.083528	0.045205	-0.066251	-0.080422	0.043561	-0.030201	-0.044996	-0.030428	-0.058432	-0.0024254	0.036053	-0.013828	0.04824	-0.0010964	0.021428	0.0035605	-0.035587	-0.029457	0.033288	-0.03354	-0.012338	0.0023271	-0.039079	0.0084788	0.034054	-0.048525	-0.069917	-0.023301	-0.0085741
Methylimidazoleacetic acid	0.028148	0.015756	0.070261	0.12681	0.0044323	-0.049306	0.0027604	0.007239	0.020236	-0.040647	-0.024471	-0.099777	0.039336	0.0016582	-0.012054	-0.033916	0.03618	-0.040846	-0.056754	-0.0097621	-0.037774	-0.01989	0.024585	0.0048877	-0.0078468	-0.042231	-0.027106	0.045421	0.0026064	0.0269	-0.077319	0.022126	0.048642	0.021976	-0.046612	-0.045316	0.070297	0.010813	-0.012621	-0.0071152	-0.039192	-0.057839	-0.027546	0.010744	-0.0027739	-0.041687	-0.014039
mw = 213.11137; rt = 8.253	0.027937	0.028093	-0.027731	0.021375	-0.0039558	0.065446	0.0082766	-0.017283	0.057651	0.035942	0.069907	-0.046008	-0.11409	0.050172	-0.09208	-0.012605	-0.024708	-0.15751	-0.025692	0.0032077	0.010572	-0.048424	0.029904	-0.024332	-0.036577	0.011559	-0.1748	-0.066005	-0.057005	-0.14742	0.022573	-6.8451e-05	-0.021697	0.057626	-0.053102	-0.022936	0.064306	0.04055	-0.01788	-0.037007	0.12098	0.015724	-0.031738	0.098939	0.0015881	-0.054831	-0.011145
mw = 430.11179; rt = 8.636	0.027208	0.022617	0.03697	0.0014815	-0.080844	-0.050194	-0.058667	-0.066137	-0.11809	0.024113	-0.12766	0.016296	0.050931	-0.025101	-0.052154	-0.057209	-0.028042	-0.018801	-0.0061883	-0.087419	0.013082	-0.0085616	-0.071532	-0.037907	-0.033701	-0.033366	-0.027144	0.032539	-0.0423	-0.0034609	0.011827	0.012226	-0.015767	0.040561	-0.018532	0.016017	0.053503	-0.0085944	0.006084	-0.022816	-0.029847	0.025438	-0.0064898	0.05014	0.0055423	0.011261	0.0046856
mw = 223.08789; rt = 5.348	0.026992	-0.034018	-0.014963	0.065783	0.015346	0.064543	0.004684	-0.034348	0.088936	-0.091512	-0.0047575	-0.058439	-0.036578	-0.055816	-0.11985	-0.11082	-0.011402	0.11269	0.0069721	-0.043977	-0.022296	-0.0024958	-0.053593	0.042038	-0.019729	0.030807	0.035251	0.0013731	-0.078157	0.058885	-0.0085939	0.019104	-0.022271	0.078115	-0.042754	0.03645	0.020382	0.037826	-0.030491	0.025091	-0.00093422	0.059244	-0.03415	-0.058322	-0.028172	0.068482	0.013696
Glycerylphosphorylethanolamine	0.026237	0.017946	0.034387	-0.041302	-0.1068	-0.055991	-0.039318	-0.069729	-0.09803	0.017318	-0.098468	-0.0030804	0.035863	-0.021354	-0.05806	-0.075379	-0.019861	-0.033808	-0.020201	-0.099656	0.010773	-0.012561	-0.038052	-0.03279	-0.029419	-0.033562	-0.013745	0.049458	-0.015316	0.010021	-0.00173	0.011122	0.028761	-0.010173	-0.0093284	0.017758	0.04038	0.020896	0.01716	-0.073403	-0.01609	0.016581	-0.033742	0.032434	-0.0082322	-0.0061343	0.012669
mw = 280.00181; rt = 6.628	0.026151	0.042405	0.011832	-0.017596	-0.032567	-0.0026686	-0.02452	-0.040794	0.069262	0.15494	0.10319	0.049276	-0.021245	0.019785	0.0072436	0.05348	0.029812	0.0017861	0.076056	0.022485	-0.054064	0.0090997	-0.026297	-0.034763	-0.023225	-0.030653	-0.14867	0.038081	0.020607	0.03223	-0.11715	0.0021677	0.039653	0.045473	0.087367	0.077003	0.033631	0.0081306	-0.065292	0.042354	-0.024418	0.016425	0.011363	0.032669	0.013204	-0.0098701	0.013635
Adenine	0.02609	-0.035924	-0.11299	0.016791	-0.016173	-0.052532	-0.021854	0.00016194	-0.014267	-0.026308	0.027069	-0.018807	-0.053662	0.0015343	0.011134	-0.010914	0.13699	0.052988	-0.00031925	-0.059526	0.042073	-0.014971	-0.063476	-0.079425	-0.069435	0.034301	-0.076237	0.073181	0.0034579	0.019347	0.013585	-0.063127	-0.04426	0.031785	0.039923	0.002203	0.0071976	0.034043	-0.01026	0.028613	-0.020907	-0.12358	0.028857	-0.058797	0.018229	0.075208	0.075532
mw = 342.28831; rt = 4.931	0.025941	0.0121	0.050151	0.08422	-0.016056	-0.087222	-0.080226	-0.016476	-0.027115	0.066514	0.0675	-0.011714	0.011797	-0.098235	-0.025928	-0.043682	0.041738	-0.046144	-0.070289	-0.009043	-0.0036548	-0.02384	0.081782	0.059722	0.036972	0.053042	0.063462	-0.046212	0.062537	-0.037457	-0.016128	0.0674	-0.0097818	0.037981	0.04116	-0.061165	-0.013607	0.033157	0.039825	-0.018022	-0.09817	-0.090472	-0.0067333	-0.012758	0.0087593	0.0031229	-0.010608
12-Aminododecanoic acid	0.025876	0.020824	-0.039937	0.013087	-0.048261	0.073547	-0.0077143	0.035871	-0.060005	0.042994	0.029174	-0.07258	-0.15303	0.068554	0.018632	0.016086	0.077406	-0.026409	0.010354	-0.015304	-0.065099	0.011393	-0.040746	-0.062666	0.043902	-0.068296	-0.10232	0.055711	0.080701	0.021046	0.087721	0.063049	-0.039691	-0.050733	-0.066388	-0.088321	0.015252	-0.025729	0.095176	0.0090583	-0.10727	-0.11216	-0.055923	-0.087531	0.026674	-0.02422	0.58708
Creatine	0.025682	-0.087349	0.013701	-0.0038077	-0.08321	0.027044	0.04903	-0.011932	0.016955	-0.014995	-0.025728	0.013164	0.025775	0.050892	0.018759	-0.074666	0.043313	-0.015667	-0.031665	0.0093333	-0.062547	-0.036453	0.010644	-0.061195	0.020674	-0.017538	0.0212	0.099117	-0.0054445	0.006847	0.012593	0.079974	0.041298	-0.016187	-0.032016	-0.023622	0.0020917	0.0067347	0.04575	0.02446	-0.033467	-0.015574	-0.049517	0.018018	-0.058067	-0.027445	-0.03105
Trans-3-Indoleacrylic acid	0.025377	0.03635	0.0039098	-0.028645	-0.032317	0.015154	-0.041138	-0.044005	0.10365	0.14672	0.078426	0.049804	0.014589	0.041908	0.012846	0.010061	-0.022833	0.009251	0.053033	0.0039813	-0.10722	-0.024159	-0.0047693	-0.040219	-0.032893	-0.015848	-0.12215	0.078577	0.0057303	-0.010799	-0.075725	0.018123	0.10846	0.041967	0.062074	0.028474	0.025955	0.019375	-0.067316	0.079732	0.046739	0.039264	0.021079	0.074063	0.045911	0.046148	0.033967
Glycerophosphoinositol	0.025071	-0.016729	-0.035733	-0.025181	-0.068313	0.010455	-0.013158	0.020094	-0.014255	0.044589	-0.072199	-0.10349	0.062379	0.031612	-0.062661	-0.025722	-0.050049	-0.12832	-0.11382	0.017109	0.065306	-0.065617	-0.058234	-0.015375	-0.1093	0.015408	0.087518	-0.073531	0.016181	-0.098968	0.0081802	-0.045559	-0.10152	-0.079607	-0.040805	-0.034318	-0.14973	0.02595	0.026342	-0.05796	-0.01219	0.081374	0.010227	0.091441	0.072363	-0.03583	0.037439
mw = 286.22591; rt = 5.28	0.024982	-0.0031579	0.023377	0.036848	-0.019186	-0.071677	-0.076844	0.020316	0.017159	-0.022241	0.058008	0.092975	0.045175	-0.086604	0.036904	-0.032801	0.066742	0.00036275	-0.092539	-0.092888	0.056392	-0.020763	0.098001	0.013309	-0.010654	0.038569	0.03631	-0.036366	0.0119	-0.13099	-0.02133	-0.026187	0.057578	0.12674	0.046944	-0.14594	-0.14584	-0.083744	-0.013045	0.0049453	-0.1672	-0.091179	-0.096131	0.016723	-0.079551	-0.020108	-0.0077598
mw = 252.00122; rt = 9.082	0.024952	-0.0041703	-0.10661	0.060847	-0.023132	-0.11411	-0.047804	0.0040226	0.026828	-0.009731	-0.00035152	-0.041488	-0.044399	0.013065	0.011491	-0.00045765	0.014294	-0.027436	0.044255	0.049549	-0.0094634	-0.063751	-0.020072	0.004489	-0.031904	-0.047469	-0.068735	0.013264	0.041029	-0.00040912	0.040015	0.0063861	0.01804	0.02052	-0.055737	0.057408	-0.0017768	-0.026898	-0.013791	-0.024138	-0.066677	0.0093027	0.038772	-0.094321	-0.058763	0.004272	0.0042532
mw = 205.14465; rt = 8.978	0.024635	-0.056456	0.028387	-0.05445	-0.083593	-0.032331	0.066924	-0.025493	0.01728	-0.059733	-0.064497	0.055815	-0.0076245	-0.016052	0.010101	-0.028655	-0.10187	0.044694	-0.025502	0.034368	-0.0085956	-0.060344	-0.021269	0.051726	-0.0073144	0.029718	-0.095948	0.055526	-0.026614	-0.031781	-0.055425	0.022111	-0.038556	-0.054232	-0.001518	0.059099	0.091937	0.034698	-0.076479	-0.071061	-0.05332	-0.0061139	0.03438	-0.043355	0.021577	-0.045039	0.0058711
Ascorbate	0.02458	-0.013947	0.098871	0.092438	-0.026092	-0.04535	-0.012047	0.0054484	-0.0091473	-0.013703	0.020458	-0.059702	-0.019426	-0.015825	-0.031736	0.066066	0.0064513	0.021678	0.044594	0.00057512	-0.0107	-0.075438	-0.02088	-0.049024	-0.10473	0.0063529	0.038732	0.12455	-0.00027716	0.054271	0.018345	0.025348	0.011216	0.094934	0.026622	0.009018	-0.060021	-0.051108	0.098924	0.10642	0.071096	-0.023197	-0.089827	0.026459	-0.032905	0.01429	0.0016146
mw = 292.13846; rt = 8.349	0.023969	0.053361	-0.035969	0.021603	-0.065598	0.0035784	0.03349	0.12454	0.076473	-0.10943	0.013701	0.027737	-0.012297	0.035792	0.031866	0.01623	0.036533	-0.0062474	-0.0067362	-0.043076	0.076993	0.04291	0.03381	-0.003525	0.023945	-0.012998	0.0071833	-0.061688	0.012429	-0.041661	-0.01376	-0.070708	0.090181	0.022161	-0.029221	0.05615	-0.015479	0.043325	0.012109	0.015476	-0.017121	0.016182	0.019758	-0.011214	0.02323	-0.073102	0.011242
mw = 202.13176; rt = 7.511	0.023949	0.032926	0.017532	0.020246	0.018827	0.01594	0.024078	0.0037568	-0.059458	-0.071405	-0.056443	-0.038939	0.046641	-0.094148	-0.1095	-0.016414	-0.056566	0.10106	-0.0039895	0.068193	0.010015	0.07756	-0.025679	0.04438	0.19079	-0.17535	0.071066	-0.040232	0.037196	-0.0075423	-0.051139	-0.02197	0.06828	0.085538	0.063183	-0.073001	0.022693	-0.038736	-0.052948	0.076137	0.11261	-0.029265	-0.030211	-0.037529	0.018679	0.077563	0.0090726
Tryptophan	0.023938	0.037804	0.0041257	-0.026124	-0.032006	0.011896	-0.038976	-0.051066	0.099607	0.15226	0.085043	0.051965	0.016665	0.038932	0.013072	0.0099271	-0.021277	0.0082124	0.047743	0.0066611	-0.10213	-0.027091	-0.00050683	-0.032021	-0.034836	-0.005883	-0.11387	0.067189	-0.0010112	-0.010478	-0.07605	0.016347	0.10693	0.037518	0.058082	0.036609	0.039839	0.026079	-0.075027	0.076608	0.037854	0.035407	0.010843	0.059906	0.051713	0.048117	0.033792
mw = 410.28933; rt = 8.977	0.023837	-0.056111	0.033714	-0.054564	-0.084217	-0.039501	0.067942	-0.025782	0.012751	-0.056903	-0.062649	0.053715	-0.0055811	-0.020735	0.012599	-0.019501	-0.096227	0.050638	-0.03011	0.035342	-0.00017168	-0.045309	-0.028493	0.046013	-0.0070516	0.026169	-0.10501	0.055622	-0.027608	-0.030699	-0.050405	0.023778	-0.040952	-0.06106	-0.0085845	0.069193	0.082807	0.036689	-0.066529	-0.066703	-0.035463	-0.0028663	0.046692	-0.039558	0.016651	-0.053973	-0.010277
mw = 198.10047; rt = 1.206	0.023072	0.021841	0.066381	0.043151	-0.019945	-0.024323	0.048116	-0.030798	0.02889	-0.012504	0.061203	0.10734	-0.046127	0.14926	0.031744	-0.071985	-0.016009	-0.065619	0.10013	0.027173	0.023969	-0.08109	-0.021755	0.075731	-0.035863	0.066266	-0.018046	-0.005218	0.067723	0.021435	0.03702	0.061307	0.10813	-0.04012	0.05856	0.0019249	-0.094553	-0.017611	-0.044664	0.028642	0.021348	0.055565	-0.044606	-0.040384	0.03599	-0.1015	-0.029944
mw = 137.96623; rt = 6.392	0.023009	0.0035814	0.0047568	0.012613	0.0025115	-0.0225	-0.049166	0.015025	0.0028473	0.055769	0.0018279	-0.008307	-0.10198	-0.15397	0.13427	-0.084127	-0.15529	-0.031619	0.026858	0.038311	-0.063308	0.045395	0.083833	-0.012862	0.026289	0.010318	-0.041189	0.04179	0.027621	0.091027	-0.063746	0.066374	-0.076034	0.025705	-0.16412	-0.10079	0.038491	-0.023949	1.6112e-05	0.069422	-0.082723	0.036791	0.016057	0.12162	0.10767	0.027289	-0.023085
mw = 163.12085; rt = 6.302	0.022963	0.021472	0.043783	-0.0084108	-0.045004	-0.0097728	0.022921	0.0019452	0.019879	0.029481	-0.031202	-0.067236	0.054182	-0.036213	-0.10395	0.055776	0.092655	-0.13461	-0.0005962	0.082326	0.12284	0.025255	0.063535	-0.037674	0.045987	0.047462	0.074597	0.058574	0.0025911	-0.16572	-0.10644	0.045904	-0.099949	-0.12618	-0.064003	0.070179	0.095697	0.01024	-0.02151	0.059982	-0.046837	-0.15675	-0.030607	-0.083321	-0.019527	0.0093488	0.0036179
mw = 372.23727; rt = 8.923	0.022864	-0.068079	-0.015372	0.052424	-0.012392	-0.055243	-0.012779	0.047206	0.07	0.011951	0.01749	0.069709	0.057646	-0.034945	0.042278	-0.017699	-0.023769	0.0072142	0.028647	0.060995	0.031533	0.032767	-0.074238	0.019752	-0.12377	0.030338	0.0068665	-0.034546	0.048019	-0.052108	0.097967	0.030321	0.14503	0.0072817	-0.038812	0.057037	0.032542	0.12288	-0.0049907	-0.11128	-0.050877	0.048505	0.08553	-0.017525	0.036856	0.029677	0.037692
mw = 173.11645; rt = 6.117	0.022455	0.0076183	0.094309	0.084291	0.00074473	-0.11238	0.035674	-0.010552	-0.018165	0.053986	0.0081782	0.0032107	0.035642	-0.020976	-2.1745e-05	0.028693	0.0076392	0.0060732	-0.066966	-0.036364	-0.015155	-0.004687	0.020439	0.046219	0.051133	0.064556	0.013763	-0.017353	-0.056958	0.029687	-0.058458	-0.0067522	-0.023389	0.066613	0.053336	-0.03734	-0.1037	0.026586	0.0058411	-0.035122	0.031061	0.012081	0.026923	0.038107	0.024049	0.07869	0.05348
1-Palmitoyl-2-hydroxy-sn-glycero-3-PE	0.022402	-0.024709	0.018301	-0.04049	-0.046144	0.093709	0.0024048	0.021741	0.037083	0.14453	-0.060702	0.035586	0.070044	-0.052589	0.050796	-0.022932	-0.034996	-0.030298	-0.035621	-0.05847	0.036109	-0.053403	0.024848	0.001176	0.031826	0.033798	-0.022894	-0.047956	0.0091252	-0.0073714	0.0048182	0.0052965	0.10311	0.094863	-0.16678	0.012747	0.01666	-0.04675	-0.030978	-0.076875	-0.0071928	-0.047787	0.11993	-0.005032	-0.073081	0.047704	0.015113
2,6-Dimethylpyrazine	0.0218	-0.038635	-0.039633	-0.0076027	-0.016249	-0.01485	-0.036204	0.13869	-0.01922	0.035824	0.11251	-0.087317	0.037358	0.0057848	-0.055136	-0.057727	0.0076889	0.024521	-0.080586	0.016536	-0.038945	0.0040445	0.076442	-0.035908	-0.1208	-0.04913	-0.07063	-0.049826	-0.0015891	-0.057097	-0.056047	0.035444	0.0058107	-0.039948	-0.031758	0.0032063	0.00094748	-0.026139	0.004052	0.066295	0.030124	0.091487	0.00010155	0.092824	-0.015726	-0.043605	-0.039412
N-Methylhistamine	0.021502	-0.038059	-0.038906	-0.0085958	-0.016451	-0.014919	-0.03506	0.14033	-0.018172	0.037003	0.11123	-0.087025	0.037472	0.0041463	-0.054467	-0.057243	0.0070119	0.023748	-0.082506	0.018465	-0.038663	0.0055634	0.077784	-0.036298	-0.1206	-0.047158	-0.071866	-0.046525	-0.0013715	-0.054661	-0.058511	0.036254	0.0074136	-0.041724	-0.033887	0.0017185	-0.0025024	-0.031115	0.0034945	0.066936	0.035528	0.090689	-0.0045642	0.097749	-0.012404	-0.04609	0.010903
Adenosine	0.021307	-0.040923	-0.11956	0.029224	0.002137	-0.02955	0.031089	-0.039224	0.019431	0.0093729	-0.027112	-0.021976	-0.061244	-0.023696	-0.029727	0.016375	0.07353	0.016925	-0.040041	-0.050609	0.089062	0.01527	0.052125	-0.043905	-0.0046251	-0.076067	0.10137	0.028005	0.048216	0.047906	0.057028	-0.053345	0.047518	0.045677	0.047822	0.0019384	0.063735	0.02154	-0.025615	-0.034228	0.081667	-0.027885	-0.035787	-0.050669	0.063374	-0.031041	-0.078467
mw = 387.24699; rt = 1.832	0.021018	0.061557	0.018495	0.06366	-0.054304	0.046964	0.012859	-0.015666	-0.027883	0.032432	0.081287	-0.033256	0.11312	0.012399	0.09962	-0.10244	-0.0011777	0.035437	0.029825	-0.008557	0.022453	-0.0012293	-0.025411	0.054098	-0.0216	-0.011491	0.031401	-0.010534	0.020626	0.021184	0.057626	-0.020025	-0.11989	0.01363	0.042932	-0.013487	0.037401	0.097323	0.0094528	0.02517	-0.011209	-0.0040506	-0.087073	0.0052158	0.024686	-0.034794	0.0055495
mw = 300.2778; rt = 2.847	0.020141	0.039626	0.022086	0.026584	-0.010266	-0.032356	-0.080667	0.012255	0.01659	0.063711	0.08595	-0.0094045	0.096896	-0.045003	-0.041571	-0.13222	-0.086015	-0.014121	-0.028445	0.02495	-0.094942	0.036284	0.0077611	0.084192	0.036804	0.090175	0.12319	0.0080917	0.048941	0.073092	-0.11492	-0.081865	-0.078116	-0.063497	0.055864	0.058301	0.045225	0.0067199	0.0093347	0.0071393	-0.052738	-0.060856	-0.0036504	-0.11862	-0.015681	-0.040409	-0.004454
4-Guanidinobutyric acid	0.020049	-0.0017971	0.079555	0.044812	0.020899	-0.091782	0.056345	0.057406	0.039205	0.06744	-0.080316	0.038271	-0.0046791	0.070274	0.045108	-0.0075555	0.0052507	0.021254	-0.068305	0.037836	-0.027006	-0.0094076	0.092783	0.058986	-0.030752	0.0077593	0.081871	0.012545	-0.044346	-0.075719	0.015413	-0.063528	0.012791	0.0034495	-0.078698	-0.08352	-0.013587	0.11686	0.04272	-0.0045135	0.039241	-0.0071168	-0.026332	0.0055596	-0.077168	-0.12369	0.2357
Triethanolamine	0.019681	-0.0066733	0.042898	0.037374	-0.012071	-0.098984	-0.0055143	0.091954	-0.044367	0.035218	-0.032302	-0.019075	0.061907	0.015722	0.040359	0.0062191	0.095839	-0.053564	-0.0109	0.11639	0.036676	-0.15326	0.0022219	0.079172	0.11528	-0.017087	-0.055802	-0.091157	0.10464	0.025388	-0.026085	-0.054098	-0.035604	0.0090715	0.0085975	0.039118	0.066435	0.1264	-0.030885	-0.026278	-0.050516	-0.043005	0.022391	0.021698	-0.024578	-0.028508	-0.0093517
N-Acetylserotonin	0.019444	-0.022774	0.001116	0.019723	-0.036896	0.059095	0.022257	0.086532	-0.080602	-0.023757	-0.034534	0.00533	0.031073	-0.11496	0.002077	0.018072	-0.10687	-0.0088414	0.031618	-0.050352	0.047179	0.027891	0.12826	-0.026708	-0.040566	0.12545	-0.011523	-0.2198	0.10388	0.042911	0.04878	-0.001642	-0.029739	0.073406	0.016923	0.028451	0.031989	-0.095445	0.058884	0.10293	-0.028276	-0.078006	-0.059609	0.01364	-0.007166	0.090303	0.022125
mw = 519.33234; rt = 5.327	0.018676	-0.024382	0.065681	0.020273	-0.048338	0.091415	-0.023378	0.013378	0.091228	0.11573	-0.0074203	-0.047766	0.037394	-0.08288	0.072102	0.039807	0.021717	-0.0089435	0.068383	-0.012884	0.10632	-0.0063828	-0.036075	-0.076732	-0.0019444	0.0088461	-0.063086	0.012196	0.02352	0.00011428	0.020791	0.0043	0.018786	0.0069966	-0.0061977	0.016441	0.01322	-0.061595	0.019033	-0.055674	-0.057885	0.034616	0.0010063	-0.046646	0.0050925	0.056123	-0.023367
Cysteinylglycine	0.018301	-0.021205	-0.037223	-0.018057	-0.13677	-0.03075	0.01696	-0.018416	-0.01619	-0.083882	0.064764	0.011182	0.024797	-0.015557	-0.0088086	-0.020733	-0.017485	-0.11755	-0.055978	0.026639	0.098921	-0.0040874	-0.090124	-0.001822	0.055535	-0.0032558	-0.086993	-0.019336	-0.036533	0.042644	-0.0048786	0.011479	0.017652	-0.020549	-0.071299	-0.0072908	-0.039369	0.050151	0.062669	-0.0059531	-0.016347	-0.0078373	0.047592	-0.054039	-0.08728	0.043462	-0.0060018
mw = 304.95359; rt = 7.53	0.018144	-0.043268	0.045444	-0.051575	-0.013214	0.039365	-0.015975	-0.055783	-0.0094315	-0.051155	0.056913	-0.0048314	0.037075	-0.053289	-0.16617	-0.054074	0.11104	-0.0012411	-0.028483	0.01167	0.067061	0.036459	-0.0038953	0.056129	-0.018764	-0.032483	0.055483	-0.098395	-0.0093577	-0.0011001	0.089306	-0.065013	0.0347	0.038241	-0.128	-0.11537	-0.0094239	0.0097282	0.0073918	-0.0010104	0.10386	0.091986	0.11735	0.042057	-0.0032337	-0.056218	0.014012
mw = 558.14366; rt = 6.045	0.017968	-0.037939	-0.11293	0.076974	-0.016066	-0.010045	0.021587	-0.017296	-0.023866	0.00072879	0.079073	-0.055743	0.016912	0.00041822	-0.00030482	0.077043	-0.0045999	-0.07996	-0.019965	-0.056501	0.012628	-0.039672	-0.036869	-0.020235	0.061446	-0.032805	0.014307	0.022984	-0.050844	0.063077	0.0032554	0.028023	0.012294	0.055613	0.017975	-0.052365	0.01547	0.023309	0.013496	0.00057533	0.040774	0.0076735	0.043204	-0.042157	-0.024031	-0.069378	-0.035837
Adenosine 5'-monophosphate	0.01787	0.069292	0.032282	-0.088704	-0.050899	0.035297	-0.011682	-0.019413	0.0096227	-0.067964	0.065298	0.065151	0.010441	0.027142	0.070618	0.045495	-0.039706	-0.048836	-0.008757	-0.0029601	0.025064	0.014473	0.022341	0.016635	0.059866	0.024646	0.039311	-0.020256	0.0074	-0.048513	-0.082752	0.039086	-0.012957	0.056539	-0.013091	-0.065459	-0.021486	0.0034103	-0.0091981	-0.064926	0.030258	-0.023769	0.011747	0.043852	-0.03455	-0.039702	0.0087348
mw = 267.12541; rt = 5.349	0.016997	-0.020855	-0.0041757	0.087826	0.0075771	0.036932	0.021687	-0.0049915	0.095289	-0.077114	-0.021688	-0.071641	-0.021265	-0.088134	-0.15559	-0.11516	0.016682	0.070105	-0.0067847	-0.032054	-0.015193	-0.0027605	-0.078668	0.058695	-0.022313	0.05884	0.026656	0.0067235	-0.034028	0.080716	0.028151	-0.016324	-0.0070592	0.027927	-0.074903	0.063514	0.001453	0.0061745	0.018181	-0.02415	-0.005711	0.056411	-0.031109	-0.0089964	-0.062149	0.063629	0.033737
Australine	0.016945	0.038291	-0.0037166	-0.028229	-0.03378	-0.036598	0.12284	0.0027406	0.044432	0.11952	0.064146	-0.03011	0.03939	0.024796	-0.0578	-0.02738	0.035526	0.078698	0.08446	0.028457	0.06912	0.037067	-0.028581	-0.0747	0.1167	-0.045537	0.027563	-0.015103	-0.074657	-0.0095253	0.014571	-0.025336	0.019116	-0.064369	0.019469	0.056051	-0.035858	0.0042786	0.051816	-0.040338	-0.0046901	-0.021851	-0.045746	-0.017352	-0.0071244	0.2036	0.033056
mw = 370.22032; rt = 1.465	0.016412	0.073037	0.018952	0.076343	-0.054228	0.039578	0.018966	-0.0012322	-0.028763	0.035297	0.083894	-0.011167	0.086751	0.015616	0.075918	-0.07462	0.0094094	0.033474	0.012526	0.01134	0.0065188	0.013232	-0.0063542	0.064254	-0.0090691	-0.048705	-0.0038982	-0.032863	-0.024712	0.072236	0.032628	-0.0064933	-0.079414	0.027611	0.0095157	-0.020556	0.065597	0.066298	0.0026561	0.01255	-0.043561	0.032447	-0.062784	-0.026916	-0.023456	-0.025741	-0.011258
mw = 387.24701; rt = 1.483	0.016346	0.073226	0.01903	0.075996	-0.054339	0.038994	0.020384	7.5457e-05	-0.029607	0.034619	0.083685	-0.0097289	0.086865	0.014589	0.076047	-0.072422	0.0096514	0.034397	0.012079	0.010327	0.0076451	0.014023	-0.0049095	0.063515	-0.0082646	-0.049173	-0.0057614	-0.033867	-0.025748	0.072491	0.031774	-0.0062356	-0.081425	0.02892	0.0076258	-0.021916	0.066405	0.068086	0.0031892	0.012909	-0.042841	0.034695	-0.06219	-0.023561	-0.026852	-0.023961	-0.021599
mw = 141.86263; rt = 6.516	0.015542	0.030948	-0.025027	-0.059894	0.032987	0.10895	0.051332	-0.039557	0.019619	-0.072577	0.082326	-0.043139	-0.02151	-0.062144	-0.060986	-0.094976	0.029899	0.043224	-0.016984	-0.033699	0.018852	0.013703	0.092791	-0.0031924	-0.0043254	0.040985	-0.12091	-0.077454	0.030118	0.0039254	0.0058592	0.022359	0.026562	0.062314	0.091582	-0.018415	0.059498	0.070433	0.015256	0.063932	-0.052192	-0.072651	-0.036293	-0.030773	-0.0088248	0.032005	-0.010642
Uridine monophosphate	0.015086	0.082804	0.020237	-0.072774	-0.024323	0.04223	0.0042296	-0.014918	0.027733	-0.045743	0.054036	0.078184	-0.031495	0.014276	-0.0057389	0.016195	-0.055968	-0.015573	-0.020038	-0.01692	0.038398	0.04975	-0.035709	0.038767	0.049644	0.0086101	0.030782	0.023862	-0.080824	-0.0078355	-0.095235	0.068319	-0.048007	-0.0070389	-0.013696	0.009388	-0.12815	0.043555	0.017867	-0.022436	-0.012521	-0.0077112	0.01539	-0.029126	-0.055757	-0.061216	0.010182
1-Methyl-1,3-dihydro-2H-benzimidazole-2-thione	0.015017	0.070739	0.027037	0.033276	-0.02395	0.060429	0.014896	0.072702	-0.010139	0.056437	-0.021396	0.015685	0.047099	-0.049079	0.077743	0.018638	0.0038362	0.014141	0.0030942	0.014555	-0.10234	-0.041888	-0.037741	0.087265	-0.051665	0.024463	-0.087282	-0.089624	0.070395	0.09416	-0.065922	-0.053397	-0.030353	-0.0017442	-0.010236	0.087233	0.023847	0.04968	0.083645	-0.071629	0.15958	-0.033683	-0.0043496	0.036826	-0.044754	-0.0052432	0.055314
mw = 431.27305; rt = 1.523	0.014951	0.064777	0.028091	0.079238	-0.049122	0.036899	0.013106	0.0081054	-0.031131	0.046959	0.080764	-0.0030263	0.080647	0.028115	0.079285	-0.096978	0.017224	0.034357	0.012438	0.034992	0.012004	-0.0013135	-0.012625	0.088079	0.0050937	-0.067678	-0.014786	-0.047011	0.0069062	0.077109	0.060861	-0.027589	-0.091394	0.01207	0.016057	-0.013497	0.047626	0.076812	0.017594	0.033541	-0.018636	0.040994	-0.041399	-0.025882	0.013295	-0.056825	-0.015802
mw = 388.25032; rt = 1.496	0.014578	0.071034	0.024324	0.078641	-0.054475	0.039532	0.015323	0.0027053	-0.030067	0.042783	0.080865	-0.015558	0.08396	0.018646	0.080383	-0.066595	0.0053172	0.046384	0.002351	0.010016	0.000652	0.018891	-0.0064411	0.069585	0.00020607	-0.045438	0.0016567	-0.04091	-0.026988	0.056064	0.04405	-0.018155	-0.063808	0.013098	-0.0013557	-0.029749	0.066155	0.078865	0.0058812	0.022159	-0.030348	0.042128	-0.088178	-0.052493	-0.016628	-0.026879	-0.02593
mw = 278.67909; rt = 8.157	0.014007	-0.032595	0.017864	0.0092959	-0.04216	-0.024748	0.037308	0.022624	0.015633	-0.037152	-0.044527	0.12088	-0.11754	-0.093796	0.054315	0.050176	-0.039462	-0.040114	0.04989	0.079616	-0.10958	0.037616	-0.15792	-0.0071166	-0.043806	-0.089453	0.051423	-0.0094225	0.07578	-0.0026399	0.044142	0.020905	-0.01016	-0.090397	-0.025932	-0.10625	-0.086808	-0.04095	-0.019053	0.13838	-0.087575	-0.021269	0.072752	-0.00099192	-0.0014833	0.0096882	-0.0052
mw = 304.02034; rt = 8.98	0.013897	0.03558	-0.059712	0.031796	-0.11461	-0.014219	0.011523	0.0090944	0.014565	-0.081099	-0.062276	0.013354	0.043142	0.014798	0.085864	-0.035585	0.046791	0.053863	-0.045469	-0.047598	0.05439	0.041024	0.014836	-0.14092	0.076801	-0.050156	-0.026804	-0.059638	0.043605	0.028279	0.030913	0.00096197	-0.010843	0.043828	0.037103	0.01797	-0.06541	0.051067	-0.035397	0.03278	0.0053677	-0.050959	0.039344	-0.024306	0.0066568	0.017003	0.0018306
mw = 78.98237; rt = 6.687	0.013391	-0.00049212	0.030842	-0.06092	-0.095488	0.011692	0.1154	0.069316	-0.063433	-0.044368	0.026618	0.046857	-0.015094	-0.037846	-0.051117	-0.0040856	-0.00025898	0.012142	0.017334	0.042069	-0.060135	0.12254	-0.028479	0.034237	0.002753	0.015553	-0.017395	0.053806	0.053619	0.031117	0.019084	0.0025399	0.018868	0.12994	-0.04986	-0.00024141	-0.037288	-0.054439	-0.11046	-0.10127	0.076327	-0.069751	0.10405	0.034089	-0.0080123	0.022596	0.013604
Tris(2-butoxyethyl) phosphate	0.013229	0.038804	-0.031533	0.0089982	-0.048453	0.040964	0.040881	0.01966	-0.042244	-0.00076368	0.048683	0.074722	0.016093	-0.024253	0.071136	0.032419	0.039775	0.011408	0.074916	0.10774	-0.031502	-0.15689	-0.0349	0.044594	0.059037	0.12968	0.025702	0.0013158	0.14848	-0.053459	0.078601	-0.088597	-0.15712	0.048337	0.016078	0.13368	0.033056	-0.13607	0.10085	0.0074918	-0.00099694	0.077932	0.063201	-0.019404	-0.060946	-0.043978	0.0072177
mw = 1329.47812; rt = 8.4	0.013183	0.018693	-0.0099501	0.063241	-0.041869	-0.043401	-0.057679	-0.054063	-0.11608	0.04524	-0.079405	0.069313	-0.02289	-0.077207	0.035249	-0.1082	-0.003793	-0.042079	-0.025248	-0.031961	-0.073933	0.039743	-0.0017429	-0.1272	0.027807	-0.074074	-0.0071321	-0.027381	-0.058785	0.014263	0.10636	-0.086701	-0.020253	-0.0035146	0.011903	-0.025108	0.037628	-0.057581	0.018038	-0.026119	0.0080288	0.118	0.031908	-0.015686	-0.099027	-0.045255	-0.015635
mw = 135.04086; rt = 7.855	0.012997	0.069788	-0.041203	0.047956	-0.065527	0.072498	-0.00087414	0.042867	-0.0025632	-0.017199	-0.052256	0.057504	0.0032493	0.034468	-0.026078	-0.077555	-0.046109	0.056413	-0.03245	0.066981	-0.024466	-0.032413	0.0040847	-0.050175	0.071669	0.039107	0.00206	0.072376	0.018326	-0.015175	-0.06101	0.064035	0.046103	-0.0042621	-0.074828	-0.046727	-0.026913	0.028022	0.029261	0.015637	-0.080149	-0.095238	0.013464	-0.011085	-0.015122	-0.08603	-0.060662
mw = 289.84014; rt = 6.689	0.012108	0.03837	-0.0049366	-0.083847	-0.088034	-0.003182	0.1108	0.011169	-0.045907	0.00086015	0.034553	0.072903	-0.031604	-0.058243	-0.066563	0.019839	-0.0018732	0.027444	-0.075201	0.0079643	0.0080912	-0.028722	0.022378	0.03994	0.0035742	0.03559	-0.048423	0.078488	0.043986	0.056705	0.077541	-0.055138	0.068651	0.046044	-0.027835	-0.095934	-0.041781	0.00048131	-0.059744	-0.00084278	-0.030611	-0.049624	0.058624	-0.041335	0.050799	0.035992	-0.024603
mw = 490.14979; rt = 8.81	0.01083	-0.058427	0.061458	-0.075113	-0.086585	0.013029	-0.0062026	-0.045696	-0.018372	-0.025386	0.0091624	0.022133	-0.041944	-0.0039047	0.034123	-0.033817	0.065424	0.050136	-0.014862	0.070723	0.0027553	-0.11329	0.047111	-0.039677	0.0052461	-0.032109	-0.020558	0.0096155	0.010304	0.066783	0.099008	-0.011024	-0.078218	0.018368	0.078445	0.047449	0.001005	-0.067459	0.011628	-0.013998	-0.0093418	0.080076	-0.02163	0.016239	0.024211	-0.03809	0.0083364
mw = 343.22058; rt = 1.439	0.008398	0.0837	0.018112	0.071243	-0.075691	0.04169	0.032249	-0.0049876	-0.036765	0.029956	0.060869	-0.012273	0.077419	0.005651	0.047803	-0.039144	0.0021462	0.038936	0.014791	-0.027008	0.012377	0.025927	-0.033596	0.030703	-0.032066	-0.0039622	-0.0070972	-0.013691	-0.012612	0.012712	0.037646	0.025861	-0.035691	0.015686	0.0077165	-0.017158	0.038893	0.050278	-0.0071317	0.0084808	0.0060182	0.0085508	-0.010888	-0.033497	-0.0052674	-0.007148	0.0046007
mw = 138.04296; rt = 1.623	0.0074851	0.044668	0.020669	0.021879	-0.034976	-0.078854	0.049191	0.061996	0.050063	0.08995	0.027034	-0.028008	0.014074	-0.024848	-0.14112	-0.016611	0.13053	-0.089815	-0.01942	0.030405	-0.036976	0.014569	0.047183	-0.062802	0.05259	0.013664	0.01655	0.0008616	-0.00091898	-0.012141	-0.12531	-0.089259	0.011391	0.012044	0.0038595	0.076708	0.0029483	0.066277	0.014039	-0.027875	0.047983	-0.064415	0.028183	-0.10288	-0.0088587	0.030584	-0.0064682
mw = 193.12152; rt = 5.546	0.007404	0.0087763	-0.044018	0.0059989	0.035341	-0.052241	0.067844	0.020781	0.026354	0.010319	-0.055041	0.055717	-0.10991	-0.047141	-0.01098	-0.15925	-0.023481	0.042361	-0.092445	-0.080058	-0.032329	-0.11675	-0.033441	0.017972	0.055682	0.078715	-0.048543	-0.090262	-0.020159	-0.1547	0.038188	0.021322	0.0018795	0.09449	-0.046084	0.087027	0.003199	-0.010865	-0.078946	0.052065	0.15232	-0.0082334	-0.13028	-0.024663	-0.093178	0.045285	0.018234
mw = 182.10559; rt = 2.191	0.0072362	0.018969	0.081118	0.08866	-0.017242	-0.018103	0.066474	-0.051923	0.01338	0.01729	0.087086	0.050964	-0.033643	0.10443	-0.027389	-0.025108	-0.017045	-0.065338	0.056808	-0.015518	0.018051	-0.070137	-0.030376	0.085245	0.020112	0.042383	-0.0097738	0.016783	0.042113	0.05929	0.041974	0.082692	-0.011961	0.020576	0.066292	0.023842	-0.10385	-0.0053345	-0.015841	0.007463	0.10247	0.067416	-0.020415	-0.1056	0.069626	-0.038154	0.038472
mw = 283.09181; rt = 6.974	0.007235	-0.047086	-0.12693	0.067868	0.0041939	-0.059011	0.001027	-0.03611	0.012902	0.027242	0.0185	-0.048239	-0.040973	0.002801	0.0041677	0.02587	0.02396	-0.023578	-0.039528	-0.036383	0.027683	-0.005909	0.015439	-0.0093708	-0.0090736	0.0039823	-0.0090764	0.021121	0.036118	0.066891	0.00011435	0.014413	-0.002158	0.004182	0.053094	0.010228	-0.010179	-0.021934	-0.04735	-0.026791	0.024876	-0.0053231	0.027863	0.022974	-0.00039878	-0.025888	-0.028318
N-Undecanoylglycine	0.0069092	0.049952	-0.0014768	-0.012708	-0.05897	0.063742	-0.013475	0.034222	-0.0029716	0.086476	0.031141	-0.051809	-0.14955	0.020579	-0.0024956	-0.030648	-0.014801	0.013384	-0.079685	0.086465	0.0050319	0.014249	-0.084547	0.10424	0.089723	-0.014416	-0.017235	0.080005	0.07637	-0.060687	0.068432	-0.072871	-0.019721	-0.028555	-0.010053	0.033905	0.028261	-0.098197	0.046664	0.086167	-0.022531	-0.072908	0.0012556	0.11045	0.062321	0.04413	-0.058775
mw = 183.08721; rt = 7.52	0.0063627	-0.079361	0.0063591	-0.015137	-0.049183	0.036306	0.025186	0.043921	-0.032972	-0.0034222	-0.048565	0.015527	-0.1072	0.066526	-0.085972	0.01123	-0.014566	0.086423	0.073932	-0.093506	0.031864	-0.023253	0.040016	-0.042535	-0.061896	-0.003735	0.03527	-0.047385	0.063184	-0.012299	-0.021516	-0.076975	-0.038435	0.080044	0.031109	-0.0090152	-0.033031	0.047658	0.034451	0.00663	0.038922	-0.035432	0.029735	0.0057102	-0.02579	0.028876	0.030699
mw = 229.1679; rt = 1.262	0.0062362	0.042117	-0.008088	-0.019627	-0.071353	0.044522	-0.010555	-0.0090342	0.033351	0.11788	0.029388	-0.015223	-0.11763	0.047789	-0.017021	-0.060199	0.14334	0.062211	0.023895	0.068842	-0.087591	-0.04095	-0.050686	-0.0005743	0.096379	-0.058345	0.052465	-0.013047	0.042639	-0.044702	0.050684	0.043054	0.025079	-0.097427	-0.026019	-0.03173	-0.010438	-0.050207	0.0012332	-0.015441	-0.045981	0.009601	-0.0015384	-0.11195	0.04619	0.023734	-0.070582
mw = 437.3716; rt = 0.929	0.0055275	0.036345	-0.03918	0.016477	0.0021738	0.036146	-0.048274	-0.011337	0.036206	-0.028726	0.057416	0.092053	0.10804	0.058239	0.080701	0.030338	0.042216	-0.0091867	-0.062871	-0.025953	-0.078177	0.088442	-0.017807	-0.04438	-0.14578	0.19086	-0.0067065	-0.021939	0.15526	0.036644	-0.0046044	-0.058215	0.080111	-0.04083	-0.015814	0.041038	-0.036765	-0.090555	0.061539	-0.10218	0.014203	-0.040959	0.042926	-0.015848	0.0066153	-0.026545	-0.022788
mw = 307.19811; rt = 1.29	0.0049537	-0.0047425	-0.005863	0.082091	-0.0044136	-0.04989	0.04441	0.061459	0.085558	-0.0096028	-0.039541	-0.092269	0.030226	-0.069799	0.032972	-0.033755	0.052243	0.17586	0.062517	-0.003537	0.017227	0.019997	-0.10543	-0.033203	-0.016264	0.008848	-0.1241	0.0037826	-0.059996	-0.0065062	-0.036837	-0.0022068	0.0039283	0.0010777	0.015968	-0.11062	0.025963	0.10607	0.07299	-0.0086592	0.022476	-0.058829	0.094532	0.12858	0.040332	0.0066981	0.001042
mw = 452.09377; rt = 8.642	0.0048831	0.08159	0.015805	0.032218	-0.066119	-0.023565	-0.061634	-0.037372	-0.068629	0.003127	-0.10437	0.032492	0.033612	-0.0080538	-0.036715	-0.015036	-0.023621	0.028002	-0.013096	-0.087606	0.0083196	-0.034515	-0.067307	-0.057715	-0.023841	-0.030647	-0.015965	0.0091562	-0.03748	0.0083086	0.014442	-0.0051738	-0.010659	0.051603	-0.028972	0.046747	0.045802	0.0084592	-0.004582	-0.0057898	-0.048961	-0.0095306	0.0041701	0.039641	0.031815	0.0071195	-0.014413
mw = 240.9908; rt = 6.666	0.0048605	-0.070586	0.049836	-0.035325	-0.078867	-0.010418	0.0096803	0.039835	0.043143	0.08897	0.064225	0.068769	0.038729	0.010671	-0.019745	-0.006928	-0.030282	0.0022495	-0.049852	-0.080158	-0.038117	0.058618	-0.011265	0.065309	0.012319	-0.017467	-0.025658	0.061076	-0.021545	-0.00016835	-0.00065178	-0.075003	-0.0036722	0.01466	0.068231	0.0018836	0.013614	-0.050734	-0.014207	0.064461	0.036488	-0.041045	0.0087275	-0.043904	0.02788	0.053255	0.011493
mw = 266.05162; rt = 4.634	0.0044931	0.01064	-0.12586	0.021736	0.00033944	-0.032681	0.029033	-0.01552	0.0061276	-0.035073	-0.018462	0.015283	-0.065897	0.03395	-0.052544	0.011303	0.060336	-0.034764	-0.066199	0.0021718	0.10908	-0.010959	-0.083185	0.054055	-0.12946	0.01372	0.11215	0.10436	-0.04728	-0.014711	-0.043191	-0.022594	-0.0067771	0.034709	-0.0028875	-0.061015	-0.069569	0.0063522	0.0081911	-0.040429	0.021616	0.11441	-0.011727	-0.0096656	0.058032	-0.01265	0.02764
mw = 186.08925; rt = 1.179	0.0044241	-0.018907	-0.055338	-0.026261	-0.037708	-0.05138	0.045776	0.033958	0.036803	0.10155	0.048127	-0.016856	0.052243	-0.01536	-0.014864	-0.0030091	0.10627	0.10652	0.058094	0.062965	0.14121	0.03128	-0.045691	-0.089419	0.10931	-0.066764	0.015284	-0.094958	-0.092312	-0.11367	-0.017779	-0.051719	-0.0028298	0.013057	0.023228	-0.015591	-0.051956	0.0073971	0.013654	-0.042199	-0.10727	-0.036217	-0.073712	0.12292	-0.080135	0.050103	-0.0057084
mw = 184.1576; rt = 5.593	0.0042387	0.043137	0.023453	0.039384	-0.11747	0.05646	-0.0049566	-0.049752	-0.03219	-0.024164	0.025776	-0.055849	-0.027116	-0.053883	0.043745	0.050888	-0.0062858	0.051734	-0.10078	-0.0037549	-0.045801	0.093991	-0.045508	-0.019656	-0.022643	0.083973	0.02666	0.0020967	-0.089988	-0.10274	0.074837	0.081452	0.014498	0.017771	0.014128	0.0023435	0.025828	0.039369	0.0088488	-0.042079	-0.019115	0.07559	-0.11454	-0.054233	-0.047287	-0.0038075	-0.017545
mw = 290.06294; rt = 6.052	0.0041851	0.059822	-0.054944	0.023455	-0.040136	-0.034886	0.018486	-0.075201	0.0064772	0.080357	0.036216	-0.0011469	0.043487	-0.038632	-0.054015	0.078354	0.0099476	-0.080625	-0.063071	-0.061569	-0.064794	-0.12676	0.009445	-0.042815	-0.058687	-0.029184	-0.033263	-0.023368	0.041584	-0.057027	-0.107	-0.1089	-0.034906	0.11574	-0.027294	0.015802	-0.0090406	-0.0016555	0.023173	0.012805	-0.070872	0.04308	0.031495	-0.079927	0.059644	0.043506	-0.0069859
Glutathione	0.0040114	-0.0018679	-0.036588	-0.013654	-0.13855	-0.019901	0.0040179	-0.039829	0.0097869	-0.10065	0.053255	-0.0063438	0.061793	-0.021028	-0.026373	-0.0069469	-0.006649	-0.1284	-0.032883	0.046173	0.08067	-0.017925	-0.070164	0.0075859	0.046746	0.027524	-0.10028	0.015834	0.033928	0.018728	0.024934	0.017854	0.039697	0.017967	-0.13474	-0.0027375	-0.011699	0.018348	0.037102	-0.04123	-0.0024894	0.011376	0.024934	-0.015403	-0.050402	0.077492	-0.029926
mw = 278.0862; rt = 0.988	0.0036996	-0.0041081	0.013451	0.0039649	-0.078877	0.082616	0.0029253	0.036419	-0.073062	0.023735	-0.068162	0.019135	0.028991	-0.038934	0.024416	0.18989	0.0055977	0.054287	-0.039005	0.038384	0.037776	0.00031458	0.045052	-0.026435	-0.033687	0.070873	-0.033739	0.089432	-0.12356	0.015323	0.16062	0.037224	0.0077035	0.00055877	-0.060269	0.092729	-0.11734	-0.018481	0.025041	0.053365	-0.016685	0.14768	-0.051397	0.012521	-0.066609	0.085844	-0.0065022
mw = 303.29274; rt = 1.418	0.0036967	0.055813	-0.011887	0.016822	0.0011053	-0.033583	-0.062084	0.039869	0.020017	-0.061929	0.039889	0.087202	0.04482	0.036413	0.032418	-0.04045	0.0092081	0.033025	-0.050367	-0.0087873	-0.056492	0.099384	0.053559	0.0064442	-0.15562	0.081806	-0.012255	0.019109	0.17575	-0.080675	0.070814	-0.13159	-0.029286	0.01623	0.058493	-0.024134	-0.045414	-0.12984	0.018648	-0.11298	0.072844	-0.035125	0.1075	0.019493	-0.15506	-0.0068192	-0.0033529
mw = 519.33233; rt = 5.217	0.0028591	-0.027855	0.068088	0.030009	-0.047264	0.089387	-0.031948	0.009499	0.091649	0.11848	0.0056607	-0.058401	0.044456	-0.068091	0.035216	0.035369	-0.0024195	-0.042551	0.073077	-0.032616	0.094105	-0.00775	-0.067019	-0.078347	0.007232	0.024075	-0.053886	0.01317	0.041464	0.01617	-0.00627	0.029099	0.021559	0.013088	-0.023972	0.013784	-0.005033	-0.080952	-0.0015833	-0.024108	-0.07008	0.025199	0.024561	-0.026924	0.013444	0.031047	-0.010714
Butyric acid	0.0027788	0.069952	0.0048561	0.057417	-0.033575	0.030314	0.11949	-0.042411	0.02104	-0.030463	-0.082166	-0.10825	-0.027024	-0.020734	0.034434	-0.0429	0.014842	-0.057034	0.041557	-0.0068069	-0.014716	0.020852	0.0169	0.016709	-0.014618	0.00011375	-0.017225	-0.0022267	0.016173	-0.035978	-0.055907	0.0027164	0.022426	0.013689	0.06667	0.0016333	-0.018421	-0.03899	-0.032053	0.0036109	0.010387	-0.00026011	0.011842	-0.022523	-0.029987	-0.0059939	-0.02902
mw = 326.13411; rt = 6.062	0.0023738	-0.054645	-0.11433	0.07005	-0.012333	-0.046372	0.029937	0.010679	-0.015721	0.0018751	0.047266	-0.069463	0.011355	-0.0093533	-0.017252	0.041517	0.009212	-0.064362	-0.0066119	-0.041508	-0.039505	-0.047907	-0.032844	-0.015322	0.058351	-0.02366	0.02694	0.022352	0.011638	0.013658	0.03994	0.0054104	0.021642	0.0052085	0.029301	-0.020352	-0.025724	0.0079987	0.010461	0.0015946	0.025181	-0.030303	-0.082039	-0.021155	0.0029309	0.013282	0.0027129
mw = 791.58859; rt = 5.657	0.0019619	0.026513	-0.068721	-0.076874	0.020983	-0.089921	0.10394	0.01083	0.066516	0.074363	-0.0050184	0.034943	0.043092	-0.0060633	-0.013166	0.016557	-0.059383	0.032714	0.0019599	-0.087984	0.028193	-0.047674	0.0037425	-0.026283	-0.040563	0.0070988	0.043197	-0.031271	0.0075722	-0.017756	-0.002148	0.1054	-0.069128	-0.026891	0.044404	-0.016795	0.032852	0.0035835	0.081021	0.023804	-0.027139	-0.018158	0.020048	-0.01265	0.036202	-0.018297	0.019562
Hypoxanthine	0.0018975	-0.048878	-0.11986	0.075449	-0.026612	-0.037684	0.039514	0.012539	-0.022057	-0.0046187	0.047433	-0.053959	-0.0080501	-0.012725	-0.0035188	0.057888	0.014556	-0.057905	-0.0072858	-0.020935	-0.027242	-0.057072	-0.027376	0.001939	0.027499	-0.019074	0.00028967	0.027206	-0.01635	0.017968	0.015712	0.00037903	0.035341	0.033395	0.041381	-0.041901	-0.0041928	0.016433	0.0020504	0.027264	0.029757	0.037848	-0.028035	-0.029536	-0.01645	-0.024899	-0.024852
Betaine	0.0018199	-0.033264	0.028439	-0.060845	-0.09118	-0.034081	0.030557	0.084108	0.064871	-0.022781	-0.066764	0.021766	-0.011687	0.018514	-0.069159	0.040137	0.011403	0.072548	-0.0071402	-0.045694	-0.029513	-0.073357	0.013671	-0.056464	0.021703	-0.041317	-0.090999	-0.038973	-0.055649	-0.024862	0.07738	-0.14393	0.040808	0.029034	-0.039983	0.077866	0.015205	-0.041481	0.14493	0.010862	-0.011871	0.16958	0.035725	-0.069026	0.041483	-0.028235	-0.022023
mw = 403.13534; rt = 4.746	0.001471	-0.049921	-0.13989	0.0066285	-0.012811	-0.021185	0.044315	-0.01834	0.0014489	0.013036	-0.0074094	-0.011198	-0.017021	-0.026165	-0.0034346	0.053293	0.052735	-0.02369	-0.014199	-0.057471	0.029888	0.0091227	0.01206	-0.010177	-0.0081881	-0.049588	0.044574	0.025204	0.02444	0.043167	0.013053	-0.069242	0.015188	0.005226	0.082869	0.054207	0.062205	0.045435	-0.012498	-0.0036376	0.067075	5.0875e-06	0.035459	0.0064247	-0.0078826	-0.070729	-0.014876
mw = 255.1682; rt = 1.379	0.0012264	0.090139	0.016328	0.029654	-0.061055	0.018651	0.090466	-0.04423	-0.0023851	-0.0044633	-0.05415	-0.060132	0.0072544	-0.0065679	0.021906	0.01031	-0.0049733	-0.0314	0.028194	0.029306	0.0051593	0.049614	-0.012632	0.018346	-0.064715	0.034878	0.021469	0.0049477	-0.011272	-0.052482	0.023699	0.031719	0.043172	-0.030725	0.067447	0.057014	-0.017405	-0.076776	-0.040152	0.0027959	0.0074213	0.010368	0.078616	-0.030994	-0.051767	-0.043925	-0.017035
Acetohydroxamic acid	0.00077249	-0.093855	0.045832	-0.045615	-0.061763	0.018444	0.0054837	-0.0018704	0.022073	-0.021288	-0.038766	-0.009606	0.032206	0.055856	0.029526	-0.018021	-0.010073	-0.0053779	-0.028728	-0.064365	-0.02667	-0.03177	0.04459	-0.022698	0.010669	0.0034213	-0.011375	0.080197	0.014417	0.042788	-0.022756	-0.030899	0.019248	-0.12095	0.026758	-0.019812	0.024954	0.04855	0.024423	-0.015131	0.028924	-0.031507	-0.032913	-0.034901	0.00040011	0.036835	-0.078163
mw = 196.10725; rt = 6.254	0.00062362	-0.032964	-0.1079	0.052974	-0.029823	-0.081806	0.0070496	-0.055856	0.0046912	0.052963	0.0098146	0.0094274	-0.057645	-0.025233	-0.0021962	0.077637	0.088147	0.0084545	-0.059639	-0.048326	0.012747	0.052678	0.035314	-0.0065167	0.0099192	0.013925	-0.047597	-0.017226	0.042263	0.070708	0.046509	0.058248	-0.049444	-0.039563	0.066925	-0.042828	0.0089328	-0.047885	-0.049507	-0.010881	0.051713	0.0033408	-0.013044	0.016926	0.018201	-0.05016	-0.012861
mw = 112.06366; rt = 8.6	0.00051263	-0.05225	0.021506	-0.011905	-0.081304	-0.014433	0.047713	-0.023414	0.1097	-0.022715	-0.058891	0.041298	-0.029347	0.028003	-0.036934	-0.030215	-0.013727	-0.076044	-0.0057499	0.090819	0.034422	-0.013448	0.042934	-0.0008452	-0.065417	0.0067594	-0.035962	-0.089723	-0.17275	0.040677	0.018497	-0.16415	-0.065734	-0.10006	0.046724	-0.040524	-0.06953	0.01552	-0.026265	-0.014984	-0.011291	-0.07638	0.0019083	0.015366	0.011956	-0.026948	0.0086166
Phenylalanine	0.00048597	-0.052166	0.04187	-0.03468	-0.094371	-0.019926	-0.0014122	0.039344	0.0425	0.10488	0.079194	0.051777	0.012465	0.043419	-0.0040988	0.026799	-0.02061	-0.030459	-0.091861	-0.076377	-0.011852	0.121	-0.0099254	0.054336	-0.025322	-0.053076	-0.021035	0.041807	-0.054402	-0.022317	-0.0040254	-0.081451	-0.026593	0.0094238	0.026887	-0.033153	0.028076	0.0018036	-0.00157	-0.02062	-0.0081744	0.0076694	0.019168	-0.10665	0.032504	-0.003025	-0.011206
Inosine	0.00034744	-0.032631	-0.11952	0.084441	-0.023064	-0.035596	0.037465	0.0019039	-0.018369	0.0054638	0.062505	-0.062262	0.0098744	-0.0079963	-0.026409	0.070077	0.0072784	-0.064107	-0.014524	-0.03868	-0.026781	-0.05459	-0.040151	-0.011873	0.032674	-0.020644	-0.013721	0.032606	0.0078411	0.0079814	0.022204	-0.0082468	0.027597	0.034758	0.04933	-0.053452	-0.0023553	0.024777	0.0049658	0.064786	0.02393	0.041854	-0.033201	-0.022048	-0.0021722	-0.027344	-0.016879
mw = 211.14206; rt = 1.359	4.7242e-05	0.075158	0.00017867	0.047262	-0.023207	0.0063807	0.12031	-0.011438	0.017337	-0.036311	-0.10219	-0.086056	-0.03462	-0.020124	0.037548	-0.032478	0.00078313	-0.077772	0.040011	-0.0054039	0.00036998	0.035457	0.040396	0.00024234	-0.021246	-0.0029747	-0.0367	-0.00024862	0.0063476	-0.015465	-0.051978	0.019882	-0.013265	0.024632	0.034827	-0.058141	-0.034157	-0.039418	-0.029319	-0.061184	-0.02489	0.032048	0.0080586	-0.0012264	0.011434	-0.0056832	-0.016282
mw = 195.11882; rt = 1.359	4.3934e-05	0.071916	-0.0051255	0.044335	-0.031933	0.0015997	0.12215	-0.021186	0.026204	-0.040852	-0.1002	-0.098833	-0.027202	-0.01869	0.027435	-0.0437	-0.00033086	-0.065169	0.0319	-0.0076256	-0.023413	0.033512	0.051518	0.015446	-0.010987	0.0034584	-0.05474	0.02741	0.035103	-0.022053	-0.049041	0.01124	-0.025924	0.0046312	0.03165	-0.039438	-0.027278	-0.0071769	-0.032165	-0.022772	-0.038864	0.030325	-0.0087446	-0.011913	-0.024838	0.019995	-0.019376
mw = 343.22062; rt = 1.773	-0.000152	0.077007	0.017725	0.058436	-0.064488	0.077607	0.024226	0.0041517	-0.027438	0.028804	0.051113	-0.031592	0.091968	0.00046207	0.045256	-0.068505	-0.021242	0.049934	0.032924	-0.028075	-0.015794	0.026203	-0.010123	0.039059	-0.062609	-0.0064265	0.031685	-0.043894	0.0051435	-0.025659	0.036215	-0.027079	-0.020537	-0.04651	0.016118	-0.029317	0.03063	0.097917	0.0054355	0.011593	0.0009084	0.061701	0.021727	-0.026058	0.047553	-0.013353	-0.0089191
mw = 119.07353; rt = 6.663	-0.00036832	-0.054512	0.030004	-0.024642	-0.10071	0.0079805	-0.010615	0.015162	0.054128	0.090719	0.058735	0.061724	0.032345	0.083931	-0.0079208	0.0050087	-0.040711	0.012747	-0.037669	-0.11299	-0.041067	0.10009	0.015229	0.085006	-0.0513	-0.052437	0.034814	0.042372	-0.045237	-0.023729	-0.011029	-0.027923	-0.012043	0.043459	0.082715	0.00030126	0.012129	0.019528	-0.078943	0.016921	0.039343	0.0011867	0.01891	-0.069552	0.033293	0.018254	0.0046369
mw = 195.08686; rt = 6.254	-0.00046929	-0.022848	-0.1046	0.057762	-0.031536	-0.08484	0.0047214	-0.061538	-0.0048437	0.048117	0.0040341	0.012645	-0.067751	-0.028025	-0.0039106	0.080603	0.094681	0.021882	-0.05086	-0.062199	0.0092856	0.068975	0.026131	-0.01053	0.012999	0.024591	-0.052635	0.0020135	0.044109	0.072788	0.045705	0.042873	-0.0372	-0.018068	0.056623	-0.060591	0.0094458	-0.061169	-0.029887	-0.012318	0.047141	0.0082941	0.026797	0.025827	0.0003007	-0.079015	-0.017691
mw = 151.04948; rt = 6.971	-0.00048087	-0.039497	-0.12909	0.073425	0.0012511	-0.071188	0.0074307	-0.01775	0.0065641	0.024358	-0.0032197	-0.040521	-0.0449	-0.0012695	-0.027515	0.034721	0.027668	-0.011154	-0.03102	-0.027986	0.033795	-0.0022526	0.0071666	-0.015829	-0.010445	0.0035453	-0.020374	0.011575	0.047671	0.059214	0.0083677	0.036335	0.00094736	-0.0068389	0.061062	0.019132	-0.018469	-0.0088821	-0.018982	-0.018086	0.021391	0.019409	0.0073659	0.0085976	-0.0097757	-0.020697	-0.022356
mw = 150.08923; rt = 1.43	-0.00065017	0.068882	0.00024646	0.058582	-0.016882	-0.02773	0.11879	-0.015532	0.032978	-0.024876	-0.089944	-0.075431	-0.015362	-0.024434	0.01882	-0.039352	0.051933	-0.069129	0.038944	-0.0028604	0.0085637	-0.0015647	0.056376	0.053905	-0.029103	-0.067836	-0.020438	0.077013	-0.011861	0.016607	-0.052148	-0.054604	-0.061318	0.017241	-0.015505	-0.054771	-0.032465	-0.024205	-0.016592	-0.027779	-0.06583	0.064079	-0.024162	0.034367	-0.073633	0.038413	-0.0087083
mw = 194.11537; rt = 1.356	-0.0006924	0.067011	-0.020033	0.040923	-0.025526	0.030257	0.11235	-0.0134	0.032844	-0.022761	-0.10379	-0.10309	-0.0095854	-0.011697	0.053876	-0.05283	0.014802	-0.067112	0.04975	-0.031387	-0.034773	-0.010502	0.047573	0.050558	-0.038736	0.010752	-0.053146	0.01761	0.013655	-0.010191	-0.052462	0.032869	0.012482	0.050232	0.082988	-0.056149	-0.013131	-0.024553	-0.029635	-0.03916	0.00085854	0.04313	-0.023923	0.016482	-0.034499	-0.006768	-0.012578
mw = 229.16792; rt = 1.209	-0.0010393	0.039188	0.014998	-0.04043	-0.06203	0.04393	-0.0098261	-0.0084279	0.041813	0.1117	0.022926	-0.0044095	-0.11965	0.0010167	-0.021003	-0.046185	0.13038	0.076468	-0.0086907	0.090529	-0.02876	-0.048296	-0.051658	0.018781	0.11913	-0.068052	0.084606	-0.0040815	0.020107	-0.019445	0.026428	0.086156	-0.00071262	-0.05563	-0.046082	-0.031518	0.012027	-0.14939	0.0075015	-0.070018	0.012012	-0.057495	-0.0075257	-0.069467	0.065261	0.086317	-0.057823
Guanine	-0.0011904	-0.032774	-0.1053	0.056981	-0.027554	-0.086533	0.0035348	-0.065781	0.0086725	0.051517	-0.0091329	0.0057249	-0.065672	-0.027381	-0.0081867	0.074771	0.085491	0.026525	-0.050932	-0.041544	0.019589	0.05051	0.035728	-0.011958	-0.0047358	0.012176	-0.036007	-0.01362	0.048817	0.060662	0.034164	0.041788	-0.047069	-0.035465	0.056654	-0.037122	0.0084521	-0.039142	-0.034783	0.0034968	0.057182	0.01676	0.0060026	0.029053	0.0061184	-0.051719	0.0062425
mw = 239.1451; rt = 1.379	-0.0013289	0.087591	0.012974	0.03486	-0.062361	0.022933	0.088998	-0.053714	-0.0037194	0.0012528	-0.045862	-0.071001	0.015123	0.0037317	0.03176	0.003535	-0.0044351	-0.029055	0.029762	0.021513	0.0051859	0.04314	-0.016016	0.034994	-0.071881	0.041102	0.0086977	0.00011582	-0.0032642	-0.05188	0.013867	0.048399	0.052468	-0.034827	0.062194	0.051919	-0.033653	-0.053882	-0.036023	0.024101	0.019674	0.048847	0.043984	-0.028914	-0.024357	-0.05781	0.017346
Hypaphorine	-0.0018044	0.044431	0.046981	-0.027644	0.0079627	0.048776	-0.025293	-0.029296	0.079317	0.07251	0.096334	-0.047304	-0.058561	0.08522	-0.094147	-0.038931	-0.088531	-0.071386	0.022062	0.038373	0.083489	-0.09413	-0.0090703	-0.037609	0.039749	-0.010093	-0.041573	0.03096	0.0025892	0.089293	-0.011813	-0.013976	0.026524	0.0055584	-0.0090459	-0.053846	-0.030124	-0.04466	0.12589	0.017726	0.045729	0.018406	-0.087929	0.14614	0.050222	0.080495	-0.0185
mw = 452.33638; rt = 4.336	-0.0032933	0.046994	-0.04669	-0.092753	0.013728	-0.076441	0.10134	-0.017727	0.063681	0.074102	-0.0065496	0.030222	0.051455	-0.027948	-0.012101	-0.0085068	-0.056974	0.020409	-0.0072239	-0.067437	0.013314	-0.033478	0.0167	-0.016108	-0.036763	-0.0060071	0.05988	-0.02073	0.0052128	0.010881	-0.0047785	0.081578	-0.03153	-0.038846	0.0097051	-0.058633	0.058349	-0.0020201	0.049093	0.044506	-0.040473	0.00787	-0.02716	0.04936	-0.036654	-0.047762	0.019487
mw = 198.09392; rt = 6.435	-0.003869	0.015861	0.033648	-0.011169	-0.023777	-0.048515	-0.048274	0.1845	-0.027115	0.016583	0.0018128	-0.0067994	-0.093221	-0.11942	-0.0072598	0.0092081	-0.0044874	-0.13677	0.0026603	0.0075311	0.026722	0.028757	-0.01273	-0.0050622	0.053662	-0.043284	-0.028589	0.049718	-0.0036505	0.064317	0.0087907	0.065167	-0.013903	0.038027	0.030957	0.011912	0.017991	0.062974	0.010361	-0.075569	0.03578	0.017056	0.04914	-0.023654	0.013886	0.064646	0.0080791
mw = 299.19451; rt = 1.718	-0.0039563	0.072087	0.0011611	0.044117	-0.070774	0.062619	0.019323	-0.050065	-0.0052563	0.009778	-0.02265	-0.053207	0.059734	0.0064913	0.0074002	-0.040413	-0.045609	0.052081	0.075469	-0.069016	-0.020005	0.041295	-0.0055971	-0.0022296	-0.094107	0.088273	0.041297	-0.023799	0.017137	-0.094369	0.083607	0.014267	0.11026	-0.013704	0.14645	-0.0021758	0.0063342	-0.0040361	-0.019864	0.010744	0.029473	-0.010623	0.046948	0.0093949	-0.028136	-0.048455	0.017667
mw = 457.76275; rt = 6.691	-0.0039812	0.070613	0.013851	-0.052988	-0.054011	-0.033075	0.078403	0.05043	-0.074177	-0.024779	0.053846	0.076239	-0.030792	-0.052973	-0.0037837	0.071973	0.026677	0.043145	-0.066814	0.028676	0.023684	-0.04034	-0.037953	-0.0013362	0.03435	0.0019321	-0.015091	0.04078	-0.011565	0.064757	0.021082	-0.018118	-0.047724	-0.033255	0.018025	0.013626	0.00035296	0.026407	-0.12634	-0.06991	-0.011229	-0.006769	-0.08439	-0.053728	-0.019817	-0.040452	0.0017992
Urea	-0.0040066	0.014233	0.074448	0.0045434	0.015658	-0.077714	0.068195	-0.040467	-0.030832	-0.014199	0.002391	-0.084872	-0.058073	-0.054783	0.025964	0.0348	-0.085326	0.049606	-0.01533	0.027576	0.12845	0.092455	-0.078957	0.0033282	-0.06502	-0.071389	-0.17319	0.046733	0.10725	0.018508	-0.082066	-0.043085	0.04587	0.026528	0.02093	-0.025616	-0.014135	0.032424	0.050765	0.10812	-0.018768	0.035559	-0.010353	0.050769	-0.024291	-0.054063	-0.026916
Citrulline	-0.0043153	-0.045254	0.016657	0.0010417	-0.07646	0.0012506	0.019404	-0.035779	0.12673	-0.026073	-0.067786	0.057202	-0.039245	0.049423	-0.032991	0.0025525	-0.021521	-0.077547	-0.01432	0.049281	0.017437	-0.0088618	0.05991	0.0035718	-0.065895	0.005823	-0.047113	-0.082592	-0.18469	0.084779	0.035935	-0.1671	-0.04162	-0.084887	0.021124	-0.062811	-0.045391	-0.01681	-0.039943	-0.01732	0.018985	-0.079084	-0.031836	-0.042512	0.055505	-0.041164	0.0039264
mw = 904.67264; rt = 5.82	-0.0045867	0.025305	-0.060934	-0.075654	0.019894	-0.091851	0.10654	0.019659	0.085687	0.088904	-0.010187	0.039826	0.029694	-0.020358	-0.014979	0.021713	-0.028902	0.02497	-0.0081759	-0.054668	0.039122	-0.057582	0.015379	-0.036781	-0.014006	0.0048958	0.030339	-0.02463	0.0075886	0.023712	-0.023571	0.10162	-0.055965	-0.066558	0.0189	0.0084516	0.039947	-0.0039102	0.078242	-0.0017281	-0.029437	0.019336	0.0098699	0.012524	0.016264	-0.012454	0.0083356
Ethyl acetate	-0.0052552	0.069865	0.0019577	0.072589	-0.016503	0.000128	0.072425	-0.034101	0.034258	-0.0088591	-0.10191	-0.10481	-0.04837	0.0056891	-0.0037701	-0.014394	0.030449	-0.038497	0.039943	0.061641	0.0095931	-0.013855	0.03462	0.041657	0.00028968	-0.00972	0.01988	0.070182	0.00055016	0.0045317	-0.049038	-0.027494	-0.053108	-0.00084892	0.087749	-0.053154	-0.088277	0.036225	-0.071785	-0.10445	-0.035207	0.010758	-0.016063	0.043522	-0.04387	0.079784	0.00084113
mw = 224.1274; rt = 1.77	-0.0053653	-0.024899	0.048396	0.024548	-0.032318	0.052449	-0.023926	0.021063	-0.034054	-0.0077817	-0.097136	0.064203	-0.058063	0.0074761	0.066163	0.074727	0.11481	0.076848	-0.066936	0.11547	-0.037888	0.043142	0.044992	0.055051	-0.07151	0.13279	-0.035974	-0.034014	0.0071397	-0.091272	-0.01426	0.19586	0.0025605	-0.029983	-0.0097184	-0.13996	0.024166	0.011423	-0.03329	-0.040394	0.014279	0.082124	0.0049699	0.019648	-0.039196	0.074134	-0.0061034
mw = 150.08922; rt = 1.609	-0.0054013	0.043765	-0.0040067	0.070697	-0.010997	0.013979	0.094788	-0.0057929	0.05492	-0.017815	-0.1112	-0.087626	-0.0049324	-0.042532	0.093035	-0.070338	0.048391	-0.079386	0.041925	0.0042986	-0.028293	-0.056263	0.085013	0.014047	-0.0090457	-0.0029147	0.015085	0.076255	0.091847	-0.015769	-0.032668	-0.06564	-0.087789	0.0043563	-0.056079	-0.069462	0.016244	-0.016266	0.093011	0.019836	0.021353	-0.0042129	0.04341	0.065322	0.0917	-0.049572	-0.037949
Tris(hydroxymethyl)aminomethane	-0.005407	0.043962	0.0013772	-0.00060862	0.00674	-0.014483	-0.034529	0.0029326	-0.014208	-0.006322	-0.059195	-0.010273	0.060484	-0.082132	0.044585	0.1129	0.032166	-0.015024	-0.041193	0.017303	0.08868	-0.11961	0.062468	0.10526	0.15464	0.058563	-0.14485	0.070136	-0.018485	-0.13744	0.092738	-0.059359	0.026676	-0.1084	0.13221	0.16751	-0.048129	0.019519	-0.070428	0.10441	-0.050188	0.078859	0.0021134	-0.019121	-0.11813	-0.060579	0.040195
mw = 353.32946; rt = 0.896	-0.0059851	-0.02051	-0.037644	0.07861	-0.010996	0.11137	-0.042171	-0.018505	-0.051379	0.021263	-0.038952	-0.055429	-0.053409	-0.004784	-0.0020834	-0.0050868	-0.089119	0.051199	-0.053049	0.030197	0.057892	-0.027576	-0.070049	0.013423	-0.025464	0.1351	0.032067	0.06286	-0.035064	-0.096573	-0.012858	0.01199	-0.096285	-0.058032	-0.033638	0.035799	0.050243	-0.0331	0.051575	-0.18939	0.068931	-0.083134	-0.060654	0.052312	-0.02644	0.025396	-0.030462
mw = 211.13211; rt = 6.439	-0.006095	0.038231	-0.02133	-0.0084365	0.030309	-0.043645	0.035424	0.0084814	0.028945	0.055214	-0.070448	0.04204	-0.13408	-0.039538	-0.079139	-0.13471	0.024359	0.073711	-0.065521	-0.044726	-0.073433	-0.074891	-0.019584	0.026081	0.070938	0.031791	-0.078815	-0.13769	0.0026205	-0.10777	0.083233	0.071361	0.0047828	0.014915	-0.069959	0.021937	-0.067541	-0.026797	-0.033427	0.1034	0.11884	-0.013604	-0.075206	-0.075024	0.018644	-0.071413	-0.046245
Octanedioic acid	-0.0061455	0.072117	0.017138	0.030774	-0.081295	0.030492	0.10282	-0.038951	-0.017555	-0.017388	-0.041501	-0.077418	0.0053313	0.018118	-0.016886	0.055435	-0.014274	0.01262	-0.0047881	-0.025297	-0.040301	0.032511	-0.075673	0.021464	-0.094013	0.0098115	0.05718	-0.0094275	-0.028005	-0.0015957	-0.018329	0.04387	-0.051326	0.017491	0.062927	-0.043321	0.014952	-0.062898	-0.0021756	-0.02156	-0.032257	-0.010076	0.15098	-0.043833	0.0018633	-0.039076	0.0090339
mw = 213.05159; rt = 8.63	-0.0065476	0.014505	-0.040528	0.0060679	-0.066384	-3.1723e-05	0.057381	-0.047834	-0.097751	-0.03362	-0.058261	0.022075	0.090359	-0.050895	0.046992	0.027915	0.098607	-0.023347	0.026215	0.021543	0.11258	0.060958	-0.025639	0.075394	-0.11072	0.094255	-0.018655	0.016653	-0.010907	0.1948	0.049236	-0.011586	0.096375	-0.022886	-0.019269	0.013289	0.16714	-0.020126	0.03965	0.049551	-0.059172	-0.0465	-0.02599	0.042054	0.01871	0.083271	0.019288
mw = 213.1729; rt = 0.996	-0.0070424	0.05041	-0.041618	0.021588	-0.043958	0.080198	0.0094041	0.0096505	-0.049411	0.049816	0.016683	-0.10568	-0.11125	0.063776	0.011656	-0.015154	-0.025465	-0.039398	-0.054553	-0.005481	-0.023553	0.0046944	-0.090428	0.013087	-0.030249	-0.020229	-0.052698	0.099308	0.10085	-0.023688	0.065147	-0.081876	-0.060866	-0.11301	0.051701	0.0039635	-0.0084458	0.022602	0.070234	0.077253	-0.062388	-0.11302	-0.035945	0.08527	-0.036688	0.0058694	-0.040384
mw = 541.72395; rt = 6.687	-0.0071788	0.08211	-0.0087111	-0.040096	-0.048755	0.029407	0.091367	0.026499	-0.044243	0.013407	0.040948	0.031215	-0.040407	-0.064137	0.03153	0.042523	0.023412	0.031894	-0.089782	-0.047136	0.021279	-0.050485	0.047573	0.032617	-0.031829	0.016123	-0.0078097	0.033017	-0.036565	0.029274	-0.03984	-0.092091	0.072351	-0.060152	0.0257	0.043786	0.00044642	-0.049935	0.035575	0.0049392	0.026958	0.030456	-0.014623	-0.076426	0.0017122	0.093314	0.026016
3-Methylguanine	-0.0073798	-0.028965	0.09824	0.11133	-0.019181	-0.030088	0.07059	0.01827	-0.0073444	-0.0041019	0.014728	-0.0086634	0.039281	0.06077	-0.019332	0.019199	-0.047098	-0.0038124	-0.05552	-0.0088169	-0.0020395	0.039005	0.0010734	0.023736	0.051057	-0.010245	-0.022312	0.012385	-0.088094	0.018134	0.038563	0.01139	0.011937	0.059046	-0.057131	0.057636	-0.11373	-0.0027243	0.013056	0.026097	-0.056511	0.0093438	0.019811	0.043525	-0.097086	0.0024428	-0.13259
6-Hydroxycaproic acid	-0.0074971	0.075238	-0.0060633	0.039468	-0.049818	0.0042474	0.11045	-0.023974	0.011863	-0.044031	-0.085649	-0.095616	-0.037746	-0.018767	0.015196	-0.020772	-0.0090591	-0.049032	0.014205	0.033469	0.0048498	0.046726	0.028346	-0.0091021	-0.059698	0.028556	0.0064197	0.0063711	0.030848	-0.046203	-0.058568	0.037776	0.047146	0.028815	0.016882	0.027468	-0.055818	-0.063487	-0.072442	-0.031073	-0.036489	-0.000336	-0.013832	0.0054301	-0.059891	-0.021165	0.12872
mw = 306.10303; rt = 7.851	-0.0078741	0.087472	-0.047713	0.058075	-0.04742	0.0090727	-0.01767	0.081844	-0.0068285	-0.0067987	-0.035182	0.024925	0.0093395	0.0082451	0.0098362	-0.026116	-0.0036758	0.088358	-0.0025344	0.019911	0.020979	-0.0094611	-0.030537	-0.077021	0.037228	0.00068937	-0.0097331	0.043778	-0.032179	-0.016345	-0.00027486	0.031261	-0.092899	0.0084121	0.035219	0.052265	-0.0057256	0.051234	-0.037787	-0.0081089	-0.058289	-0.028108	-0.0040526	-0.0035735	-0.030765	-0.069442	0.0049376
mw = 226.1682; rt = 1.716	-0.0079228	0.046625	-0.047596	-0.086819	0.01926	-0.068167	0.10892	-0.017363	0.045876	0.089128	0.0039579	0.037551	0.043995	-0.022317	-0.029322	-0.011467	-0.058615	0.040185	-0.008338	-0.078299	0.029428	-0.037894	0.0023295	-0.0099073	-0.043582	0.0076969	0.03817	-0.0034935	0.0031787	-0.008217	0.0027866	0.091912	-0.039287	-0.027275	-0.019326	-0.054367	0.06919	-0.0095299	0.054319	-0.0010457	-0.0050758	-0.01713	-0.057698	-0.019027	0.001962	-0.028048	-0.032297
gamma-Glutamylleucine	-0.0080585	-0.032089	0.059093	-0.058928	-0.055365	0.016402	0.096761	0.0096644	0.0095108	-0.035228	-0.099243	-0.0016944	0.0077737	-0.065979	-0.032731	-0.036308	-0.045977	0.077341	0.053355	0.054031	0.080991	0.021836	0.11365	0.11923	0.048262	-0.020617	-0.025802	-0.03258	0.092092	-0.049944	0.026599	-0.026823	0.028338	-0.083497	0.074727	-0.047352	0.032066	-0.024081	-0.048279	-0.041395	-0.041321	0.062115	0.00051969	0.024211	0.025883	-0.095729	0.031951
mw = 312.11846; rt = 6.063	-0.0086824	-0.02543	-0.11345	0.076485	-0.019936	-0.048795	0.050833	0.0091031	-0.026121	-0.008738	0.073782	-0.073167	0.0093283	-0.0020362	0.0056185	0.080664	0.033762	-0.076273	-0.0073574	-0.022774	-0.036878	-0.045927	-0.057789	-0.024916	0.059909	-0.017901	0.0068701	0.019245	-0.021786	0.024991	0.066848	-0.010199	0.021053	0.027482	-0.011973	-0.034468	0.0078585	-0.015612	-0.0011184	0.033233	0.0082467	0.0059085	-0.026786	-0.017974	-0.00092323	0.065047	0.0061285
mw = 244.06728; rt = 7.475	-0.0087714	0.044525	0.070706	0.023714	-0.015608	0.0033656	0.034142	0.075524	0.037575	0.0018914	-0.13996	-0.014858	-0.03446	0.10356	0.072309	0.019558	0.019533	0.0076311	-0.041906	0.03952	-0.055069	0.058679	-0.030004	0.023864	0.069835	0.025158	-0.017892	-0.025189	-0.10562	0.055461	-0.027817	0.091833	0.051514	-0.01892	-0.10722	0.035193	0.038535	0.004834	-0.10011	0.039744	0.079388	0.011551	-0.062331	-0.0076097	0.069644	-0.0090416	0.012401
mw = 339.25226; rt = 2.491	-0.0094549	0.05144	-0.039733	-0.089401	0.020873	-0.078774	0.095067	-0.018364	0.067275	0.074757	-0.0054171	0.035953	0.044009	-0.013505	-0.031314	-0.013113	-0.047086	0.030666	-0.0085804	-0.055895	0.020121	-0.038758	0.0099627	-0.029289	-0.044835	-0.01181	0.058307	-0.018757	0.005533	0.01114	-0.011133	0.081527	-0.070423	-0.041558	0.003066	-0.046507	0.043206	-0.0087433	0.074613	0.042148	-0.008214	0.0042394	-0.0010948	0.011491	0.013107	-0.016086	0.0078751
mw = 373.8014; rt = 6.691	-0.0099787	0.060848	0.010301	-0.082156	-0.048636	0.028574	0.032761	0.039393	-0.010626	-0.033457	-0.013622	0.032021	-0.0075657	0.013107	-0.072086	0.084872	-0.015528	0.088482	-0.03339	-0.0331	-0.031055	-0.17508	0.0039255	0.033717	0.043136	-0.043059	-0.025046	0.068986	0.1032	0.017383	0.049424	-0.054616	0.052041	0.11065	0.0048325	-0.052198	-0.064002	0.019013	-0.009435	0.01911	0.069176	-0.055295	0.02646	0.00835	-0.10687	-0.0068713	-0.022231
mw = 150.0542; rt = 2.324	-0.010052	-0.010853	0.090901	0.12458	-0.0079748	-0.016847	0.054779	-0.032516	-0.0038816	-0.011771	0.033539	0.0012754	0.029947	0.094248	-0.057651	-0.030878	-0.050246	-0.038687	-0.072788	-0.01282	0.033222	0.047309	0.034521	0.035158	0.032312	-0.038729	-0.025619	-0.023466	-0.039545	-0.021976	0.0022878	0.064004	0.025601	0.032875	-0.021313	0.013332	-0.050489	-0.017195	0.0060415	0.01244	0.01587	0.026447	0.011772	0.023478	-0.057946	-0.021311	0.013524
Nicotinic acid	-0.011108	0.0070125	-0.029645	0.031554	-0.048838	-0.023023	0.047506	0.044328	0.07572	-0.042316	-0.069472	-0.062539	0.028126	0.052599	0.080315	0.13411	0.022034	-0.018455	-0.024825	-0.022861	-0.093587	-0.077472	0.1389	0.066394	0.036097	-0.0092418	0.067625	-0.0065718	-0.043813	0.057917	-0.045413	0.01395	-0.1175	0.065949	-0.1795	0.052984	0.046979	-0.10137	0.087222	-0.13871	0.10211	-0.059446	0.06035	0.051765	0.05533	0.019085	0.013383
mw = 249.17059; rt = 0.981	-0.011553	0.029779	-0.047511	0.042045	-0.044638	0.094453	0.0076953	0.044421	-0.028279	0.010256	0.031368	-0.10792	-0.093312	0.047363	-0.0050635	0.0085347	-0.10729	-0.035115	-0.058393	0.001378	0.022125	0.02403	-0.071765	0.038501	-0.018979	0.086199	0.029652	0.068833	0.079891	-0.063756	0.076261	-0.08336	-0.047657	0.01684	-0.010315	0.093798	-0.013485	0.096491	0.056373	0.075913	-0.075932	-0.08277	-0.035165	0.074172	-0.057373	0.063128	-0.021894
mw = 536.18755; rt = 8.397	-0.012186	0.075408	-0.015991	0.033424	-0.066118	-0.029826	-0.054465	-0.0015588	-0.090091	-0.02466	-0.081485	0.072025	0.024205	-0.050814	0.0084862	-0.083243	-0.016833	0.017082	-0.018181	0.00024896	-0.063032	0.012015	-0.02488	-0.070515	0.073473	-0.043248	0.023134	-0.025857	0.0015769	-0.022789	0.0083584	-0.080029	0.0069095	0.0062631	-0.032568	-0.003026	0.0098721	-0.014843	0.034742	0.0080344	-0.019306	0.0007003	-0.0012257	0.017372	0.050035	-0.014892	-0.0048557
mw = 190.06941; rt = 9.384	-0.012438	0.089634	-0.062056	0.059609	-0.018462	-0.014794	-0.069948	-0.011314	0.023203	0.008221	-0.053327	-0.0092997	0.025065	-0.021014	0.010378	0.038204	-0.023275	0.064097	-0.0089071	-0.0087794	-0.042562	-0.025071	-0.0049561	0.019708	-0.024537	-0.041556	0.01797	-0.024572	0.0028042	-0.006435	-0.018335	-0.031547	-0.031554	0.01811	-0.026636	0.027961	-0.045419	0.0010828	0.017322	0.0604	0.034924	-0.0084623	-0.068281	0.011856	0.055011	0.060473	0.035819
mw = 372.94087; rt = 7.531	-0.0133	0.028806	0.01639	-0.040706	-0.042252	0.047262	0.022435	-0.076537	0.039272	-0.061355	0.020837	-0.075891	-0.049831	-0.058715	-0.082717	-0.051966	0.10406	-0.089863	-0.047702	-0.067248	0.10234	-0.1241	0.039813	0.014446	0.028094	0.093729	0.1142	-0.061601	-0.03231	0.075951	-0.013305	-0.013926	0.073482	-0.023464	0.010232	-0.006974	0.096907	0.049	-0.11304	0.07018	-0.045533	-0.029791	0.021202	0.09194	0.063083	-0.059319	0.01423
mw = 175.03345; rt = 7.85	-0.013771	0.09892	-0.037513	0.012561	-0.026992	-0.0025305	-0.042322	0.053749	0.013676	-0.026966	0.0019514	0.012924	-0.0041161	0.025953	-0.037864	-0.0063846	-0.012727	0.064093	-0.03597	-0.010339	0.0468	-0.00044044	-0.044122	-0.011395	-0.0046678	0.0089816	-0.049198	0.0086079	-0.056325	0.045078	-0.039101	0.11209	-0.0058966	0.010672	0.044561	0.00072105	0.021728	0.085569	0.028947	-0.045036	-0.026982	-0.031918	0.13472	-0.086495	-0.014144	-0.00085069	-0.0016585
mw = 565.42049; rt = 5.099	-0.013925	0.046838	-0.031816	-0.087017	0.020276	-0.054721	0.13233	-0.013285	0.042778	0.083301	0.017644	0.026599	0.012121	-0.019583	-0.071188	0.024886	-0.058244	0.028278	-0.045564	-0.044614	0.025833	-0.0090259	-0.002307	-0.0082274	-0.00031108	-0.021018	0.022405	-0.013548	0.041009	0.053461	0.007038	0.049872	-0.02189	-0.038786	-0.051928	0.0064176	0.045142	-0.014884	0.070617	-0.076795	-0.056461	-0.027062	-0.046851	0.0089766	-0.019424	-0.044198	-0.038384
Choline O-Sulfate	-0.014352	-0.012186	0.050923	-0.019337	-0.076271	-0.073124	0.057255	-0.033167	-0.088816	0.041296	-0.013783	0.090794	0.012035	0.055961	0.018191	0.05571	0.02012	-0.068002	0.13761	0.017675	-0.021416	-0.10974	-0.02684	0.016032	-0.053705	-0.012556	0.063072	0.0087446	-0.033016	-0.1019	-0.032443	0.040452	0.0095406	0.10125	0.028107	-0.022293	0.025728	-0.045291	0.0011243	-0.075143	0.068433	-0.051834	-0.0010189	0.11217	-0.06401	-0.020159	0.01715
mw = 85.05272; rt = 7.28	-0.014801	-0.017739	0.066878	0.016386	-0.021303	-0.087597	0.022003	0.098467	-0.063679	-0.034741	-0.050663	-0.053072	0.124	0.066073	-0.012377	-0.010047	-0.044907	0.025925	-0.057555	0.093905	0.032038	-0.098051	-0.04837	0.06879	0.0058892	0.013746	-0.041299	-0.016653	0.059559	0.024306	-0.039877	-0.0061429	-0.05416	-0.011345	-0.020663	0.072057	0.045103	-0.051547	-0.057662	0.07092	-0.023012	0.017382	-0.064129	0.013764	0.0046104	0.015966	0.01516
1-Vinylimidazole	-0.01483	-0.058653	-0.01415	-0.028722	-0.0038939	-0.0016071	0.041986	0.11781	-0.021301	-0.024766	-0.021622	-0.035794	0.11287	-0.038872	-0.076391	-0.015699	-0.017478	0.064167	-0.13545	0.064979	-0.028533	-0.04536	0.10184	-0.082137	-0.085464	-0.013276	-0.043744	0.034537	-0.012386	-0.0006734	-0.052222	0.067991	-0.016254	-0.020138	-0.021761	-0.009834	-0.054392	-0.011325	-0.031862	0.056525	0.0454	0.07333	-0.049299	-0.0042797	0.050496	0.047077	0.030592
Imidazoleacetic acid	-0.015077	-0.052056	-0.022436	0.061794	0.049822	-0.0049948	-0.0042434	0.099796	0.032906	0.022975	-0.01454	-0.089039	0.03306	0.0014039	-0.070349	-0.048711	-0.051357	0.045452	0.047705	0.091067	-0.022244	0.039766	0.12321	0.0034912	-0.064209	-0.063283	-0.025643	0.040264	-0.10351	0.040901	0.030524	0.042378	0.042591	0.081402	-0.041651	0.020885	-0.048555	-0.028466	-0.023976	-0.0027033	-0.041129	-0.08475	-0.013591	-0.12816	-0.0060527	-0.18005	-0.045863
Histamine	-0.015083	-0.058782	-0.014425	-0.02896	-0.0039472	-0.0010877	0.041903	0.11775	-0.021612	-0.025068	-0.021555	-0.035434	0.1123	-0.038714	-0.076784	-0.016112	-0.017231	0.06403	-0.13485	0.064719	-0.028541	-0.04547	0.10235	-0.082321	-0.085076	-0.013544	-0.043565	0.034274	-0.012613	-0.0018401	-0.051755	0.06783	-0.015626	-0.019558	-0.021304	-0.009796	-0.054122	-0.011514	-0.03166	0.056208	0.045521	0.073008	-0.048785	-0.0041987	0.051152	0.046849	0.026843
mw = 268.03252; rt = 8.36	-0.015199	-0.037813	0.010424	0.016603	-0.077429	0.046308	-0.017402	-0.11801	-0.02344	-0.032404	0.06338	-0.076906	-0.011399	-0.030633	-0.06444	-0.079385	0.091331	0.065276	0.059197	-0.080589	0.047562	-0.088961	-0.051227	0.051425	-0.0095284	-0.042734	0.0091873	0.023443	-0.006322	-0.065873	-0.081838	-0.0096862	-0.055823	0.054712	-0.011017	0.059967	-0.002791	-0.033719	-0.071691	-0.10746	0.056828	-0.028675	0.037079	-0.069148	0.0133	0.031612	0.02281
mw = 123.04501; rt = 1.482	-0.015219	-0.03285	-0.02859	-0.0045182	0.009217	-0.12284	0.08104	0.069692	-0.019456	-0.056948	0.089429	-0.0092264	-0.033266	-0.034694	-0.0093138	-0.068444	-0.10192	0.0052014	0.070917	-0.037338	0.033909	0.036527	-0.040744	0.027375	-0.035903	0.05333	0.028738	0.078415	-0.016766	0.065582	0.013782	-0.017234	-0.10877	-0.046452	-0.048038	-0.052435	-0.00027596	-0.057235	-0.098949	-0.0046652	0.020289	0.037349	0.014143	0.0040724	0.034845	0.0021279	-0.0044536
mw = 217.07161; rt = 8.671	-0.015298	-0.050769	-0.04229	0.059843	-0.059641	-0.063467	-0.070373	-0.057975	0.0027449	0.088183	-0.016427	-0.031589	-0.065507	-0.046508	-0.01072	0.036325	-0.081059	-0.013129	-0.080147	0.024882	0.052022	-0.02404	0.026548	0.071748	-0.020642	-0.061692	-0.066933	-0.015796	-0.027257	-0.02517	0.013086	0.016676	-0.017197	-0.076951	-0.0079148	0.023806	0.047649	-0.01193	-0.070379	-0.014517	0.0056285	-0.031191	0.046211	0.09368	-0.093454	0.049456	0.0097633
4'-Phosphopantetheine	-0.01562	0.018476	-0.010293	-0.044296	-0.067354	-0.018711	-0.031694	0.052476	-0.034892	-0.067555	0.11286	0.0085063	-0.055516	0.025088	-0.091582	-0.116	0.028036	0.00065147	0.12192	0.06126	0.079978	-0.050244	-0.071262	0.022216	-0.038686	-0.082121	-0.05457	0.070254	-0.089817	-0.050712	-0.08889	-0.026586	0.003415	0.1032	0.057268	-0.071155	0.04016	-0.10753	0.049293	0.0049619	-0.016304	-0.014521	0.0032936	0.017987	-0.069017	0.021094	0.00073121
Panthenol	-0.015892	0.036125	0.025948	-0.026607	-0.042766	0.021708	0.015692	0.024268	-0.0053089	0.020559	-0.0011151	0.016013	0.098127	-0.02736	-0.15141	0.036196	0.10608	-0.096484	-0.068216	-0.013418	-0.11875	0.038013	0.097004	-0.087172	0.069636	0.11444	-0.0063942	0.069356	-0.0018639	-0.12021	-0.047975	0.016742	-0.10227	-0.11401	0.047209	-0.047469	0.010585	0.040565	-0.11205	0.031402	0.087699	0.0090313	0.019461	0.0022983	-0.020004	0.06153	0.018635
Argininosuccinic acid	-0.015903	0.042436	-0.041783	-0.012126	-0.093344	-0.033781	-0.07808	-0.044786	0.066468	-0.032244	-0.0069908	0.029964	0.014955	0.0099978	0.032841	0.037043	-0.032206	0.026372	-0.0029917	0.019563	0.10828	-0.026754	0.080254	-0.11889	0.018095	0.10191	0.028423	0.017908	0.097891	-0.043794	-0.068855	-0.080205	-0.10091	0.060208	-0.010621	-0.10463	-0.097352	0.024904	0.0017929	0.052359	0.0098602	-0.0091314	0.017677	0.0063478	0.13296	0.015977	-0.0047563
mw = 58.06566; rt = 5.328	-0.016009	0.020527	0.13338	-0.0019508	-0.036481	-0.018908	0.0034115	-0.01287	0.047166	-0.03393	0.074681	-0.054838	-0.063952	-0.039776	0.014085	-0.012124	-0.018133	-0.073954	-0.020003	0.043998	-0.0037702	-0.027842	-0.0038214	-0.0247	0.0078794	0.022209	0.059326	-0.029722	0.059902	0.053414	0.010715	0.00020293	0.039725	-0.041377	0.030246	0.014801	0.0086105	-0.0021538	-0.015434	-0.094871	0.063163	0.10695	-0.031881	-0.059253	0.093836	-0.025221	0.003224
mw = 197.07758; rt = 8.587	-0.016269	0.029019	-0.0095739	0.058664	-0.054495	-0.008892	-0.030447	-0.022611	0.12398	-0.014402	-0.067011	0.10434	-0.022107	0.073325	0.0026152	0.047224	-0.0087876	-0.064335	0.0052675	0.0037916	-0.0025468	-0.031083	0.016299	0.00067155	-0.080767	-0.0099837	-0.044687	-0.093422	-0.19308	0.083756	0.009311	-0.141	-0.022764	-0.041927	-0.067352	-0.068719	0.016672	-0.028061	-0.041554	0.017764	-0.018293	-0.08227	-0.013523	-0.032424	0.077923	0.067329	-0.0064469
N-Nonanoylglycine	-0.016508	0.066955	0.00072903	-0.026131	-0.047271	0.082491	0.0060605	-0.008259	0.039659	0.083183	0.01528	0.0032588	-0.061114	0.027786	-0.021827	-0.15021	0.037197	0.07973	0.015122	0.014766	0.0056915	-0.072986	0.017273	0.057473	0.01427	0.036553	0.069636	0.031862	0.029502	0.0013331	0.058637	-0.085749	0.046187	-0.047194	0.0099718	0.027675	-0.015916	-0.0092928	-0.039319	0.01602	-0.048347	0.0057619	0.11851	0.10242	-0.0011677	0.0046806	0.020775
mw = 225.12135; rt = 1.296	-0.016706	0.040117	0.027874	0.03697	-0.084807	0.014972	0.11843	-0.0076366	-0.037508	-0.037719	-0.018542	-0.095259	-0.037356	0.0078652	-0.038378	0.052031	-0.044987	0.043733	0.0073382	-0.075411	0.018509	0.025594	-0.063211	-0.033474	-0.02171	0.035466	0.05181	0.0070869	-0.036751	-0.044297	-0.016953	0.13913	0.01074	0.03713	0.054775	0.053963	0.097409	-0.10703	-0.083858	0.080477	-0.034636	0.0034897	0.10843	-0.061642	0.049719	-0.036739	-0.0099767
mw = 246.05061; rt = 8.361	-0.016853	-0.039577	0.013718	0.0085401	-0.071248	0.043937	-0.011634	-0.12318	-0.023216	-0.016987	0.069757	-0.07664	-0.015101	-0.033774	-0.063302	-0.078246	0.098886	0.06053	0.054904	-0.085681	0.050092	-0.087361	-0.038459	0.062838	-0.0064833	-0.02842	0.013093	0.024566	-0.0088155	-0.058457	-0.070761	-0.0059524	-0.056882	0.052243	-0.031464	0.054735	-0.018154	-0.0040945	-0.069642	-0.10402	0.051329	-0.018699	0.072392	-0.076032	0.024233	0.046009	0.011155
6-Aminocaproic acid	-0.016893	0.02652	-0.042829	0.036946	-0.083412	0.071025	0.018733	0.012215	-0.0039216	-0.013346	0.0087961	-0.086325	-0.068312	0.0078737	0.0031044	0.039317	0.015857	-0.023171	-0.023131	-0.037501	-0.081487	0.15601	-0.06634	-0.070161	-0.075986	-0.0054988	-0.017935	-0.040317	0.066563	-0.092299	0.0033122	0.14014	-0.11556	-0.080652	-0.057479	0.0057171	-0.040261	0.11185	0.028854	0.024687	0.031681	-0.015767	0.057854	-0.15702	0.037357	0.12281	-0.074461
Trimethylamine N-oxide	-0.016907	0.022714	0.1324	-0.0095268	-0.035748	-0.020184	-0.0030433	-0.012737	0.04493	-0.02819	0.080782	-0.052677	-0.052646	-0.040855	0.0043629	-0.015949	-0.020857	-0.083732	-0.013432	0.048717	-0.0064387	-0.035161	0.0022382	-0.041746	-0.0061692	0.024829	0.044645	-0.01331	0.052328	0.05655	0.0051162	0.0073481	0.033655	-0.043053	0.013219	0.022076	-0.0089284	-0.029997	-0.011112	-0.084599	0.09353	0.10564	-0.041064	-0.043619	0.073614	0.00038345	0.0047799
mw = 186.11908; rt = 0.893	-0.016915	0.034229	-0.051042	-0.049665	-0.024142	0.06456	0.037471	0.012023	0.0035589	0.013786	-0.018604	-0.019337	0.022754	-0.027299	0.01487	-0.11682	-0.024494	-0.092054	0.064277	0.027317	-0.044609	0.07202	-0.016451	-0.0029364	0.0042217	0.062785	-0.15354	0.024721	0.043131	-0.047522	0.19398	-0.044879	-0.14505	0.018076	-0.10842	-0.10417	-0.093042	0.10028	-0.020903	0.012644	0.12688	0.059647	-0.11059	0.11567	-0.023356	0.067874	-0.031624
mw = 502.1407; rt = 7.621	-0.016939	0.00044112	0.043774	-0.026244	-0.014827	-0.031858	-0.10395	0.17241	0.0061294	0.0040026	-0.061691	-0.026241	-0.067411	-0.059121	-0.015103	-0.076457	0.020627	-0.12307	0.0044578	-0.060758	0.021681	0.012198	0.037083	-0.008612	-0.01462	-0.011165	0.0060383	-0.0018909	0.024804	0.040049	0.045841	0.07588	0.0085421	0.016796	0.018269	0.056053	-0.0086897	-0.010055	0.031879	-0.014696	-0.009768	-0.0055209	0.039426	-0.024793	-0.022735	0.0069591	-0.011692
mw = 165.10013; rt = 6.418	-0.017032	-0.0052026	-0.015198	0.033006	-0.045377	-0.091833	0.02915	0.049344	-0.028695	-0.024391	0.013666	0.0038215	0.081793	-0.015811	0.058398	-0.012302	0.10364	-0.01165	0.012887	0.029679	0.062665	-0.013923	-0.08598	0.0026033	0.12301	0.065967	0.029801	-0.13329	0.11486	-0.050227	-0.10683	-0.048275	0.0080796	0.024482	-0.011124	-0.20046	0.17956	-0.0033211	0.013394	0.099286	0.19125	0.045673	0.035163	-0.050745	-0.076942	0.068239	0.010524
mw = 1072.37524; rt = 8.401	-0.017135	0.0764	-0.019837	0.038469	-0.057251	-0.028905	-0.05934	-0.0082275	-0.081072	-0.013225	-0.086784	0.040506	0.01887	-0.050066	0.0012194	-0.099403	-0.017746	0.016661	-0.013787	-0.00029808	-0.053866	0.025724	-0.0037859	-0.080242	0.05792	-0.029177	0.039974	-0.0374	-0.026537	-0.035322	0.0094153	-0.098905	0.016467	-0.0033458	-0.017416	-0.018218	0.054442	-0.004605	0.029006	-0.03855	0.0060251	0.037108	0.0026726	0.023829	0.0511	-0.022094	-0.018425
1-Aminocyclopropanecarboxylate	-0.017167	-0.032073	0.08913	-0.049987	-0.05598	0.013683	-0.014683	0.019058	0.13037	0.0010225	-0.0097563	-0.039391	0.049197	-0.047406	-0.0059146	0.076192	0.052134	0.022897	0.01644	-0.028535	-0.075286	0.080836	-0.038613	0.0545	0.059052	-0.057717	0.025102	0.035849	0.050565	-0.012855	-0.0067385	-0.048004	-0.051998	0.08542	-0.032209	-0.0031474	0.0068811	0.071176	-0.017101	0.035979	-0.018613	0.017219	0.0080685	0.022501	-0.11049	-0.039894	0.034145
6-Methylnicotinamide	-0.017251	0.053784	0.10985	0.039019	-0.020341	-0.0090948	0.0092503	-0.072879	0.019813	-0.044636	0.052122	-0.0073146	0.0076066	0.048195	-0.029565	-0.008168	0.026187	-0.046906	0.018429	-0.033674	0.010206	0.010608	0.036595	0.051563	0.083629	0.00023413	-0.016077	0.066551	-0.082544	0.006658	0.1169	0.024146	-0.077872	0.013289	0.010732	-0.041796	0.030581	-0.038041	0.033337	0.075344	0.0045403	0.012212	0.06971	0.0017601	0.025999	-0.033392	-0.0088328
mw = 382.10872; rt = 8.612	-0.017251	0.09133	-0.035922	-0.0022741	-0.037563	-0.042951	0.0022638	0.059276	-0.012527	-0.016557	0.017044	0.0069795	0.028529	-0.0015893	-0.035229	0.014834	0.00013841	0.084239	0.013471	0.0082355	0.015675	-0.0059653	0.022933	-0.0059308	0.10949	0.04723	-0.045256	0.10092	0.096602	-0.00069449	-0.053563	-0.016205	0.050715	0.019548	-0.025322	0.05982	-0.01926	-0.030927	-0.091754	-0.0017852	-0.0019824	0.0081646	-0.012672	0.10877	0.095275	-0.036872	-0.022234
Guanidineacetic acid	-0.018519	-0.034027	0.092528	-0.051028	-0.043792	-0.0019847	-0.02654	0.0074974	0.1217	-0.0032903	-0.030943	-0.056802	0.037877	-0.042848	-0.021929	0.06186	0.036339	0.037966	0.013435	-0.012674	-0.080929	0.087624	-0.050974	0.027444	0.057388	-0.076788	0.040764	0.043806	0.080815	-0.0019993	-0.0029227	-0.042865	-0.047933	0.050582	-0.036964	-0.030984	0.015411	0.067671	-0.034653	0.033768	-0.030673	0.057919	0.015933	0.050522	-0.083653	0.0021919	-0.022367
mw = 123.05124; rt = 1.481	-0.018641	-0.029586	-0.028515	-0.0053702	0.013516	-0.12291	0.06775	0.069353	-0.024756	-0.054588	0.090662	-0.00067881	-0.035516	-0.023048	-0.0060916	-0.074878	-0.10347	0.0057425	0.072066	-0.037753	0.035761	0.043771	-0.046903	0.022796	-0.045381	0.046852	0.0314	0.081651	-0.033149	0.058874	0.018169	-0.034493	-0.11131	-0.052246	-0.065337	-0.065336	0.012083	-0.065933	-0.10147	-0.0093292	0.022646	0.042565	0.010158	0.006888	0.0088024	-0.016542	0.0008737
mw = 156.16265; rt = 8.191	-0.018652	0.057103	0.00066466	0.037534	-0.10271	0.027775	-0.039158	-0.056196	0.03134	0.015312	0.036699	-0.081997	0.0046594	-0.0035497	0.018399	-0.0021075	-0.016268	0.068788	-0.035719	-0.0168	-0.10627	0.01444	0.026671	-0.066313	0.030626	0.068337	0.024505	0.038977	-0.10236	-0.14546	0.08003	0.00035501	0.018231	0.048416	0.029606	0.010594	-0.046083	-0.028476	0.029076	-0.013647	-0.05194	0.020221	-0.055811	0.0083109	0.075357	0.080094	-0.017276
mw = 237.03792; rt = 8.64	-0.018793	0.09992	-0.0086165	0.02452	-0.056928	9.8143e-05	-0.065344	-0.02047	0.0025447	-0.024298	-0.055008	0.0082719	0.020697	0.0090094	-0.033256	-0.015777	0.010803	0.01191	-0.0032557	-0.069953	-0.028759	-0.067641	-0.018606	-0.0054773	-0.04518	-0.020268	0.019391	0.029128	-0.009501	0.02672	-0.0054114	0.01543	-0.0069552	0.060595	-0.038676	0.031339	0.021014	0.023961	0.0244	0.00018275	0.0032444	0.01784	0.0052551	0.01065	0.0067118	-0.0023273	0.014274
Threonine	-0.018833	-0.032844	0.092566	-0.049597	-0.057158	0.0090977	-0.012629	0.022437	0.11728	0.0042643	-0.010306	-0.04884	0.043451	-0.048832	-0.015846	0.070083	0.036595	0.02304	0.012921	-0.029524	-0.064139	0.094213	-0.057353	0.058221	0.044063	-0.070258	0.014287	0.03196	0.051177	0.027938	-0.0068408	-0.055458	-0.050193	0.087774	0.0085055	-0.033332	0.030756	0.056911	-0.0014932	0.04218	-0.011881	0.024215	0.028223	0.012128	-0.13184	-0.015179	0.0036052
2-Aminoadipic acid	-0.019687	-0.094298	0.027221	-0.010297	-0.037297	0.037344	0.012376	0.021331	0.046581	-0.0014276	0.01286	-0.017307	0.036893	0.054443	-0.0071173	-0.036155	-0.056369	-0.067984	-0.048147	-0.0035146	0.0053707	-0.072097	0.0084859	-0.014913	-0.001214	0.0079284	0.035667	0.090595	-0.01515	-0.006601	0.05922	0.030293	0.057465	-0.028346	0.057576	-0.13209	0.050476	-0.011269	0.030777	0.03916	0.0081968	-0.088575	0.029194	-0.021093	-0.048345	-0.0086395	0.083915
mw = 279.81136; rt = 6.742	-0.020057	0.079661	0.011302	-0.049742	-0.065607	-0.0038029	0.078442	-0.0041721	-0.050961	-0.016042	0.064834	0.036609	-0.016563	-0.040193	-0.0048059	0.032811	0.0040788	-0.025119	-0.074672	0.038992	0.021125	0.023651	0.083759	0.0067209	0.024468	-0.0065846	-0.070158	-0.016926	-0.064318	0.053	0.0099298	0.0047613	-0.0085601	0.0060104	-0.052595	-0.031209	0.0040247	0.0026936	0.098258	0.010225	-0.051741	-0.0033828	0.095827	-0.067332	-0.0042316	-0.022548	-0.023861
mw = 489.06603; rt = 9.011	-0.020416	-0.064274	0.026086	-0.018768	-0.06934	0.021398	-0.049155	0.001828	-0.056595	-0.05881	0.072098	-0.084596	-0.0052893	0.033852	0.10536	0.051712	-0.059397	0.095087	-0.013006	0.017172	0.084109	-0.04496	-0.0071107	-0.0069537	0.00050053	-0.060645	0.017262	-0.066527	-0.021418	0.0057099	0.0063178	0.04658	-0.032139	-0.010487	0.035149	-0.031455	-0.036866	0.0032096	-0.062375	-0.059413	0.015976	-0.020406	0.024808	0.048832	-0.03843	0.007654	0.0081477
Caprolactam	-0.02054	0.054196	-0.031117	-0.093879	0.026679	-0.057809	0.10963	-0.022282	0.060839	0.076268	0.014128	0.015385	0.029589	-0.012672	-0.036537	-0.039578	-0.030446	0.0065918	-0.013672	-0.043624	-0.0066419	-0.019225	-0.032108	0.0084122	-0.028863	-0.00052168	0.0033558	-0.042727	0.021658	0.042267	-0.0060283	0.070492	-0.067198	-0.064489	-0.043056	-0.013462	0.036749	0.017696	0.018322	0.021469	-0.029384	0.017986	-0.017138	-0.012203	-0.057374	0.050721	-0.005278
mw = 228.08076; rt = 7.621	-0.020799	-0.00043838	0.058141	-0.017413	-0.0035617	-0.037095	-0.07904	0.18413	-0.019857	0.0045259	-0.026395	-0.029795	-0.064951	-0.080733	-0.057911	-0.044434	0.014273	-0.10286	0.031694	-0.028615	0.011413	0.0022144	0.036208	0.0074937	-0.024939	-0.024616	-0.020166	0.010942	0.003278	0.049409	0.045638	0.051156	-0.0012566	0.052213	0.039088	0.047179	0.0016005	0.028206	0.03523	-0.042085	-0.027971	-0.0019408	0.020449	-0.033145	-0.0058903	0.013205	-0.019494
mw = 314.12041; rt = 8.348	-0.021137	0.090627	-0.035679	0.038181	-0.057104	0.00094403	0.013461	0.08899	0.043641	-0.061332	0.022979	0.030529	0.0086822	0.0084846	-0.0025746	0.031225	-0.014691	0.014496	-0.0096953	0.0054582	0.047466	0.021966	0.01681	-0.0077896	0.015764	-0.027181	0.014214	-0.032739	0.013569	-0.0058114	-0.021437	-0.038824	0.074516	-0.013754	-0.022979	0.025686	-0.0018846	-0.005957	-0.016821	-0.032746	-0.018022	-0.012838	-0.02095	-0.00056922	0.018596	-0.050987	-0.0088664
Methylenediurea	-0.021699	0.05641	0.0078396	-0.0036534	0.020382	-0.044526	-0.021681	-0.011157	0.017098	-0.087449	-0.022511	-0.013403	0.032231	-0.026358	0.043173	0.16125	0.086381	-0.055912	0.045602	0.046473	-0.017285	-0.016883	0.073093	0.16707	-0.020969	0.08136	0.020705	0.0084859	-0.031538	-0.14957	-0.021982	0.01994	0.029894	0.020351	0.04131	0.029726	-0.0032019	0.13219	0.0069507	-0.065179	-0.005342	0.028604	-0.12846	0.02615	0.08949	0.067029	0.011247
Anthranilic acid	-0.021902	0.048974	0.025841	-0.056443	-0.02078	-0.021618	0.053829	-0.097617	-0.05408	0.043397	0.052448	0.030663	0.043557	0.056471	0.042927	0.0096838	-0.0059163	-0.10121	0.086651	0.1162	-0.039531	0.0014206	0.02681	-0.14102	0.00060396	-0.023193	0.02308	-0.044786	0.029347	-0.037846	0.088218	0.031014	0.029827	0.012209	-0.013596	0.052778	-0.018564	0.069439	-0.1022	-0.013417	0.0054185	-0.059778	0.050437	-0.03945	-0.0047853	-0.062252	-0.022371
mw = 346.01788; rt = 8.849	-0.022082	0.1052	-0.025797	0.019839	-0.0089771	0.0041987	-0.018787	-0.010139	0.044176	-0.027749	0.0046572	0.050486	-0.0075905	-0.0010285	-0.0126	0.036888	-0.067359	-0.0015751	-0.013044	-0.020311	0.037051	0.039042	-0.054308	0.039391	0.015125	-0.0026673	0.00243	0.0095065	-0.045418	-0.010978	-0.042396	0.058509	-0.0088651	-0.034444	-0.029922	0.023523	-0.079689	0.039708	0.0076679	0.010025	-0.0029818	0.0020426	0.011029	0.0043845	0.01286	-0.022397	0.035109
Glycerol 3-phosphate	-0.022276	-0.042608	-0.032308	0.069981	-0.04912	-0.063786	-0.086348	-0.058748	0.0057608	0.095283	-0.019949	-0.062645	-0.058285	-0.044938	-0.010807	0.027496	-0.08543	0.015862	-0.054973	0.010256	0.040842	-0.032596	0.054518	0.075726	-0.020686	-0.066117	-0.040393	-0.017627	-0.0046396	-0.0070811	-0.0088268	0.019324	0.010314	-0.035572	-0.0031459	0.02489	0.033423	0.0016598	-0.09937	-0.034611	-0.017638	-0.052432	0.011308	0.067371	-0.068317	0.026936	0.011267
mw = 126.1157; rt = 5.598	-0.022447	-0.010089	-0.011544	0.051051	-0.019191	-0.023424	0.017446	-0.036344	-0.010112	0.10582	-0.0075132	-0.011265	-0.080704	-0.086744	0.023383	0.021614	-0.10393	0.027864	0.063139	0.11184	0.18035	-0.0021712	0.14875	-0.099952	0.013553	-0.018596	0.092654	0.12858	0.0066152	-0.093358	0.051919	-0.0058405	0.033536	0.075527	-0.032108	0.010118	-0.0064946	0.01125	0.032359	0.018281	0.015459	-0.049035	0.017902	-0.044602	0.035878	-0.026853	-0.039458
Carnitine	-0.022973	-0.061498	0.030094	-0.046031	-0.030139	0.028756	0.017852	0.028411	-0.02862	-0.012376	-0.020741	0.035483	-0.13256	0.05128	-0.093094	0.012882	-0.046487	0.11496	0.062543	-0.094122	0.050627	-0.0562	0.07044	-0.033301	-0.061786	0.02584	0.0099992	-0.050007	0.083485	-0.0019893	-0.016109	-0.076918	-0.024972	0.055624	0.0080081	-0.079813	0.014059	0.042923	0.032389	-0.032097	0.017347	-0.030213	-0.018967	-0.040817	-0.012422	0.039122	-0.0084614
mw = 294.2157; rt = 5.017	-0.02342	-0.084513	0.0052894	0.049466	-0.024966	-0.011405	0.00047807	-0.065245	-0.06411	0.070655	-0.010312	0.039634	0.0095995	-0.076675	0.0028238	-0.011484	-0.022381	-0.0098457	-0.021325	0.0063998	0.042051	0.022887	-0.011386	-0.063446	0.016703	0.047765	0.083701	-0.0077019	0.040671	-0.023268	-0.065553	-0.10731	-0.027682	-0.042553	-0.019756	0.0039341	-0.0094738	-0.0077325	-0.058839	-0.042224	0.049713	0.1285	0.013333	-0.037821	-0.033976	0.022566	0.020209
3,4-Methylenesebacic acid	-0.023748	-0.041911	0.014746	0.024073	-0.071945	-0.097464	0.081316	0.054216	0.070461	0.058088	0.037705	0.018175	0.016412	-0.0049787	0.027993	-0.015078	0.053522	0.051626	0.064465	-0.031983	0.085354	-0.029934	0.00089295	-0.06767	0.076258	-0.0028923	0.029672	-0.051763	0.0097061	-0.069667	0.036618	0.033067	-0.039986	-0.082961	-0.077588	0.062698	-0.020386	0.049674	0.029321	-0.024415	-0.076434	0.042978	0.01222	0.033979	-0.01876	0.013875	-0.031852
mw = 279.81139; rt = 6.727	-0.023876	0.085051	0.0062151	-0.027946	-0.067413	0.0011593	0.075607	0.0069346	-0.062137	-0.014115	0.050087	0.036562	-0.0050124	-0.057624	-0.0079575	0.044542	-0.0062097	-0.0025421	-0.054283	0.036643	0.017283	0.023586	0.082081	-0.0039463	-0.00181	-0.011017	-0.070461	-0.04333	-0.058954	0.044156	0.013001	-0.012596	-0.012022	0.0012115	-0.058743	0.005763	0.011255	0.0014479	0.085117	0.028447	-0.04828	-0.00024007	0.047938	-0.019618	-0.0019666	-0.0098563	-0.0084431
mw = 279.81136; rt = 6.626	-0.024859	0.082379	0.0079233	-0.011519	-0.052742	-0.03527	0.011357	0.072996	-0.07039	-0.05744	0.016287	0.0098218	0.025707	-0.043487	-0.036081	0.078508	0.034637	0.069455	-0.031813	-0.017311	0.011311	0.062334	-0.022638	0.052078	0.016316	0.0053744	-0.0040101	0.0089224	0.020407	0.096225	0.049148	-0.012195	-0.0072433	0.0068936	-0.062521	-0.037019	-0.0094892	0.015725	0.058624	-0.063424	0.020426	-0.082121	-0.00026647	0.075554	0.014883	-0.0049169	0.014254
mw = 317.12841; rt = 3.241	-0.025491	-0.096312	0.014721	0.060204	-0.056515	0.0022675	-0.0019769	0.028936	-0.039469	0.017205	-0.012052	-0.04325	-0.012222	0.0030608	0.0036291	-0.019567	0.0097762	0.00045569	0.009376	-0.044822	0.013675	-0.002805	-0.017512	0.031839	-0.01347	0.041534	0.039898	0.024473	0.031275	-0.014185	-0.059928	-0.037166	0.0033464	-0.047606	-0.037119	0.036569	-0.047414	-0.029736	-0.01682	0.00023035	-0.047409	0.01844	0.014738	-0.00025812	-0.068644	-0.087638	-0.010037
mw = 259.01994; rt = 8.651	-0.026034	0.1092	-0.011087	0.019388	-0.019296	0.0087143	-0.024995	0.0076823	0.031781	-0.050328	-0.0061277	0.026387	0.0089771	0.020555	-0.0033285	0.027358	0.0182	0.030239	0.00064557	-0.024734	-0.010281	-0.042056	0.006012	0.013157	-0.00051952	0.012815	0.0019195	0.039655	0.023587	0.038562	0.004334	0.017101	-0.0064444	0.023059	-0.0502	0.0080697	-0.027225	0.040872	0.012962	0.023755	0.01393	0.015996	0.017685	-0.0062061	0.04601	-0.0003979	-0.024225
mw = 151.02458; rt = 8.355	-0.026244	0.091078	-0.047294	0.023327	-0.061435	0.01884	-0.0068583	0.05792	0.049547	-0.047169	0.03823	0.026351	-0.028546	0.0036264	-0.0069336	0.013203	-0.032895	-0.012423	-0.048476	-0.014628	0.062443	0.0081534	-0.021465	-0.023173	0.020082	0.0070464	0.0061435	0.022672	-0.0052313	0.0062097	-0.013367	0.018783	0.0075419	-0.019832	-0.024013	-0.016144	0.044313	0.012837	-0.02924	0.011176	0.022798	-0.041	-0.037389	0.022427	-0.026377	-0.018526	-0.026666
mw = 242.17629; rt = 5.026	-0.026257	-0.065724	-0.0084574	0.047684	-0.016224	0.017655	-0.081742	-0.059966	-0.1084	0.078767	0.026026	-0.023784	-0.011629	-0.073815	0.0091715	-0.0063874	-0.069513	0.023534	-0.061014	0.024015	0.03482	0.035594	-0.021588	-0.023978	-0.0083071	0.014589	0.066633	-0.02947	-0.037805	0.0047255	-0.0027277	-0.038873	-0.043993	0.03508	-0.040119	0.05291	0.0053276	0.023773	-0.058134	0.004316	0.049951	0.10057	0.0016649	-0.006807	0.034734	-0.1152	0.04017
Tilarginine	-0.027178	-0.023746	0.025014	0.064624	-0.071399	-0.020501	-0.052173	-0.022657	0.10818	0.028009	-0.10521	0.02624	0.084092	0.023068	0.00093378	0.092585	-0.010354	-0.05078	-0.030993	-0.078725	0.010003	0.03534	-0.026275	-0.023599	-0.017715	0.0075117	-0.048651	-0.058745	0.0047922	-0.018802	0.043612	-0.010976	0.031481	0.090564	-0.025516	-0.075966	-0.029686	-0.10533	-0.019002	0.019953	-0.12697	0.071219	-0.038941	-0.0057333	0.043873	0.048666	0.029603
Vinylglycine	-0.028933	-0.077717	-0.024673	-0.0042816	-0.046919	0.056983	0.063264	-0.039159	0.065025	-0.019672	-0.033108	0.0075479	-0.0051421	0.10073	-0.016944	-0.025101	-0.046081	-0.043197	-0.059589	0.060697	0.0035547	0.064193	0.041427	-0.007241	0.011099	0.011315	0.040535	-0.020149	0.035192	-0.020937	0.026015	0.0069917	0.0031995	0.056043	0.0022238	0.046676	0.11064	-0.0085857	0.0098218	0.025986	-0.058921	0.04708	0.030009	0.034235	0.063349	0.046564	0.019031
mw = 150.04056; rt = 8.356	-0.029129	0.090899	-0.045623	0.02226	-0.047058	0.030025	-0.014006	0.052131	0.06182	-0.053627	0.030899	0.025132	-0.02844	0.031269	0.0031978	0.026529	-0.032492	0.013853	-0.060866	-0.031791	0.02629	0.0065583	-0.0010777	-0.029305	0.0043622	0.0049626	0.0085325	0.000934	-0.010676	0.0018662	-0.012594	0.0054938	0.042255	-0.037121	-0.00072692	-0.037535	0.017591	0.010929	-0.017211	-0.034842	0.029661	-0.012234	0.026991	0.01894	-0.061974	0.0029034	0.024415
mw = 244.13119; rt = 1.296	-0.029323	-0.056644	-0.00071685	0.019282	-0.070844	-0.083678	0.083025	0.018912	0.055973	0.054361	0.016486	0.016376	0.022934	0.012338	0.0366	0.0041797	0.073184	0.06012	0.083845	-0.039743	0.073785	0.006624	0.024551	-0.050421	0.078775	0.0092204	0.010107	-0.018172	-0.020831	-0.011724	0.039593	0.034783	0.013307	-0.084085	-0.055544	0.033659	0.0065287	0.089748	0.073489	-0.064831	-0.030148	0.0016842	0.024546	0.077804	-0.0096316	0.015334	0.038948
mw = 281.04158; rt = 6.692	-0.02943	0.043811	-0.0070898	-0.026398	-0.0087949	-0.024391	0.00064513	-0.10936	0.09487	0.034844	-0.016013	0.050305	0.0084506	-0.071423	-0.032413	-0.022538	0.086594	0.043557	-0.058493	-0.057966	0.034689	0.11644	-0.032901	0.010022	-0.0054157	0.10412	0.001242	0.0044906	0.028166	0.097191	0.032613	-0.042782	0.0057197	-0.025634	-0.059075	-0.015004	-0.22572	-0.067841	-0.016943	0.046196	-0.082207	-0.030477	-0.077672	0.013907	-0.047947	-0.13456	0.00064487
mw = 169.02538; rt = 7.873	-0.029638	0.091541	-0.019749	0.0065191	-0.013914	0.060314	-0.056391	0.028187	0.011446	-0.0065444	0.0061525	0.027871	-0.0099235	0.033094	-0.044665	-0.011867	-0.040023	0.046742	-0.010424	-0.016785	0.048328	0.011597	0.068489	-0.01471	0.096697	0.083754	-0.013442	0.029471	-0.0026168	-0.025248	0.00090758	0.021372	-0.0073104	0.00096763	0.047261	-0.092336	-0.061452	0.011925	0.067667	0.005997	0.00017879	-0.0033927	0.072363	-0.060085	0.00705	-0.07784	-0.020096
Ergothioneine	-0.030564	0.00092046	0.041969	-0.022719	-0.016484	-0.027186	-0.10636	0.16774	0.0022059	0.0048643	-0.027373	-0.0344	-0.055074	-0.051424	-0.039818	-0.065372	0.023191	-0.12641	0.02143	-0.046655	0.025795	-0.0086744	0.044522	-0.011991	0.010422	-0.0078633	-0.0049272	-0.006744	0.010916	0.033007	0.067875	0.049737	-0.006503	0.024453	0.07274	0.060669	-0.0051419	0.026706	0.031125	-0.025821	-0.0067928	0.012212	0.0387	-0.0058365	-0.022122	0.039484	-0.013484
mw = 279.08488; rt = 8.396	-0.030953	0.093419	-0.01578	0.039972	-0.037411	-0.0080852	-0.074672	0.0032416	0.0031372	-0.031897	-0.065298	0.042237	0.017905	0.013464	0.010442	-0.059299	-0.030136	0.026118	0.030628	-0.018943	-0.014825	-0.016837	0.0091853	-0.035854	0.053436	-0.012924	0.0046637	0.032225	-0.018715	0.020345	-0.017139	-0.033686	0.010004	-0.013521	0.0078296	-0.014885	0.01245	-0.024667	-0.030982	-0.0015269	0.027516	-0.0147	-0.04449	0.053421	0.024063	-0.0022385	0.031012
mw = 185.09872; rt = 7.62	-0.031009	7.7089e-05	0.042605	-0.02583	-0.014346	-0.028583	-0.10306	0.16642	0.0027695	0.012945	-0.026764	-0.030575	-0.060215	-0.060568	-0.041754	-0.071678	0.025017	-0.11801	0.020181	-0.044018	0.030135	-0.0012603	0.044728	-0.0054264	0.013253	-0.013436	0.0013019	-0.017849	0.0042332	0.035099	0.050063	0.056197	-0.030593	0.0060234	0.078972	0.063822	0.0087965	0.023686	0.029844	-0.021202	-0.0058233	0.0070897	0.047827	-0.0068885	-0.030418	0.046105	-0.019331
Glutamic acid	-0.031246	-0.076525	-0.022184	-0.0071365	-0.042435	0.06158	0.060647	-0.039503	0.067336	-0.025983	-0.026723	0.00054695	-0.01482	0.087874	-0.036829	-0.028517	-0.056087	-0.034842	-0.059382	0.055774	-0.0038661	0.05592	0.037771	-0.023478	0.011719	-0.0059554	0.041654	-0.04418	0.055447	-0.017186	0.045925	0.0079983	0.0034877	0.070386	0.016371	0.057291	0.09599	-0.022001	0.019524	0.021383	-0.073956	0.043228	0.032453	0.018939	0.046594	0.007586	0.012367
mw = 183.08308; rt = 6.415	-0.031291	0.053202	0.023193	-0.014074	0.019538	-0.012363	-0.11959	0.13425	0.015206	0.018449	-0.027121	-0.026285	-0.064563	-0.058819	-0.0018196	-0.039178	-0.046803	-0.092301	0.034948	-0.0079256	-0.060109	-0.017306	0.024419	-0.024794	0.040901	0.0070691	0.030195	0.020364	0.027475	-0.0027521	0.025194	-0.012211	0.0081516	0.013845	0.01007	0.0029539	0.030786	0.059608	-0.010172	-0.049358	0.0069387	0.054095	0.036158	-0.0093975	0.071728	0.095069	0.020745
Aspartic acid	-0.031341	-0.083247	-0.0050794	-0.0018407	-0.033766	0.015444	0.0016462	-0.033802	0.067181	-0.036745	-0.076776	0.026806	-0.0085273	0.028307	-0.011877	0.013839	-0.030024	-0.05155	0.017364	-0.00058386	-0.00091028	0.055974	-0.013219	-0.099228	0.030215	0.071495	0.034272	0.056415	0.090108	0.07408	-0.048284	-0.0047711	-0.037605	0.10041	-0.0058695	-0.017866	0.1112	-0.01178	-0.066537	0.091793	-0.030659	-0.040424	0.0088533	0.030306	0.053798	0.073342	-0.0039312
mw = 168.05107; rt = 8.349	-0.031724	0.094811	-0.041561	0.024808	-0.054978	0.019585	-0.000249	0.050529	0.04709	-0.040529	0.037385	0.028332	-0.025005	0.0095992	-0.0044451	0.031596	-0.030826	0.0023079	-0.040669	0.0024588	0.037214	-0.0017829	0.0037969	-0.012138	-0.0018995	-0.014766	0.0091211	0.0021608	0.01294	-0.0016724	-0.0096014	0.012541	0.013546	-0.013561	-0.014932	-0.014666	-0.0029719	-0.0065937	-0.01818	-0.03423	0.050808	-0.030553	0.0024269	0.04149	0.00099043	0.0098163	0.005983
mw = 136.03853; rt = 9.012	-0.03173	-0.059533	0.029253	-0.028019	-0.051711	0.028679	-0.059782	-0.0070993	-0.023163	-0.050842	0.087664	-0.10506	0.017023	0.033488	0.073304	0.066817	-0.059219	0.072744	0.0089153	0.021755	0.072753	-0.053065	-0.016105	0.0018402	-0.0041927	-0.075214	0.040804	-0.066818	-0.021438	-0.005036	0.014107	0.043823	-0.021858	-0.032377	0.032162	-0.030489	-0.032216	-0.0094479	-0.040355	-0.08079	-0.0068272	-0.024306	0.018559	0.09457	-0.027428	0.032487	0.015947
mw = 587.10307; rt = 9.127	-0.032621	-0.019982	-0.026824	-0.041379	0.021232	-0.099415	0.092955	0.012166	0.065482	-0.0096526	-0.031049	0.043122	0.019777	-0.10622	0.037037	-0.099166	-0.047127	0.015023	0.082296	-0.057627	-0.0019707	-0.072167	-0.016128	0.033826	0.005752	0.044759	-0.027631	-0.051774	-0.12068	-0.056347	-0.062744	0.060004	-0.0014721	-0.012055	-0.0082039	0.0089718	-0.072307	-0.041761	-0.0098195	0.038972	0.047236	0.10296	0.021738	-0.034439	0.097602	-0.041972	0.040879
Ethanolamine	-0.03353	-0.07379	0.03145	0.040265	-0.020586	0.048167	0.026141	-0.12557	-0.054622	0.036454	0.022659	0.018028	-0.00066285	0.010474	-0.048265	0.022011	-0.011346	0.039084	-0.032608	-0.048854	-0.017904	-0.010521	0.030326	-0.049727	0.0055131	-0.014757	-0.042065	0.011561	0.038482	-0.030873	-0.0075044	-0.080941	-0.0047496	0.026666	0.016442	0.039729	-0.017401	0.025171	0.031766	-0.0019407	-0.032002	0.055478	0.051118	0.032832	0.028465	0.02096	-0.0038352
3-Methylenenorleucine	-0.033717	0.017429	0.043066	-0.0034957	-0.048425	-0.044022	0.064868	-0.013243	-0.11008	0.051324	-0.087478	0.058802	0.016769	0.065309	0.042844	0.087661	-0.025049	-0.07779	0.039464	-0.031437	0.050924	0.017477	0.017965	0.11033	-0.023614	-0.098031	0.01179	-0.076491	0.074914	-0.073174	-0.016299	-0.003365	0.08077	0.0063257	-0.029385	-0.0060204	-0.030152	-0.01368	-0.00054233	0.055788	0.085001	-0.060253	-0.083905	-0.027876	0.031725	0.079817	-0.085041
mw = 363.05809; rt = 9.37	-0.034124	0.033996	-0.010114	-0.060939	-0.049053	-0.0083313	-0.06828	-0.053365	0.01706	-0.057263	0.078221	-0.055279	-0.01553	0.044662	0.063134	0.012395	-0.091631	0.014024	0.085286	-0.040466	-0.01353	-0.057756	0.056227	-0.038003	0.05071	-0.040269	-0.060283	-0.11914	-0.037041	0.041341	-0.1048	0.05285	-0.11389	0.036915	-0.038264	0.04314	-0.12996	0.082186	0.016779	0.052769	0.097195	-0.001647	0.028907	0.017862	-0.01529	-0.058676	-0.0022124
mw = 205.03273; rt = 8.201	-0.034558	-0.081656	0.01218	-0.0048103	-0.040607	0.045181	-0.009966	0.033012	0.061898	-0.040479	0.00019018	-0.01469	0.030022	0.054674	-0.0063342	-0.047339	-0.067582	-0.059401	-0.043901	0.003166	-0.020525	-0.085063	0.014879	-0.031729	-0.018389	0.007065	0.036731	0.093634	0.0020359	-0.02195	0.027242	-0.007302	0.049796	-0.029576	0.10229	-0.13833	0.070643	0.0096799	-0.02449	-0.010255	0.058729	-0.044042	0.010364	-0.019978	-0.072739	0.016744	0.00048815
mw = 117.05383; rt = 7.978	-0.035125	-0.03798	0.065421	0.023791	-0.03659	-0.084248	0.0088576	0.052711	0.053328	0.0020958	-0.06314	-0.0082901	0.041828	0.11965	-0.038769	0.019426	-0.059565	0.091775	0.010843	0.067526	-0.0023131	0.014924	-0.043985	-0.024647	0.082027	0.057224	-0.049585	0.039992	0.025653	0.047375	0.0065459	-0.067704	-0.041531	0.011802	-0.0094492	0.059709	-0.032249	-0.031638	-0.0021727	0.038452	0.039238	-0.088385	0.01507	-0.041666	0.04513	0.041779	-0.013537
mw = 294.05923; rt = 4.695	-0.035175	-0.04404	-0.098291	-0.004891	-0.041184	0.027015	0.031109	0.0023832	-0.03947	0.024897	0.041723	-0.043385	0.017996	-0.03281	-0.0054615	0.077482	-0.052538	-0.012965	0.030402	-0.058184	-0.13246	-0.033584	0.018646	0.0089255	0.10048	0.038258	-0.0062122	0.0022996	-0.023321	-0.0077492	0.028534	-0.042446	0.021438	-0.028443	0.043503	-0.12438	0.024569	-0.029979	0.0034518	-0.11655	-0.012478	0.025025	-0.05093	0.023099	-0.057624	-0.063865	-0.025165
Asp-lys	-0.035679	0.082622	-0.05221	0.035895	-0.05533	-0.034815	0.0061014	-0.0046664	0.053228	0.012093	0.00051104	0.029893	0.019005	-0.031041	0.021848	0.018062	-0.061326	-0.0080432	-0.046964	-0.037289	0.034885	0.031699	-0.026392	0.0056674	0.023729	0.014587	-0.005998	-0.0501	-0.062151	-0.00046241	-0.053626	-0.0050155	8.684e-05	-0.039976	-0.0022005	0.076363	-0.12379	-0.026854	0.029395	0.039421	0.017678	-0.0073885	0.0538	0.018715	-0.017334	0.04557	0.044372
mw = 560.3496; rt = 5.996	-0.035881	-0.016372	0.025268	0.061695	-0.092706	-0.0076159	0.017891	0.037921	-0.047056	0.054405	0.0096525	0.0581	-0.047337	0.075292	-0.017863	-0.0092803	0.13137	-0.024618	0.079176	0.079151	-0.0095661	0.00072843	0.078328	-0.039279	0.024603	0.073555	0.054801	-0.10968	-0.021598	0.081539	-0.017098	0.029918	-0.066567	-0.020063	0.038204	-0.064373	-0.054277	0.025966	-0.030682	0.066781	-0.012003	0.071278	0.060329	0.0081593	-0.051388	0.028941	-0.016029
mw = 369.04501; rt = 8.76	-0.036038	0.069451	-0.065082	0.05869	-0.021641	0.00012678	-0.02346	-0.016875	0.064095	0.00065196	0.021747	-0.016805	0.025838	0.030207	-0.061001	-0.018225	0.0043678	0.049146	0.036633	-0.058751	-0.066436	-0.016011	0.034492	-0.020724	-0.085764	-0.014063	0.062689	0.0054306	-0.04113	-0.041131	0.058571	0.068407	0.088417	0.059792	-0.045455	-0.014739	-0.0024315	0.042039	-0.07774	0.072239	-0.018623	0.015256	0.028142	0.058104	-0.035376	0.050577	0.024502
mw = 272.07713; rt = 4.675	-0.036896	-0.043458	-0.077612	-0.015215	-0.054254	-0.0011648	0.06179	0.03194	-0.060598	0.033739	0.059408	-0.028148	0.018796	-0.052392	0.0010324	0.070855	-0.070669	-0.017424	0.032	-0.045282	-0.11432	-0.016368	-0.029774	0.0056552	0.11614	0.064342	-0.034207	-0.0019289	-0.044981	0.004608	-0.0067156	-0.054839	0.011513	-0.061987	0.01262	-0.090432	-0.0011677	0.0081251	0.010685	-0.090862	-0.0053279	0.015553	-0.030065	-0.010542	-0.057115	-0.051934	-0.03051
mw = 205.048; rt = 8.895	-0.037231	0.060047	0.046529	-0.053498	-0.063166	-0.011079	-0.043824	-0.062618	0.027742	0.009701	0.0067609	0.022044	-0.014402	-0.0033261	0.015107	0.014932	0.045316	0.072476	0.041897	0.043728	0.017397	-0.11266	0.081792	-0.014286	-0.051743	-0.047774	0.061773	0.067718	0.022206	0.056522	0.12049	-0.0088226	-0.040185	-0.0085704	0.030681	0.040813	-0.023042	-0.064063	0.024612	-0.020999	0.046883	0.10649	-0.074442	0.0045629	0.020279	0.0086246	0.017678
Inosine-5'-monophosphate (IMP)	-0.037562	-0.047339	0.032894	-0.029674	-0.062733	0.0037988	-0.058801	-0.0039518	-0.04292	-0.052492	0.10825	-0.08711	0.00502	0.021563	0.072057	0.070833	-0.055868	0.078214	-0.007654	0.028577	0.082778	-0.044269	-0.020728	0.020745	-0.0083773	-0.054509	0.032667	-0.066278	-0.03443	-0.0050596	0.023007	0.04022	-0.025619	-0.03992	-0.0069474	-0.055169	-0.043675	0.0061652	-0.057617	-0.072645	0.014203	-0.029254	0.017232	0.079166	-0.017495	0.018641	0.023992
mw = 136.0385; rt = 4.708	-0.038693	-0.037086	-0.085587	-0.011363	-0.022743	0.017717	0.04755	0.0050096	-0.034718	0.011839	0.027419	-0.048378	0.014083	-0.01945	0.028466	0.059869	-0.075495	-0.017555	0.08762	-0.059873	-0.16982	-0.034184	0.017197	0.025121	0.10184	0.10935	0.0066523	0.014417	-0.038993	-0.0071592	-0.064376	-0.050837	0.034662	-0.056461	0.022362	-0.032569	-0.040342	-0.011953	0.10653	0.0062664	-0.053058	-0.0073908	0.033302	0.050129	-0.037639	-0.020148	0.0107
mw = 273.05258; rt = 7.619	-0.038719	0.045118	0.01805	-0.021635	-0.013083	0.0106	-0.11805	0.11764	0.037454	-0.009647	-0.061448	-0.004853	-0.066263	-0.015125	-0.021619	-0.086058	0.0062212	-0.074669	0.029072	-0.092327	0.0030052	-0.010596	0.048714	0.023618	-0.01063	0.04042	0.026288	-0.0098153	0.05968	0.065993	0.01974	0.069008	-0.012206	0.017577	-0.05911	-0.00028811	0.013331	0.010807	0.012403	-0.045562	0.02117	0.023397	-0.01915	-0.018598	-0.037132	-0.043768	0.006738
mw = 215.97766; rt = 8.68	-0.038741	0.049005	-0.057735	0.069167	-0.037993	-0.040852	-0.09327	-0.046751	0.050179	0.0036086	-0.033163	-0.044584	-0.033828	-0.03068	-0.0026773	0.034287	-0.049486	0.016279	-0.047478	0.039259	0.014456	-0.058375	0.073618	0.081129	0.011245	-0.050425	-0.0078637	-0.0084327	-0.021485	0.038293	0.021342	-0.0092784	0.036596	0.01009	-0.029508	0.0074832	-0.0013483	-0.024624	-0.080961	0.025509	-0.016522	-0.084516	0.046527	-0.001524	-0.02317	-0.051584	0.0037426
Choline	-0.039273	-0.048853	-0.00069818	0.043729	-0.039536	0.0098495	-0.048505	-0.052277	-0.12007	0.08889	0.036759	-0.0059366	-0.037359	-0.086402	0.00096373	0.013724	-0.060994	0.039397	-0.081579	-0.0037031	0.04221	0.021354	-0.012365	-0.036477	0.014064	0.048879	0.074621	-0.020716	0.010373	-0.017162	-0.042252	-0.086021	-0.005666	-0.013911	-0.064951	0.044919	-0.021486	0.049248	-0.044889	0.0054469	0.059162	0.080752	0.0026028	-0.010497	0.046163	-0.045603	-0.0072265
But-2-enoic acid	-0.039307	0.084979	0.0013692	-0.047832	-0.024872	-0.030251	0.037763	-0.021393	-0.028288	0.057896	0.027719	0.011759	0.0056747	0.022153	-0.053241	-0.023981	0.052811	0.014957	-0.034132	-0.0039377	-0.029634	-0.014601	-0.01707	-0.031978	-0.012265	-0.089492	-0.075831	0.013613	0.043699	0.039765	-0.03652	-0.055728	0.033869	-0.062734	-0.020428	-0.027576	-0.0095148	-0.039471	0.1021	0.010504	0.10406	0.01389	0.047883	0.023638	-0.030535	-0.038299	-0.011097
mw = 235.0152; rt = 3.35	-0.039727	0.040169	0.091367	0.006345	0.031012	-0.02194	0.054101	-0.0052808	0.085382	0.00090241	0.059176	-0.037119	-0.030108	-0.039879	-0.0062479	0.023501	-0.053663	0.010416	0.0061839	-0.054361	0.025948	0.050027	-0.057677	-0.12224	-0.001319	0.022033	-0.070838	-0.06942	0.086372	-0.01453	0.014782	0.06103	-0.058554	0.043626	-0.0071632	0.0031214	0.015947	-0.084024	-0.018288	-0.065437	-0.00067949	-0.005166	-0.075592	-0.02214	-0.055179	0.0068079	-0.014643
2,2,6,6-Tetramethyl-1-piperidinol (TEMPO)	-0.040137	0.081846	-0.025158	-0.016914	0.0020584	-0.020031	0.075661	-0.015684	-0.017881	0.065278	0.002847	0.0156	-0.054748	0.025654	0.018559	-0.021361	0.036736	-0.027647	-0.055019	-0.04196	-0.072738	-0.0025704	-0.082279	-0.0071083	-0.036532	-0.0066459	-0.023405	-0.041681	-0.0052666	0.074474	0.029311	0.014549	0.050185	0.02406	-0.033883	0.052156	-0.0070757	0.082832	-2.115e-05	-0.0027529	0.083843	0.043555	0.099561	0.048206	-0.063069	0.04298	-0.043498
mw = 202.04529; rt = 8.612	-0.040377	0.087963	-0.020132	-0.0095964	-0.038786	-0.01961	0.034945	0.047969	-0.034306	-0.011376	0.047675	-0.0025695	0.0042973	-0.02702	-0.0080248	-0.00085801	0.012173	0.051428	-0.04299	-0.0028176	-0.0048969	-0.038957	0.00919	0.00043643	0.095321	-0.02275	0.0087567	0.06957	0.08636	-0.032089	-0.062194	0.0062499	0.090376	-0.037393	-0.0031926	0.045921	0.010032	-0.012529	-0.028268	0.023421	-0.0009849	0.027983	0.050208	0.11837	0.054229	0.025501	0.0069423
mw = 161.01772; rt = 7.981	-0.040496	-0.023086	0.066186	0.023302	-0.049648	-0.073593	0.0073613	0.056894	0.048367	-0.0036877	-0.068087	-0.022013	0.037801	0.13238	-0.039213	0.016279	-0.062454	0.069787	0.02855	0.065734	-0.0061809	-0.00042973	-0.050282	-0.03351	0.075982	0.079837	-0.060495	0.01911	0.028939	0.028706	0.01557	-0.05335	-0.054993	0.002491	0.012366	0.068571	-0.017163	-0.059772	-0.017252	0.060767	0.044914	-0.049119	0.051919	-0.039197	0.041795	-0.0016703	-0.023476
Traumatin	-0.040597	-0.014373	0.046032	0.04432	0.011836	-0.07767	0.097368	-0.0075506	0.10212	0.054284	0.009497	-0.0088498	-0.030274	-0.12668	-0.010911	-0.022359	-0.027416	0.032497	0.060872	0.0026498	-0.08268	-0.06265	-0.041779	-0.00087877	-0.015798	-0.0050291	0.03861	-0.04335	0.058528	-0.028256	0.020922	-0.0016283	0.064746	-0.072005	0.038861	0.035375	-0.0066674	-0.0053255	-0.019594	-0.014189	-0.050871	0.020902	-0.070515	0.046771	0.0047582	-0.03419	0.012548
mw = 345.03975; rt = 8.8	-0.040957	0.063518	-0.052903	0.075338	-0.049125	-0.052182	-0.034835	-0.0029993	0.034191	-0.042984	-0.026401	-0.044841	0.066377	-0.038713	-0.0021952	-0.0096652	0.012209	0.0024984	0.0095874	-0.014038	0.01373	-0.020994	0.032624	-0.029024	-0.008491	-0.013131	-0.013891	-0.024691	0.059241	0.029737	0.097298	-0.042665	0.043883	0.020927	-0.050443	-0.010743	0.053018	0.0064645	-0.028276	0.03361	0.045467	0.058782	-0.012694	-0.0074373	0.0056946	-0.012266	0.0055592
mw = 157.11027; rt = 6.632	-0.041793	0.020761	0.060038	-0.014011	-0.049484	-0.054461	0.035585	-0.0099761	-0.085141	0.063495	-0.089808	0.055919	0.023349	0.082728	0.0023917	0.05513	-0.036234	-0.029549	0.047142	-0.05251	0.020663	0.046301	0.048826	0.082292	-0.041763	-0.09918	0.023843	-0.058924	0.053658	-0.068517	-0.0067268	-0.019626	0.068705	-0.052528	-0.032901	-0.0081465	0.0030544	0.0076017	0.018199	0.019151	0.086068	-0.084467	-0.036022	-0.034645	0.05502	0.066999	-0.0044714
mw = 295.0589; rt = 8.396	-0.041943	0.071601	-0.027453	0.04321	-0.050763	0.0039082	-0.042014	-0.0051778	0.057285	-0.026578	0.028646	0.050033	-0.088838	0.051035	0.037257	-0.024895	-0.048638	-0.054372	0.0067491	-0.00042888	0.012801	0.037396	0.047296	-0.052783	0.012638	-0.059693	0.037398	0.045375	-0.07554	-0.068134	0.0031355	0.013017	0.025705	-0.035014	-0.059951	0.038267	0.060962	0.0097627	-0.030787	0.0070658	0.041373	-0.0027602	-0.062355	0.028201	-0.023471	-0.015339	-0.0068051
mw = 329.0659; rt = 8.802	-0.042317	0.0718	-0.059625	0.067778	-0.051232	-0.045593	-0.023973	-0.0076378	0.041297	-0.031706	-0.023695	-0.035073	0.056604	-0.013706	-0.021195	0.0058412	-0.0017762	-0.00060835	-0.0025571	0.0032617	0.032094	-0.0080208	0.016613	-0.010622	0.02293	-0.0045205	-0.0019806	-0.0091813	0.015684	0.030988	0.064129	-0.0076407	0.051258	0.0020777	-0.074279	8.9067e-05	0.005061	0.0091015	0.025139	0.049726	0.02955	-0.00098771	-0.017591	-0.037582	0.024699	0.019461	0.010877
mw = 336.10228; rt = 8.352	-0.042506	0.095114	-0.025102	0.029485	-0.041585	0.003138	-0.0081282	0.048656	0.02413	-0.02067	0.030004	0.02854	0.0033233	-0.0064718	-0.022423	0.034331	-0.044487	0.020151	-0.022286	0.032489	0.025794	-0.0014868	-0.020712	-0.0078168	0.0073361	-0.012877	0.029461	0.0027952	0.025162	0.03393	-0.033099	0.00093731	0.035626	-0.039082	-0.029654	-0.019107	0.033693	-0.036698	-0.021784	-0.059134	-0.019386	-0.029077	-0.026006	0.020509	0.027058	-0.025649	0.0040172
Cytosine	-0.043452	0.022524	0.11372	0.0058466	-0.00010099	-0.052619	0.029233	-0.033908	0.040973	0.015578	0.035896	-0.058589	0.013456	-0.02928	-0.00016364	0.075344	0.035342	0.017221	0.0059766	0.051715	-0.036594	0.097589	-0.029694	-0.098958	0.042063	-0.0053425	-0.025015	-0.067416	4.5601e-05	-0.042053	-0.036687	-0.0025181	-0.0036549	0.029622	0.010884	0.017982	0.05581	-0.022789	0.0092415	-0.053501	-0.04227	-0.00026096	0.0046118	0.074229	0.057682	0.013267	0.017998
mw = 479.27068; rt = 5.994	-0.043648	-0.030752	0.019577	0.068354	-0.081671	0.0025166	0.0028817	0.045979	-0.028657	0.036131	0.022585	0.052597	-0.091485	0.073433	-0.016183	0.011375	0.083638	0.013286	0.063613	0.058746	-0.0038442	0.0066872	0.046895	-0.028142	0.024519	0.052839	0.10115	-0.075787	-0.040934	0.11461	-0.066584	0.040188	-0.096213	-0.024477	0.013163	0.015103	-0.015571	-0.022564	-0.013352	0.0072824	0.012578	0.078094	0.054648	0.07598	-0.022443	0.024484	0.0056387
mw = 118.99595; rt = 8.155	-0.043914	0.069666	-0.0042915	0.0018129	-0.082012	0.027985	-0.057308	0.011515	0.061277	-0.060504	-0.031593	0.00013907	0.024285	0.032296	-0.0053137	-0.013829	-0.013669	0.049303	-0.027881	-0.047786	0.0032136	-0.088245	0.034907	-0.0098925	-0.013748	0.0072853	0.027441	0.058846	-0.015492	0.066063	0.0070291	0.026657	0.036318	-0.068515	0.015181	0.020533	0.021744	0.03395	-0.020736	-0.10648	0.04783	-0.02397	-0.099033	0.010535	-0.026139	0.022324	0.016112
mw = 191.01707; rt = 8.525	-0.043951	0.086681	-0.052027	0.016517	-0.042026	0.03337	-0.020423	-0.0091496	0.037377	-0.04906	-0.014577	0.011347	-0.008277	0.02896	0.005735	-0.0014018	0.031788	0.026279	-0.05609	0.023237	-0.048737	-0.043293	0.0024909	-0.015751	-0.0041365	-0.054179	0.018945	-0.0070521	0.034219	-0.028682	-0.0078	0.014304	0.027174	0.0047303	0.018227	0.0064242	0.041676	0.040413	-0.0037247	-0.038261	0.035212	0.048113	-0.034164	0.013081	0.067491	0.032321	-0.012449
mw = 358.08409; rt = 8.345	-0.045921	0.097007	-0.014973	0.0079172	-0.024639	0.012004	-0.01456	0.031723	0.027968	-0.015382	0.032853	0.035687	0.0031048	0.0014009	-0.017522	0.023368	-0.046739	0.033108	-0.037373	0.014059	0.017579	-0.023239	-0.020457	-0.010528	0.0073119	0.011704	0.032845	0.0056053	0.010838	0.038949	-0.029073	0.0040679	0.040022	-0.025901	-0.050365	-0.053664	0.025398	-0.023518	0.0041737	-0.093489	0.0090739	-0.010163	0.0317	0.018274	0.041079	-0.031863	0.0046295
mw = 338.07027; rt = 8.522	-0.046864	0.072604	-0.05223	0.017668	-0.054259	0.0348	0.012972	-0.0017849	0.0299	-0.074421	-0.014938	0.039755	-0.027327	0.017388	0.016396	0.0083256	0.020947	0.022499	-0.076763	0.075435	-0.035715	-0.016555	-0.022392	-0.032766	-0.015673	-0.071051	0.012674	-0.01298	0.035275	-0.028835	0.0086568	0.0072357	-0.0056453	0.020621	0.01696	0.02441	0.060664	0.021865	0.015544	-0.072819	-0.024269	0.050897	-0.058634	-0.0040575	0.06534	0.034484	-0.014119
mw = 190.03306; rt = 8.345	-0.047279	0.094801	-0.026513	0.020812	-0.032356	0.011455	-0.023439	0.031201	0.021821	-0.027723	0.039708	0.026248	-0.013566	0.0037935	0.00055581	0.049008	-0.034949	0.013304	-0.031666	0.0070239	0.0058659	-0.034635	-0.0031718	-0.018358	0.011637	-8.5977e-05	0.028805	0.020343	-0.00043014	-0.012132	-0.022685	0.0083693	0.0087395	-0.049182	-0.023255	-0.018989	0.019632	0.0067763	-0.022586	-0.061393	0.032844	-0.0024199	-0.011685	-0.019977	0.011091	0.052862	0.011546
mw = 173.99444; rt = 4.712	-0.048642	-0.024598	-0.10014	-0.0016065	-0.038872	0.028142	0.0041786	0.01244	-0.050917	0.013691	0.05401	-0.058288	0.022644	-0.047767	-0.017011	0.042337	-0.0087761	-0.0044502	0.041885	-0.10026	-0.10225	-0.018934	-0.0096547	-0.013234	0.031998	0.076997	-0.03539	-0.055979	-0.035283	0.011038	-0.041523	-0.039877	0.046124	0.061898	-0.051403	-0.031572	0.037316	0.033541	-0.029949	-0.052265	0.0088201	-0.037001	0.093146	-0.038693	0.061868	-0.073769	-0.01446
Hypotaurine	-0.049963	-0.046525	0.042308	-0.077651	-0.062952	-0.031791	0.0078123	0.00089706	0.0025482	0.0014461	0.045308	-0.030719	0.026829	0.047664	0.062639	-0.047139	0.061804	0.027015	-0.028643	-0.10801	-0.018349	-0.016209	0.018276	-0.041359	-0.042443	-0.025573	0.03603	0.033215	-0.059198	-0.01197	-0.025419	-0.042381	0.019191	-0.0092896	-0.046364	0.0291	0.13125	-0.0079709	0.034977	0.011493	-0.047124	0.0031136	-0.044411	0.043139	0.032919	-0.032912	0.012369
mw = 279.0414; rt = 1.194	-0.050126	0.042794	0.083419	-0.010133	0.03737	-0.017138	0.022002	-0.018732	0.077456	-0.018577	0.052672	-0.050704	-0.030145	-0.038563	-0.021441	0.027727	-0.053453	0.010738	0.029783	-0.03014	0.019777	0.03592	-0.046778	-0.12483	0.0048448	-0.0085192	-0.053533	-0.052293	0.089033	-0.029543	0.0073217	0.027466	-0.041331	0.026183	-0.026031	0.016773	0.030581	-0.073217	-0.016273	-0.10277	-0.021721	-0.010671	-0.07699	-0.01108	-0.013073	-0.0066111	-0.042448
3-Ureidopropionic acid	-0.050654	-0.070925	0.0027419	0.076053	-0.04677	0.029827	0.0084285	-0.043985	-0.050696	0.056252	-0.035773	-0.018548	-0.014564	-0.010023	-0.024173	0.0033916	-0.041768	0.031135	0.001298	-0.018646	-0.011805	0.010753	0.036642	-0.0073379	0.051036	0.033524	0.022274	0.011446	-0.011934	-0.011875	0.012376	-0.019496	0.02612	-0.02375	-0.066182	0.050146	0.00035881	0.0060561	0.05063	-0.029273	0.029586	-0.0177	-0.02445	-0.047736	-0.0079638	-0.055138	0.086777
mw = 169.03512; rt = 8.519	-0.051632	0.049673	-0.050668	-0.014786	-0.049106	0.037038	0.054395	-0.0097342	0.027317	-0.06951	0.0035014	0.048164	-0.036746	0.0309	0.019438	0.015124	0.011526	-0.030507	-0.11741	0.08275	-0.019924	0.0012762	0.0075497	-0.042121	-0.032451	-0.10652	0.010758	-0.060117	0.072374	-0.026589	0.032231	-0.0043139	-0.025905	0.039498	0.01808	0.062217	0.069741	-0.027341	0.024486	0.0021803	-0.020557	0.0087415	-0.094991	-0.040035	0.10692	-0.010286	-0.024813
mw = 163.02212; rt = 8.032	-0.051661	0.042058	0.043007	-0.0042973	-0.058649	0.0096753	-0.077268	0.027335	0.13489	-0.011173	-0.018902	-0.016743	0.039214	0.0071292	-0.026486	0.050154	0.042223	0.049849	0.028776	-0.0599	-0.027191	0.03475	-0.019917	0.026325	0.041799	-0.047251	0.045569	0.036367	0.044314	0.0087136	0.012004	0.00039611	0.011517	0.0073632	0.010325	-0.0099731	0.029005	0.028682	-0.067832	-0.022108	0.031342	0.039315	-0.028079	-0.0082253	-0.081174	-0.048445	0.012069
N-(tert-Butoxycarbonyl)leucine	-0.051946	-0.054267	0.057488	0.049865	-0.039942	0.055724	0.033455	-0.016763	-0.035779	0.030048	-0.011886	-0.010187	-0.0087163	-0.0013304	-0.044849	0.091888	-0.030689	0.0097555	0.080186	-0.025009	0.041767	0.013025	-0.025122	0.048271	-0.0075778	0.10494	0.00055363	0.014521	-0.047439	0.020867	0.0033161	0.026517	-0.025314	-0.038855	-0.022719	-0.02066	0.010128	0.03408	0.081178	0.042128	0.07228	0.019123	-0.059564	0.024083	0.035082	0.076364	0.021549
mw = 141.04023; rt = 8.031	-0.052665	0.020653	0.057373	-0.008385	-0.059972	0.015944	-0.06691	0.031753	0.13709	0.0062063	-0.012447	-0.028908	0.043743	-0.00037669	-0.02975	0.061612	0.029876	0.038688	0.036215	-0.059778	-0.042371	0.052801	-0.050944	0.031748	0.024856	-0.060858	0.02034	0.030946	0.042297	0.01829	0.028998	-0.025151	-0.016336	0.055743	0.056283	-0.018644	0.042283	0.023355	-0.046162	-0.01574	0.017869	0.040505	-0.012881	0.0054181	-0.091754	-0.027642	0.0085021
Taurocholic acid	-0.053488	-0.034481	0.027642	0.064129	-0.074722	-0.013315	0.0098572	0.011257	-0.043956	0.030757	-0.0031106	0.050758	-0.059173	0.046511	-0.042699	-0.029844	0.087547	-0.011676	0.11936	0.074747	-0.0047125	0.026688	0.053683	-0.072957	0.024205	0.05516	0.035134	-0.060315	0.0049322	0.049163	-0.030337	0.018348	-0.021202	-0.024129	0.042892	-0.015776	-0.020949	0.065227	-0.0081826	0.050627	-0.015852	0.023268	0.024518	0.0042594	-0.034394	-0.040263	-0.04927
mw = 184.02506; rt = 8.346	-0.054058	0.082358	-0.029215	0.02857	-0.04336	0.020591	-0.011397	0.021116	0.071785	-0.025236	0.037995	0.0060729	-0.012603	0.0024243	-0.025372	0.016161	-0.052259	0.014289	-0.050553	0.0067013	0.013431	0.005326	0.023313	0.00053255	0.011212	-0.022068	0.025746	0.017146	-0.022978	0.014288	-0.027349	-0.033228	0.049072	-0.016045	0.02218	0.00599	0.0055441	-0.010843	-0.012755	-0.047071	-0.017996	-0.010541	0.045451	0.0067993	-0.0080825	-0.012341	0.022141
mw = 154.03544; rt = 5.241	-0.054198	-0.065016	-0.0007016	0.07623	-0.047403	0.018213	-0.00076732	-0.047729	-0.053271	0.04773	-0.039479	-0.025126	-0.015886	-0.0051184	-0.023505	0.0034623	-0.041972	0.054115	0.0049377	-0.018253	-0.013538	0.013061	0.040676	0.0038182	0.06324	0.026864	0.036379	0.011789	-0.014246	-0.005001	0.015867	-0.019456	0.027971	0.0028512	-0.061358	0.038927	0.015629	0.029612	0.059081	-0.026895	0.058804	-0.041322	-0.03106	-0.054921	-0.010608	-0.041075	-0.0037225
6-Ketoprostaglandin F1a	-0.054544	-0.042345	-0.0087072	0.071125	-0.014779	0.00049433	0.041271	0.00132	0.061121	0.029762	-0.0023396	0.017885	-0.051267	-0.073594	-0.0096022	-0.0010071	-0.023477	0.0046827	0.14015	-0.05818	-0.085825	0.024378	0.0059834	0.04704	0.02821	0.08631	0.034214	-0.053326	-0.022341	-0.048854	0.070618	0.029533	0.088599	-0.06809	0.037895	0.068912	0.034504	0.037662	-0.016366	0.028631	-0.052839	-0.056361	-0.041661	0.014678	0.079741	0.040776	-0.085073
Dimethylethanolamine	-0.055702	0.012134	0.078169	0.0032835	-0.061778	0.021448	0.037511	-0.036408	-0.048966	0.0117	-0.019355	-0.0034241	-0.030508	-0.019123	-0.019843	-0.090395	-0.066279	0.022824	-0.037493	-0.03136	-0.018359	-0.078906	-0.035118	-0.021788	-0.098132	0.048612	-0.09225	0.054448	0.037112	0.046306	0.024323	-0.052425	-0.013178	-0.09039	0.014311	-0.03168	0.012524	-0.048564	-0.12877	0.079215	0.036626	-0.0040721	0.033516	0.040657	-0.012472	0.11763	0.0027723
mw = 261.15778; rt = 6.998	-0.058287	0.0020302	0.069189	-0.045834	-0.082101	-0.022198	-0.02573	0.023073	0.0021474	0.06942	0.011429	-0.020379	-0.046764	0.021597	-0.012712	0.052818	-0.020328	-0.1161	0.017629	0.022828	-0.038219	0.0064416	-0.029606	-0.019084	-0.047979	-0.0039525	0.014114	0.023295	-0.066042	-0.03159	-0.004741	0.028947	-0.038138	0.068048	0.053503	-0.028324	-0.027122	-0.007957	0.029788	-0.040205	-0.068382	0.0065178	-0.074607	-0.07519	0.00033785	-0.030624	-0.022719
mw = 159.12593; rt = 5.849	-0.058805	-0.0083729	-0.00039396	-0.0085492	-0.087318	-0.071936	0.051428	0.072037	-0.040405	0.038465	-0.027448	-0.030666	-0.012718	-0.0070675	0.059903	-0.019038	0.019749	-0.080981	0.026049	0.014115	-0.046916	-0.045298	-0.056749	0.021756	-0.059306	-0.040152	0.099442	-0.04424	-0.06498	-0.013782	-0.0079739	-0.034861	0.065664	0.018406	-0.037977	-0.0056282	-0.042769	-0.02876	-0.021049	0.062825	0.01075	-0.039551	-0.02767	0.03104	0.00097325	0.071805	0.0053142
mw = 532.31823; rt = 5.994	-0.059316	-0.039871	0.023716	0.058192	-0.070873	-0.012419	0.019414	0.0071528	-0.033721	0.020823	-0.016709	0.051392	-0.062099	0.032001	-0.036661	-0.027264	0.060391	0.00029817	0.12628	0.073708	-0.0016901	0.029897	0.04353	-0.066761	0.040082	0.055577	0.020977	-0.044016	0.0086447	0.051207	-0.044444	0.0084832	-0.0086574	-0.023884	0.027272	0.013751	-0.0084547	0.055331	0.026753	0.028848	0.016907	0.012462	0.0071534	-0.0049578	-0.042336	-0.056501	-0.0066787
mw = 165.07898; rt = 5.92	-0.062126	-0.055031	0.013775	0.023753	-0.025147	-0.018371	0.038462	0.050548	-0.013137	-0.01029	-0.0036042	-0.077699	0.027565	-0.042068	0.038261	-0.0068661	-0.072765	-0.072827	-0.020112	0.040421	0.040076	0.043468	0.031277	0.051613	0.091986	-0.026005	0.030306	0.0067926	0.089739	0.022627	0.05164	-0.006729	0.042456	-0.018469	0.063702	-0.0083045	-0.043762	-0.087849	0.057458	0.061277	0.078423	0.025194	0.058688	0.0067268	-0.01788	-0.045013	0.0038947
mw = 249.0863; rt = 2.158	-0.062502	-0.061262	0.0094897	0.047094	-0.010145	-0.028316	-0.011948	-0.075084	-0.031548	0.045303	0.033537	-0.04823	-0.0086637	-0.00016271	-0.021273	0.015637	0.059188	0.011934	0.011799	-0.036421	-0.0096794	0.025028	0.026228	-0.021702	0.0078623	0.040806	-0.014201	0.0098488	0.037045	0.031899	0.080756	-0.018347	-0.01351	-0.075498	-0.036316	0.062089	0.017831	-0.042634	-0.027718	0.053672	0.083816	-0.095017	-0.057563	0.039435	-0.014505	-0.070477	-0.00061458
Thiamine	-0.063279	0.0088041	0.053224	-0.022621	-0.063617	-0.084168	0.034225	0.0020844	-0.056628	0.022888	0.052512	0.031243	-0.0060199	0.023334	0.0065526	0.037207	0.021272	0.010677	-0.0071575	0.045183	-0.031238	-0.032552	-0.027225	-0.039785	-0.0058674	-0.044463	-0.028005	0.04458	-0.034554	0.020355	-0.029462	-0.016137	0.058491	0.080547	-0.03019	0.050645	-0.03778	-0.094084	-0.035229	-0.037918	-0.053637	0.039696	-0.086442	0.14131	-0.059913	-0.023518	0.031333
mw = 133.01155; rt = 7.885	-0.064073	0.058656	0.028971	0.024149	-0.020398	0.044904	-0.064934	0.044679	0.030691	5.6165e-05	-0.0034428	-0.018138	0.015783	-0.052844	-0.0046695	0.069271	0.0075159	0.021993	0.059549	-0.063203	0.0097498	-0.0072844	0.02304	-0.0045025	0.013839	0.050365	0.061151	-0.00947	0.013713	-0.030431	-0.0078382	-0.0010749	-0.055152	0.050843	-0.043371	-0.026943	-0.019481	0.031927	-0.092814	0.067285	0.044988	-0.022416	-0.087551	-0.02783	0.018141	-0.0072883	-0.015182
mw = 309.14047; rt = 2.637	-0.067739	-0.030809	-0.0029835	0.094438	-0.0041312	0.024616	0.016271	0.035293	-0.014783	-0.030465	0.046893	0.10652	0.032313	-0.051674	-0.0069704	0.0054082	0.004501	-0.0046877	0.022237	-0.029854	-0.014593	-0.0064373	0.016206	0.0076522	-0.016418	-0.063656	-0.030524	0.040113	0.012365	-0.016798	0.0072363	0.02869	-0.021925	-0.019294	0.017499	-0.0082939	-0.0065431	-0.025542	0.0048171	-0.014363	-0.0098887	-0.00085741	-0.014614	0.012054	0.015723	0.029801	-0.011029
mw = 192.08053; rt = 2.651	-0.067967	-0.040015	4.0361e-05	0.093411	-0.011591	0.035827	-0.0035656	0.027603	-0.013743	-0.027402	0.030686	0.084514	0.020435	-0.047849	-0.017422	-0.018198	0.015367	0.0053747	0.037116	-0.037089	0.0014796	-0.029431	0.040512	0.023432	-0.01172	-0.017589	-0.039205	0.040461	-0.011327	0.0081765	-0.021251	0.030527	-0.010951	-0.058132	0.02951	0.019259	-0.012689	-0.0074189	0.0058109	0.013187	-0.01855	-0.016911	-0.046931	0.0095343	-0.0053483	-0.022265	-0.0096477
mw = 308.14416; rt = 2.641	-0.068007	-0.031361	-0.0038412	0.094793	-0.0078628	0.025481	0.018095	0.03852	-0.0039768	-0.034419	0.043257	0.099741	0.029268	-0.053398	-0.0023882	0.0083747	0.0065235	-0.00064476	0.025757	-0.032121	-0.012499	-0.01003	0.024288	0.015112	-0.010116	-0.058658	-0.041094	0.040166	0.018202	-0.0066198	0.0062394	0.0076211	-0.028554	-0.035537	0.01025	-0.023701	-0.0046391	-0.00085584	-0.0028626	-0.026398	-0.0011639	-0.02456	0.01328	0.011599	0.0089297	0.017772	0.0076524
N-Succinyl-L,L-2,6-diaminopimelate	-0.068978	-0.030574	-0.0010935	0.094911	-0.0012158	0.030225	0.011449	0.037413	-0.0015992	-0.037355	0.042644	0.097636	0.033775	-0.04667	-0.0043801	-0.0025555	0.0026804	-0.0054162	0.021488	-0.03362	-0.015822	-0.011929	0.020226	0.0081687	-0.014133	-0.063062	-0.033876	0.038569	0.013034	-0.0094215	0.0060248	0.0071329	-0.028458	-0.030577	-0.001063	-0.02164	0.0053856	-0.01192	0.002271	-0.010173	0.0062546	-0.010583	0.012085	0.015878	0.0082248	0.015875	0.012998
mw = 307.14781; rt = 2.641	-0.069205	-0.034132	-0.00098254	0.094839	-0.0051367	0.029872	0.0091367	0.027292	-0.0088483	-0.03098	0.04402	0.098319	0.028746	-0.045802	-0.018794	-0.010734	0.0053769	-0.0024409	0.021049	-0.027082	-0.016162	-0.025803	0.025979	0.0041391	-0.026628	-0.051403	-0.023167	0.027933	0.012925	-0.012608	0.0056288	0.0017001	-0.025	-0.011444	0.0051504	-0.011037	-0.0074498	-0.028041	-0.0016944	-0.01315	-0.0052005	-0.013318	0.0089762	0.0019808	0.024173	0.023965	-0.012003
mw = 292.11395; rt = 2.645	-0.06922	-0.030858	0.0011817	0.095349	-0.0035622	0.025948	0.013955	0.032871	-0.011645	-0.033622	0.044015	0.099744	0.029478	-0.049257	-0.0090606	0.0031212	0.0056594	-0.0046654	0.019343	-0.029161	-0.012929	-0.0088627	0.02042	0.0045158	-0.017272	-0.064393	-0.0278	0.039904	0.010676	-0.014235	-0.002226	0.020686	-0.025722	-0.019724	0.0038198	-0.0042945	0.00055892	-0.026628	0.0055228	-0.010122	-0.010851	-0.0024056	-0.001684	0.0094496	0.017861	0.022363	0.004059
mw = 327.15111; rt = 2.647	-0.07005	-0.031422	-0.0006732	0.088046	-0.0083813	0.032723	0.010926	0.019005	-0.016485	-0.027616	0.042304	0.09935	0.03453	-0.051042	0.0057173	-0.0038143	0.015391	-0.025377	0.036156	-0.054755	-8.4138e-05	-0.012632	0.039573	0.027614	-0.011952	-0.048124	-0.010388	0.044829	-0.0030545	-0.03635	-0.014647	0.018949	0.0025494	-0.030451	-0.03244	0.011884	-0.0078409	-0.01879	0.0048838	-0.0038763	-0.0085292	5.5745e-05	-0.015378	0.0084288	0.026037	0.023484	0.0087458
mw = 409.17375; rt = 2.617	-0.070407	-0.031082	-1.4522e-05	0.093265	-0.0019093	0.031547	0.006873	0.023116	-0.003136	-0.026616	0.039312	0.10085	0.033774	-0.042866	-0.011045	-0.011476	0.0084891	0.0055317	0.021015	-0.017601	-0.0065566	-0.035017	0.032363	-4.9393e-05	-0.036494	-0.063406	-0.0074093	0.03343	0.01767	-0.011771	-0.0065188	0.017287	-0.012976	-0.0090577	-0.0010097	-0.013722	-0.00045533	-0.018018	-0.040576	-0.027698	0.0012697	-0.0091664	0.017551	0.015117	0.027624	0.0065493	0.019726
mw = 407.18108; rt = 2.607	-0.070617	-0.028221	-6.7861e-05	0.092778	-0.0037887	0.03004	0.0029767	0.023599	-0.00068214	-0.030852	0.040776	0.10053	0.035362	-0.04881	-0.015768	-0.012926	0.001789	0.0050826	0.011708	-0.021422	-0.021319	-0.042155	0.032681	0.0016095	-0.027505	-0.063695	-0.019448	0.031521	0.021825	-0.010648	-0.010489	0.012866	-0.01337	-0.013759	0.0039698	-0.01959	-0.014419	-0.016912	-0.030632	-0.032203	-0.00064628	-0.019174	0.028522	0.0023586	0.030752	0.019409	-0.006632
mw = 191.08421; rt = 2.651	-0.070623	-0.0368	-0.0044151	0.088993	-0.016249	0.029307	0.0049405	0.029248	-0.010684	-0.029668	0.031512	0.084686	0.016334	-0.049714	-0.020908	-0.00047148	0.030677	0.00076124	0.037687	-0.04012	-0.0019441	-0.028183	0.046387	0.016353	-0.0032721	-0.021931	-0.048295	0.047883	-0.0038285	0.0011002	-0.022961	0.013045	0.0090218	-0.045923	0.0021326	0.0035805	-0.006997	-0.0056127	-0.0063603	0.0099087	-0.044523	-0.038499	-0.029983	-0.0012002	-0.010375	-0.029126	-0.0091894
mw = 329.07356; rt = 2.61	-0.070931	-0.040965	0.02754	0.085249	-0.013281	0.025468	-0.005007	0.019525	0.0079791	-0.038426	0.016861	0.069877	0.017513	-0.022606	0.004034	-0.00089817	0.0056809	-0.021887	0.037693	-0.067776	0.019178	0.0041058	0.01767	-0.0037353	-0.0035539	-0.020528	-0.030472	0.03547	0.0033442	-0.026497	-0.041951	0.053758	-0.010218	-0.034351	-0.026758	0.053914	0.040236	-0.035388	0.052477	0.058445	0.010295	0.01082	-0.010054	-0.012194	0.013765	-0.00013398	-0.0066953
mw = 155.06265; rt = 2.654	-0.070983	-0.036199	0.00027477	0.087224	-0.0091523	0.036552	0.0046327	0.0201	-0.010307	-0.025315	0.029854	0.089914	0.03344	-0.038114	0.0089498	0.0026289	0.028076	-0.024469	0.039373	-0.058601	-0.0023061	-0.021502	0.037585	0.018288	-0.0077368	-0.0329	-0.026999	0.046963	-0.001367	-0.037744	-0.027483	0.020731	-0.0033157	-0.037294	-0.020096	0.010126	0.011885	-0.025425	0.01892	0.008825	-0.012938	-0.007065	-0.015731	0.0036151	0.0063396	0.011933	-0.011297
mw = 314.0959; rt = 2.63	-0.071	-0.032398	0.017114	0.094316	-0.00028813	0.029479	0.010939	0.024565	-0.0051203	-0.038736	0.039752	0.083813	0.025209	-0.042538	-0.0058965	-0.001537	0.012194	-0.016689	0.011364	-0.031641	-0.0070611	-0.01331	0.017311	-0.0031381	-0.02779	-0.053925	-0.019995	0.033088	-0.001851	-0.014882	-0.034903	0.030827	-0.029069	-0.016217	-0.02607	0.018048	0.036064	-0.037659	0.019149	-0.0010385	-0.0063026	0.0072121	0.031936	0.0096668	-0.00092502	-0.014544	0.010765
Propionylcarnitine	-0.071293	-0.047298	0.040903	0.042443	-0.023848	-0.011781	0.056703	0.010336	-0.0044439	0.056892	-0.03278	-0.011318	-0.024258	-0.042147	-0.059607	0.008722	0.0048963	-0.0050395	0.0075376	-0.014419	-0.029152	0.055304	0.0098032	0.029624	-0.029867	0.0061102	0.040952	-0.0039233	0.025972	-0.0023801	0.011548	0.061052	-0.0059769	0.025663	0.028791	-0.04688	-0.056826	0.084417	0.050322	-0.075685	0.04488	-0.029182	-0.056485	0.088218	0.012769	-0.0027442	-0.001939
mw = 330.06987; rt = 2.627	-0.071376	-0.036132	0.023913	0.085985	-0.0091797	0.027017	0.00096787	0.019473	0.0038582	-0.041166	0.024224	0.088236	0.018507	-0.034725	0.0093695	0.0044036	0.014146	-0.026358	0.027125	-0.047324	0.012452	0.0018804	0.009763	-0.0063611	-0.01205	-0.035793	-0.040455	0.020091	-0.0045103	-0.027469	-0.044088	0.052773	-0.016187	-0.037226	-0.016712	0.044451	0.053834	-0.033567	0.032754	0.028534	0.0035251	0.0083644	0.022546	-0.011293	-0.0096728	0.0019166	0.02378
mw = 100.0332; rt = 2.651	-0.071658	-0.033305	0.0041599	0.090666	-0.0095898	0.028083	0.0069429	0.025807	-0.0097059	-0.024344	0.033407	0.089848	0.022849	-0.052173	-0.017989	0.0017901	0.020369	-0.0049612	0.021863	-0.038068	-0.015536	-0.040039	0.027903	0.020927	-0.015647	-0.028056	-0.044508	0.045068	-0.0053307	-0.0053373	-0.029592	0.026014	0.0070532	-0.051071	0.010471	0.0098022	-0.0072296	-0.023208	0.012856	0.014168	-0.027543	-0.015202	-0.028346	-0.0040713	-0.021678	0.0063307	0.0063183
mw = 132.02453; rt = 7.199	-0.07443	-0.067809	0.0096937	0.01054	-0.046995	0.0054854	0.020661	0.014256	0.043717	0.019658	0.0056545	0.010413	0.0061254	0.019889	-0.030951	-0.030905	-0.048333	-0.019439	-0.027705	0.028769	-0.034257	0.012484	-0.033045	-0.010299	0.00041733	-0.027382	0.01914	-0.020308	0.0014023	0.0055201	-0.017681	-0.035876	-0.0046266	0.0098913	-0.0066562	0.0024506	-0.0071128	0.011474	0.0063257	-0.017054	-0.016957	-0.010703	0.021221	-0.013201	-0.0027133	-0.040172	0.016856
Methionine sulfoxide	-0.074534	-0.061369	0.017237	0.038787	-0.021149	-0.016019	0.020577	0.017488	0.05112	0.035285	-0.046734	-0.0011895	-0.0020617	-0.014731	0.0026792	-0.023105	-0.037175	-0.027752	-0.030206	-0.0022951	-0.016205	-0.0048002	-0.030598	0.044982	0.031033	0.01162	0.010323	-0.036397	0.0012918	-0.005277	0.018384	-0.040645	0.022669	0.025586	0.010933	-0.0011284	0.01754	0.026038	0.013588	-0.018102	-0.0061272	-0.04594	-0.01118	0.029331	-0.0057671	-0.1021	0.015001
Methionine	-0.074637	-0.067837	0.0092065	0.010016	-0.046646	0.0056391	0.020673	0.013271	0.043465	0.0195	0.0061591	0.0098956	0.0067932	0.020474	-0.030027	-0.030456	-0.048115	-0.019295	-0.027439	0.029371	-0.034549	0.01162	-0.033333	-0.010789	-0.00052364	-0.026278	0.01868	-0.019805	0.00067076	0.0053491	-0.01722	-0.03528	-0.0052302	0.0095018	-0.0054833	0.0029498	-0.0041522	0.012984	0.0055285	-0.01709	-0.014884	-0.0087321	0.021315	-0.014752	-0.0016526	-0.036361	-0.014765
Asparagine	-0.07571	-0.064809	0.026791	0.018619	-0.038035	0.01943	0.013507	-0.0063281	0.048343	-0.02423	-0.019774	-0.0029962	0.0083921	0.03833	-0.028699	-0.0034678	0.0086058	-0.010973	-0.041442	0.00054308	0.012731	0.010634	-0.02802	-0.0039777	0.046719	0.014853	-0.015581	-0.0086877	0.0279	0.017341	-0.0042208	-0.0081061	-0.017148	0.0063565	-0.0080071	0.020334	0.0051102	0.0044209	-0.010106	0.031603	-0.0066222	0.034807	-0.022465	0.0039571	0.034349	0.014576	0.033442
mw = 193.01495; rt = 7.2	-0.076884	-0.062072	0.0050341	0.008537	-0.042805	0.014734	0.012614	0.016468	0.048337	0.0162	0.0062102	0.0072853	0.017024	0.034145	-0.037557	-0.025635	-0.050851	-0.016606	-0.041426	0.029159	-0.032394	0.0090905	-0.024674	-0.012339	0.0029327	-0.029975	0.029573	-0.016173	0.0049642	0.0056811	-0.030759	-0.051456	-0.0032238	0.011856	-0.024383	0.0027076	-0.011877	0.0098854	0.0053926	-0.017396	-0.022798	-0.014831	0.013968	-0.010266	0.0022939	-0.05434	0.017893
2-Methylbutyrylcarnitine	-0.078193	-0.044394	0.059183	0.0071349	-0.038033	0.023699	0.0010684	0.0069027	-0.019497	0.023859	-0.0025845	-0.041717	0.021291	0.0016352	-0.018284	0.045908	-0.032506	0.02069	0.032151	-0.043736	-0.021137	0.0047285	-0.0025207	-0.0056964	-0.04501	0.041115	0.016155	0.009363	0.048221	-0.0029267	-0.030528	-0.012948	-0.030055	0.027368	-0.0056431	0.033511	-0.043789	-5.4765e-05	0.061693	0.0070554	0.046845	-0.0042375	-0.020655	0.037563	-0.012489	0.011712	-0.0095842
mw = 176.01743; rt = 8.485	-0.085861	-0.035472	0.023591	0.028244	-0.036892	0.022971	0.0022039	0.00057166	0.05162	-0.032699	-0.022963	0.0022934	0.0057241	0.038094	-0.036503	0.0063019	0.018509	-0.0025309	-0.047974	-0.015685	0.021253	-0.012788	-0.027353	-0.0011303	0.054346	0.023494	-0.002589	0.009216	0.041526	0.027448	-0.015788	-0.0023274	-0.0014882	0.011264	-0.0066723	0.008484	0.0097943	0.023952	-0.01213	0.023024	0.013901	0.029507	-0.059284	-0.028822	0.025037	0.052363	0.02643

## Sheet: NEG PCA SCORE
Sample	PC1	PC2	PC3	PC4	PC5	PC6	PC7	PC8	PC9	PC10	PC11	PC12	PC13	PC14	PC15	PC16	PC17	PC18	PC19	PC20	PC21	PC22	PC23	PC24	PC25	PC26	PC27	PC28	PC29	PC30	PC31	PC32	PC33	PC34	PC35	PC36	PC37	PC38	PC39	PC40	PC41	PC42	PC43	PC44	PC45	PC46	PC47
1	-5.7218	2.5848	5.1272	2.3456	4.3502	-1.1306	0.69662	-0.34808	0.22157	-0.82812	2.4679	-3.1877	1.5077	-1.3587	0.11937	0.077053	-1.6859	-0.20021	4.3826	0.15084	-1.5523	-1.7011	-1.0478	0.3827	0.90011	1.1222	0.12326	-0.81872	-1.7005	-0.2265	-0.21941	1.5452	0.35174	0.44817	0.35415	0.25354	0.23718	-0.90385	-0.40516	-0.086599	-0.48501	0.89479	0.023832	0.11178	-0.15476	-0.0078869	-2.2551e-15
2	-8.0922	20.473	-3.4945	3.5186	-1.9378	-0.86351	-5.2675	-2.7478	-0.74161	-2.0421	-0.23326	-1.8965	0.34156	-2.0989	-0.28886	-0.75702	0.63304	1.5703	-1.6986	-0.23878	-0.6956	-0.39483	0.30198	-0.20331	0.26966	1.4611	-0.61045	0.70889	1.7974	-0.15779	0.031845	0.0010095	0.9603	0.15232	0.28186	-1.1048	0.40625	-0.21971	0.85612	-0.31931	-0.57695	0.23113	0.6152	-0.27974	-0.39153	-0.22045	1.6896e-15
3	-6.1826	4.9205	5.9627	3.4696	0.18353	-1.7815	-0.46401	1.2315	2.7721	2.6523	0.38711	2.4587	-1.3744	-2.2014	-0.042639	2.0419	1.1021	-1.3076	0.98013	-1.0675	1.6854	-0.36951	-1.2383	-0.0069508	-0.19146	1.6193	0.5426	1.034	0.42298	0.88223	-0.09457	-0.36257	0.86843	-0.98913	0.62393	1.2568	0.017789	0.05765	0.2273	1.5158	0.33695	-0.82106	0.6074	0.63285	0.22355	-0.49687	5.5511e-17
4	-5.2674	0.46594	3.6644	1.0953	3.4262	-2.1025	1.904	1.8751	-1.4276	-0.83557	0.46866	-4.4446	-0.51829	1.3756	0.74838	-0.89007	-0.80418	1.7754	0.65992	-0.41717	-0.36333	0.79489	2.3975	-0.48263	-0.38172	-0.19847	0.51749	0.39691	1.281	-0.42308	0.46515	-1.6154	0.6521	0.28828	1.3766	1.0263	-1.401	-0.75997	-0.033669	-0.43471	0.82489	-0.85579	-0.56462	-0.044354	0.51583	-0.12921	7.2164e-16
5	-5.8304	-0.45382	8.7299	6.4842	0.79645	0.41623	4.4211	1.4878	-0.65487	-1.9297	1.671	1.596	0.40742	-0.65977	0.74752	-1.9756	-1.2847	-0.45394	-2.7073	-0.65924	-0.32594	0.80609	0.37694	-0.56086	0.95199	2.0276	1.0224	-0.64102	0.31955	0.30067	-0.64378	0.061508	-0.76846	-0.4128	-1.2669	-0.3637	-1.3326	1.1448	-0.21438	-0.30574	-0.3892	0.51518	0.46074	0.30856	0.37199	0.5516	-1.3583e-15
6	-9.0917	2.104	2.2401	-5.4031	8.5749	1.4532	-1.9573	-2.0204	2.8946	-0.0064654	-1.1963	-1.2126	-0.1435	4.2752	0.76815	-1.1514	2.3714	-0.94123	-0.96122	0.11398	-0.76146	-0.46369	-0.55008	0.63942	-0.5986	0.68713	-1.4319	0.05347	-0.35405	-0.017122	-0.14666	0.23401	-1.6023	0.72383	0.3211	0.25857	0.16335	0.73371	-0.016536	0.20899	0.8302	0.068749	1.1092	-0.4792	0.48081	-0.056522	6.4532e-16
7	-7.2841	5.6111	4.6283	2.9698	-4.1102	-0.38611	0.070666	4.4081	4.1148	2.4135	0.48493	-1.1056	-0.80199	1.2396	-3.3826	0.88967	-0.56461	-0.99362	-0.05891	1.2313	1.0048	-0.07353	-0.97122	-1.2277	-0.303	-1.2176	-0.77628	-0.69564	0.89117	-1.9163	-1.6115	0.97302	0.17597	-0.077949	-0.044781	-0.79135	0.35653	0.14955	-0.31479	-1.0099	0.60989	-0.3838	-0.29416	-0.43625	0.20124	0.28391	5.0654e-16
8	-7.8059	18.674	-2.3571	3.6273	-6.4654	-3.3026	-1.1502	-1.7327	-0.44664	-0.25879	-1.1279	1.7718	0.49069	0.42582	-0.51356	-0.54994	0.054634	1.3211	1.3846	1.0595	-0.19653	0.84012	-0.32772	0.6651	-1.0857	-1.119	0.42606	-0.33539	-1.3454	0.54278	1.0167	-0.39964	-1.6836	0.14785	-0.39818	0.78433	-0.69859	0.51029	-0.92401	0.43736	0.6193	0.51878	-0.74542	0.26752	0.40248	0.16443	2.5674e-15
9	-8.087	8.9344	5.122	-3.6936	2.9023	-3.9641	1.1121	-0.68027	1.308	3.2623	-0.76756	1.8039	-3.3269	2.4396	2.3979	0.69391	-0.43788	-1.8141	-0.53054	-0.40727	0.23721	0.82099	1.8142	0.043254	1.2383	-1.5828	0.44664	0.036602	-1.0929	0.75045	0.93872	-0.4332	0.71364	-0.10629	-0.35607	-1.1366	0.26123	-0.90857	-0.023832	-0.40313	-1.074	0.24024	-0.19622	-0.14129	-0.57138	0.051878	1.6931e-15
10	4.9892	-0.64554	4.9751	-3.7966	-4.6246	-2.117	-1.9883	2.778	-4.5783	3.4031	-0.36107	-0.62621	1.4504	0.45172	0.59752	3.3878	-0.47533	-0.056703	-1.8551	-1.537	-1.027	-0.94755	-0.16629	1.8413	0.67642	-0.53966	-0.67064	0.48253	-0.06274	-1.3541	0.17885	0.77346	-0.43848	1.0864	0.1907	0.56251	-1.0487	0.20034	1.2627	0.1503	0.19301	0.63275	0.20388	0.50758	-0.088451	0.050221	-1.2178e-15
11	3.9643	3.1669	2.0508	-11.541	-8.4344	-1.2833	3.6919	-0.50934	2.5041	-2.8481	1.2363	-1.1206	0.8883	1.4188	1.5146	-3.4121	-0.3626	-0.18415	-1.2564	0.10333	-0.65846	-1.2965	-0.92256	-0.074035	0.89859	-0.79457	0.02044	-0.40807	0.61827	0.38281	-0.2408	0.69334	-0.024384	-1.5165	0.38125	1.0912	0.35348	-0.66452	0.14345	0.43757	-0.10006	-0.36319	0.09696	0.2141	-0.29461	-0.15169	-1.1336e-15
12	6.0238	-2.4093	4.2271	-4.9611	2.0437	-1.3618	-4.1138	-0.28082	0.62382	-1.25	-1.6483	2.7801	-0.052488	-0.73929	1.0514	-1.8376	-0.23961	1.6358	0.57115	-0.089344	-0.010518	-1.2915	0.28831	-0.52269	0.41425	0.32284	-0.070091	0.84928	-0.61945	-0.66636	0.5525	1.5522	1.1236	-0.0055361	-1.0338	-1.1446	-0.25226	0.56224	0.47	0.15112	0.34902	-0.63668	-1.3131	-0.052018	1.3409	-0.3645	-7.7542e-16
13	9.2239	2.1896	-0.27129	-0.39665	-2.3123	1.3511	-3.7263	1.7994	0.11681	-1.5297	-0.22965	0.75455	-0.8804	0.59666	0.98064	3.8564	-1.7307	0.41228	-1.21	0.59223	-2.2171	-0.89983	1.9004	-2.1182	-0.014817	0.85427	0.54141	-1.2527	-1.0372	1.6534	-0.85314	0.041167	-0.073192	0.744	0.35397	0.98183	1.0315	0.51583	-0.74788	-0.1466	-0.11395	-0.79632	0.24686	-0.44635	0.14126	0.059224	2.5414e-16
14	4.2622	-4.408	2.2857	6.6775	0.39614	3.6526	-5.9467	-0.78144	0.64028	2.6164	-1.2529	-0.85841	1.5185	-0.22091	1.4584	-3.4714	-2.4774	0.48867	-1.0311	-1.0334	3.1479	-0.60601	0.22626	-0.66688	-0.24871	-1.1561	-1.3445	0.26295	-0.6914	0.84757	-1.0078	0.11419	-0.40624	0.12935	0.24422	0.8847	-0.547	-0.38209	-0.42195	0.17289	-0.5098	0.24075	-0.15123	-0.30324	-0.54334	-0.24654	-1.4988e-15
15	7.8362	2.8425	-1.1459	-6.1283	-0.53236	1.5157	-3.2643	2.269	0.64284	0.28201	0.21334	1.4767	2.4203	0.1905	-1.5375	-1.8448	0.78109	-1.6205	2.0986	1.3869	2.3562	1.482	1.8171	0.88193	1.4994	1.2706	0.53794	-2.3922	0.58792	0.072666	0.63567	-0.69255	0.6685	0.88502	-0.11166	0.66977	0.063802	0.52953	0.7718	-0.56049	0.13989	0.29487	0.31027	0.27947	-0.12468	0.035972	1.5404e-15
16	3.8324	-0.15075	2.4575	-6.6876	1.4182	1.4991	-4.2848	-1.121	-0.22861	-1.4333	4.1526	-3.722	-1.7937	-0.34101	-0.50372	1.873	0.36869	0.43465	-1.3838	-0.57449	2.1864	0.79272	-1.0898	0.78919	-1.618	1.1086	0.81693	-0.73767	-0.53809	-0.0087627	0.16778	-0.52135	-0.54807	-0.29518	-0.92551	-0.65863	0.069766	-0.74279	-0.24596	0.59585	-0.062348	-0.34646	-0.89342	0.33792	-0.24733	0.92167	4.5242e-15
17	2.0677	-5.5284	4.31	-2.7878	-0.087736	-2.248	0.034726	3.6554	1.7221	-2.3404	2.1923	1.2318	0.12434	0.69694	-1.7667	-0.064024	1.6908	1.6986	1.0457	0.42015	0.10021	-1.7179	0.41589	-0.5654	-1.1292	-0.93263	0.89305	2.2	0.63105	1.494	-0.28797	-0.72364	0.35683	1.002	-0.37093	-0.39924	-0.34572	0.80057	-0.073495	0.29713	0.19728	1.2237	0.037366	-0.60835	-1.082	-0.050592	-1.4572e-15
18	9.1805	-0.48431	6.7342	-1.3015	-0.65334	1.8366	-1.6268	-0.048534	-3.7067	-1.3056	0.10433	2.5514	2.8405	2.0888	-0.92514	1.8712	0.36433	0.85961	1.6205	0.07429	0.010859	1.5538	-0.85829	-0.61264	0.13845	0.27733	-1.8809	1.0217	0.18033	0.21083	0.70778	-0.67232	-0.26297	-2.046	0.069833	-0.56101	-0.18222	-1.1516	-0.91784	-0.88362	-0.18206	-0.018803	0.84573	-0.32668	0.24747	-0.0077928	-1.6888e-15
19	8.1632	0.7378	-0.031286	-1.352	0.56265	2.2561	-0.12264	-1.9918	-3.0258	3.2057	1.2429	-2.68	-2.8943	-1.6875	-2.5794	-1.2428	-0.62555	-0.79556	-0.018374	2.4582	-0.79989	1.5806	-0.081677	0.70203	1.3533	-0.56384	1.5363	2.1257	-0.03595	0.89303	-0.18376	0.83109	-0.32516	-0.52935	-0.56384	0.81443	0.12319	0.37035	0.32813	0.04596	-0.040151	-0.062619	0.32913	-1.1786	0.46387	-0.071332	6.7221e-16
20	8.863	-1.3679	-0.23329	-0.44066	0.5349	2.0249	0.14817	-4.0857	0.7104	-0.068195	-0.11791	1.1506	-2.4821	0.81453	-0.038238	-0.01555	-1.5662	0.90046	-0.64668	-0.92603	0.18718	1.0264	-0.023919	0.36688	-1.561	-0.40061	1.5856	-0.17886	0.81901	-1.3327	0.84607	1.5609	1.4488	0.36677	0.30157	0.26558	0.10381	0.27872	-1.5807	-0.53817	0.86443	0.74078	0.9641	0.92025	-0.31332	-0.39086	-2.047e-16
22	8.2131	9.6106	-9.2836	2.0879	5.3252	-1.5247	2.9811	3.9714	-0.025154	-0.33259	1.8963	0.087393	1.9192	0.88351	2.4103	0.15069	-0.41071	0.31779	-0.29039	0.67677	1.1471	-0.46886	-0.15162	1.3014	-0.088319	-0.11437	-0.68699	2.3201	-0.38405	-0.64597	-0.464	0.060298	0.3626	0.0017203	-1.1302	0.90846	0.96603	0.5367	-0.40106	-0.82524	-0.30896	-0.67924	0.030848	0.73776	-0.081185	0.41251	2.3939e-15
24	8.9146	1.3604	-3.9438	0.12225	3.402	0.87056	0.89494	0.36788	1.3705	0.94147	0.1866	-1.2516	-0.28613	-1.1667	0.6808	1.5112	0.72913	-0.78847	0.094353	1.6202	-1.1086	0.10124	-0.076234	-0.64602	1.1655	-0.13552	-2.1078	-0.98771	1.7845	-0.18134	1.3089	0.64676	-0.087703	-0.3647	-0.17659	-0.3282	-1.7524	0.99957	-1.2967	1.1819	-0.47026	-0.24942	-0.65669	-0.066431	-0.77293	-0.28515	5.0741e-17
26	7.9539	-1.0404	2.1028	-0.41233	-1.916	1.0641	-0.10193	-0.69226	1.0621	-1.4555	-1.3026	1.8952	-2.1739	-1.3197	0.23535	-1.5929	0.45796	-0.22822	0.85051	-0.51869	-1.0045	0.87563	-0.82135	1.2957	0.053064	0.077446	-0.40987	0.69173	-0.92061	-1.827	-0.77807	-1.2438	0.44771	0.54848	2.3423	-0.11259	-0.089006	1.0347	-0.33925	0.24563	-1.22	-0.29095	-0.13154	-0.40919	-0.052645	1.1244	-1.1796e-16
27	8.9381	5.2056	-4.0236	2.5473	0.092101	2.8975	1.2966	0.84052	-1.401	-3.56	0.71443	-0.64226	-2.8883	0.1944	0.18614	0.23687	1.2387	-1.0114	1.3354	-3.2045	0.30677	1.3715	-1.2836	-0.5573	1.7182	-1.9992	-0.9027	-0.43228	0.073155	1.6387	-1.4584	0.14189	0.061089	1.0673	-0.15884	-0.64986	-0.28071	-0.23147	0.48807	0.10628	0.67291	0.13021	0.054171	0.52695	0.49261	-0.23399	7.494e-16
28	8.2871	1.1935	4.068	7.0334	-0.43027	-0.12611	1.1655	-1.3612	-4.044	-1.1529	-3.6737	-1.999	1.9221	3.2413	-1.8196	-1.2027	0.5276	-3.8277	0.44295	-0.87981	-0.55681	-1.2012	-0.16382	-0.71705	-1.4831	-0.093193	1.0278	0.026949	0.49943	-0.26978	0.97785	-0.16014	0.50164	0.27729	-0.78629	-0.11901	0.95191	0.31166	0.18116	0.77734	-0.36156	-0.60608	-0.37301	0.086806	-0.30873	0.16203	-1.3878e-17
29	10.109	-0.025981	0.83966	-1.0523	-3.2772	-0.74383	4.4543	-3.2073	-0.58845	2.0523	0.44521	-0.74416	-0.45143	-3.9725	0.074425	-0.87379	2.6883	-1.6942	-0.67788	1.3235	0.37553	-1.6957	1.8398	-1.1793	-1.4286	0.79663	-1.7123	0.30036	-1.6705	0.17255	-0.23169	-0.48768	0.089211	0.60878	0.0052143	-0.56913	-0.45263	-0.76442	-0.21983	-0.72607	0.78691	0.078064	0.31291	0.50288	0.15523	0.066393	-1.3704e-15
30	3.8178	-6.1785	-0.15924	8.3792	2.755	-0.044674	-1.4035	-1.3757	1.9959	-1.5783	-0.95944	2.2672	-1.4861	0.27625	-0.98638	0.70178	1.8229	0.83575	-1.0328	2.1384	-0.27947	-2.3672	-0.76439	1.5313	0.47824	-1.2995	0.67258	-0.99603	1.0479	0.87306	0.72527	0.48995	-0.1597	-0.0085147	0.15674	0.76782	-0.66768	-1.5155	0.75238	-0.80776	-0.42273	-0.28472	0.068528	0.36796	0.24778	0.74061	-9.4369e-16
31	4.1758	-9.2888	-0.40289	6.9273	-5.4328	2.8524	-2.2279	0.30984	4.4075	1.2654	-1.1821	-3.1859	0.22918	1.3723	3.8101	0.53536	1.2956	0.44774	0.70077	1.1322	-1.0362	0.92032	-0.48779	-0.37344	1.671	0.80212	1.1822	1.0285	-0.37167	-0.51325	0.59281	-1.104	-0.4228	-0.51895	-0.23042	-0.83531	0.6892	0.15948	0.36632	-0.17651	0.70952	0.55908	-0.17675	0.66163	-0.10623	-0.11557	-2.8918e-15
33	6.1953	3.688	-6.9125	1.6498	5.0555	0.335	-1.3404	4.8871	-0.14963	-0.98967	0.42919	2.0245	1.3756	-1.3541	-0.72341	-0.85427	-0.25448	-1.9458	-2.0009	-0.31406	-0.88448	-0.26984	0.75703	0.034628	-0.089141	-0.32654	1.5466	-0.22588	-0.97442	-1.173	-0.051517	-0.10923	-0.488	-1.4519	1.2347	-0.72424	0.040363	-1.2415	-0.01186	0.86367	1.0839	0.83626	-0.19795	-0.51613	-0.023591	-0.20526	3.9552e-16
34	5.1503	-1.6755	0.26953	-0.70338	-0.057326	-1.3011	0.60248	2.4232	2.1962	-1.3645	-2.4094	-0.4712	-1.4634	-1.8511	0.39484	0.21372	0.44084	-0.42525	0.055619	-0.65976	-1.0658	1.1294	-1.231	1.3208	-2.2438	0.52909	0.20324	-0.85848	-0.34725	-0.65263	-0.45278	-0.81781	-0.58143	-0.021338	-1.2795	0.65527	-0.44055	-0.36358	0.38358	-1.0862	-1.0659	-0.05535	-0.15814	-0.6367	-0.13337	-1.5496	-5.2736e-16
36	9.5566	1.1569	-0.93163	3.0269	0.18271	-0.7336	3.0181	-5.6545	0.73032	1.352	4.8781	1.5624	0.9089	0.86978	0.60718	1.2691	-1.5924	1.0641	0.97829	-0.67087	1.0932	-1.9351	0.47173	0.22001	0.31938	-0.79578	0.60293	-1.0262	0.74246	-1.3695	-0.10035	-1.4608	-1.153	0.12656	-0.027006	-0.73271	0.42219	0.54547	0.73808	0.37054	-0.13328	-0.30916	0.29926	-0.84172	0.36055	-0.57122	5.395e-16
23	-4.6764	-8.1759	-0.37326	-0.40792	1.213	-4.2045	-1.383	0.34222	0.40824	-0.82493	1.8311	-0.21729	0.18856	-1.5008	-3.3186	-0.8212	-1.2284	-0.73363	-0.94484	-0.61758	-0.1545	0.46029	-0.11336	-0.40686	0.62903	-0.38065	-0.38852	0.75474	-0.25326	0.76741	1.6666	0.12478	-1.8362	0.287	1.4507	-0.60953	0.97856	0.80082	-0.043262	-0.8788	-0.47672	-0.64252	-0.26757	1.3291	-0.13432	-0.64747	-1.138e-15
25	5.8646	-2.1584	0.30564	3.0459	-0.43033	-2.1655	3.2415	2.4009	-1.796	3.6139	-1.3124	0.2152	-1.0901	0.31043	0.2009	-1.5363	1.97	3.4167	0.87158	-1.7065	-0.12603	0.6251	1.3125	1.6162	-0.51822	1.3887	-0.36523	-1.287	0.7403	1.1128	-0.38286	1.613	-0.89023	-0.59851	0.43614	-0.64373	1.3606	-0.047364	-0.095901	0.17263	0.28132	-0.28049	-0.31814	-0.37682	-0.45109	0.22981	-1.4017e-15
32	-6.2733	-7.8078	-2.4707	1.7352	-0.56246	-3.1708	-1.0691	-3.1165	1.9269	-0.85243	1.7436	0.88508	0.95894	-1.8554	1.2973	0.89482	-1.0347	-2.3884	0.32253	-2.0087	-1.0437	1.1851	0.34602	0.26376	-0.85246	-0.23848	-1.5949	0.051495	0.77251	0.6559	0.81838	0.31005	0.71171	-0.80387	-0.39871	1.0908	0.49303	0.55133	0.7464	-0.74956	1.0969	0.45922	-0.65468	-1.0375	-0.1577	0.77616	-3.4694e-16
35	-7.0953	-8.5047	-2.019	4.7472	-1.7761	-3.8965	0.10838	-0.6571	-0.74097	-1.008	3.3436	-0.68036	2.7563	1.3097	0.21103	0.41941	3.4085	0.81813	-1.5355	0.93645	0.55567	2.6009	0.39497	-0.46125	-0.32571	-1.1137	0.073615	-0.70439	-1.7076	-0.48168	-0.17012	1.2009	1.4458	0.30727	0.2887	0.21581	-0.018071	0.11647	0.071984	0.79759	-0.88307	-0.2046	0.3808	-0.32858	0.34831	-0.40281	-2.0262e-15
37	-4.387	-7.5122	-4.9162	-2.483	-1.9413	-2.1572	-1.4345	2.7692	1.4425	1.9488	-0.81132	-1.5303	1.0372	-1.5696	-0.00094329	-1.0209	-2.0943	-0.19519	0.67747	-0.23598	-1.2841	-0.2916	0.34321	1.2371	-1.1679	-1.1781	-0.34479	-0.45681	1.0722	0.95532	0.16805	-1.0008	0.50898	0.27441	-0.87736	-1.1827	0.19656	-0.41127	-0.81558	0.93467	-0.5483	0.031442	1.3208	0.298	1.1516	0.46459	-2.5431e-15
38	7.3915	2.6455	-2.7559	-4.203	4.1217	-1.6237	3.6902	-0.90261	1.3096	3.4854	-1.9922	0.57116	2.3599	-0.17004	-0.26472	0.18494	-0.88325	1.7399	-0.8381	0.23387	-0.26977	1.5944	-2.9373	-3.1954	-0.69819	0.50397	0.5584	-0.23208	0.46226	0.64216	0.24094	-0.28673	0.14401	0.94754	0.5254	0.27808	0.15952	-0.46295	1.0075	0.049078	-0.38541	0.68556	-0.37543	0.095344	0.26651	0.45123	-2.0079e-16
39	0.96251	-3.0177	-3.5623	-0.97777	-0.2668	-2.5028	3.9192	-2.548	2.7778	-3.4763	-5.4504	-2.0651	0.6248	0.8595	-2.2723	3.1907	-2.2721	0.41164	-0.053948	0.46901	2.4763	0.27987	1.6252	1.0969	0.53275	0.81679	-0.31902	0.70206	-0.79376	0.41309	-0.84498	0.57764	-0.057321	-0.73483	0.3246	-0.47368	-0.52518	0.20751	0.51089	0.45998	-0.050383	0.38606	0.10815	-0.051818	0.048578	0.040453	-1.5647e-15
40	-6.8962	-7.2696	-0.56393	-2.4507	1.8854	-6.8363	-1.8356	-3.1304	-2.3181	-0.42248	-2.4112	1.5968	0.94824	-1.7911	0.0089815	-0.2561	0.3585	0.26722	0.1968	0.33004	-0.4065	0.6441	-0.59988	-0.43369	2.0577	-0.11606	0.74515	-0.014742	0.52884	-1.1915	-2.0465	-0.69902	-0.55457	0.77733	-1.1226	0.21818	0.21301	-0.80511	-0.95049	0.23712	0.89553	-0.81943	0.16639	0.06452	-0.88445	0.094734	7.841e-16
41	-7.854	0.28131	0.95883	-0.15437	2.6293	6.4621	1.6752	-0.21327	0.078001	1.0349	-0.5393	0.066395	0.10687	-0.53237	-3.0877	-0.46992	-0.6684	2.7209	-0.66238	-0.34831	-1.8426	-0.33282	-0.12601	0.3174	0.37598	-1.1153	-1.0264	-1.0551	-2.0717	-0.14781	0.3309	-1.3946	1.3464	-1.0142	-0.95015	0.2059	0.19679	0.71382	0.88391	0.23763	0.62657	-0.50052	0.19164	0.51538	-0.72982	-0.011067	1.2247e-15
42	-11.136	-0.23395	-3.0162	-3.1201	-1.4326	4.6552	2.1431	-0.28814	-1.3153	1.2135	-1.31	-0.6418	3.3553	-1.1591	1.0251	1.1595	1.1029	-0.51435	-0.7985	-1.0863	1.1114	-1.455	-1.8394	1.2883	0.68506	-0.086222	1.9599	-0.20053	-0.26523	1.4	0.45257	-0.060833	0.70324	0.31202	0.82565	-0.82908	-0.55878	0.61109	-1.1692	-1.1341	0.27106	-0.63118	-0.32696	-0.88777	0.044258	-0.15532	-3.1919e-16
43	-8.9797	-1.748	1.4936	-1.8879	1.1149	5.3285	0.45157	-2.6719	-1.5639	0.84264	0.76882	1.6825	1.281	0.75404	-0.093398	0.87388	0.34974	-0.8545	-0.36783	1.499	-1.1793	0.31248	1.0846	1.2096	-0.75464	-0.043388	-0.39195	0.27719	1.5751	0.50665	-2.4678	-0.46164	0.26256	-0.22457	0.44195	0.1191	0.81023	-0.098341	-0.26325	0.18525	-0.5288	0.88693	-1.4774	1.0002	0.42854	-0.50292	-2.2204e-16
44	-10.055	-3.0359	-2.9406	-0.74247	-2.9039	6.4897	2.8068	1.0053	1.5614	-0.57973	-0.18487	1.1724	-0.737	-0.40948	-1.8247	0.37448	0.84941	0.57005	-0.38764	-1.9694	0.54207	-0.25991	1.2201	-0.72458	1.3565	0.88447	-0.54262	1.099	0.30404	-1.4328	1.6437	0.17806	-0.63203	1.3516	-0.87809	1.1033	0.76001	-1.3686	-0.70178	0.524	-0.59878	0.30004	-0.28812	-0.5264	0.34255	0.06451	8.5435e-16
45	-6.9306	-6.4165	-6.4889	-1.2998	0.0002792	-3.9278	-0.95847	1.1649	-5.1192	0.21497	-0.83795	-1.0034	-4.1947	1.1447	0.16026	-0.24566	0.77861	0.29504	0.021298	0.13454	1.5874	-2.2846	-1.0708	-1.3728	0.62388	0.57136	-0.47435	-1.0444	-0.078643	-0.58902	0.10119	-0.98601	0.50114	-1.3915	0.10697	0.71385	0.4149	0.94037	-0.34368	-0.35285	-0.35477	1.2174	-0.051362	-0.014318	0.45579	-0.071898	-5.4557e-16
46	-9.9795	-0.21668	-2.3072	-4.1455	1.1525	4.533	-0.75819	0.1523	-1.0519	-0.35158	-1.2729	-0.10157	0.36899	-2.2894	1.9017	0.86483	1.3187	0.0073538	2.4757	-0.49374	0.33172	-0.028809	1.6257	-2.0486	-1.4425	-1.7062	1.4807	0.15776	0.41882	-0.91629	-0.34617	1.2533	-1.3879	-1.1136	-0.0026793	0.040229	-0.46713	0.54217	0.96419	-0.25014	-0.71084	-0.35452	0.60575	0.47609	-0.25676	0.44069	1.5127e-15
47	-9.4145	-2.8719	3.2752	0.96365	-0.80021	2.9513	2.695	2.4041	-3.8633	-2.8407	-0.52598	1.3935	-1.7462	-1.292	3.1335	0.02125	-2.407	-0.1391	-0.068218	3.488	1.4522	0.70868	-1.1888	0.37691	-0.91582	-0.14383	-1.0273	-0.29267	0.27131	0.01664	1.0515	0.2075	-0.16173	1.0903	0.42437	-0.59824	0.89495	-0.25332	0.75527	0.60676	0.69853	-0.22148	0.23645	-0.36143	-0.32734	-0.20461	1.4884e-15
48	-6.8962	-5.2199	-11.223	0.076857	-3.7333	1.0552	-0.79795	-0.3764	-0.75155	1.6651	2.2521	2.3927	-1.5455	4.3111	-0.75181	-1.2075	-1.6031	-0.89541	1.2505	0.091824	-1.0449	-0.15379	-0.42659	-0.26414	-0.86623	2.2701	0.016282	0.69253	-0.52514	0.30967	-0.53505	0.5086	0.13932	0.2735	0.027514	-0.59837	-1.6755	-0.62825	0.66285	-0.087559	-0.034726	-0.75755	-0.014388	0.1082	-0.5001	-0.035922	-5.8981e-16

## Sheet: NEG PCA LOAD
PCA Loading sorted by PC1 for WAT Negative Mode (all features)	PC1	PC2	PC3	PC4	PC5	PC6	PC7	PC8	PC9	PC10	PC11	PC12	PC13	PC14	PC15	PC16	PC17	PC18	PC19	PC20	PC21	PC22	PC23	PC24	PC25	PC26	PC27	PC28	PC29	PC30	PC31	PC32	PC33	PC34	PC35	PC36	PC37	PC38	PC39	PC40	PC41	PC42	PC43	PC44	PC45	PC46	PC47
p-Cresylsulfate	0.11514	-0.011044	-0.059116	-0.018236	-0.0017771	-0.029263	-0.066308	-0.039996	0.050348	-0.0082201	-0.024442	-0.067057	-0.030715	0.071695	-0.0060522	-0.024322	0.01852	0.010973	0.014491	-0.01988	-0.062882	0.0090352	0.14462	0.0592	-0.077977	-0.073109	-0.11145	-0.010642	0.084366	-0.056309	-0.1029	-0.079121	0.10356	-0.059543	0.0093526	-0.013097	-0.032465	-0.078308	0.15274	-0.051927	-0.028395	-0.065287	-0.093533	0.015148	0.026212	-0.006002	0.012728
mw = 129.96661; rt = 6.683	0.11296	-0.028827	0.094636	-0.0011488	-0.00014903	-0.0048467	0.024638	0.028266	0.067229	0.049891	-0.039896	0.043935	0.048256	0.024537	0.051858	-0.05529	0.065276	0.022841	0.011731	0.073486	0.047872	-0.0046688	-0.012524	0.0019587	0.018071	-0.02939	0.028473	0.0020941	-0.028985	0.021408	0.04923	0.018083	0.022852	-0.054745	0.05343	0.02474	-0.10624	-0.070056	0.055421	0.044066	0.0030231	-0.020933	0.036878	-0.025208	-0.085041	0.029787	-0.015037
mw = 172.04837; rt = 4.352	0.1123	0.0272	-0.036073	0.044703	0.01687	0.052785	0.039304	-0.074912	0.043793	0.019628	-0.073133	0.0027587	0.044509	-0.060742	0.014893	0.037482	-0.019694	-0.068837	0.048697	-0.035654	0.052494	0.052636	-0.090985	-0.016773	0.05035	0.0018625	-0.037322	0.023517	-0.042619	-0.14062	0.042883	0.07127	-0.14964	0.080414	-0.13113	-0.032271	-0.13638	0.083846	0.085596	0.00042473	0.01022	-0.066112	-0.011908	0.023248	0.09658	-0.11301	-0.084753
mw = 181.98033; rt = 7.506	0.11205	-0.0017952	0.074546	-0.072504	0.038093	-0.017529	0.040961	0.034496	0.004884	-0.013095	-0.017626	0.043156	-0.05472	-0.026797	0.04807	-0.074358	-0.056536	0.019194	0.085828	-0.059345	0.011888	-0.074718	-0.030384	0.043341	-0.0039547	-0.030003	-0.0051477	0.013961	-0.055766	0.065031	0.0030986	0.037081	-0.049336	-0.037626	0.020595	-0.027756	-0.07288	0.0034192	-0.0044781	-0.06676	-0.02223	-0.10354	0.011215	-0.11201	-0.041706	0.07356	0.050356
mw = 216.08043; rt = 1.681	0.11037	-0.058261	-0.056137	-0.021569	-0.024128	-0.071185	-0.062211	-0.035892	-0.017278	0.024817	0.025914	-0.0043679	-0.043274	0.068418	-0.010922	-0.036753	-0.0033137	-0.041628	0.013042	-0.060099	0.017677	-0.016224	-0.069997	0.011733	0.039453	0.046017	-0.05198	0.01549	-0.013471	0.049318	-0.062604	0.028583	-0.0050602	0.027834	-0.055971	0.0031477	0.051696	0.086051	0.019984	-0.023203	0.0035429	-0.0021926	-0.0065442	0.016717	-0.043092	0.0576	-0.086961
beta-Hydroxybutyric acid	0.10979	-0.060054	-0.055353	-0.028843	-0.0014493	-0.037937	-0.065099	-0.028581	-0.0094747	0.048721	0.021832	-0.008353	-0.05029	0.081043	-0.018388	0.0007704	0.021153	-0.049227	0.072859	-0.064671	0.021441	-0.048117	-0.064807	0.028833	-0.00024822	0.034685	-0.069008	0.033513	-0.069567	0.071761	-0.017767	0.045661	0.0173	0.061077	0.011356	-0.013992	0.088036	0.06971	0.043765	-0.043942	-0.02904	0.043813	-0.035316	-0.014677	0.0027777	0.011725	0.16157
mw = 160.0157; rt = 2.512	0.10971	0.043303	0.073362	-0.017592	0.013359	0.084622	0.0066512	-0.0098113	0.012985	0.015278	-0.036641	0.033592	-0.0070674	-0.028601	-0.024475	-0.077351	0.048091	-0.029602	-0.091711	-0.014069	-0.03979	-0.03711	0.048462	-0.053171	0.088072	0.062136	0.02006	0.043623	0.056257	-0.11438	0.1262	-0.063175	-0.03048	-0.038725	0.0032531	0.025228	0.015929	0.023946	0.035006	0.0012094	0.026258	0.0072799	0.094683	-0.075266	0.062564	-0.042785	0.034684
mw = 229.00444; rt = 1.223	0.10859	0.054112	-0.048065	0.037764	-0.024013	0.0028435	0.012473	-0.085105	0.017844	-0.061249	-0.043874	-0.0048816	-0.043721	0.059309	-0.017318	-0.00053006	0.0089195	0.021196	-0.085159	0.045361	-0.010756	0.099996	0.027208	0.067395	-0.11849	-0.046501	0.0071334	0.01027	-0.069499	-0.062866	0.01454	0.10158	-0.072747	-0.026067	0.020243	0.0098622	-0.074595	0.057172	0.065318	0.0043399	0.03656	0.049772	-0.24258	-0.079939	0.06074	0.0096544	-0.0073685
3-Hydroxyvaleric acid	0.10851	-0.015116	-0.037925	0.040435	0.016822	-0.12813	-0.065258	0.027082	0.054072	0.043386	0.021496	-0.065353	0.029998	0.027987	-0.029572	-0.0363	-0.042861	-0.038796	-0.016522	-0.049996	-0.095358	0.019215	0.051965	0.002285	-0.017485	-0.092515	0.14747	-0.0035156	0.032377	-0.014941	-0.0054371	-0.002785	0.045773	0.063878	0.11321	0.058713	-0.040859	-0.040135	-0.0090945	0.011926	-0.013043	0.0078184	-0.022736	0.015233	-0.01457	0.03292	0.065671
mw = 358.10848; rt = 1.246	0.1077	0.059018	-0.030002	0.048633	0.015736	-0.013161	-0.091895	-0.041639	0.051358	-0.037312	-0.0074995	-0.082699	-0.016482	-0.018795	0.015407	0.013112	-0.070093	-0.049834	0.0065533	0.031585	0.032798	0.024535	0.069679	0.016483	0.023568	0.083486	-0.00066983	0.0084353	-0.057032	-0.011239	0.0090463	0.045371	0.041867	-0.03734	0.1627	-0.052652	0.038509	-0.097925	-0.060979	0.11581	-0.044184	-0.11305	-0.043697	-0.045256	0.019068	0.010799	0.036024
mw = 114.99596; rt = 1.191	0.10662	0.0038025	0.098264	-0.015517	0.01961	-0.079181	0.0077063	0.1032	-0.018388	-0.050559	0.022473	-0.039331	-0.016479	0.030777	0.076305	0.047773	0.070859	-0.063716	0.011921	0.11239	-0.013256	-0.012919	-0.026782	0.010574	-0.024812	0.030438	0.033701	0.0049091	0.0072417	0.050531	-0.033142	-0.053643	-0.065559	0.001164	-0.0051941	0.013876	0.034628	0.016066	-0.025685	0.008872	0.0051573	0.025877	0.022942	0.014357	0.038908	0.063058	-0.063649
mw = 70.00279; rt = 1.193	0.10654	-0.0068516	0.10206	-0.013932	0.019118	-0.067869	0.014102	0.09847	-0.0059366	-0.050055	0.013395	-0.048182	0.0032625	0.044293	0.058788	0.048441	0.048155	-0.071148	0.057979	0.090189	-0.00016614	-0.0061041	-0.068221	0.031395	-0.011725	0.016284	0.032867	0.036821	0.039339	0.086201	-0.024849	-0.05271	-0.046893	-0.02875	-0.0069952	0.017777	0.040839	-0.043517	0.02434	-0.021134	-0.030086	0.031251	0.01235	0.060378	0.1212	0.029207	-0.036292
Isethionic acid	0.10648	0.065329	-0.044615	0.046337	0.022208	0.005352	-0.0019995	0.022108	0.059209	-0.040212	0.03891	0.02438	0.085591	-0.050991	0.022667	0.039867	0.013848	0.074486	-0.1383	0.01167	0.0027444	-0.0039224	-0.024083	0.011223	0.051964	-0.06748	0.00015322	0.0017718	-0.034733	-0.034411	-0.017472	0.080389	0.0098622	0.010188	0.099768	-0.018681	0.044558	0.021183	0.11326	0.012195	-0.0015274	-0.13317	0.065674	0.10828	0.063175	-0.038054	0.0016937
mw = 249.96765; rt = 7.505	0.10643	0.014372	0.089349	-0.08118	0.042398	-0.032772	0.03851	0.0075291	-0.0033837	-0.044487	-0.024037	0.0012236	-0.055679	0.0032484	-0.0088989	-0.041068	-0.074101	0.02927	0.055179	-0.076869	-0.0156	-0.080693	0.037758	0.010572	0.028984	-0.072973	0.016223	0.026532	-0.048902	0.031428	-0.03468	0.01068	-0.035501	-0.071164	-0.014998	0.012651	-0.1164	0.021476	-0.043394	-0.10761	-0.0093361	-0.02806	0.00085511	-0.075992	0.022874	0.087364	-0.013904
mw = 219.03838; rt = 2.524	0.10641	0.05743	0.050016	0.0080504	-0.025216	0.089582	-0.0043716	0.017075	0.010859	-0.004641	-0.050875	0.047516	-0.0085484	0.0064077	0.039213	-0.061502	0.1095	-0.045686	-0.10786	-0.071701	-0.085415	-0.018793	-0.072254	-0.043102	0.05928	-0.035589	-0.076523	0.028457	0.055176	-0.012312	0.00031618	-0.071842	-0.071757	-0.042908	-0.099392	0.064357	0.033718	0.047361	-0.012858	0.065647	-0.013575	-0.0058368	0.034655	-0.039016	-0.0427	-0.016416	-0.033207
mw = 314.12026; rt = 8.349	0.10549	-0.064083	-0.0066901	0.034939	-0.037987	0.013263	0.073291	-0.029047	-0.092942	-0.009639	-0.083662	0.063623	0.0022688	-0.088438	-0.061236	-0.0076608	-0.072654	0.01301	-0.02237	-0.0046455	0.034965	0.046301	-0.004518	-0.059067	-0.0024734	-0.041312	-0.0024582	0.0097277	-0.027997	0.017836	-0.1357	-0.02452	0.066737	-0.032672	-0.08317	0.085547	0.047573	0.03314	-0.009147	-0.035491	0.012964	0.0049894	0.032689	0.031266	0.061498	-0.092671	0.033399
Allantoin	0.10537	0.044528	-0.075859	0.061827	0.021509	0.0078507	0.042109	-0.032201	0.070374	-0.084996	0.0058591	-0.013043	0.09266	-0.071107	0.0043832	0.013906	-0.047329	0.044673	-0.019386	0.0024188	-0.037892	0.015281	0.072721	-0.04584	0.011359	-0.019508	0.055538	0.043105	-0.052221	0.039844	0.079636	0.021552	0.014473	-0.020588	0.029217	0.033421	0.014987	0.056784	0.062433	-0.080428	-0.070634	0.024434	0.045666	0.036182	-0.049242	-0.020953	-0.009485
mw = 98.01152; rt = 5.426	0.10517	0.04438	-0.074915	0.06118	0.01881	0.0069924	0.0426	-0.036152	0.072249	-0.08774	0.0015384	-0.014993	0.087165	-0.075326	0.00218	0.019569	-0.049248	0.038386	-0.020425	-0.00089581	-0.054088	0.027536	0.081163	-0.049076	0.0045705	-0.011604	0.061281	0.025334	-0.059295	0.038891	0.080373	0.017023	0.02229	-0.015049	0.040235	-0.0069861	-0.0074432	0.04784	0.073349	-0.080998	-0.061916	0.029702	0.052687	0.01634	-0.036926	-0.047125	-0.062716
mw = 220.0348; rt = 2.53	0.10407	0.06657	0.04077	0.022613	-0.038094	0.097169	0.015529	0.0060455	0.015934	-0.0010306	-0.04626	0.022745	-0.026622	-0.025088	0.039698	-0.075153	0.087655	-0.060114	-0.02827	-0.098052	-0.061522	-0.034648	-0.06644	-0.035907	0.0093184	-0.047747	-0.0087237	0.037644	0.0086166	-0.023782	-0.028497	0.025612	-0.0057325	-0.043942	-0.11197	0.065644	-0.033161	0.031439	0.043691	0.045295	-0.075765	0.043015	0.087466	0.016142	-0.13375	0.025293	-0.01097
mw = 115.03811; rt = 5.426	0.10393	0.044385	-0.079022	0.06402	0.020334	0.0081632	0.042696	-0.029899	0.07134	-0.085762	0.0035876	-0.019927	0.09209	-0.075605	0.0042992	0.013862	-0.046492	0.042928	-0.017887	0.0010269	-0.044541	0.027038	0.077073	-0.042224	0.010304	-0.017215	0.054594	0.043747	-0.062099	0.029489	0.076657	0.016366	0.014252	-0.015839	0.033845	0.013548	0.010457	0.071227	0.061509	-0.091908	-0.06105	0.022753	0.05063	0.037782	-0.037719	-0.020344	0.040092
mw = 385.94264; rt = 7.505	0.10273	0.015294	0.095188	-0.081826	0.048611	-0.028573	0.039189	0.011441	0.00016043	-0.053449	-0.030722	0.024434	-0.068062	-0.017114	-0.017513	-0.033888	-0.070057	0.046004	0.056755	-0.10155	-0.0036518	-0.098979	0.044875	0.025501	-0.025328	-0.073273	0.0002331	0.012152	-0.044958	0.045546	-0.018819	0.0081287	-0.042761	-0.011436	0.025611	0.010288	-0.11663	0.016632	-0.0085192	-0.084528	0.023314	-0.03634	-0.036757	0.0040242	0.030689	0.058906	-0.092616
mw = 230.07658; rt = 1.679	0.10264	-0.062736	-0.034408	-0.065496	0.014932	-0.040624	-0.054214	-0.027107	0.017445	0.057798	0.0036322	-0.022776	0.0037181	0.05344	-0.041938	0.0057084	0.080752	-0.057533	0.049743	-0.046532	0.011381	-0.11079	-0.096741	0.0514	0.019239	-0.060068	-0.11453	0.071345	-0.056074	-0.0037881	-0.068119	0.090951	0.030804	0.021436	0.090089	0.035529	0.15725	-0.072596	-0.036674	-0.00040632	-0.074083	-0.043622	-0.074122	-0.025945	-0.14544	-0.045186	0.044117
mw = 113.99261; rt = 1.192	0.10263	-0.00062805	0.10712	-0.023474	0.02157	-0.090747	0.008711	0.10139	-0.014402	-0.04492	0.037047	-0.026953	-0.036771	0.043835	0.073499	0.044326	0.05883	-0.05989	0.0060961	0.10797	-0.00061802	-0.012304	-0.018121	0.031563	-0.012933	0.020335	0.017692	-0.012564	0.010497	0.041394	-0.020234	-0.03019	-0.042288	0.0081738	-0.056072	0.036443	0.016966	0.015358	-0.013812	-0.0085895	-0.052687	-0.0090198	-0.048678	0.032008	0.057327	0.010368	-0.0028907
2-Oxobutyric acid	0.10225	-0.070264	-0.076836	-0.020962	-0.021383	-0.072181	-0.022284	0.020605	-0.0091125	0.017994	0.049023	0.026181	0.037141	0.0055156	-0.094258	0.038386	-0.047975	0.013345	0.0097411	-0.027741	0.028774	0.034202	-0.022877	-0.0082439	0.01665	-0.014671	0.025171	0.021227	-0.038918	0.056311	-0.0082464	0.04765	0.034203	-0.023681	-0.06312	0.065732	-0.14511	0.07351	-0.023954	0.013996	-0.028542	-0.019379	-0.077389	0.024962	0.024166	0.12497	0.21029
mw = 317.95504; rt = 7.506	0.1021	0.009495	0.098174	-0.083703	0.039508	-0.028462	0.037722	0.013007	-0.014797	-0.075884	-0.048838	0.02671	-0.078179	-0.01983	-0.0062951	-0.038092	-0.089756	0.028458	0.048583	-0.033926	0.0086142	-0.062833	0.020104	0.035219	-0.0063047	-0.077412	-0.016918	0.0365	-0.050554	0.079183	0.0036387	0.081658	-0.06679	0.0050288	-0.013702	0.0046934	-0.054751	-0.0041595	-0.00080242	-0.048839	-0.0079855	0.0083007	-0.0094684	-0.026462	-0.039013	0.10263	0.0061675
Methanesulfonic acid	0.10181	-0.051906	-0.06998	-0.04242	-0.028971	-0.065954	-0.080276	-0.014334	-0.0048407	0.043072	0.023551	0.042369	0.041816	-0.029037	-0.11987	0.073379	-0.0039073	0.049402	0.0281	0.019195	0.061702	-0.029146	-0.059259	-0.016641	0.035993	-0.098309	-0.023178	0.071177	-0.028622	0.03769	-0.033186	0.089705	0.11113	-0.024537	0.010066	-0.0038573	0.053625	0.042127	0.0033207	0.06561	-0.070376	0.015164	-0.054947	0.015939	-0.12214	0.077047	-0.046996
4-Acetamidobutanoic acid	0.10117	0.018132	-0.10082	0.069466	-0.02516	0.023981	0.046014	-0.060509	0.051245	-0.022239	0.014565	0.040808	0.042855	-0.023873	-0.0031243	0.026321	-0.0070904	-0.01635	-0.099897	0.12772	0.015095	0.057136	-0.018718	-0.022271	0.041069	-0.073587	0.046429	-0.02875	-5.0788e-05	-0.089214	-0.10815	-0.032272	-0.023417	-0.11577	0.011288	-0.03796	0.11796	-0.042673	-0.018075	0.041407	-0.1202	-0.024238	0.043171	-0.08423	0.033756	0.039808	-0.074138
Ethyl lactate	0.10051	-0.0054012	-0.045883	0.037421	-0.0055545	-0.0015385	0.083537	-0.079787	0.054004	0.1384	0.032311	-0.019633	-0.062567	-0.0516	0.014057	0.021999	-0.07013	-0.061689	0.058095	-0.1354	0.019347	0.038434	-0.13543	-0.19025	-0.074909	-0.067767	0.065478	-0.04788	0.13686	0.012956	-0.068563	0.0053311	0.023993	0.11917	0.085771	-0.13408	0.062049	0.021708	0.022033	-0.03115	-0.014315	0.17668	-0.039605	0.01376	0.070105	0.19636	0.075627
mw = 201.95689; rt = 1.862	0.098987	-0.074517	-0.087309	-0.033262	-0.022473	-0.047646	-0.040298	0.018655	-0.0079619	0.043722	0.037369	0.047805	0.017416	0.0034738	-0.081326	0.053356	-0.0075302	-0.0011779	-0.013125	-0.023205	0.042747	0.0249	-0.059352	0.0078189	-0.0078373	-0.058453	-0.030158	0.030409	-0.02382	0.038415	-0.0055211	0.056143	0.069218	-0.0070657	-0.059989	-0.0081847	0.014935	0.059233	0.037935	0.020944	-0.030771	-0.07149	-0.022796	-0.035311	-0.076874	0.054399	-0.028701
Pantothenic acid	0.098798	-0.05648	-0.043953	-0.0040866	0.032441	0.11571	0.029728	-0.041031	0.012773	-0.030728	-0.0017552	-0.055074	0.0138	-0.037721	0.064327	0.013339	-0.081576	-0.042007	-0.035457	-0.043808	0.049611	-0.073917	-0.030581	0.050954	0.034976	-0.13904	-0.078689	0.088773	0.040003	-0.10132	-0.034507	-0.16348	0.1775	-0.027005	-0.017972	0.055056	-0.1421	-0.041518	-0.088574	-0.031608	0.027892	0.13239	-0.043414	-0.058585	0.068402	-0.041375	-0.032225
mw = 216.04; rt = 8.587	0.097994	0.027354	0.11384	-0.019649	0.010474	-0.082484	0.0049999	0.04436	-0.017761	-0.0017017	-0.0053893	0.02255	-0.030702	-0.088737	-0.013131	-0.02885	-0.037062	-0.015791	-0.018848	0.053096	0.048657	0.032042	0.04247	-0.040239	0.030547	-0.018707	-0.033808	-0.060118	0.16018	-0.0043503	0.0095894	-0.0079581	0.047581	0.086224	-0.0030655	0.16091	0.091887	-0.14629	-0.056868	0.061586	-0.10667	0.17846	-0.20713	0.088372	0.10806	0.060518	-0.0063782
5-Hydroxycaproic acid	0.097842	-0.018306	-0.063004	0.002252	0.001946	-0.041798	0.0062844	-0.0069965	0.00176	0.14727	-0.0055414	-0.077587	0.095431	-0.02673	-0.069789	0.046812	0.056339	-0.012585	0.02395	-0.030216	-0.18812	-0.12881	-0.19883	0.1265	0.090133	-0.020518	0.0045021	-0.035622	-0.0081407	0.058514	0.0051971	0.147	-0.16209	-0.099801	0.063992	0.062835	-0.031921	0.053338	0.13646	0.1118	-0.094807	-0.063648	0.052084	-0.095849	0.070139	-0.16107	-0.068001
mw = 381.85086; rt = 6.69	0.097838	-0.018007	0.13453	-0.0072442	0.029017	-0.036518	0.00021644	0.0044095	0.0079253	0.015836	-0.029259	0.055954	-0.022806	0.015907	0.015395	-0.0059317	0.021872	0.091504	0.016722	0.032273	0.061917	-0.04151	-0.029506	-0.08658	-0.13107	-0.012779	3.1113e-05	0.038075	-0.12914	0.089545	-0.051546	0.023309	-0.020095	-0.036847	-0.10236	0.020635	0.061688	-0.069334	0.088389	0.093899	0.023722	0.057359	0.075743	0.18461	0.11329	-0.046919	-0.0093171
mw = 156.00932; rt = 2.584	0.097444	-0.0081861	-0.09699	0.055349	0.041321	-0.052349	0.0062211	-0.0059297	0.015462	-0.011542	0.019595	0.035296	0.015966	0.019375	0.0056426	0.046947	0.019646	-0.082138	-0.023907	-0.086868	0.16356	0.016053	0.078757	-0.12754	0.15547	-0.037304	-0.084694	0.0099935	-0.12898	0.075456	-0.10202	0.083369	-0.080454	0.042665	0.016116	-0.0092927	-0.045799	-0.058287	0.17961	0.0028104	0.23595	0.13379	-0.070494	0.024192	-0.13343	-0.054852	-0.0075685
mw = 111.98287; rt = 1.697	0.096969	0.062659	-0.022198	0.020503	-0.018064	0.058006	0.055149	0.0099218	-0.057584	0.078299	0.013385	-0.032582	-0.060364	-0.043116	0.045466	0.017616	0.12011	0.12323	0.029895	-0.18291	-0.0025165	0.10842	0.12015	0.08094	0.002933	0.028868	-0.16479	-0.009892	-0.11217	0.020547	-0.025559	0.0062695	0.026123	-0.054046	0.080346	-0.094393	0.11917	-0.060856	0.012041	0.026982	-0.041691	0.020992	0.014908	-0.026629	0.056287	0.04962	0.035521
mw = 216.08048; rt = 0.886	0.096307	-0.042498	-0.064594	0.077155	0.02603	-0.049435	0.0031238	-0.020162	0.10116	-0.0024661	-0.023009	-0.051919	0.015699	-0.038961	0.066615	0.013605	-0.070155	-0.10892	-0.036466	-0.053168	-0.072466	0.095631	0.023308	0.049475	-0.015368	-0.16594	0.13888	0.00889	0.0095043	-0.0014788	-0.021166	-0.16324	-0.040408	0.093622	0.039552	-0.043195	0.11586	-0.010194	0.029425	0.11267	0.074637	0.057731	0.04021	-0.073435	-0.022241	-0.027291	0.046491
mw = 423.96113; rt = 8.82	0.095902	0.0029266	0.10595	0.057286	0.026898	-0.070908	0.019784	-0.047716	-0.01841	0.024501	-0.021738	-0.010023	0.12613	-0.005859	-0.050277	0.044888	-0.0038022	0.074619	0.079534	0.029455	-0.026143	0.15033	0.013089	0.085283	0.019003	-0.044791	-0.113	-0.038639	0.059924	-0.0068733	0.061782	-0.0062641	-0.13853	-0.0078044	-0.011206	-0.075501	-0.032735	-0.037202	0.042485	-0.078911	0.2084	-0.018242	0.020116	0.032144	0.00077967	0.031509	-0.014347
Glutamine	0.095874	-0.087042	-0.021832	0.052329	-0.041676	-0.00036867	0.058141	-0.032289	-0.05796	0.012604	-0.10131	0.062598	0.0026638	-0.060954	-0.011373	-0.046837	-0.040298	0.017223	-0.0098547	-0.0043744	0.084248	0.046048	-0.013548	-0.0004954	0.017768	-0.039697	-0.016403	0.012727	-0.058855	-0.0046254	-0.071462	-0.034135	0.039139	-0.058589	-0.076868	0.0019076	0.053489	-0.02747	-0.077566	0.013896	-0.013109	0.072483	0.033736	0.016063	0.02177	-0.032307	-0.029204
mw = 297.82745; rt = 9.015	0.095447	0.036652	0.064364	0.0033438	0.099832	0.010344	-0.0073441	0.037236	-0.043614	0.02862	-0.088489	0.086338	0.03217	-0.10386	-0.037013	0.075398	0.068819	-0.017323	0.034374	-0.044528	0.037904	-0.044384	0.088848	-0.020406	-0.1156	0.19813	-0.049817	-0.091358	0.17055	-0.053671	-0.098408	0.0045291	-0.019002	0.066402	0.00070363	-0.075059	-0.076816	0.13445	-0.035091	0.027053	0.071169	0.048294	0.10712	-0.01009	-0.077705	0.070711	-0.062523
mw = 202.00456; rt = 8.35	0.094136	-0.077025	-0.041724	0.028642	-0.029717	0.022885	0.065875	0.022924	-0.037785	0.026407	-0.10643	0.10518	0.08137	-0.13582	-0.011281	-0.074622	0.0024709	0.0061192	0.016772	0.018638	0.083809	0.012768	-0.064751	-0.029284	0.0044311	-0.059771	0.010118	0.013291	-0.021726	0.0025653	-0.071976	-0.013937	0.0046871	-0.098949	-0.034478	0.030527	-0.00061631	0.063984	-0.055786	0.025124	0.0052163	0.023341	0.011162	0.068445	0.001358	-0.021928	0.015779
mw = 197.90207; rt = 9.008	0.093092	-0.031518	0.053917	0.090948	-0.0096707	0.0547	0.017954	-0.026174	-0.02375	0.026803	-0.076552	0.083954	0.063386	0.0048471	-0.051181	0.11012	0.033041	0.013136	0.031156	-0.04321	0.02368	-0.0043022	0.13066	0.0055212	-0.081704	0.20937	-0.042204	-0.19541	0.026139	-0.028361	-0.076323	0.086945	0.12655	0.14846	-0.092786	-0.042505	-0.058289	-0.066231	0.034612	0.081237	-0.05484	-0.017239	0.14952	-0.086921	0.019233	0.11281	-0.0026244
mw = 183.99398; rt = 8.352	0.092264	-0.081032	-0.040695	0.030208	-0.027019	0.019334	0.065305	0.023201	-0.036806	0.028462	-0.10637	0.10866	0.08061	-0.13073	-0.0038125	-0.075636	0.0070603	0.013592	0.013753	0.017315	0.083805	0.016707	-0.058252	-0.028343	0.004587	-0.060013	0.013036	0.013265	-0.01424	0.0054917	-0.064046	-0.0355	-0.009162	-0.089936	-0.03408	0.031167	0.0015243	0.064223	-0.071112	0.033966	0.016304	0.015916	0.02472	0.089636	0.046036	-0.034388	-0.050226
mw = 303.10826; rt = 8.4	0.091215	-0.00016715	0.04977	0.023295	0.043682	0.061661	0.05179	-0.012902	0.026901	-0.13812	0.14418	0.015508	-0.00040777	0.11749	-0.25948	-0.081144	0.0044503	-0.039787	0.0034283	0.014509	0.069149	-0.097566	-0.017145	-0.014459	-0.004056	-0.015034	0.035312	0.020032	0.022349	-0.03202	-0.048982	0.0026651	0.014637	0.093439	-0.083714	-0.10672	0.082223	-0.033901	0.054962	-0.012176	-0.029047	0.020512	0.0096871	0.025998	-0.018145	-0.1622	0.076925
mw = 243.08709; rt = 8.399	0.090697	-0.00033821	0.049638	0.024018	0.042171	0.061217	0.050706	-0.013408	0.023959	-0.13962	0.14575	0.013823	-0.0018547	0.12046	-0.26396	-0.077622	0.0041896	-0.038039	0.0021083	0.010996	0.064839	-0.094359	-0.014579	-0.016882	0.0041111	-0.011675	0.033497	0.014992	0.02515	-0.03439	-0.053212	-0.0043587	0.010739	0.097997	-0.089834	-0.10001	0.083703	-0.026477	0.052653	-0.011811	-0.034926	0.0214	0.012661	0.025861	-0.010837	-0.16449	0.04428
Myristyl sulfate	0.090395	0.018853	0.062314	-0.00027596	-0.058936	-0.05874	-0.0068744	0.085109	0.072722	0.040219	0.077935	-0.21464	0.084291	-0.028269	-0.03079	0.020227	-0.11404	0.076198	0.0049176	-0.0010347	0.027945	0.1151	0.01298	0.077837	-0.10915	0.049309	-0.0025234	0.10474	0.018055	0.020302	0.071886	0.11794	-0.019059	-0.010868	-0.11606	-0.12832	0.0083855	-0.082054	-0.15434	-0.045472	-0.060473	-0.059923	0.011802	0.10319	-0.033213	-0.065826	0.010889
mw = 300.9264; rt = 1.184	0.089924	0.022938	0.11723	-0.071579	0.051511	-0.049745	0.011892	0.064799	-0.017286	-0.0006633	-0.027075	0.027959	-0.056087	0.026663	0.057733	-0.055282	0.014427	-0.090023	0.0072956	0.12746	0.00093923	-0.029518	0.10948	0.10643	0.10638	0.021695	0.0882	0.0071782	0.046548	0.0719	0.03002	-0.033483	0.093507	-0.015207	-0.046108	0.020914	0.011272	0.029132	0.065991	-0.075854	-0.019138	-0.080912	-0.05461	-0.016278	-0.11639	0.010856	0.029114
mw = 248.99211; rt = 8.351	0.089355	0.041804	0.12862	-0.058443	0.033606	-0.015571	0.0063563	-0.0066013	-0.095664	-0.032432	0.0034652	-0.0032872	-0.02843	0.0068092	-0.098855	0.039841	-0.13092	0.031442	-0.027261	-0.0051673	-0.041838	0.0082045	0.021013	-0.026425	0.041469	-0.015863	0.004205	-0.047612	0.0392	0.014979	-0.072283	0.059411	0.029267	-0.078476	0.036822	0.075128	-0.021369	0.017032	0.081343	-0.012142	0.022237	-0.042413	-0.0080342	-0.056208	0.04622	-0.088141	-0.016599
mw = 297.88952; rt = 6.691	0.088863	-0.011258	0.12886	-0.041482	0.031174	-0.050287	-0.019282	0.013792	0.055432	0.048957	-0.047376	0.089239	0.016982	0.11938	0.033721	-0.034097	0.10308	0.041538	0.010391	0.052768	-0.042104	0.07804	-0.026065	-0.082796	-0.03083	-0.022043	0.015909	0.12053	-0.013903	0.020888	0.027238	-0.10669	0.10522	-0.078083	0.056036	-0.0063307	-0.10291	-0.011227	0.047801	-0.025094	0.012649	0.20393	0.077644	-0.024454	0.0026816	-0.12877	0.051858
Benzoic acid	0.088795	0.075402	0.0516	-0.06212	0.017248	0.016212	-0.029256	0.041311	0.0095062	-0.0044893	-0.064485	-8.8853e-05	0.032042	-0.077791	0.042544	-0.042088	0.048944	0.064602	-0.1522	0.010204	0.087222	0.070497	-0.088456	-0.10352	-0.026849	0.033118	-0.12683	0.10526	0.14202	-0.0083266	-0.02683	-0.092009	-0.018366	0.045563	0.051974	-0.12099	0.014719	-0.011383	0.16702	-0.15629	-0.17881	-0.031997	0.058876	0.0085123	0.035302	0.02945	0.1261
Indoxyl sulfate	0.088748	0.093165	-0.031688	0.040201	3.0106e-05	0.012817	-0.044221	-0.03668	0.066165	0.025149	-0.015215	0.017169	-0.020656	0.034512	0.071584	-0.0039019	-0.05828	0.058255	0.025587	0.012723	-0.026433	0.048113	0.097515	0.086703	-0.18004	-0.061992	-0.088888	0.044262	0.0047113	0.013589	-0.048956	0.043102	0.17452	-0.091322	-0.049947	0.062434	-0.11895	0.025317	-0.007617	0.16536	0.10392	-0.048085	-0.074632	-0.028529	0.085104	-0.094551	0.069124
N-Undecanoylglycine	0.08835	0.024943	0.062058	-0.021625	0.00021691	0.011334	0.0055405	-0.088491	-0.043448	0.00038163	0.054314	-0.10795	0.089888	-0.16597	0.083529	0.013478	0.025804	-0.21895	0.086578	0.0045394	-0.04895	-0.078294	0.048096	-0.067315	0.053726	0.18884	-0.036744	0.055401	0.11583	-0.20297	-0.041352	0.074963	-0.010132	-0.024831	-0.062207	0.17773	0.034078	0.074495	-0.11585	-0.038124	0.14548	-0.048379	-0.0084131	0.021403	0.076589	0.059847	-0.031725
mw = 213.91808; rt = 1.191	0.088297	-0.029305	0.10921	-0.043778	0.013261	-0.057016	-0.015586	0.090449	-0.048926	-0.068709	0.048862	-0.033546	-0.087229	0.03986	0.10843	0.020921	0.058745	-0.070212	0.012034	0.13569	-0.053516	-0.037299	0.12808	0.15069	0.070711	-0.0033403	0.0024221	-0.0038505	0.0029058	0.024057	-0.14918	-0.012866	-0.044712	-0.044137	-0.035015	-0.010065	0.040554	0.091148	-0.020359	-0.025784	0.00085016	0.0094445	0.0098007	-0.048825	-0.043387	-0.1591	-0.03089
mw = 205.06131; rt = 2.557	0.088051	0.0087714	0.072327	-0.011201	0.082197	0.094502	0.0779	0.0905	0.10412	-0.038489	0.017003	0.048092	0.003631	0.052927	0.034313	-0.12185	0.080228	-0.070638	-0.021441	-0.011965	0.083077	-0.055174	-0.067743	-0.038587	0.099787	0.097794	-0.12693	0.0041437	0.081865	0.014062	0.010361	-0.12623	0.1029	-0.027945	-0.10586	-0.081893	0.098092	-0.12076	0.066518	0.032625	-0.11251	-0.091248	-0.047601	-0.084628	-0.059776	0.1143	-0.013801
mw = 214.91829; rt = 1.185	0.088025	-0.023877	0.10109	-0.051207	0.012044	-0.051704	-0.0052008	0.10797	-0.037599	-0.053748	0.037373	-0.053814	-0.069384	0.02809	0.11394	0.019901	0.032824	-0.096614	0.011189	0.16356	-0.075162	-0.055027	0.12934	0.17614	0.02562	-0.041625	-0.034195	0.039796	0.030494	0.025614	-0.15181	-0.058722	-0.013801	-0.013046	-0.096417	-0.040253	0.031678	0.063518	-0.043897	-0.026392	-0.031357	-0.019549	0.11105	0.0023328	0.037526	-0.088448	0.021141
mw = 168.04559; rt = 1.168	0.087779	0.096455	-0.041127	0.015277	-0.016232	0.029144	0.0057907	-0.025784	-0.0081832	-0.0054044	0.045037	-0.016277	-0.049246	-0.025679	0.03045	-0.034404	-0.12608	-0.031626	0.027972	-0.006461	0.035918	-0.0082874	0.11404	0.11994	0.030389	-0.13894	-0.031656	-0.066256	0.16447	-0.0055233	-0.019167	-0.027848	0.074384	-0.15789	0.033404	-0.019029	0.048849	0.082412	-0.017423	0.17975	0.073953	0.071251	0.16398	0.084466	0.0020109	0.036839	0.065757
mw = 322.21766; rt = 1.304	0.087444	0.019734	0.068535	0.0029079	-0.041023	-0.040416	-0.024749	0.086575	0.084918	0.046867	0.084752	-0.24734	0.091563	0.01721	-0.014618	0.013028	-0.083174	0.057568	0.011335	-0.010708	-0.020373	0.078631	0.0024965	0.088952	-0.1347	0.042225	-0.040814	0.10881	0.02211	0.0033392	0.040552	0.13045	-0.046954	-0.054839	-0.082043	-0.084416	-0.032396	-0.040389	-0.16707	-0.055538	-0.031557	0.018259	0.069108	0.11799	0.011812	-0.014634	0.076185
mw = 279.9886; rt = 8.608	0.085759	0.036994	0.1319	-0.062902	0.057137	-0.060372	0.0054177	0.00034588	-0.0079818	0.070905	-0.052119	0.040429	0.014123	-0.063103	0.0093089	-0.027945	0.050862	0.035811	-0.029671	0.026072	0.051476	-0.043735	0.00058531	-0.077454	0.045607	0.046406	0.051817	-0.0029798	0.067476	-0.07341	-0.0030413	0.079103	-0.010156	0.0074753	0.060202	0.041262	0.033791	0.049705	-0.11296	0.10907	0.077192	-0.095284	-0.081785	-0.032291	-0.14449	-0.060279	0.13929
mw = 100.0523; rt = 1.455	0.084482	0.040928	-0.12165	0.042555	-1.5611e-05	-0.025968	0.04218	0.04633	-0.0211	0.020444	0.0019428	0.038075	-0.093386	0.13297	0.053144	-0.073999	-0.076268	-0.069989	-0.063308	0.037843	0.041441	-0.076223	-0.0064464	0.02559	0.026261	0.22991	0.017992	-0.093356	-0.022679	-0.049516	0.011706	0.0013896	-0.070841	-0.085744	0.11933	-0.029558	-0.078169	-0.029017	0.08225	-0.016829	0.042529	0.0017139	-0.009691	0.007094	0.034448	-0.043683	-0.064896
mw = 193.00206; rt = 7.556	0.083914	-0.083786	0.019876	0.044139	-0.042216	-0.055308	-0.0079683	0.063594	0.14225	0.11194	0.0085039	0.045529	0.05251	-0.035314	0.0068226	-0.05675	0.034248	-0.00041087	-0.094552	0.039732	-0.00057918	0.041801	0.010235	0.067896	0.0048566	0.044471	0.012854	0.062532	0.085869	0.072129	-0.016817	-0.026129	0.0061898	0.086949	-0.090895	-0.085131	0.0075033	-0.14721	-0.071874	-0.12573	0.088515	0.045202	-0.033517	-0.016929	-0.070127	0.12901	-0.031015
Urocanic acid	0.083839	0.033356	-0.078661	-0.046317	-0.10952	-0.012768	0.077403	0.14302	0.029077	0.0062638	0.051007	-0.072691	-0.01545	-0.0059261	0.041726	-0.023913	-0.12422	-0.0092131	0.015508	-0.05176	0.0056899	0.038795	0.061124	-0.13713	-0.075835	0.014385	-0.015927	-0.085045	0.011012	0.027551	0.096547	-0.093446	-0.036317	0.030308	-0.18681	0.075928	0.076723	-0.047681	0.086076	-0.05266	-0.0096976	-0.010505	-0.10341	0.043939	-0.08646	0.0089199	-0.047693
mw = 113.99259; rt = 7.511	0.083126	-0.041678	0.011495	0.012585	0.10478	-0.00098337	0.00071349	-0.060623	-0.12157	0.0066836	-0.038579	0.076499	-0.055449	-0.06313	0.066889	0.07161	-0.037759	0.065066	0.11019	-0.1276	-0.013991	0.099029	0.10723	0.12281	-0.026263	0.13232	0.045645	0.096171	-0.12799	0.19897	0.18772	-0.18141	-0.030133	0.21297	-0.053217	-0.059926	-0.12515	0.01728	0.038787	0.10935	-0.12548	0.13503	0.068521	-0.00075879	0.034329	-0.070791	0.041595
mw = 172.00413; rt = 6.037	0.082336	0.039425	-0.039919	0.05023	0.041287	-0.033703	0.05915	0.017894	0.082156	0.015841	0.09176	0.061638	-0.048411	-0.18295	0.062812	0.093871	0.070105	-0.13474	-0.010337	-0.1244	0.094718	-0.089284	0.0062702	-0.011939	0.038031	0.11521	-0.032252	0.081959	-0.019605	0.23076	0.087511	-0.024668	0.025041	-0.012304	0.19977	0.094511	0.14922	0.13496	0.10397	-0.0037461	0.042875	-0.23775	-0.01671	0.092229	0.17248	0.043294	0.022508
mw = 326.99803; rt = 8.806	0.080726	-0.032927	0.10826	0.0429	0.082792	0.015795	0.0023004	-0.035426	-0.13885	0.097339	0.080969	0.10747	0.04241	-0.043496	-0.11459	0.035864	0.047511	-0.014912	-0.024169	0.047602	-0.11357	0.023037	-0.032575	-0.012868	-0.060849	0.010833	-0.052252	-0.01328	-0.033214	0.038818	0.068327	-0.021042	-0.0017321	0.0074615	-0.011835	-0.03202	-0.059792	0.084445	-0.083237	0.051499	-0.043463	-0.03487	-0.13616	-0.03225	-0.054487	0.037369	0.062174
mw = 264.03056; rt = 2.614	0.080532	0.049428	-0.095685	0.057796	0.056919	-0.062113	0.097491	0.093824	0.051872	-0.079486	0.017654	0.092268	0.048458	0.031005	0.012319	0.083326	0.030507	0.044296	-0.10347	0.075417	-0.022602	0.046253	0.0046242	-0.030881	0.018218	0.025269	0.007783	0.072069	-0.012923	0.0082991	-0.058292	0.033184	0.088383	0.067967	-0.066007	-0.045387	-0.089014	0.061891	-0.078425	0.07669	0.036762	-0.10038	0.0092344	0.050607	0.02814	-0.17299	0.069285
mw = 242.98368; rt = 1.229	0.080478	0.067303	-0.092179	0.060667	-0.071875	-0.054555	0.050826	-0.039249	0.049615	-0.059555	-0.042829	0.035293	0.0087113	-0.0012713	0.017947	0.017895	-0.028014	0.04381	0.0063918	0.055329	-0.20332	-0.044566	0.02197	0.086775	-0.12387	-0.0063867	0.01326	0.034433	0.035957	-0.064575	-0.11463	-0.029536	-0.12367	-0.02935	-0.044908	-0.0085675	0.0025011	-0.040156	-0.066064	-0.016919	0.0021792	0.019739	-0.1518	-0.0050704	0.028803	-0.042508	-0.029046
mw = 112.02717; rt = 2.253	0.080451	-0.060864	-0.045728	-0.11997	0.0025811	0.069233	-0.026201	-0.014845	0.10572	-0.038841	-0.087006	0.012261	-0.059182	-0.0033664	-0.019014	0.042046	0.034637	0.020083	0.1052	-0.012934	0.053372	-0.030599	0.068475	0.0022306	0.031484	-0.052529	0.10255	0.035219	-0.015712	-0.10322	0.1012	0.03715	-0.098343	0.078374	-0.0032897	-0.0090319	0.064751	-0.078236	-0.083705	-0.00047964	0.059171	-0.03998	0.033095	-0.059204	0.16696	-0.057001	0.027256
Uracil	0.080158	-0.060395	-0.045606	-0.11832	-0.0093158	0.076706	-0.053349	-0.0075562	0.091842	-0.024066	-0.092208	0.00017308	-0.031124	-0.031964	-0.0097453	0.044695	0.028177	-0.012612	0.11353	0.0090208	0.037064	-0.0076665	0.03736	0.051236	-5.1032e-05	-0.09285	0.050427	0.019002	-0.028992	-0.14188	0.10497	0.08075	-0.091067	0.086106	0.011277	-0.034428	-0.018815	-0.094221	-0.1197	-0.0096331	0.057081	-0.10117	0.015452	-0.036304	0.087338	0.014274	-0.015027
mw = 407.00896; rt = 8.807	0.079687	-0.032049	0.097704	0.037871	0.081714	0.01717	0.0035041	-0.017393	-0.11445	0.14773	0.050711	0.11721	0.066414	-0.06104	-0.091647	0.0081124	0.10638	0.016101	-0.0066685	0.080314	-0.091294	0.035209	-0.077269	-0.010127	-0.10583	0.0066323	-0.040241	0.019188	-0.073581	0.068799	0.08165	-0.033217	-0.051365	0.011442	0.01164	-0.059131	-0.024635	0.090436	-0.10437	0.066412	-0.020545	-0.0049336	-0.21148	-0.024541	-0.11346	0.069812	0.050021
mw = 111.98287; rt = 1.88	0.078523	0.070754	-0.021367	0.004549	-0.017703	0.04689	0.082368	0.022137	-0.040021	0.0683	0.0069227	-0.050982	-0.11483	-0.07977	0.043688	0.051575	0.1359	0.12335	-0.046373	-0.10629	0.03441	0.077495	0.22707	0.11262	0.033515	0.086139	-0.037639	-0.010497	-0.26901	-0.12767	-0.14403	-0.02412	0.032644	0.12794	0.059459	-0.023799	0.11745	0.046223	-0.043258	-0.021501	0.020351	0.047463	-0.015148	0.087211	0.061669	0.031093	0.020128
mw = 326.04185; rt = 6.862	0.078139	0.033221	-0.11844	0.055787	0.030818	0.017173	0.094497	0.037634	-0.017135	-0.10017	0.010706	0.048521	0.010314	-0.074484	0.075584	0.071632	-0.14883	0.021413	0.037284	0.041062	-0.13716	-0.13275	-0.054022	0.044906	0.048834	0.0098346	0.008323	0.034715	-0.093799	-0.059973	0.0056375	-0.029601	-0.12903	-0.041851	-0.044376	-0.083851	0.16268	-0.049578	-0.088047	-0.023232	-0.088094	0.0042304	-0.048635	0.13435	-0.12353	0.037395	-0.037571
mw = 94.05289; rt = 3.364	0.077755	0.030282	-0.088298	-0.050481	-0.10671	-0.010655	0.082436	0.14422	0.040184	0.0089599	0.05098	-0.080914	-0.024744	-0.0046385	0.047025	-0.021523	-0.11332	-0.018899	0.017713	-0.069152	-0.0062232	0.043732	0.061489	-0.13518	-0.10649	0.017313	-0.016704	-0.10002	0.019435	0.0042491	0.073356	-0.097514	-0.06274	0.047597	-0.21813	0.08965	0.079998	-0.028061	0.10699	-0.065396	-0.019177	-0.01788	-0.090899	0.012348	-0.084646	-0.044791	0.0090588
Inositol	0.077564	-0.02285	0.14817	0.033435	-0.042926	0.0091985	-0.028699	-0.051049	-0.018008	0.055426	-0.0030078	-0.016106	-0.011661	0.12286	0.005982	0.042177	-0.0084144	0.11102	-0.017895	0.026578	-0.00166	0.13356	-0.02489	-0.10541	0.07253	0.08543	0.015479	-0.19515	-0.11731	-0.047915	0.0058019	0.031161	0.044263	-0.0075976	-0.014107	0.14627	-0.096393	-0.12287	-0.012128	-0.021931	-0.059632	-0.056796	0.0022188	0.099424	0.036082	0.033481	-0.0099457
mw = 223.96049; rt = 8.151	0.076214	-0.024125	0.13119	0.088896	0.0099246	0.035163	0.061336	-0.008385	0.027607	-0.060976	-0.083031	-0.077858	-0.069906	0.099331	0.051055	0.01887	-0.11096	0.037308	0.0064823	-0.0051378	0.036684	-0.012134	-0.023475	-0.098754	-0.073951	0.01507	-0.043687	0.066332	0.057999	0.060358	-0.057143	0.017526	0.0069057	-0.017968	0.12841	0.044064	-0.022084	0.12151	0.059077	-0.057132	-0.015061	-0.11424	-0.0060294	-0.053918	-0.085275	0.026736	-0.040379
mw = 243.18336; rt = 1.22	0.07533	0.017457	0.093964	-0.024833	-0.0088945	0.010247	0.024706	-0.16008	0.012924	0.062051	0.065864	-0.093672	0.024024	-0.16721	0.053782	0.021401	0.052606	-0.21246	0.10447	-0.029222	-0.07905	-0.082866	0.085047	-0.1624	0.086544	0.12491	-0.032229	-0.040411	0.016731	-0.13606	0.0093483	-0.0064145	0.074564	-0.038669	-0.084423	0.017505	-0.033729	-0.060909	0.00065745	0.0020909	0.10141	0.11027	-0.047333	-0.04018	-0.028929	-0.055751	0.045194
mw = 364.00163; rt = 8.802	0.075	0.023623	0.13237	-0.034842	0.046754	0.0021189	0.023198	-0.055119	-0.15505	-0.012917	0.084204	0.0091383	-0.095609	0.01905	-0.15383	0.058985	-0.12718	-0.0022293	-0.058265	0.00033955	-0.097114	0.024289	0.0045972	-0.076454	0.035544	-0.010796	-0.044139	0.0020248	-0.013903	0.037084	-0.0048442	0.056425	0.071296	-0.004938	0.0075752	-0.0028931	0.021405	-0.017078	-0.0033131	-0.0035328	-0.060737	0.024333	-0.051065	-0.11108	0.036598	-0.036873	-0.022195
mw = 234.01973; rt = 1.088	0.074815	0.078655	-0.067335	0.095039	-0.025785	0.059622	0.044776	-0.080047	0.066498	-0.0071399	-0.078764	0.039431	-0.012085	0.014974	-0.071485	0.043596	0.10197	0.045207	-0.073329	0.084014	-0.013936	0.0066044	0.0091735	0.031459	-0.027957	-0.046812	0.030074	-0.052907	-0.011251	-0.053244	0.00088216	0.046206	0.15262	0.0021883	-0.11134	0.0094247	-0.0075066	0.10137	0.054491	0.0084812	0.0066522	0.08227	0.12555	-0.08146	-0.065953	-0.032626	-0.077602
3-tert-Butyladipic acid	0.071979	0.046869	-0.0067162	-0.0073097	-0.017755	0.13743	0.040172	0.12347	-0.01851	0.15936	-0.083357	-0.18394	0.10489	-0.027957	-0.10083	0.054735	-0.03984	0.0018363	0.032628	0.011384	0.054367	-0.090904	-0.045517	0.073452	-0.029173	0.097749	-0.0050906	-0.043271	0.10688	0.056922	-0.033814	0.036474	-0.018036	0.051686	0.041552	-0.0029567	-0.14352	0.088748	-0.023848	0.05386	-0.014282	-0.025819	0.047045	-0.016751	-0.023241	0.14246	0.052139
mw = 216.05905; rt = 8.623	0.068567	-0.036594	0.04866	0.1063	0.015821	0.13463	0.013051	-0.051711	0.063797	-0.049251	0.15051	-0.0070456	-0.015845	0.070486	-0.17913	-0.096854	0.087108	-0.024531	0.0038935	-0.034464	0.078031	0.059005	-0.036454	-0.018992	-0.1214	0.021941	0.0095244	-0.018363	0.015644	0.01236	0.021543	-0.055173	-0.090356	-0.04139	0.00067993	0.038516	0.025868	0.037957	-0.041064	-0.012654	0.13522	-0.084794	0.034853	0.042693	0.018474	0.10593	0.018014
mw = 264.06668; rt = 1.241	0.068269	0.11493	-0.039407	0.046905	-0.019328	0.0033168	0.020477	0.051449	0.026254	-0.10615	0.043337	0.027351	0.066911	-0.038549	-0.018804	0.054623	-0.022633	0.0062916	-0.06124	0.083688	-0.10442	-0.052241	0.0011858	-0.029377	0.079424	-0.0075523	0.1388	0.061988	-0.09827	0.011309	-0.0044839	-0.031219	0.021465	0.042593	0.0035471	0.051891	0.015358	-0.032522	-0.1219	-0.012027	0.12804	0.0053404	0.12634	-0.04361	-0.077762	-0.0056919	0.081056
Glycerylphosphorylethanolamine	0.067793	-0.04062	0.05091	0.11175	0.015429	0.12586	0.013397	-0.047912	0.067048	-0.036773	0.15891	0.0012056	-0.026536	0.083616	-0.17385	-0.085438	0.090228	0.0035578	0.0065437	-0.036029	0.077464	0.054585	-0.014994	0.0022857	-0.11474	0.021888	0.021504	-0.037869	-0.00074025	0.020549	0.027065	-0.024756	-0.085921	-0.016863	0.030396	0.019194	0.024985	0.008559	-0.046458	-0.024038	0.087515	-0.035335	0.046704	0.045935	0.050554	0.083602	0.044636
Glutathione	0.067354	-0.063568	0.10704	0.09791	0.02344	0.03288	-0.0069283	-0.049716	-0.093435	0.08704	0.12154	0.054678	0.024082	0.0074902	-0.044574	0.036719	0.033946	0.00095557	-0.044331	0.060844	-0.11755	0.057132	0.01048	0.010744	-0.026715	0.0052438	-0.039641	-0.013069	-0.12252	0.043393	0.10637	-0.042691	0.023122	-0.0037586	-0.027733	-0.083871	0.057593	0.045346	-0.053569	0.044171	-0.031446	0.05019	-0.1499	0.00046824	-0.036879	-0.097876	-0.13545
Methyl salicylate	0.065769	0.053092	-0.02044	0.0083503	0.13085	0.001733	0.052797	0.18463	0.031893	-0.01914	-0.037995	0.031499	0.11401	-0.043279	-0.02483	-0.018559	0.005947	-0.12813	-0.11141	-0.074678	-0.069887	0.12785	-0.16877	-0.10951	-0.039563	0.051666	0.13812	-0.021462	-0.03755	-0.17076	-0.053377	-0.064031	0.017199	-0.10373	0.082349	-0.0049378	-0.014325	-0.066288	-0.062641	-0.0019912	0.062236	0.10945	-0.090102	-0.15534	0.032583	0.0042874	-0.073312
mw = 179.85143; rt = 4.113	0.063578	-0.10108	-0.045462	-0.013612	-0.048383	-0.02785	-0.0498	-0.0061919	0.11133	0.07809	0.047556	0.022159	-0.0065458	-0.036378	-0.015545	0.04712	-0.046228	0.22315	0.10567	0.074649	-0.054451	-0.072167	-0.039856	-0.020653	0.0029237	-0.014311	-0.17066	-0.086925	0.044356	0.029213	-0.10558	-0.044735	-0.02816	-0.0089691	0.0049567	0.21723	-0.11515	-0.047161	0.014097	-0.073465	0.025332	0.006675	0.028933	0.053505	-0.04143	8.1123e-05	-0.044598
mw = 174.95724; rt = 8.152	0.063019	-0.05203	0.09994	0.10762	-0.051408	0.050075	0.014806	-0.030872	0.091478	-0.0091725	-0.046488	-0.11085	-0.033446	0.16003	0.1285	0.0096987	-0.0064328	0.050751	0.0016356	0.0052985	0.017062	0.041994	-0.026576	-0.079124	0.083843	0.030368	0.09837	0.13204	-0.0042877	0.033709	0.02519	-0.014833	-0.013808	-0.0024146	0.057036	0.059284	0.077277	-0.012157	0.080659	-0.046783	0.051633	0.041595	-0.081181	0.022223	-0.022032	-0.017704	0.060357
Creatine	0.062412	-0.11106	-0.0084459	0.076389	-0.047505	0.062353	0.030603	0.084392	0.015792	-0.01499	0.028338	-0.036662	0.099829	0.059762	0.012788	0.045836	0.056317	0.013572	0.054795	0.053712	-0.0022677	-0.12177	0.049759	-0.027045	0.0013281	0.03406	0.0036839	0.016105	0.047889	0.038579	0.058993	0.074024	-0.01892	0.031586	0.14872	-0.012927	-0.027774	-0.10617	-0.048989	0.068324	0.050336	0.12559	-0.078059	-0.10935	-0.050087	-0.080699	0.0042973
Aminolevulinic acid	0.061477	-0.078664	-0.066856	0.041895	-0.0017911	0.0061218	0.12995	3.1189e-05	0.042738	0.092365	0.019064	0.003767	-0.024899	0.0051247	0.076634	-0.01834	-0.13582	-0.052892	0.10727	0.11765	-0.1293	0.27804	-0.018658	-0.036756	0.06101	0.011379	-0.051518	0.021859	0.029448	0.063119	-0.0065411	0.068214	-0.054665	0.097209	0.21341	-0.13079	0.15569	0.09907	-0.01323	-0.08131	0.074182	-0.038134	0.054137	0.058127	-0.09632	-0.036183	-0.15026
mw = 307.06515; rt = 4.723	0.061325	-0.07208	-0.045967	-0.13618	-0.022151	0.093442	-0.060239	0.021386	0.017629	-0.013391	-0.077822	-0.041874	-0.023883	-0.020125	-0.017495	0.12886	0.014451	-0.039832	0.02489	0.050003	-0.073011	0.10611	-0.011691	0.074734	-0.098283	0.079773	-0.025685	0.059393	0.11729	0.045479	-0.017844	0.04497	-0.04418	-0.089167	0.041789	0.041685	-0.0022342	-0.057907	0.0085199	0.019796	0.11032	0.028656	-0.026587	0.06892	-0.080387	0.05075	0.015528
mw = 330.09243; rt = 4.779	0.060171	-0.078414	-0.05656	-0.11133	-0.040301	0.079408	-0.073032	0.066161	0.025951	-0.031532	-0.093006	-0.013175	-0.10361	-0.087385	-0.056281	-0.026983	-0.011332	-0.018212	-0.11669	0.019121	0.001485	0.087208	-0.00018817	-0.028973	-0.091415	0.0024317	0.079577	0.0054583	0.06661	-0.01232	-0.038117	0.050935	0.12051	0.033804	0.057993	-0.0074267	-0.071247	0.080054	-0.0028032	0.089855	-0.080924	-0.015316	-0.14385	0.09078	-0.076677	-0.10847	-0.078025
Glucose	0.058516	-0.10109	-0.063811	0.038359	-0.023676	0.071117	0.0093348	0.064486	-0.041726	0.030194	0.074306	0.068586	0.022463	-0.14092	0.064559	-0.077257	-0.021281	0.066717	0.1079	-0.096368	0.03281	0.082991	0.003068	0.098335	0.18936	-0.029282	0.032698	-0.058748	0.11156	0.032789	0.01217	0.031605	0.064211	0.002688	-0.019884	-0.087504	0.014972	0.018857	-0.064101	-0.15751	-0.03271	-0.0063645	-0.017674	-0.11145	0.049213	-0.076464	0.0016432
cis-Acetylacrylic acid	0.058513	-0.10484	-0.054233	0.035372	-0.025653	0.059825	0.014136	0.069387	-0.022882	0.026015	0.089992	0.06145	0.01201	-0.12092	0.073837	-0.084628	-0.014517	0.065496	0.13056	-0.089493	0.04984	0.096043	-0.0055445	0.076778	0.17348	-0.042045	0.044866	-0.087301	0.13745	0.051349	0.028211	0.038657	0.057732	0.05725	-0.029234	-0.04789	0.055521	-0.018169	-0.047553	-0.15352	-0.0014839	-0.013968	-0.043382	-0.12384	0.029152	-0.018717	-0.0034376
phosphoethanolamine	0.058062	-0.1084	0.03376	0.11818	-0.051741	0.021478	0.0024956	-0.049764	0.016534	-0.014695	-0.020876	-0.008261	0.044499	0.042306	-0.028322	0.024077	-0.082043	0.054269	0.013225	0.030042	0.009902	-0.0012141	-0.040761	0.0034374	-0.0262	-0.091117	0.010229	-0.10548	-0.10183	-0.09869	0.058677	-0.019942	0.06111	-0.041925	0.033603	0.13321	-0.043812	-0.023177	0.013804	-0.000637	-0.0019923	-0.0019678	-0.012623	-0.076688	0.053304	0.021219	0.057151
mw = 282.98643; rt = 8.604	0.057662	0.036282	0.15027	-0.0031502	-0.0059488	-0.011394	0.011685	-0.092279	-0.11145	-0.038944	0.013842	-0.030058	-0.077204	0.089632	-0.11585	0.13509	-0.19426	0.032816	-0.058083	0.0028487	-0.04523	0.079865	0.0060137	-0.080295	0.12339	0.0040167	-0.034621	-0.108	0.016242	-0.055293	-0.037538	0.022139	0.039375	0.01621	0.082175	0.078527	0.038382	-0.050838	0.021441	-0.043696	0.083236	-0.0061851	0.023267	-0.030978	-0.057779	0.1085	-0.056827
Alanine	0.057465	-0.1126	-0.01155	0.080188	-0.061714	0.063869	0.030944	0.081835	0.015878	-0.020742	0.026097	-0.040778	0.089121	0.071692	0.010911	0.044188	0.045362	0.023713	0.053164	0.052064	-0.011064	-0.12009	0.064522	-0.019345	0.0040818	0.042189	0.0051284	0.013278	0.044084	0.043683	0.057578	0.054811	-0.00042227	0.042888	0.12485	-0.04393	-0.0089707	-0.10869	-0.034576	0.045074	0.048501	0.12943	-0.086546	-0.093678	-0.031135	-0.11311	-0.35394
5-Hydroxypipecolic acid	0.056085	0.013288	-0.14619	0.058119	-0.021131	0.017094	0.058946	-0.093484	-0.022386	0.026409	-0.0070811	0.075914	-0.14833	0.11635	0.020001	-0.029528	0.01673	-0.083743	0.13478	0.074374	-0.056403	-0.049453	-0.04807	0.021546	0.02927	0.10507	-0.011056	-0.0053183	-0.041569	-0.12977	-0.22044	-0.14877	0.044775	0.065033	0.060193	-0.13043	-0.12333	0.11691	0.080013	-0.14347	-0.017298	-0.018752	-0.099676	0.11704	0.0026308	-0.017175	0.074784
Adenosine	0.053854	-0.086008	-0.053268	-0.11649	-0.040689	0.079697	-0.094396	0.050411	0.027424	-0.018338	-0.079284	-0.0082304	-0.13013	-0.066207	-0.041112	-0.038845	-0.031435	-0.045304	-0.078687	0.010482	-0.032052	0.067193	0.02005	0.0093303	-0.072363	0.06781	0.07215	0.013727	0.060212	-0.067796	-0.023548	0.017243	0.021227	-0.022856	0.055667	-0.0033096	-0.060524	0.0054873	-0.010481	0.0462	-0.10708	0.011392	-0.017241	0.13319	0.00098935	-0.071523	0.01205
mw = 284.12086; rt = 7.849	0.053701	-0.11192	-0.025725	0.068329	-0.041066	0.041925	0.059408	0.091571	-0.016797	-0.057492	0.049327	-0.01795	0.089495	0.0094202	-0.068494	0.062761	0.051587	0.017364	0.072704	0.016062	-0.036276	-0.20493	0.052469	0.010345	-0.060841	0.01235	-0.033031	-0.042323	0.10448	0.0081246	0.029604	0.069457	-0.025921	0.04627	0.18806	0.031384	0.025184	-0.047217	-0.069978	0.022063	0.090986	0.050769	0.013478	-0.069652	0.0060804	-0.09555	0.17126
Pimelic acid	0.047625	0.082827	0.013152	-0.012506	-0.051721	0.089096	-0.081878	0.13129	-0.078891	0.19644	0.1324	-0.033992	0.0095646	0.009492	0.025105	-0.096805	-0.0686	0.081553	-0.073091	-0.026332	-0.090684	-0.10626	-0.044905	-0.038422	-0.087583	-0.021916	0.070409	-0.014496	-0.022354	-0.086289	0.047183	-0.10503	-0.094397	0.10528	-0.053505	0.041912	0.14484	0.041444	-0.086821	-0.023864	0.027755	-0.046622	0.065793	-0.058552	0.0033623	-0.091883	0.092668
n-Butyl lactate	0.047469	-0.010097	0.019586	-0.078399	-0.079723	0.068585	0.1169	0.066443	-0.036001	0.2186	-0.15513	-0.084199	0.1292	0.012513	-0.028616	0.054047	-0.076423	-0.0053792	-0.069016	0.00085872	-0.070216	-0.17047	-0.16217	0.062415	0.0822	-0.019399	0.088957	0.0082934	-0.086326	0.062712	0.054035	-0.18738	0.12536	0.11008	-0.03451	-0.013044	-0.025842	-0.053972	0.15311	0.081363	0.09418	0.022477	0.033185	0.11332	0.14356	0.014077	-0.041616
2-Aminonicotinic acid	0.04627	0.075949	0.015624	-0.037021	-0.007075	0.096086	0.0079367	0.10482	-0.073	0.17299	0.10311	-0.093613	-0.15675	0.0032723	0.038272	-0.10447	0.026424	0.19629	0.058488	-0.042772	-0.11944	-0.056707	0.02947	0.02329	-0.052455	-0.014037	-0.023311	-0.041854	-0.063537	-0.032841	0.043207	0.17822	0.16455	-0.074848	0.014855	0.11662	0.19215	0.026542	0.14296	0.044714	0.10927	0.02741	0.017909	-0.076352	0.0067165	0.052555	-0.19069
mw = 203.04581; rt = 2.512	0.044792	0.056976	-0.050494	0.032901	-0.069403	0.16546	-0.035752	0.050636	0.066449	-0.015452	0.13878	0.089019	-0.05515	0.028761	0.11862	0.012353	0.029467	0.069166	-0.019411	-0.081441	-0.10261	0.070412	-0.030896	0.02157	0.2628	0.033423	-0.19859	0.041088	0.068577	0.090196	-0.10537	-0.047364	0.035916	-0.0075275	0.018078	0.12387	-0.23506	-0.095652	-0.15025	0.042789	-0.14105	0.056373	-0.00056271	-0.010431	0.015212	-0.10139	0.043161
mw = 313.10213; rt = 4.773	0.044668	-0.090356	-0.062242	-0.11018	-0.047081	0.069425	-0.097444	0.055618	0.034035	-0.029053	-0.087324	-0.015332	-0.1449	-0.078282	-0.042024	-0.038619	-0.040573	-0.036692	-0.084127	-0.0041	-0.030587	0.080145	0.008962	-0.015935	-0.047478	0.039786	0.097926	0.015234	0.043017	-0.053519	-0.0087344	0.03789	0.067984	0.0073052	0.053019	0.011459	-0.053664	0.010856	0.0089908	0.077833	-0.097694	0.014472	-0.04115	0.10134	-0.067715	-0.077021	0.0143
mw = 272.01121; rt = 7.563	0.040974	-0.093687	-0.0066512	0.082712	-0.083531	-0.05921	-0.047218	0.040348	0.13921	0.15269	0.0040413	0.1072	0.043893	0.040231	0.020048	-0.039358	0.076676	0.036224	-0.11658	0.05155	0.047097	0.092425	-0.043598	0.11844	0.050414	0.051795	0.088719	-0.063262	0.021554	0.01191	-0.004503	-0.0062706	0.034752	0.017272	-0.092021	-0.0075248	-0.038368	-0.14552	0.0088527	0.064762	0.16667	-0.041406	-0.041108	-0.03828	0.079205	-0.01438	-0.0013671
Meglumine	0.040361	-0.032331	0.072043	-0.054449	0.067493	0.026674	0.026674	-0.10618	0.25053	-0.076124	0.12527	0.10074	0.0014368	-0.072815	-0.050452	0.091707	0.0065977	-0.024474	-0.17872	-0.039925	-0.067453	0.010285	-0.088481	0.11484	-0.1349	0.086824	-0.0734	0.031017	0.11613	0.05197	-0.063229	-0.025048	0.079921	0.11724	0.039237	-0.02261	-0.029653	-0.1331	0.018564	-0.0094734	0.021331	-0.14988	0.050064	-0.05009	0.016208	-0.061474	-0.058929
mw = 243.02019; rt = 1.289	0.038631	0.11376	-0.0098195	0.018731	-0.064749	0.088694	0.036934	-0.077521	0.062487	-0.036055	-0.0977	0.059332	-0.044538	-0.028364	-0.050812	0.12707	0.034166	0.023407	0.12844	0.025699	-0.086422	-0.14837	-0.13154	0.12474	-0.010026	0.017055	0.085287	-0.090099	0.0014951	0.055213	0.031836	0.039362	-0.039326	-0.010129	-0.17773	-0.039071	0.074642	0.0086671	0.078952	0.011801	-0.041376	0.09395	-0.025091	0.11848	-0.1026	0.064146	0.0055696
mw = 136.03843; rt = 4.735	0.038136	-0.089782	-0.011287	-0.11065	-0.0031121	0.076622	0.029474	-0.0047811	0.075888	0.079656	0.024909	0.11868	-0.058636	0.1074	-0.049135	0.1068	0.069215	0.06088	-0.003774	0.19481	0.055512	-0.017406	0.12102	-0.12374	0.02387	-0.12418	-0.059571	-0.027075	-0.049041	-0.080018	-0.094624	0.16105	-0.056835	-0.042438	-0.081975	-0.073221	0.13841	-0.03417	-0.0021441	-0.031501	-0.069317	0.058325	0.055146	0.029246	0.1066	0.091047	-0.0054799
Uridine	0.03792	-0.093334	-0.053064	-0.14366	-0.026292	0.079724	-0.057474	0.033852	0.0069201	-0.018172	-0.058741	0.023418	-0.11322	-0.051842	-0.0009203	0.059552	0.029591	-0.021308	0.028864	0.023095	-0.082669	0.04833	-0.013518	-0.040034	-0.018061	0.076926	0.027315	0.035333	0.039573	0.087234	0.020919	-0.032265	-0.11334	-0.091673	0.0055174	-0.044634	-0.062053	-0.098798	-0.023371	0.00079346	0.076069	-0.072012	0.063716	-0.01936	0.031906	0.032178	-0.077799
5-Decenedioic acid	0.036523	0.095059	-0.087981	0.036897	-0.068623	0.015945	0.019799	0.12944	-0.035644	0.13986	0.030752	-0.0081409	0.072621	0.063369	-0.056543	0.025465	-0.19711	-0.015369	-0.090673	-0.0017387	0.071272	-0.054557	-0.014836	-0.027887	0.0032946	0.055238	-0.021704	-0.03979	-0.010001	-0.038544	-0.14093	0.018961	-0.12127	-0.18553	-0.006584	-0.078859	-0.038597	0.13883	-0.039001	-0.037184	0.00031154	0.10778	-0.00044093	-0.17736	-0.0086434	0.054715	0.21735
mw = 203.00419; rt = 3.756	0.035894	0.00028447	0.1427	-0.11029	0.099233	-0.024615	0.0046753	-0.027548	0.11578	-0.023757	-0.017678	0.033457	0.021809	-0.010136	-0.012312	-0.13588	-0.14273	0.078209	0.0057169	0.12002	-0.039431	-0.027832	0.050566	-0.0046403	0.07186	-0.097646	0.0030876	-0.18098	-0.14596	0.025414	0.044582	-0.004547	0.00634	-0.039288	-0.0073094	-0.043423	-0.027291	0.032688	-0.08086	0.068376	-0.009466	-0.11523	0.0080115	0.058094	0.076879	0.010126	-0.0025441
Threonine	0.035156	0.0055413	0.088183	0.12075	-0.082923	-0.023384	0.11245	0.00077858	0.096838	0.11738	-0.039573	-0.032884	-0.15419	0.031564	0.077666	-0.019715	-0.016818	-0.039095	-0.054421	-0.044268	0.050385	-0.083788	-0.065633	0.031485	0.16191	-0.080288	0.0016957	0.075869	0.05668	-0.096465	0.17141	0.31379	0.060438	0.0048867	-0.1172	-0.052759	-0.13768	0.15125	-0.0335	0.056395	0.1064	0.0014699	-0.046387	0.044757	0.007778	-0.068387	0.062507
mw = 126.03162; rt = 1.247	0.034176	0.0016385	-0.15706	0.061713	-0.019732	-0.10347	0.072699	-0.03011	-0.040521	-0.0095608	0.007497	0.079609	0.010371	-0.094051	-0.088342	-0.081303	-0.031007	-0.11446	0.080356	0.13455	0.001559	0.014257	-0.022784	-0.13291	-0.00079312	0.081634	-0.10647	-0.12973	-0.011555	0.14335	0.13254	-0.015152	0.11149	-0.2507	0.061211	0.0032169	0.022882	-0.074653	-0.17283	-0.074514	-0.13716	-0.082934	0.028036	0.0033658	0.0036011	-0.078485	-0.016358
mw = 218.02482; rt = 1.241	0.033217	0.13268	-0.03304	0.043653	-0.050025	0.084156	-0.026977	0.012576	-0.0051942	-0.042935	0.0010572	0.083198	-0.03507	-0.024935	0.024736	-0.026737	-0.09466	-0.085675	-0.043745	0.059394	0.060051	-0.0076324	0.050169	0.037981	-0.039505	0.065345	-0.10561	-0.065107	-0.079483	0.08096	0.085281	0.14178	-0.0021723	-0.05064	0.0046175	-0.053508	-0.075059	0.0013868	0.015582	-0.003492	0.10462	0.015599	-0.11777	-0.013379	-0.00049742	0.091998	-0.059879
Glycerophosphoglycerol	0.032425	-0.094175	-0.030717	0.099378	0.035483	0.041432	-0.088332	0.0071221	0.090748	0.10913	0.074457	0.033015	-0.041367	-0.042025	-0.068289	-0.042184	-0.10762	-0.079481	-0.097859	0.080405	0.12248	-0.021554	0.074599	0.13402	0.15519	0.041092	-0.15345	-0.013315	0.017795	-0.060753	0.12187	-0.14938	-0.10906	-0.04391	0.11453	-0.019147	0.046308	0.074329	0.015593	0.10594	0.044107	0.01611	-0.064102	0.23424	0.042037	0.060064	0.010617
Gluconic acid	0.031834	0.0041372	-0.13618	0.10207	0.060863	-0.044707	-0.070532	0.088724	0.048423	-0.026351	0.019928	0.053693	0.012586	0.038114	-0.034604	-0.19819	-0.16279	-0.020368	-0.072157	-0.07631	-0.050055	0.0031319	0.12091	-0.1442	-0.028979	0.072731	-0.068957	-0.09636	0.025909	0.21192	0.016432	0.045402	-0.10396	0.026403	-0.13835	-0.01314	-0.03394	-0.054481	-0.052247	0.12555	-0.014284	0.032187	0.040155	-0.027522	0.088792	0.0048282	0.015799
mw = 305.09465; rt = 2.548	0.031124	-0.01776	0.069867	0.050154	0.11769	0.024476	0.14357	0.12271	0.044924	0.011404	-0.095082	0.14822	0.0010768	0.06082	0.037628	0.13992	-0.01616	0.098094	-0.077441	-0.20218	-0.14749	-0.12122	0.0085677	-0.13091	-0.094306	-0.10866	-0.1618	0.18181	-0.067083	-0.12112	0.032248	0.043023	-0.10031	0.085138	0.099631	-0.061922	0.02974	-0.015053	-0.070031	0.046549	0.0037235	0.0036309	0.018026	0.083255	0.055163	0.03248	0.0011905
mw = 255.98882; rt = 1.157	0.030975	0.055597	-0.13552	0.086597	0.057669	0.044473	0.033148	0.040796	0.029574	-0.075277	0.04471	0.046122	-0.034913	-0.057421	0.053628	0.057494	-0.035637	-0.067837	0.0050969	0.088324	-0.14092	-0.10975	0.27943	-0.1322	-0.10078	-0.069277	0.11165	-0.011488	0.056541	0.083073	0.11371	-0.0077053	0.010699	0.031224	-0.08928	0.077652	-0.13475	-0.036252	0.094641	0.075772	-0.045097	-0.066699	0.04206	-0.05888	-0.033034	0.1568	-0.060651
mw = 134.999; rt = 2.614	0.030895	0.038144	0.05203	0.030954	0.063465	-0.092835	0.052725	0.080624	0.036163	-0.17304	-0.086906	-0.16981	0.049099	-0.13863	0.096258	0.016659	0.096483	-0.13355	-0.0079568	-0.11695	-0.078323	0.037682	-0.22927	0.087721	-0.15222	-0.082367	-0.027855	-0.28602	-0.17322	0.1269	-0.092773	0.011681	0.014227	-0.10629	0.032243	-0.11347	-0.057048	-0.053019	0.068721	-0.13297	0.084381	0.063803	-0.093488	-0.013198	0.023742	-0.024711	0.021699
Guanine	0.030724	-0.065296	-0.043228	-0.15382	-0.024167	0.091238	-0.0635	0.041035	0.14227	-0.047298	-0.046878	0.025252	-0.13095	0.0032907	-0.0027196	-0.0046442	-0.058417	-0.10252	0.030317	-0.0072354	-0.0070041	-0.047691	-0.10096	-0.02438	-0.11594	-0.063034	0.01806	-0.014751	-0.11857	-0.050771	0.054452	0.080115	0.015645	0.055723	0.0048428	-0.071077	0.0085525	-0.081028	-0.040574	-0.074218	-0.019144	0.047321	0.022621	-0.13486	0.076499	-0.0034572	0.027227
3-Octenedioic acid	0.029863	0.054986	-0.084477	0.03325	0.044921	-0.062565	-0.061971	0.096243	-0.086545	-0.034041	0.2004	0.1597	-0.095255	0.094567	0.015642	-0.080632	-0.17966	0.11673	0.036504	-0.039931	-0.01809	-0.13847	-0.12319	-6.5068e-05	0.019274	0.10857	0.12132	0.10937	-0.084334	-0.12102	-0.044918	-0.14795	-0.01504	-0.087488	0.066248	-0.075681	-0.096972	-0.061984	-0.032739	0.076396	0.12548	-0.054748	0.03092	-0.017273	0.048396	0.018823	-0.10121
mw = 126.02506; rt = 7.617	0.02522	0.033503	0.075361	0.024105	0.062241	0.058721	0.1594	-0.12453	-0.031785	0.05907	-0.026683	0.031261	-0.090443	-0.11872	-0.026044	-0.13453	0.0028552	0.16604	0.23307	-0.02257	0.054562	0.075723	-0.098158	-0.0027582	-0.097188	0.13711	0.29153	0.089267	0.03852	0.0041726	-0.078767	-0.034937	0.1383	-0.22706	-0.00056681	-0.06022	0.056796	-0.17468	0.0079754	0.066948	0.14557	-0.057044	0.033126	0.086221	-0.12334	-0.040606	-0.017817
N-methyl-2-oxoglutaramic acid	0.025103	0.033382	0.06849	0.0068473	0.019859	0.040875	0.099865	-0.13977	0.10308	-0.0097975	0.19761	-0.009898	0.039171	-0.15217	0.078012	0.13938	-0.048315	0.082049	0.27275	0.13197	0.16272	0.11038	0.032612	-0.047383	-0.051277	-0.028495	0.058515	0.099714	0.011877	-0.13456	-0.070353	-0.022888	-0.24059	-0.054741	0.051446	0.085881	-0.059858	-0.040925	0.13353	0.14779	-0.17038	0.0083148	0.017898	-0.085453	0.014815	-0.051326	0.025404
mw = 271.95313; rt = 4.115	0.02078	-0.1054	-0.04302	0.10277	0.041204	-0.0029899	-0.15079	0.046987	0.054766	0.090891	-5.7611e-05	0.042912	-0.044801	-0.030629	-0.054091	0.09921	-0.016091	0.14035	0.12716	0.013736	-0.041463	-0.0039941	-0.023479	0.050202	-0.031693	0.041231	-0.10449	-0.011129	0.032889	-0.0090549	-0.04415	-0.046273	-0.032095	-0.004463	-0.083738	0.086729	-0.036398	-0.043122	0.0085835	-0.10986	-0.036155	0.017807	0.017104	-0.032878	-0.02172	-0.033935	0.016094
mw = 204.00911; rt = 1.259	0.019988	0.11808	-0.04736	0.023195	-0.10063	-0.076709	-0.052062	0.064455	0.055603	0.10354	0.043335	0.091245	-0.063068	0.09111	0.023776	0.077508	-0.013709	-0.049089	0.022412	-0.046521	0.017605	0.012618	0.00030843	0.040994	-0.062804	-0.078946	-0.10601	0.069809	-0.032995	0.019124	-0.036787	-0.086934	0.019956	-0.19833	-0.069926	-0.071854	0.055403	0.01463	-0.089527	0.078127	0.038819	-0.042208	0.095507	-0.089763	0.0013895	0.076978	-0.018359
Azelaic acid	0.018581	0.011499	-0.0095403	-0.0561	-0.039495	0.20158	0.058456	0.09495	-0.017055	0.204	-0.10974	-0.16825	0.08615	0.016015	-0.10109	0.071764	-0.18401	0.012505	-0.030225	0.036277	0.048584	0.0022101	0.045934	0.006545	-0.035776	-0.0097198	0.027823	-0.035912	-0.045308	0.070549	-0.07257	-0.16237	0.098702	0.1278	0.089708	0.031449	0.031592	0.05207	-0.018789	0.050504	-0.017166	-0.10679	0.045728	-0.032483	0.085264	-0.052627	-0.15207
Nicotinic acid	0.018071	0.0013297	0.048552	-0.050658	-0.0097975	0.017236	0.069479	0.093538	-0.16229	-0.081746	-0.072566	0.031965	-0.15008	-0.093814	0.25014	-0.067858	-0.1354	0.087292	-0.02808	0.22277	0.19333	-0.0029123	-0.21689	-0.037883	-0.16941	-0.0013401	-0.23119	-0.087854	0.052941	-0.081517	0.21589	-0.0047558	-0.022287	0.062119	0.07996	-0.025282	0.082968	-0.020123	0.04696	0.070611	0.037945	0.074131	0.025505	-0.11585	0.01626	-0.099622	0.10302
Arabinosylhypoxanthine	0.01734	-0.10415	-0.052371	-0.12127	-0.018106	0.093844	0.021014	0.016601	-0.0048922	0.035766	-0.034181	0.1421	-0.10862	-0.028457	-0.014957	0.1184	0.06295	0.06507	-0.04494	0.091095	-0.033312	-0.022687	0.038833	-0.097287	0.035555	-0.056759	0.024871	0.032583	-0.013851	0.093831	-0.027555	0.00031271	-0.012206	-0.01052	0.024232	0.052066	0.018982	0.025815	-0.0053451	-0.074867	0.10249	0.04979	-0.020737	-0.056002	-0.088945	0.082052	0.10289
mw = 216.0997; rt = 4.271	0.01418	0.12786	-0.027755	0.020553	-0.023522	-0.06341	-0.0055565	0.0070731	-0.016864	-0.036728	-0.014408	0.051096	0.1169	-0.047959	-0.049437	-0.050189	-0.065111	0.04175	0.074642	0.14425	0.001433	-0.086638	-0.023669	0.12643	0.050266	-0.050019	-0.086497	0.3022	0.04951	-0.070788	0.047299	-0.13286	0.15863	0.070175	-0.041567	-0.031386	-0.0053252	-0.14025	0.112	-0.036835	0.11862	-0.011774	-0.10648	-0.009376	0.054342	0.27273	0.0054116
Levulinic acid	0.012349	-0.097942	-0.086149	-0.025847	0.03374	-0.11385	0.02599	0.12772	0.079525	0.012155	0.09778	-0.084613	-0.043843	0.064226	0.017336	0.027984	0.0017041	0.018004	0.15692	-0.014327	0.12852	-0.045287	-0.091576	-0.067464	-0.02909	-0.049379	0.081978	-0.13723	-0.054508	-0.069469	-0.17654	-0.037769	0.049208	0.13785	-0.068259	-0.021179	-0.094475	0.048253	-0.079255	0.063494	0.066143	-0.097999	0.029524	0.073469	-0.16159	0.037673	-0.077826
Guanosine	0.012034	-0.086265	-0.069804	-0.1556	-0.03081	0.094945	-0.047619	0.024908	0.039311	-0.022189	-0.025114	0.077404	-0.15903	-0.033932	0.015629	0.051884	-0.041945	-0.0054759	0.018355	0.015468	-0.030463	-0.019649	-0.014064	-0.030729	-0.042748	-0.0059968	0.027155	0.045103	-0.040301	0.057026	-0.0073691	-0.036655	0.00050152	-0.00038029	-0.0023186	0.034264	-0.017113	-0.0054189	-0.021823	-0.024423	0.10701	-0.044444	-0.0072396	-0.050917	0.06149	-0.00036658	0.17463
mw = 206.05764; rt = 2.548	0.0096549	0.014821	0.016183	-0.044425	0.056126	0.0025669	0.003701	0.15911	0.10444	-0.15385	0.028205	0.15151	0.014814	0.16695	0.0622	0.17185	-0.042488	0.1946	0.057704	-0.16176	-0.11908	0.1146	-0.16479	0.13741	0.16841	0.022494	0.12763	-0.20359	0.23484	-0.14659	0.11317	0.0031771	-0.0049161	-0.086477	0.046517	0.0018385	0.06441	0.14423	0.082705	0.10115	-0.11068	0.015077	-0.088035	0.12963	-0.013883	0.10171	0.0017176
mw = 250.08742; rt = 1.29	0.0090974	0.13234	-0.026127	0.041259	-0.076818	-0.077714	-0.014183	-0.0070789	0.081416	0.0090704	-0.011093	-0.0011002	-0.093417	-0.045217	0.040518	0.087152	-0.015076	0.049695	0.050091	0.049262	0.067488	-0.09011	-0.032132	-0.18926	0.019868	0.060347	-0.027003	0.048531	-0.06584	-0.085495	-0.048826	-0.050506	0.088183	0.020795	0.061403	0.015277	0.059294	0.017978	-0.13887	-0.03153	-0.087536	0.095343	0.021533	0.067313	-0.0093887	-0.042135	-0.029166
Adipic acid	0.0076325	0.058619	-0.058804	-0.065043	0.025294	0.15463	0.15276	-0.0034509	0.099033	0.042242	-0.038947	-0.026375	0.028415	0.18076	-8.329e-06	-0.0042284	0.12444	0.011856	-0.14694	0.13606	0.036575	-0.12141	0.053076	0.023292	-0.083724	0.0030047	0.072776	-0.10285	0.060568	0.11292	0.079896	0.0066643	0.041952	-0.15544	0.14879	-0.0055856	0.011055	0.0086689	-0.13469	-0.17012	-0.014427	0.078889	0.079542	0.18417	0.078964	0.025355	0.046617
Glycerol 3-phosphate	0.0072164	-0.045977	-0.008949	-0.047646	-0.04258	0.10143	0.037474	-0.1418	0.090007	-0.093855	0.23011	0.03294	-0.16488	0.0054759	-0.012447	0.17562	-0.10833	-0.12636	-0.081811	-0.15617	0.13208	-0.0058931	-0.097875	0.19367	-0.075044	0.11614	0.0033192	-0.02904	-0.020643	0.013361	0.12668	0.025209	0.057788	-0.087042	-0.087234	0.010522	0.059711	-0.047878	-0.038227	-0.0027996	0.01622	0.2011	0.080762	-0.070093	0.043787	0.037405	-0.067389
3-Methoxyphenylacetic acid	0.0034263	0.12439	0.081484	0.013233	-0.09261	-0.033148	-0.02269	0.076267	0.056707	0.092009	-0.036261	0.070312	-0.057441	0.045033	-0.067171	0.061671	0.034041	-0.13498	0.080866	-0.06281	0.061604	0.082658	0.033295	0.0059644	-0.026243	-0.016912	0.0058953	0.0077397	-0.059672	-0.027422	-0.010826	-0.064145	-0.058313	-0.027044	0.029956	0.014202	-0.027455	0.017794	-0.026175	0.012377	-0.075374	0.014781	-0.001459	-0.0054393	0.017393	-0.085344	-0.10064
Phenylacetaldehyde	0.0031181	0.12417	0.080726	0.015196	-0.092813	-0.02801	-0.020265	0.080741	0.052579	0.10545	-0.032286	0.06662	-0.048352	0.038967	-0.06166	0.056092	0.032689	-0.13974	0.068558	-0.068445	0.069804	0.082085	-0.0010342	-0.0078516	-0.035365	-0.023158	0.011269	0.0087608	-0.058978	0.0060951	-0.013858	-0.084412	-0.068594	-0.00013324	0.039209	0.027317	-0.028181	0.0087467	-0.045769	-0.0019661	-0.086484	0.045872	0.023234	-0.036059	-0.032035	-0.041385	-0.050897
mw = 246.97836; rt = 8.512	0.0010039	-0.10479	0.10407	-0.029056	-0.11212	-0.0013388	-0.0071085	0.098725	-0.0044979	0.006109	0.071151	0.096297	-0.050464	-0.080224	0.02878	0.037762	0.00086027	-0.090403	-0.11719	0.010591	0.04832	0.076159	-0.036663	-0.10808	0.086608	-0.032707	0.14365	0.10821	0.0076641	0.10132	-0.049786	0.11521	0.0057862	0.085511	-0.038747	0.019111	0.041007	0.089213	-0.081386	0.038816	-0.0083895	0.023729	0.019264	0.057887	0.0319	0.072598	-0.11436
mw = 122.07309; rt = 1.229	0.00064756	0.11656	0.085899	0.015181	-0.083578	-0.062605	-0.03894	0.08129	0.062163	0.075149	-0.055204	0.10886	-0.055347	0.046332	-0.074204	0.078633	0.049881	-0.14559	0.058907	-0.038384	0.076954	0.074855	-0.030324	-0.010637	-0.0079232	-0.063544	0.02091	-0.03592	-0.053718	-0.024109	0.036357	-0.082142	-0.037019	-0.03487	-0.0322	0.035734	-0.038016	-0.015112	-0.085423	0.0076682	-0.037967	0.0049019	-0.022565	-0.0045567	0.070009	0.0039685	-0.027349
2-Hydroxyhippuric acid	-0.0018397	0.13294	0.04431	0.029167	-0.093076	-0.062107	-0.037723	0.06156	0.089359	0.035963	-0.039606	0.09108	-0.070194	-0.0085052	-0.042348	0.028798	0.063737	-0.066619	0.012039	0.049234	0.051141	-0.010224	0.0031833	0.012873	0.019446	-0.10932	-0.028372	-0.084402	-0.034973	-0.024116	0.052332	-0.0032596	-0.069253	0.076486	0.0018306	0.082072	-0.0089719	-0.040461	-0.03103	-0.014098	0.0023103	0.03139	-0.041592	0.039058	-0.0055052	0.0082097	-0.16842
mw = 285.08275; rt = 2.526	-0.0025125	0.12329	-0.0058646	0.020144	-0.098977	-0.056533	-0.088773	0.056384	0.080618	-0.13879	-0.0099713	0.048635	-0.048171	-0.05343	-0.059151	-0.019762	0.076024	0.066855	0.05938	-0.018772	-0.0017624	0.00051806	-0.025845	-0.07379	0.051078	-0.066463	0.01776	-0.019559	0.11216	0.13218	-0.1155	0.011104	-0.013232	0.093286	0.051442	0.085255	0.024462	0.10204	0.037434	-0.086336	0.1126	0.029212	0.035998	-0.082524	0.12819	0.071542	-0.059838
mw = 251.98918; rt = 8.152	-0.0037979	-0.077559	0.036394	0.16782	-0.035917	0.053288	0.090826	-0.035721	0.051068	-0.063895	-0.049639	-0.034886	-0.037085	0.16113	0.053211	0.016951	-0.022848	0.021874	0.029824	-0.041813	0.049376	-0.019178	-0.0098595	-0.07299	-0.12457	0.011012	-0.021505	0.023815	0.096182	0.065137	-0.064237	-0.045137	-0.00022967	0.024265	0.037357	0.13527	0.03416	0.10567	-0.0076464	0.0090691	-0.062703	-0.13909	-0.074097	-0.087607	0.049207	0.025049	-0.048082
mw = 139.99212; rt = 8.501	-0.0047662	-0.10622	0.11677	0.012066	-0.1678	-0.019537	0.0058711	0.021691	0.019687	-0.00071101	0.0091586	0.047955	-0.011176	-0.016063	0.037762	-0.021433	-0.0074894	-0.010912	0.030747	-0.042978	-0.055273	-0.045274	0.048232	-0.028625	0.038018	0.0074383	0.043457	0.017274	-0.047547	-0.0058212	-0.011338	-0.014958	0.065561	0.0034	0.063835	-0.12609	-0.0021426	-0.071409	0.074112	0.043885	-0.064237	-0.018758	0.047689	-0.023889	0.027699	0.056909	0.0079767
Caffeic acid	-0.0066042	0.13048	0.043793	0.028447	-0.048953	-0.052556	-0.098939	-0.0019108	0.073378	-0.033008	-0.0021474	-0.075076	0.063527	-0.0089951	-0.048157	0.00095673	-0.09839	-0.049374	0.078895	0.064692	-0.050273	-0.036768	-0.14306	-0.037936	0.084664	0.12536	0.03013	0.052783	-0.050074	0.0099591	-0.01987	0.11538	0.076739	0.076515	0.086797	0.09584	-0.056095	-0.08949	0.0065059	0.042182	-0.15109	0.068726	-0.016218	0.091194	0.12418	0.10317	0.11229
mw = 255.0226; rt = 4.218	-0.0086211	-0.041653	0.058537	0.15367	0.14036	0.054419	-0.15682	0.086371	-0.014729	-0.010167	-0.037932	-0.031115	-0.082051	-0.013477	-0.028092	0.036822	-0.021893	-0.093017	0.052519	0.02721	0.0016446	-0.028023	0.017572	-0.01685	-0.022282	-0.032507	0.061136	-0.020714	-0.0065084	-0.0029033	0.032094	-0.027804	-0.0045181	-0.020714	-0.03658	0.0096575	0.0023294	-0.065487	0.029403	0.058718	-0.017688	-0.010757	-0.017435	-0.0027382	0.014661	0.005777	0.040845
mw = 280.09451; rt = 2.564	-0.0094961	0.0066938	0.052744	-0.067831	0.15975	-0.0073121	0.13229	0.24294	0.054094	-0.040491	-0.045639	0.11226	0.078271	0.012579	-0.076296	0.034517	-0.0086238	0.030411	-0.038294	-0.057032	-0.0050682	0.043512	0.081774	0.023176	-0.0163	0.10832	-0.019733	0.052221	0.069098	-0.091274	0.067738	0.01369	-0.01395	-0.027016	-0.050228	0.13032	0.079342	-0.00035086	0.15615	0.0094498	-0.0077207	0.098001	-0.032759	-0.087678	-0.10516	-0.048711	0.064272
mw = 308.12947; rt = 1.282	-0.012162	0.13862	0.022407	0.029638	-0.091781	-0.029871	-0.10121	-0.025487	0.052231	0.035264	-0.051517	-0.0021307	-0.027302	-0.060172	-0.059005	-0.0056183	-0.014245	0.1208	0.016457	0.027328	0.0035323	0.015589	-0.0077182	0.00062475	-0.027337	0.029375	0.0017545	0.056612	0.032353	0.031919	0.075484	-0.047681	0.020388	0.035972	0.021528	-0.1037	-0.036356	-0.023234	-0.026792	0.025207	-0.089853	0.077167	-0.017525	-0.054496	-0.058539	0.039483	-0.032294
mw = 269.03822; rt = 1.323	-0.012257	-0.010786	0.028796	0.12222	0.12115	0.12232	-0.15538	0.12967	0.036852	-0.0010276	-0.072228	-0.022604	-0.012177	-0.048423	-0.031243	0.099846	-0.020892	-0.004519	0.14747	0.022352	0.067709	-0.058324	-0.084092	0.0058909	-0.062612	0.13428	-0.029096	0.045508	-0.076884	-0.090282	0.059022	-0.027333	0.1371	-0.017629	-0.066604	0.11951	0.071779	0.10382	-0.020795	-0.23192	-0.017094	-0.016164	0.057505	0.043648	0.033794	-0.071859	-0.0029677
mw = 230.00064; rt = 4.217	-0.01228	-0.028339	0.04264	0.15581	0.16626	0.067413	-0.12539	0.073485	-0.044235	0.018815	-0.041729	-0.034564	-0.063105	-0.01208	-0.018435	0.057839	-0.0069898	-0.057533	0.042762	0.010174	-0.051609	0.050868	0.0023881	-0.039314	0.0014349	-0.022894	0.037905	-0.010721	0.072869	-0.0020925	-0.025116	0.03876	0.077527	-0.024566	0.032288	-0.13435	-0.061725	0.039203	-0.025654	-0.084771	0.0070441	0.11225	-0.0067833	0.055413	0.010118	0.0032219	-0.028224
Mevalonic acid	-0.012337	0.025806	-0.067296	0.020041	0.051774	-0.069197	0.040572	-0.0075303	0.0053772	0.20488	0.12132	0.22768	-0.052413	-0.087188	-0.0024069	-0.25729	0.015512	0.042477	-0.084807	0.065593	0.050774	-0.074295	0.0020238	0.21163	-0.16663	0.054401	0.12771	-0.024656	-0.027028	-0.047925	-0.012434	0.12452	-0.088423	0.13098	0.11894	0.2384	-0.053287	-0.009929	0.10497	-0.2576	-0.10017	0.10958	-0.015225	-0.0095166	0.023745	-0.055864	-0.045275
N,N-Dihydroxy-L-tryptophan	-0.013583	0.13804	0.01598	0.038276	-0.078287	-0.047328	-0.10866	-0.016574	0.039842	-0.011693	-0.033304	0.011279	-0.032996	-0.069226	-0.084698	0.013806	0.024962	0.10044	-0.032088	0.057913	-0.0086353	0.015902	-0.0051187	-0.051355	-0.0275	-0.002974	-0.0054199	0.012947	0.11498	0.042242	-0.026195	-0.0019985	0.022692	-0.0067007	0.02938	-0.11087	0.045889	0.047291	0.020334	-0.056373	0.069067	0.036773	0.021165	-0.051483	0.025659	-0.073518	0.0018627
Glutaric acid	-0.014235	0.031077	-0.078144	0.10284	-0.020062	0.046019	0.16113	0.076358	-0.12131	-0.039134	0.11521	0.041756	0.090102	0.02133	0.17835	0.10224	0.079347	-0.07399	0.047623	0.14753	0.066728	0.064436	-0.1251	0.049508	-0.078149	-0.12845	-0.0546	-0.063056	0.0093586	0.05475	-0.048939	0.16777	0.20909	0.14488	-0.070861	0.024524	0.025695	-0.092097	0.00070687	0.083678	-0.039508	-0.021153	0.084001	0.00072498	0.093237	0.01308	0.077586
Cyclo(Seryltyrosyl)	-0.01441	0.13326	0.024123	0.035368	-0.073623	-0.064249	-0.089075	-0.027755	0.071607	-0.011534	-0.050851	0.0068963	-0.03616	-0.036058	-0.057529	0.038666	0.011232	0.17302	0.0028763	-0.004449	-0.0080207	-0.011601	-0.014981	-0.027008	-0.036009	-0.010904	-0.068003	0.079192	0.11839	0.047435	0.051081	-0.0016704	0.065414	-0.063005	-0.040172	-0.12423	0.021665	0.078467	0.0054681	-0.09985	0.084802	0.023913	0.023924	-0.048645	-0.00096611	-0.11221	-0.096764
Succinic anhydride	-0.014697	-0.041749	0.032947	0.14748	0.14008	0.061998	-0.17586	0.089909	0.010082	0.0055603	-0.078127	-0.003192	-0.059235	-0.048753	0.015911	0.022616	-0.025495	-0.033336	0.020484	-0.014081	-0.012442	-0.021547	0.024894	-0.036594	0.037904	-0.025507	0.011015	0.0065741	-0.12147	0.046298	-0.062689	0.05932	-0.010167	0.027057	0.06974	-0.069398	0.053367	-0.058333	-0.0010323	-0.05139	0.029725	-0.025314	0.0088269	-0.042344	0.033801	0.032533	0.073519
4-Acetamidobenzoic acid	-0.01518	0.14132	0.0080145	0.013911	-0.091509	0.0759	0.0009063	0.08491	0.039475	0.0067121	0.029312	-0.0047201	-0.029158	-0.065418	-0.00059185	0.018519	0.035529	-0.020467	0.054925	-0.0060173	-0.0055581	0.039324	0.028535	0.038198	-0.018443	0.05865	0.05306	-0.039741	-0.048123	-0.026783	-0.097844	0.024834	-0.048492	0.041323	0.10545	-0.037839	0.010997	-0.068066	0.062001	0.065576	-0.03217	-0.051677	-0.11638	-0.032915	-0.052275	-0.093185	0.18291
mw = 130.96736; rt = 8.152	-0.01833	-0.094629	-0.018048	0.13824	-0.039604	0.07595	0.031319	-0.020507	0.10847	0.0082937	-0.053967	-0.050102	-0.0086426	0.12245	0.15019	-0.037599	0.087545	0.032616	0.010591	-0.010423	0.068672	-0.0051243	-0.031642	-0.044146	-0.053807	0.021391	0.043355	0.12831	-0.040368	0.0009478	0.037699	0.017532	0.019169	-0.068395	-0.042286	-0.00013705	0.014347	0.013859	-0.02506	-0.0085844	-0.15582	-0.16007	-0.15836	-0.18766	0.0061272	0.074736	-0.050759
mw = 351.02411; rt = 8.513	-0.021891	-0.090174	0.11871	0.033924	-0.17164	-0.028664	0.0085695	0.054125	-0.04466	-0.06507	0.052818	0.039159	0.033216	-0.074262	-0.034041	0.011683	-0.077522	-0.015406	-0.055846	-0.023733	-0.01589	-0.0055883	0.044534	-0.0079103	-0.027908	-0.0022941	-6.0861e-05	-0.01568	-0.0078681	-0.030776	-0.031736	-0.0057553	-0.005654	-0.063771	0.04015	0.014101	-0.0111	0.0066408	0.088475	-0.036495	0.029547	0.024788	0.034682	0.044669	0.020408	-0.027578	0.033662
mw = 278.98341; rt = 2.536	-0.022427	0.13781	0.0035592	0.033951	-0.085106	-0.040575	-0.079167	0.02319	0.056641	-0.058173	-0.044097	0.0056098	-0.0063362	-0.053435	-0.097003	0.0042639	0.03639	0.078631	0.029787	0.006564	-0.018024	0.029051	-0.033142	-0.070952	-0.0089856	-0.0070493	-0.051022	-0.013363	0.11632	0.050861	-0.045374	0.027388	-0.070686	0.062508	0.012127	-0.014389	0.032384	0.06441	-0.031853	0.00079721	0.11761	0.06841	0.010953	0.00451	0.13984	-0.055626	0.00034696
mw = 89.04751; rt = 8.953	-0.022473	-0.11605	0.046837	0.070934	-0.099902	-0.0081765	0.090262	0.016586	0.0088922	-0.094397	-0.023543	-0.025405	-0.066386	-0.044468	-0.14244	-0.048854	0.017225	0.011214	0.11062	0.041549	-0.011552	-0.050699	0.012902	0.086091	-0.025745	-0.063251	-0.040413	-0.071093	0.044116	-0.044574	0.058189	-0.14805	-0.01152	0.029008	0.017408	-0.063483	0.0050377	0.16627	0.016537	0.099939	-0.0097291	0.01048	-0.08029	-0.080876	0.099423	0.011288	0.040401
Aspartic acid	-0.024445	-0.10804	0.037159	0.081621	-0.10941	-0.01216	0.091231	0.033334	0.026044	-0.088539	-0.07506	-0.022452	-0.058436	-0.060862	-0.12724	-0.051075	0.01843	-0.011898	0.11186	0.043999	-0.017132	-0.063306	0.054558	0.086549	-0.022795	-0.085257	-0.0012523	-0.063781	0.014425	-0.008777	0.068316	-0.11753	0.072135	0.019476	0.031762	-0.079159	0.010396	0.2264	-0.036627	0.044792	-0.07455	0.022518	-0.054291	-0.096721	0.023394	0.031756	0.026604
mw = 350.02621; rt = 8.513	-0.026721	-0.091717	0.11472	0.040714	-0.17109	-0.037107	0.0080214	0.046841	-0.043621	-0.063094	0.048134	0.032534	0.016819	-0.061428	-0.03346	0.021087	-0.083311	-0.01105	-0.043573	-0.026033	-0.01365	0.014609	0.037062	-0.011824	-0.011208	0.0027663	-0.0020403	-0.039076	-0.0062504	-0.034389	-0.025018	0.00053682	-0.011174	-0.045538	0.036028	0.011486	0.0038437	-0.012212	0.062169	-0.077588	0.020649	0.017419	0.020453	0.032411	0.012639	-0.020508	-0.01391
Itaconic acid	-0.027581	-0.044066	0.020174	0.15296	0.12298	0.085532	-0.16994	0.09629	0.011712	0.019321	-0.054848	-0.0055596	-0.011024	-0.049267	0.0021564	-0.024052	-0.034374	-0.012772	0.039903	0.076219	-0.027087	0.024247	0.0094008	0.031129	0.0065778	-0.048059	-0.024969	-9.5631e-05	-0.050485	-0.031626	0.00052685	0.012897	0.0040462	-0.011637	-0.065012	0.016656	0.051631	-0.03321	0.079742	-0.02518	-0.0033552	-0.0051831	0.01934	0.028723	-0.043715	0.016548	0.025056
9,12,13-Trihydroxy-15-octadecenoic acid	-0.028062	0.015527	-0.047233	-0.085294	-0.11191	0.048902	0.15194	0.048958	0.053926	0.12837	-0.091095	0.0228	0.086295	0.18515	-0.12521	0.034062	-0.018318	-0.14477	0.18213	0.071401	0.01235	0.16214	0.045951	-0.001056	0.12428	-0.040883	-0.073821	0.0032632	-0.020239	-0.0075376	0.15126	-0.065771	-0.061531	-0.039735	0.047845	0.038656	-0.050346	-0.063289	0.10145	-0.12939	0.015443	0.0083693	0.14694	-0.064311	-0.14235	-0.053902	0.10752
mw = 316.08831; rt = 8.513	-0.029075	-0.095779	0.10516	0.041212	-0.1725	-0.035363	0.012917	0.031852	-0.039263	-0.057338	0.066075	0.026595	-0.013387	-0.03689	-0.039132	0.028774	-0.097375	0.0011357	-0.041915	-0.05196	-0.034861	0.00092848	0.037149	0.00090864	-0.014089	0.02056	-0.0063113	-0.013131	-0.025549	-0.033197	-0.00050146	0.010486	-0.019869	-0.020327	0.0087021	-0.0074582	-0.017548	-0.018516	0.061984	-0.038212	0.000946	-0.0051807	0.013685	0.044075	0.065366	-0.035824	0.029659
Quinol sulfate	-0.029861	0.12987	0.065184	0.013404	-0.044571	0.12365	0.015055	0.044761	0.055664	0.046712	-0.013514	0.031832	-0.028267	-0.037102	-0.0344	0.037282	0.007803	-0.052126	0.015796	-0.046054	0.0083342	-0.021344	0.051779	0.06305	-0.014097	0.017582	0.0076356	-0.04394	-0.059252	0.090779	-0.078713	0.032428	0.098158	-0.070368	-0.0060357	0.019245	0.0053855	-0.021696	0.098004	-0.01698	-0.072115	-0.1049	0.012029	-0.035856	-0.033013	-0.060045	0.0049893
mw = 74.03661; rt = 1.589	-0.032225	0.065472	0.081795	0.086594	0.011041	0.0053889	0.023243	0.051049	0.078153	0.17882	0.17005	0.086863	-0.078737	-0.012538	0.09932	-0.031536	0.075794	-0.098088	0.12705	-0.02101	-0.1258	-0.0034116	0.026803	-0.15678	-0.10481	-0.16444	0.041331	-0.040762	0.10632	-0.037993	0.14465	-0.0228	0.07427	0.010693	0.015671	-0.047157	-0.12924	0.075185	-0.0030982	-0.07402	-0.0022644	-0.16113	0.044514	0.13614	0.063426	-0.067308	0.013649
Pyruvic acid	-0.032346	-0.015347	-0.022394	-0.038133	0.024636	-0.0090976	0.12166	0.18632	0.096805	-0.10577	0.1246	-0.1815	-0.13322	-0.14982	-0.14923	-0.038723	0.14019	0.11769	-0.037309	0.11426	-0.010813	0.087971	-0.041991	-0.066583	0.13619	0.015401	-0.099722	0.033364	-0.18351	-0.05187	0.080814	-0.041112	0.0796	-0.0095979	0.030397	0.041886	-0.15497	0.044246	0.0012604	-0.0041174	0.053049	0.033297	0.01868	-0.030258	-0.0098896	0.069858	0.051353
Inosine-5'-monophosphate (IMP)	-0.033549	-0.017738	0.08739	0.098436	0.030613	0.029608	-0.021979	-0.14905	0.017714	-0.031326	-0.018855	0.098056	0.038004	-0.085936	0.062853	0.31895	-0.13597	0.014803	-0.18997	0.029416	0.10061	-0.020754	-0.059125	0.078097	0.0128	-0.0417	0.06212	-0.093057	-0.039946	-0.0037081	0.042497	-0.14041	0.036755	0.070677	0.0083983	0.077394	-0.03508	0.019821	-0.09489	-0.15571	0.067434	-0.1426	0.014768	-0.072552	-0.13375	-0.059647	0.010038
N-Ethylglycine	-0.034115	-0.10368	0.072368	0.047912	-0.18989	-0.026402	0.00053781	0.024913	-0.019718	-0.02913	0.055553	0.014744	0.026912	-0.029832	-0.0011843	0.012777	-0.042016	-0.012726	-0.026505	-0.020177	-0.04667	0.005768	0.026633	-0.01515	-0.02683	0.011099	-0.01471	0.029041	-0.030858	-0.02416	-0.0055062	0.0017113	0.03697	-0.0055122	0.0061031	-0.053833	0.021589	-0.031027	0.091664	0.016025	-0.027753	-0.018794	0.054468	0.036245	0.041765	-0.026479	0.041538
mw = 189.0096; rt = 1.112	-0.034177	0.049848	0.013044	-0.0013484	0.015347	0.26936	0.10008	0.018172	-0.08922	-0.073208	0.0067351	-0.0027743	0.021226	0.0033813	0.0082146	-0.080419	-0.087828	-0.0080757	0.049809	0.045112	-0.073776	-0.0069129	0.0046965	0.0063605	0.052415	-0.011441	0.047424	-0.031755	-0.0085792	0.010636	-0.10438	0.088098	-0.059978	0.095716	-0.078426	-0.063716	-0.080876	0.015928	-0.044327	-0.074377	-0.062754	0.054807	0.017626	0.051316	0.048423	0.094777	-0.060887
Glutamic acid	-0.034999	-0.10634	0.071759	0.047858	-0.18663	-0.020627	-0.0055465	0.033884	-0.0047749	-0.020751	0.04594	0.025068	0.031539	-0.028187	0.012334	0.0017215	-0.027637	-0.021561	-0.025056	-0.0086563	-0.035627	0.0089303	0.0023431	-0.01292	-0.0097597	0.0013014	-0.012387	0.023696	-0.038467	-0.016007	0.0044689	0.023989	0.026824	-0.018701	0.024498	-0.037549	0.0074043	-0.051853	0.094687	0.017217	-0.018072	-0.017566	0.038255	0.030502	0.027756	0.0091002	0.082748
mw = 202.04531; rt = 3.379	-0.036841	-0.0087564	0.098417	-0.0052643	0.12526	-0.10846	0.096949	0.0013153	0.10148	0.14442	0.050234	-0.079511	-0.16323	-0.10499	-0.023546	0.043938	-0.026811	0.1005	-0.068673	-0.069885	0.038852	-0.11607	0.074922	-0.055448	0.10317	-0.11955	0.11292	-0.12794	0.069851	0.062244	-0.037854	-0.019628	-0.025191	-0.020394	0.030348	-0.18728	-0.083926	-0.13781	-0.001851	-0.041226	-0.049736	-0.013755	0.022357	-0.027756	-0.027164	-0.05021	0.070866
mw = 113.9953; rt = 4.216	-0.03694	-0.058441	0.01495	0.15682	0.11498	0.070859	-0.15695	0.072615	0.027599	0.0046508	-0.024088	0.00031398	-0.031894	-0.036424	0.00088207	0.0043653	-0.022346	-0.027849	0.021026	0.052198	-0.01904	-0.0015328	-0.027763	0.0016284	0.016426	-0.048475	0.0073179	-0.015656	-0.045003	0.0042038	-0.002425	0.017932	-0.038263	-0.074104	-0.0027134	0.038405	0.029606	-0.024984	0.078163	0.025564	0.026834	0.052989	0.063865	0.014006	0.014077	-0.01486	0.029595
mw = 202.98856; rt = 8.513	-0.037053	-0.10328	0.057524	0.034534	-0.17638	-0.0077736	-0.011954	0.075252	0.011849	-0.010554	0.0047551	0.055106	0.066619	-0.11578	0.021436	-0.035243	0.019898	-0.016776	-0.016777	-0.047955	-0.039715	-0.10699	0.014034	0.016521	-0.070448	0.008289	0.0084164	0.05569	-0.0091345	-0.028751	-0.044901	0.0089985	-0.044053	-0.049071	0.061786	0.024044	-0.084407	-0.031286	0.022137	-0.029563	-0.023796	-0.012083	0.047067	0.016487	-0.069737	0.089634	-0.055682
mw = 74.03659; rt = 3.743	-0.038294	-0.034679	0.085177	-0.11678	0.046417	0.030691	-0.020628	-0.091459	0.22552	0.022028	0.013947	0.05792	0.11872	-0.019105	0.031423	-0.13422	-0.13599	-0.040704	0.033154	0.066919	-0.067066	0.078337	-0.022322	-0.051034	-0.026462	-5.5568e-05	0.01607	0.014095	-0.11475	0.076721	-0.07055	-0.0078631	0.006597	0.045693	-0.024793	0.0055578	0.056917	0.14501	0.026019	0.049708	0.056865	0.038588	0.063141	-0.16841	-0.015386	0.0081725	-0.0054661
mw = 241.00449; rt = 2.152	-0.038326	0.13126	0.0024085	0.012481	-0.077249	0.08164	-0.048808	0.002944	0.028985	-0.027923	-0.019265	0.041548	0.023148	-0.074978	-0.058782	0.05501	0.010644	0.065511	0.095483	-0.02276	-0.037928	-0.053027	-0.0067794	-0.020829	0.031404	-0.094888	0.047273	-0.077966	-0.013635	0.09563	0.026706	-0.045957	0.03914	-0.0036945	-0.006678	0.13813	0.13279	-0.067666	-0.13108	-0.0061644	0.056997	-0.011192	-0.22486	0.016167	0.015252	-0.10731	0.098475
Serine	-0.039026	-0.020289	0.040651	0.13562	0.0083314	-0.083171	0.15744	-0.023338	0.10838	0.010285	-0.16092	-0.018738	-0.15688	0.039148	-0.061628	-0.074266	-0.073367	-0.030417	-0.002872	0.041413	-0.12386	0.052068	-0.061283	0.10183	0.057732	0.11489	-0.051896	0.0691	-0.0080341	0.054536	-0.035987	0.01628	-0.034975	0.079644	-0.013856	0.12723	0.052215	-0.016683	-0.093284	-0.026701	0.017387	0.03212	0.068582	-0.0071109	-0.0029516	-0.0265	0.0078982
mw = 216.00901; rt = 0.811	-0.040198	0.1359	0.046694	0.0059111	-0.071814	0.035281	-0.029135	0.0779	0.065834	0.05292	0.02518	0.0022638	-0.016986	-0.041994	0.0054784	0.035485	0.015556	-0.050924	-0.017777	-0.0027653	-0.016462	0.028918	0.046015	0.077627	0.0457	0.015673	0.010868	-0.07049	-0.0672	-0.052628	-0.065878	0.017219	0.039255	-0.0071158	0.075302	-0.090235	0.039511	-0.067367	0.047336	0.055128	-0.020439	-0.039538	-0.0030215	-0.15849	-0.03929	0.027914	0.01352
mw = 144.00584; rt = 4.216	-0.040601	-0.049644	0.0077219	0.16297	0.11323	0.070647	-0.14647	0.079946	0.032987	0.024347	-0.012953	-0.027948	-0.038284	-0.030062	-0.0061693	-0.0087599	-0.022246	-0.012524	-0.007214	0.038884	-0.0039352	0.005253	-0.0017774	-0.018351	0.052823	-0.0752	-0.0042848	0.034439	0.021376	-0.039269	-0.038064	0.048492	9e-05	-0.028254	-0.049864	-0.04018	0.048686	-0.039141	0.049439	-0.022933	-0.074645	0.0090524	0.046407	0.019084	-0.073256	0.061485	0.016414
Dehydroascorbic acid	-0.040826	-0.062028	0.009703	0.15306	0.11468	0.072868	-0.14788	0.076111	0.020581	0.00038457	-0.013666	-0.0025306	-0.029906	-0.034581	-0.012748	-0.0019416	-0.010115	-0.040272	0.020018	0.060801	-0.01932	0.010768	-0.029473	-0.0032089	0.017737	-0.034633	-0.0066937	-0.016606	-0.024293	-0.013185	-0.018688	-0.0029876	-0.041725	-0.083176	-0.0062785	0.048564	0.039883	-0.030603	0.09824	0.043292	0.026171	0.048172	0.089418	0.026387	0.0036495	-0.0026198	-0.0053698
mw = 334.10118; rt = 4.714	-0.041172	-0.098516	-0.086171	-0.11671	0.0025852	0.097458	-0.00063474	0.01996	0.0082345	0.0035392	-0.037293	0.0083273	-0.079347	-0.06602	-0.05356	0.094426	0.016068	-0.013907	-0.00019397	0.022808	-0.1037	0.07145	-0.008819	-0.015141	-0.010156	0.048312	-0.081363	0.0172	0.016346	0.053752	0.0023408	-0.038651	-0.058529	-0.088586	-0.043356	0.046173	0.051538	0.0028135	0.041877	0.091081	0.1069	-0.044211	0.015299	0.011788	-0.012584	-0.0022002	0.051534
Glycine	-0.041731	-0.01839	0.035927	0.13211	-3.3754e-05	-0.085247	0.15813	-0.033037	0.10962	-0.014714	-0.14705	-0.033654	-0.17749	0.041126	-0.063506	-0.068919	-0.074598	-0.012654	-0.0071892	0.034072	-0.11559	0.043839	-0.033932	0.10272	0.046703	0.13666	-0.034917	0.030966	-0.018319	0.057865	-0.041468	0.016267	-0.023958	0.10753	-0.054427	0.13037	0.052799	-0.036623	-0.10909	-0.018616	-0.0083487	0.015023	0.031645	-0.0011759	-0.019713	0.0066919	0.072998
mw = 216.96781; rt = 8.512	-0.043891	-0.099336	0.056642	0.039767	-0.18208	-0.009111	-0.013683	0.04992	0.01184	-0.038401	0.003936	0.077363	0.05304	-0.098927	-0.013519	-0.0060693	0.017603	-0.028319	-0.024341	-0.023273	-0.0077117	-0.096572	-0.0021228	0.051098	-0.041284	0.026151	-0.012749	0.014359	-0.047823	-0.048304	-0.071303	0.037392	-0.020334	-0.050417	-0.0040045	-0.036902	0.0096313	0.02625	0.038752	0.024784	-0.056886	0.028448	0.064621	0.049767	-0.1141	0.029339	-0.049081
Methylmalonic acid	-0.044151	-0.025406	0.061949	-0.079613	0.02807	-0.0095078	-0.027666	-0.015273	0.23783	-0.073461	-0.049649	0.13051	0.14746	0.027131	0.14929	-0.089398	-0.027063	0.048687	0.091658	-0.11539	-0.022421	-0.1169	0.057165	-0.043087	-0.045402	0.076404	-0.19113	-0.18984	-0.12031	-0.050704	0.060937	-0.013761	0.10836	0.056807	0.054098	-0.075883	-0.0044349	0.047511	-0.10299	0.014938	0.054804	0.088653	0.0558	0.11833	-0.17426	-0.052872	0.034854
mw = 184.97799; rt = 8.512	-0.044254	-0.1026	0.058749	0.040607	-0.17586	-0.012613	-0.0096085	0.063546	0.013727	-0.029492	0.0081196	0.060955	0.05514	-0.098474	0.0084732	-0.0341	0.018414	-0.0069565	-0.010902	-0.022991	-0.0064089	-0.097628	0.033514	0.025012	-0.05367	0.01635	0.015306	0.029521	-0.0073777	-0.03025	-0.041359	-0.00037683	-0.019218	-0.046436	0.058417	0.0026814	-0.045013	-0.024801	0.036255	-0.013555	-0.016843	-0.030026	0.04138	0.024672	-0.074863	0.018557	0.04466
mw = 220.00412; rt = 1.163	-0.047932	0.12011	0.020186	0.025287	-0.087899	0.039516	0.012248	0.063184	-0.0040001	-0.0060597	0.010914	0.1333	-0.081202	0.0018778	0.039425	0.027135	-0.099924	-0.059923	0.031268	0.16489	0.043263	0.049008	-0.063213	0.034803	-0.054909	0.025355	-0.029079	0.0070193	-0.016175	0.008301	0.0041328	0.091472	-0.045526	0.10802	-0.028827	-0.083054	-0.065282	0.0072606	0.10848	0.094811	0.13945	-0.10402	-0.034169	0.096088	-0.12669	-0.0040586	0.040675
alpha-Aminoadipic acid	-0.049372	-0.087614	0.014184	0.10303	-0.089671	0.038146	0.094035	0.0023582	0.018825	0.011536	0.00090757	0.0048675	0.00033987	0.065168	0.15296	0.071644	0.12175	0.11427	-0.052407	0.015155	-0.09147	0.062389	0.085619	-0.052895	-0.00024665	0.13033	0.18619	-0.023435	-0.071664	0.045965	-0.012264	-0.022754	-0.0099401	-0.14421	-0.10069	-0.0049154	-0.0035178	0.086928	-0.00065277	-0.0167	0.064473	0.096702	-0.080968	-0.0016578	0.095239	0.10701	0.20279
mw = 254.02481; rt = 1.061	-0.049915	0.072099	0.070205	-0.0071827	0.034507	0.14972	0.011931	0.066647	-0.016907	-0.047469	0.13419	-0.020473	0.051802	0.031926	0.032585	-0.099997	-0.075792	-0.10666	-0.012443	-0.14385	0.040905	0.14635	0.0095898	0.15187	-0.085794	-0.20818	-0.0021342	0.16343	-0.026626	-0.017042	-0.0039135	0.043114	0.093018	0.0086291	0.06986	0.19267	-0.039787	0.084141	-0.071896	-0.040044	0.052864	0.085785	0.044945	0.056808	-0.18023	0.03271	0.029811
Gentisic acid	-0.050142	0.04154	0.07954	-0.0042882	0.017465	0.23632	0.071919	0.038313	-0.085065	-0.071141	-0.0055213	0.038879	0.052945	-0.0063515	0.010213	-0.071049	0.018069	0.014926	0.048636	-0.041887	0.022291	0.027281	-0.076027	-0.015033	0.064536	-0.045415	-0.077307	0.065963	0.0067773	0.1209	-0.085136	0.015079	-0.13929	-0.058945	0.013206	-0.056036	-0.14783	-0.056743	-0.03455	0.01187	-0.021995	0.035001	0.022752	0.047912	0.14937	-0.041881	-0.091408
mw = 241.0045; rt = 1.219	-0.050548	0.10097	0.036734	-0.029519	-0.025361	0.17892	0.0048847	0.0127	-0.0022969	-0.0685	0.035544	0.023869	0.055925	0.013178	-0.037222	-0.03877	0.04493	0.0048259	0.087642	-0.051322	0.071159	-0.047738	0.0111	0.0034891	0.037084	-0.06946	0.01751	-0.020485	0.013944	0.2181	-0.090739	-0.080028	-0.060852	0.049282	0.068678	0.077345	0.046447	-0.082563	-0.0033626	0.11517	0.060838	0.013412	-0.14197	0.14975	-0.11253	-0.086953	0.03812
mw = 260.06806; rt = 2.625	-0.056009	-0.057637	0.027987	-0.074256	0.14395	-0.092299	0.1102	0.15251	0.019058	0.0095515	0.0035817	0.1033	0.043958	0.039808	-0.041941	0.073925	-0.085381	-0.027408	0.031785	-0.0083141	0.084786	0.026148	0.051503	0.031448	0.017261	0.039576	0.0042731	-0.019641	0.0049006	-0.016478	-0.083417	0.033518	0.11753	-0.042751	0.014044	0.018322	0.029897	-0.018672	-0.035062	0.025129	0.02094	-0.086883	-0.0036701	-0.022767	0.07294	-0.031336	-0.004965
mw = 279.13177; rt = 5.019	-0.059643	-0.023731	-0.052602	-0.0078744	0.007649	0.0013749	0.11686	0.14454	0.090958	-0.1184	0.13052	-0.18231	-0.10398	-0.13198	-0.15969	-0.022683	0.14833	0.065612	-0.026921	0.080975	-0.035142	0.057212	-0.062419	-0.045986	0.065482	0.048313	-0.088189	0.033189	-0.14029	-0.0662	0.063414	-0.064803	0.051701	0.0067205	0.0065943	-0.014446	-0.11183	0.059686	0.036574	0.051569	0.034775	-0.019762	-0.017262	-0.0070329	-0.03795	0.070418	-0.11644
mw = 217.95182; rt = 3.746	-0.061861	-0.036488	0.065979	-0.10858	0.047047	0.049364	-0.041919	-0.078234	0.20794	0.049076	0.050686	0.030545	0.12822	-0.019903	0.044321	-0.098612	-0.067483	-0.030241	0.049446	0.025833	-0.141	0.033453	-0.021422	0.013066	0.0054286	0.03551	-0.073464	-0.023405	-0.083458	0.014277	-0.08966	0.014411	0.022916	-0.017303	-0.051743	0.02549	0.072689	0.10444	0.034745	0.050471	0.014005	0.039964	-0.088406	-0.028473	0.16066	0.056351	-0.00668
mw = 281.01833; rt = 7.87	-0.062258	0.034905	0.024312	0.090371	0.093961	-0.056539	0.18251	-0.046814	0.071762	0.070351	-0.050624	-0.016194	-0.13496	-0.12152	-0.039594	-0.045362	0.0073663	-0.048314	-0.042269	0.064969	-0.026594	-0.0090682	0.055248	0.1	-0.040552	-0.127	-0.014791	-0.046205	0.070834	-0.045702	-0.03579	-0.0027834	-0.052106	0.014427	0.12853	0.06911	0.0038145	-0.09566	-0.057747	0.12802	-0.083262	0.14556	0.084643	-0.0048688	-0.060988	0.16078	0.0019753
N-Acetylalanine	-0.063316	-0.055219	-0.033044	0.095378	-0.028106	0.0018931	0.11302	-0.042941	-0.06121	-0.0057219	-0.1704	0.095225	-0.076368	0.059048	-0.11503	-0.075869	-0.069698	-0.12623	0.071976	-0.13359	-0.15548	0.014255	0.024333	-0.048184	-0.0021803	-0.057169	-0.10046	0.070731	0.051884	-0.070972	0.030564	0.11951	0.11866	-0.028558	0.026031	-0.032791	-0.009429	-0.16993	0.060578	0.0036867	0.037905	-0.10033	-0.028397	0.090686	0.019857	-0.063482	0.024574
mw = 274.01466; rt = 1.474	-0.064833	0.11439	0.017048	0.012392	-0.046955	0.11668	0.018128	0.009999	-0.0047918	-3.777e-05	0.0082	0.074179	-0.053411	-0.070101	-0.035325	-0.0019309	-0.055406	0.011397	0.003106	0.096319	-0.057114	-0.0034365	-0.08196	-0.025737	0.10589	0.094719	0.092128	0.038962	-0.02379	0.08701	0.0054295	0.12801	-0.011659	0.08244	-0.047964	-0.075618	-0.005962	-0.0012465	-0.010797	0.025718	-0.01611	-0.039963	0.032584	-0.12814	-0.034306	0.0046101	0.058617
mw = 258.03514; rt = 3.75	-0.066263	-0.030194	0.068741	-0.10035	0.043934	0.050453	-0.039059	-0.092914	0.22358	0.037751	0.024805	0.021462	0.13274	-0.042755	0.01942	-0.11156	-0.075131	0.0048785	0.016576	0.071723	-0.050707	-0.0012771	-0.018722	-0.017915	0.019716	0.064451	-0.040358	-0.028049	-0.016168	-0.0055843	-0.075254	0.021031	0.033228	-0.013129	0.019538	-0.032683	0.056288	0.119	0.05521	0.082314	-0.081227	0.049586	-0.016558	-0.019056	-0.00068264	-0.008908	0.013871
mw = 200.01433; rt = 0.873	-0.068033	0.069226	0.07144	-0.01726	-0.01793	0.17537	0.052016	0.031571	0.0034878	0.0002937	-0.070238	0.076177	0.096168	-0.06452	-0.036762	0.0010471	-0.026347	-0.0060041	-0.073764	0.031708	-0.023212	0.044695	0.11356	0.04949	0.015152	-0.051143	-0.033698	-0.02246	-0.022674	-0.14137	-0.037248	0.0059061	-0.048963	-0.040749	-0.039426	-0.080404	0.045882	-0.081548	-0.049022	-0.20169	-0.017584	-0.15654	-0.20886	0.065537	0.030846	0.074413	-0.017847
Hypotaurine	-0.077567	-0.025931	0.073604	0.096317	-0.020704	0.098709	-0.012404	0.027013	0.11023	0.0015515	-0.080996	-0.063754	0.0076233	0.036087	0.091106	-0.033012	-0.13012	0.078672	-0.050002	0.016993	0.24113	-0.064166	0.09976	-0.014208	0.03175	0.065837	0.0097664	0.048699	0.011064	0.065608	-0.10872	-0.00070547	-0.034388	-0.026308	-0.0065685	-0.054683	-0.056192	0.062842	-0.021586	0.046287	0.031284	0.073145	-0.18065	-0.02643	-0.047059	-0.040928	-0.074486
Xanthine	-0.078376	-0.014252	0.034129	-0.098444	0.03639	0.042307	0.0056758	-0.028825	0.048493	0.11859	0.19132	0.026536	-0.011405	0.045588	0.027631	0.19581	-0.10302	-0.10115	0.05593	0.11392	-0.091682	-0.07957	0.017133	-0.044487	-0.033707	0.0049421	0.0095841	0.097271	0.0090398	0.083996	0.031409	-0.00030143	0.12583	-0.07088	0.034378	-0.11285	-0.054193	0.062274	0.078126	-0.11628	-0.010346	0.18548	-0.12855	0.057398	0.035337	-0.027972	-0.041069
mw = 244.97529; rt = 3.324	-0.083855	-0.019688	0.0088595	0.019543	0.086357	-0.064356	0.11833	-0.018712	0.12545	0.091459	-0.070447	-0.082627	-0.058586	-0.13183	-0.059716	0.093484	-0.040696	0.013604	-0.075181	-0.080533	0.16316	-0.15984	0.018056	0.034172	0.087415	-0.020827	0.012181	0.053133	0.014161	0.090409	0.059996	0.038004	-0.066489	-0.17311	-0.14184	0.0043215	0.020301	-0.0086194	0.045821	-0.006165	-0.037271	0.016337	-0.078958	0.031361	-0.0097093	-0.070853	-0.017646
mw = 249.00674; rt = 2.624	-0.10393	0.0067504	-0.029723	-0.012114	0.066104	-0.1064	0.082558	0.10859	0.0019197	-0.011975	-0.078898	0.055678	0.077725	-0.0032126	-0.099805	0.034965	-0.042984	-0.024205	0.070306	0.0011768	0.063656	0.030024	0.057305	0.047852	-0.042774	0.052922	0.055023	0.1103	-0.015573	0.047655	-0.047004	0.075941	0.05281	-0.041305	-0.0060948	0.01429	0.034303	0.031793	0.066079	-0.019245	0.0039645	0.052004	-0.030315	-0.044409	0.10287	-0.047706	0.018008
mw = 191.08447; rt = 2.622	-0.10583	-0.0086121	-0.031337	-0.036529	0.080251	-0.088857	0.073527	0.12097	0.0062635	-0.016151	-0.0086113	0.089161	0.07488	0.0080237	-0.056804	0.062385	-0.028028	0.0080011	0.089185	-0.031865	0.038413	0.043501	0.056896	0.0035082	-0.038039	0.034576	0.021698	0.05753	-0.0063574	-0.0026416	-0.0087908	0.054924	0.033367	-0.014774	0.017598	0.028537	0.011723	0.026653	-0.056546	0.022402	-0.0067447	0.034947	-0.028429	-0.017025	0.078178	0.025994	-0.084854
mw = 192.08042; rt = 2.623	-0.10631	-0.010421	-0.029309	-0.037144	0.082867	-0.084739	0.071927	0.12045	0.0055008	-0.014761	-0.0085935	0.082318	0.076132	0.008061	-0.052628	0.056553	-0.027917	-0.00029009	0.09349	-0.033621	0.044689	0.049043	0.065701	0.022727	-0.032473	0.041514	-0.010248	0.050995	0.0044277	-0.029623	-0.014565	0.066308	0.048681	-0.036399	0.010354	0.015593	0.0091558	0.022305	-0.043031	0.0093333	-0.018245	-0.0028537	-0.0080567	0.0080024	0.070961	0.022361	0.010229
Lactic acid	-0.11127	-0.031714	-0.009785	0.027188	0.041267	0.0028736	0.11397	-0.035551	-0.016309	0.063263	0.05806	-0.053297	-0.065895	-0.023577	0.016291	0.09772	-0.023986	0.022316	-0.083718	-0.001814	-0.064578	-0.0070608	-0.10024	-0.04642	-0.074925	-0.044003	-0.10418	0.047874	0.030048	0.056659	-0.12812	-0.036896	-0.083722	-0.033266	0.010056	0.036336	-0.012718	-0.063328	-0.063088	0.014261	-0.063228	-0.036065	0.054237	-0.018451	-0.12984	0.035933	0.018196
mw = 189.95689; rt = 3.359	-0.11432	-0.02622	-0.0026488	-0.0065083	0.081322	-0.01037	0.07938	0.02229	0.037445	0.10011	0.064283	-0.037774	-0.047673	-0.060958	0.049654	-0.0038271	-0.030306	-0.0056291	-0.036558	0.062645	-0.055752	0.015201	-0.039881	-0.012549	-0.02355	-0.065093	-0.070516	-0.062264	0.070325	0.019676	-0.11067	-0.041105	-0.011097	0.02602	-0.05111	-0.012177	-0.031001	-0.033582	0.0852	-0.021129	0.12378	0.010698	-0.082753	0.021349	0.052095	-0.052597	0.040507
mw = 187.05282; rt = 3.322	-0.11793	-0.025854	-0.04258	0.018667	0.067924	0.014273	0.080406	0.0015757	0.032198	0.082106	0.053457	-0.028592	-0.011942	-0.050127	-0.024213	0.041282	0.01304	0.0020165	-0.036684	-0.026214	-0.045848	-0.0012667	0.011438	-0.036814	-0.035764	-0.014138	-0.045657	0.021981	0.054278	-0.059257	-0.064679	0.0027101	-0.029502	0.014108	-0.086074	-0.0078778	-0.0206	0.0044782	0.065512	0.015284	-0.010437	-0.03619	-0.063183	-0.0052649	0.025726	-0.081205	-0.016146
mw = 188.04915; rt = 3.327	-0.11798	-0.030329	-0.03935	0.022352	0.062727	0.0054421	0.079474	0.0025496	0.035113	0.080905	0.068858	-0.015272	-0.043935	-0.040225	-0.03413	0.037875	0.012576	0.010792	-0.038684	-0.042171	-0.028773	-0.018174	0.0017698	-0.020864	-0.011086	0.0079512	-0.045873	0.0028237	0.041582	-0.055909	-0.035843	-0.01609	-0.024775	0.017734	-0.080884	0.027018	-0.0083626	-0.018359	0.033806	0.015816	-0.0065893	-0.015839	-0.055182	-0.018819	0.050707	-0.095934	0.022622
Asparagine	-0.11867	-0.018178	0.058224	0.03638	-0.065539	-0.020887	0.025612	0.025941	0.021633	0.009591	-0.0047236	0.012941	-0.048444	0.017383	0.03687	-0.032382	-0.043829	-0.011301	0.024948	-0.049087	-0.13927	-0.014581	-0.0047327	-0.020977	0.020215	0.05786	-0.024873	0.062328	0.0083595	0.014442	-0.017197	-0.019452	0.031002	-0.0031866	-0.031486	0.005824	0.14502	0.044786	-0.10517	0.048933	0.040556	-0.020385	0.0046757	-0.041993	-0.013297	-0.022243	-0.016709
