# Supplementary material for: Mass spectrometry of the white adipose metabolome in a hibernating mammal reveals seasonal changes in alternate fuels and carnitine derivatives
Source: Front Physiol. 2023 Jun 28;14:1214087. doi: 10.3389/fphys.2023.1214087 (PMC10337995; doi:10.3389/fphys.2023.1214087)
Supplement: Supplementary file 7 [file Table4.XLSX]

## Sheet: Sample Run Order
sequence order #	Sample #			Sample #	Group
1	extblk			1	1_SEPT
2	QC1			2	1_SEPT
3	28			3	1_SEPT
4	2			4	1_SEPT
5	24			5	1_SEPT
6	22			6	1_SEPT
7	33			7	1_SEPT
8	15			8	1_SEPT
9	46			9	1_SEPT
10	42			10	2_OCT
11	43			11	2_OCT
12	38			12	2_OCT
13	QC2			13	2_OCT
14	18			14	2_OCT
15	10			15	2_OCT
16	19			16	2_OCT
17	7			17	2_OCT
18	29			18	2_OCT
19	6			19	3_TOR
20	41			20	3_TOR
21	14			22	3_TOR
22	26			23	4_IBA
23	11			24	3_TOR
24	QC3			25	4_IBA
25	31			26	3_TOR
26	37			27	3_TOR
27	27			28	3_TOR
28	13			29	3_TOR
29	34			30	3_TOR
30	47			31	3_TOR
31	8			32	4_IBA
32	39			33	3_TOR
33	16			34	3_TOR
34	32			35	4_IBA
35	QC4			36	3_TOR
36	1			37	4_IBA
37	48			38	4_IBA
38	12			39	4_IBA
39	4			40	4_IBA
40	5			41	5_MAR
41	25			42	5_MAR
42	35			43	5_MAR
43	40			44	5_MAR
44	17			45	5_MAR
45	20			46	5_MAR
46	QC5			47	5_MAR
47	30			48	5_MAR
48	44
49	23
50	3
51	45
52	36
53	9
54	QC6
