# Supplementary material for: Mass spectrometry of the white adipose metabolome in a hibernating mammal reveals seasonal changes in alternate fuels and carnitine derivatives
Source: Front Physiol. 2023 Jun 28;14:1214087. doi: 10.3389/fphys.2023.1214087 (PMC10337995; doi:10.3389/fphys.2023.1214087)
Supplement: Supplementary file 8 [file Table1.XLSX]

## Sheet: Index to Supplementary Data
Index of Supplementary Information
Supplementary Tables	Description	Tab 1	Tab 2	Tab 3	Tab 4	Tab 5	Tab 6	Tab 7	Tab 8
1	Index and Animal Characteristics	Index	Animal Data	Summary Calculations (Table 1)	Per-animal Weight Changes
2	Mass Spectrometry Feature List	Positive Ion Mode	Negative Ion Mode	Legend
3	Statistical Tables for All Features	ANOVA Positive	Correlations Positive	SAM Positive	Volcano Positive	ANOVA Negative	Correlations Negative	SAM Negative	Volcano Negative
4	MS Run Order and Group Assignments	Run Order and Groups
5	Annotated Feature Concordance	Concordance and Remarks
6	Principal Component Analysis Tables	PCA Scores Positive	PCA Loading Positive	PCA Scores Negative	PCA Loading Negative
Supplementary Figures	Description	Panel A	Panel B
1(A,B)	log K(ow) vs retention time	Positive Ion Mode	Negative Ion Mode
2	Positive-mode Feature Intensity Box Plots	Annotated Features
3	Negative-mode Feature Intensity Box Plots	Annotated Features

## Sheet: Ground Squirrel Characteristics
Animal Number	Capture Date	Sacrifice ID (Sample Number)	Sac Date	Sex	Body Temp (C)	IBA?	Initial Weight (g)	Weight Oct (g)	Sac Weight (g)	Study Group	W(Sac) - W(initial)	W(Oct) - W(initial)	W(Oct) - W(Sac)
60	2020-08-07	1	2020-09-14	M	NA		114	NA	278	1_SEPT	164	N/A	N/A
59	2020-08-07	2	2020-09-14	F	NA		176	NA	295	1_SEPT	119	N/A	N/A
58	2020-08-07	3	2020-09-14	F	NA		204	NA	199	1_SEPT	-5	N/A	N/A
57	2020-08-07	4	2020-09-16	F	NA		119	NA	239	1_SEPT	120	N/A	N/A
56	2020-08-07	5	2020-09-16	F	NA		126	NA	201	1_SEPT	75	N/A	N/A
55	2020-08-06	6	2020-09-16	F	NA		117	NA	271	1_SEPT	154	N/A	N/A
54	2020-08-06	7	2020-09-18	F	NA		128	NA	172	1_SEPT	44	N/A	N/A
53	2020-08-06	8	2020-09-18	F	NA		155	NA	197	1_SEPT	42	N/A	N/A
52	2020-08-06	9	2020-09-18	F	NA		162	NA	238	1_SEPT	76	N/A	N/A
26	2020-06-24	10	2020-10-19	F	13.9		107	NA	186	2_OCT	79	N/A	N/A
35	2020-07-27	11	2020-10-19	F	12		114	NA	238	2_OCT	124	N/A	N/A
37	2020-07-27	12	2020-10-19	F	14.7		74	NA	177	2_OCT	103	N/A	N/A
34	2020-06-25	13	2020-10-21	F	12.1		114	NA	220	2_OCT	106	N/A	N/A
43	2020-07-28	14	2020-10-21	F	12		98	NA	229	2_OCT	131	N/A	N/A
48	2020-07-29	15	2020-10-21	F	12.1		112	NA	260	2_OCT	148	N/A	N/A
41	2020-07-27	16	2020-10-23	F	16.8		127	NA	223	2_OCT	96	N/A	N/A
24	2020-06-08	17	2020-10-23	F	22.2		105	NA	228	2_OCT	123	N/A	N/A
10	2020-06-03	18	2020-10-23	F	12.6		153	NA	161	2_OCT	8	N/A	N/A
42	2020-07-27	19	2020-12-10	F	6.3		149	160	199	3_TOR	50	11	-39
44	2020-07-28	20	2020-12-10	F	5.6		142	160	143	3_TOR	1	18	17
36	2020-07-27	22	2020-12-11	F	5.8		177	179	164	3_TOR	-13	2	15
46	2020-07-29	23	2020-12-11	M	32.5	IBA	111	308	257	4_IBA	146	197	51
14	2020-06-05	24	2020-12-11	F	5.4		202	184	162	3_TOR	-40	-18	22
3	2020-06-01	25	2020-12-14	F	8.2	IBA	214	191	148	4_IBA	-66	-23	43
38	2020-07-27	26	2020-12-14	F	5.4		141	193	173	3_TOR	32	52	20
39	2020-07-27	27	2020-12-14	M	5.6		97	197	180	3_TOR	83	100	17
28	2020-06-24	28	2021-01-05	M	6.2		55	205	159	3_TOR	104	150	46
9	2020-06-03	29	2021-01-05	F	5.5		157	214	187	3_TOR	30	57	27
13	2020-06-05	30	2021-01-05	F	5.7		218	216	168	3_TOR	-50	-2	48
32	2020-06-25	31	2021-01-06	F	5.7		173	216	188	3_TOR	15	43	28
17	2020-06-05	32	2021-01-06	F	37	IBA	205	217	160	4_IBA	-45	12	57
45	2020-07-28	33	2021-01-06	F	5.5		167	218	181	3_TOR	14	51	37
6	2020-06-03	34	2021-01-08	M	5.2		154	223	187	3_TOR	33	69	36
20	2020-06-05	35	2021-01-08	F	37	IBA	152	239	165	4_IBA	13	87	74
40	2020-07-27	36	2021-01-08	F	5.6		261	223	199	3_TOR	-62	-38	24
50	2020-08-06	37	2021-02-18	F	37	IBA	225	230	200	4_IBA	-25	5	30
12	2020-06-05	38	2021-02-18	F	8.7	IBA	151	230	187	4_IBA	36	79	43
27	2020-06-24	39	2021-02-18	F	12.5	IBA	168	224	187	4_IBA	19	56	37
4	2020-06-02	40	2021-02-18	M	37	IBA	193	335	198	4_IBA	5	142	137
33	2020-06-25	41	2021-03-23	F	N/A		170	275	185	5_MAR	15	105	90
30	2020-06-25	42	2021-03-23	F	N/A		186	261	209	5_MAR	23	75	52
31	2020-06-25	43	2021-03-23	F	N/A		155	262	171	5_MAR	16	107	91
19	2020-06-05	44	2021-03-23	F	N/A		159	257	198	5_MAR	39	98	59
22	2020-06-08	45	2021-03-25	F	N/A		173	343	178	5_MAR	5	170	165
23	2020-06-08	46	2021-03-25	F	N/A		168	271	191	5_MAR	23	103	80
29	2020-06-24	47	2021-03-25	F	N/A		147	238	180	5_MAR	33	91	58
8	2020-06-03	48	2021-03-25	F	N/A		164	248	123	5_MAR	-41	84	125

## Sheet: Calculated GS Summary
Group	1_SEPT	2_OCT	3_TOR	4_IBA	5_MAR		Total
N	9	9	13	8	8		47
N male	1	0	3	2	0		6
Average Body Temp (Tb, C)	N/A	14.2667	5.65385	26.2375	N/A		N/A
StDev Tb	N/A	3.39338	0.307179	13.7539	N/A		N/A
Average Weight at Capture (Wi, g)	144.556	111.556	161	177.375	165.25		151.894
StDev Wi	31.425	21.2903	51.3712	38.6373	11.9493		41.0388
Average Weight at Sacrifice (Wf, g)	232.222	213.556	176.154	187.75	179.375		196.574
StDev Wf	42.6696	31.9965	16.5219	33.6357	25.7512		36.4261
Average Weight in Late October (Woct, g)	N/A	N/A	199.077	246.75	269.375		231.621
StDev Woct	N/A	N/A	22.4702	48.8021	32.0131		45.082

## Sheet: Weight gain-loss Comparisons
Group	1_SEPT	2_OCT	3_TOR	4_IBA	5_MAR		Total
Average (Wf - Wi)	87.6667	102	15.1538	10.375	14.125		44.6809
StDev (Wf - Wi)	56.0469	40.7738	48.9623	64.7102	24.666		61.7122
Average (Woct - Wi)	N/A	N/A	38.0769	69.375	104.125		64.931
StDev (Woct - Wi)	N/A	N/A	50.8568	73.7892	28.8168		58.7932
Average (Woct - Wf)	N/A	N/A	22.9231	59	90		51.3793
StDev (Woct - Wf)	N/A	N/A	21.5076	34.2553	38.5079		41.0004
								Total Average & StDev Max Weight Gain	(1_SEPT, 2_OCT final minus initial; 3_TOR, 4_IBA, 5_MAR october minus initial)
							Avg	76.383
							StDev	56.3512
