# Supplementary material for: Mass spectrometry of the white adipose metabolome in a hibernating mammal reveals seasonal changes in alternate fuels and carnitine derivatives
Source: Front Physiol. 2023 Jun 28;14:1214087. doi: 10.3389/fphys.2023.1214087 (PMC10337995; doi:10.3389/fphys.2023.1214087)
Supplement: Supplementary file 9 [file Table5.XLSX]

## Sheet: Sheet1
Named Features in both ion modes	Concordant?	Remarks
2-Aminonicotinic acid	No	Positive elevated in TOR; Negative mostly flat. Both lower in IBA.
4-Acetamidobutanoic acid	Partial	Mostly not present in negative mode. Elevated in TOR in positive.
Adenosine	Yes	Both modes elevated in all other timepoints relative to SEPT
Asparagine	Yes	Both modes strongly depleted during OCT-TOR.
Aspartic acid	Yes	Both modes elevated in IBA-MAR.
Creatine	Partial	Positive mode 10^9 intensity; Negative mode 10^7. Gradually elevated in IBA-MAR in positive; flat with lower SEPT in negative.
Glutamic acid	Yes
Glutamine	Yes
Glutathione	Partial	Negative elevated during TOR; positive no significant variation.
Glycerol 3-phosphate	Partial	Positive elevated in MAR; negative no significant variation.
Glycerylphosphorylethanolamine	Yes	Fairly high variance within timepoint groups.
Guanine	Yes
Hypotaurine	Yes
Inosine-5'-monophosphate (IMP)	Yes
Nicotinic acid	Yes
N-Undecanoylglycine	Partial	Negative elevated during OCT-TOR; Positive no significant variation.
Pantothenic acid	Partial	Both modes elevated during TOR; Positive mode elevated in MAR while negative mode has decreased MAR intensity.
phosphoethanolamine	Yes
Serine	No	Positive mode 10^9 intensity and no significant variation; Negative mode 10^7 intensity and strongly dreceased abundance in OCT.
Threonine	Yes
Urocanic acid	Partial	High within-timepoint variance; Negative mode lower in SEPT; Positive mode no significant trends.
Concordance	#
Yes	12
Partial	7
No	2
